# Supplementary material for: Multi-omics analysis revealing the interplay between gut microbiome and the host following opioid use
Source: Gut Microbes. 2023 Aug 23;15(2):2246184. doi: 10.1080/19490976.2023.2246184 (PMC10448978; doi:10.1080/19490976.2023.2246184)
Supplement: Supplemental Material [file KGMI_A_2246184_SM4472.zip › Supplemental material_KGMI 2246184/supplementary file 6 revision.xlsx]

## Sheet: List of measures
Taxa	Metabolite	Gene
Staphylococcus xylosus	PC(13:0/18:3(9Z.12Z.15Z))	Pck2
Enterococcus faecalis	PC(35:2)	Pcsk9
Lactobacillus johnsonii	PC(32:0)	Panx1
Firmicutes bacterium M10-2	PC(O.36:4)	Hmgcs1
Enterorhabdus caecimuris	PC(O.18:0)	Impa1
Parasutterella excrementihominis	Tricosanoic acid	H19
Burkholderiales bacterium 1_1_47	Stearidonic acid	Nfil3
Bifidobacterium pseudolongum	apigenin 7.O.neohesperidoside	Apod
Peptostreptococcaceae_u_s	Ursodeoxycholic acid	Timp1
Parabacteroides distasonis	TAURINE CONJUGATES (C26H45NO6S)	Il6
Bacteroides uniformis	1.Methyladenosine	Calca
Akkermansia muciniphila	Riboflavin	Abcb11
	3alpha.Hydroxy.5beta.medroxyprogesterone acetate	Gfap
	trans.Ferulic acid	Slc27a2
	all.trans.Retinoic acid	Sphk1
	L.Carnitine	Ccl2
	Stearidonic Acid methyl ester	Muc1
	Dodecanoylcarnitine	Il31ra
	C21 STEROIDS (GLUCO/MINERALOCORTICOIDS. PROGESTOGINS) AND DERIVATIVES (C21H30O3)	Arid5a
	LPE(18:1)	Il18rap
	N.linoleoylglycine	Dgkh
	FA(22:0)	Abca4
	Dexanabinol	Ache
	Glycyrrhetinic acid	Camp
	hederagenin	Adm
	Methylarachidic acid	Ager
	Myristoleic acid	Spon2
	LysoPE(18:1(9Z)/0:0)	Pde4b
	FA(20:2)	Jak3
	Morphine.6.glucuronide	Ddit4
	Morphine	Wnt3
	Glycocholic acid	Adamts5
	2.Phenylpropionate	C5ar1
	Wogonoside	Fscn1
	3.N.(4.Fluorophenyl).1H.pyrazolo[3.4.d]pyrimidine.3.4.diamine	Eng
	12.13.DHOME	Tnip2
	ABIETANE DITERPENOIDS (C20H30O2)	Gramd1a
	MG(18:1)	Il17b
	FA(20:4)	Acot12
	oleylanilide	Bmper
	Diosmin	Tnfsf9
	Glycitein	Csf2rb
	13Z.docosenamide	Slc11a1
	C21 STEROIDS (GLUCO/MINERALOCORTICOIDS. PROGESTOGINS) AND DERIVATIVES (C21H32O2)	Dapk2
	Baicalin	Nos3
	Chrysin 7.O.beta.D.glucopyranuronoside	Il34
	C19 STEROIDS (ANDROGENS) AND DERIVATIVES (C20H28O2)	Cfh
	Buprenorphine	Ptpn22
	FA(22:5)	Batf
	ABIETANE DITERPENOIDS (C20H28O2)	Sbno2
	9Z.11E.13E.Octadecatrienoic acid. ethyl ester	Wnt11
	Pentadecanoic acid	Wnt9a
	Zearalenone 4.sulfate	Mrc1
	batilol	Pomc
	Hyocholic acid	Slc25a20
	Cholic acid	Il6st
	omega.muricholic acid	Tgfb3
	Alpha.Muricholic acid	Nrg1
	Norgestrel	Ptges
	Kaempferol	Itgb3
	Methyl ricinoleate	Bcl3
	Alpha.Linolenoyl ethanolamide	Dysf
	FA(20:4(OH))	Nrp1
	Linoleoyl ethanolamide	Mapk13
	N.Acetyl.L.tyrosine	Cln8
	himbacine	Acsf2
	FA(20:1)	Abcc2
	Palmitoylethanolamide	Cpne8
	Naringenin	Gip
	Vaccenic acid	Fabp6
	N.Oleoylethanolamine	Mmp7
	21.hydroxy.heneicosanoic acid	Dab2
	4.(4.Hydroxyphenyl).2.butanone	Cldn5
		C1qtnf4
		Gadd45g
		Pla2g2a
		Ackr1
		Ramp3
		Map3k8
		Oxt
		Ncam1
		Cebpb
		Nfatc4
		Adcyap1
		Dusp1
		Hlx
		Pdgfrb
		Ngf
		Syt11
		Col5a3
		Mapt
		Axl
		Fgfr4
		Clcf1
		Irak3
		Mt3
		Socs3
		Thbs1
		Smad4
		Lcn2
		Ackr3
		Slc9a3r1
		Pmp22
		Spp1
		Mmp19
		Tlr4
		Gclc
		Per2
		Gamt
		Ank3
		Fgf7
		Nr1d1
		S100a9
		Mmp8
		Cxcr2
		Il1b
		S100a8
		Nlrp12
		Mmp14
		Hmox1
		Selp
		Fpr2
		Il1rn
		Fpr1
		Csf3r
		Ccrl2
		Trem1
		Mmp10
		Csf3
		Trem2
		Runx1
		Col17a1
		Pf4
		Mmp13
		Arg1
		Anxa1
		Mmp12
		Cd80
		Mmp9
		Il33
		Fcer1g
		Ffar2
		Ccl17
		Cd38
		Lbp
		Ccl22
		Serpine1
		Ltf
		Nos2
		Zbp1
		Cxcl9
		Socs1
		Tlr2
		Il18
		Ptafr
		Il18bp
		Cd274
		Etnppl
		Trpm6
		Lama3
		Ptgr1
		Slc28a1

## Sheet: spearman-correlations
Interaction	Correlation value	P value	P adj
1.Methyladenosine (interacts with) Burkholderiales bacterium 1_1_47	-0.711479	0.0210304	0.0262994
1.Methyladenosine (interacts with) Lactobacillus johnsonii	0.794073	0.00608517	0.010378
1.Methyladenosine (interacts with) Parasutterella excrementihominis	-0.714151	0.0203347	0.0256542
12.13.DHOME (interacts with) Burkholderiales bacterium 1_1_47	-0.860699	0.00138768	0.00354082
12.13.DHOME (interacts with) Enterorhabdus caecimuris	-0.758362	0.011011	0.016164
12.13.DHOME (interacts with) Firmicutes bacterium M10.2	-0.770879	0.00904803	0.0139568
12.13.DHOME (interacts with) Lactobacillus johnsonii	0.85147	0.00177277	0.00421571
12.13.DHOME (interacts with) Parasutterella excrementihominis	-0.851803	0.00175764	0.00418959
12.13.DHOME (interacts with) Smad4	-0.814314	0.00412949	0.00778821
13Z.docosenamide (interacts with) Burkholderiales bacterium 1_1_47	-0.705793	0.0225651	0.027715
13Z.docosenamide (interacts with) Parasutterella excrementihominis	-0.70058	0.0240384	0.0290463
2.Phenylpropionate (interacts with) Burkholderiales bacterium 1_1_47	-0.854003	0.00166021	0.0040226
2.Phenylpropionate (interacts with) Enterorhabdus caecimuris	-0.796802	0.00578944	0.00999611
2.Phenylpropionate (interacts with) Firmicutes bacterium M10.2	-0.818233	0.00381087	0.00734322
2.Phenylpropionate (interacts with) Lactobacillus johnsonii	0.878578	0.000819305	0.00243732
2.Phenylpropionate (interacts with) Parasutterella excrementihominis	-0.845414	0.0020641	0.00470431
2.Phenylpropionate (interacts with) Smad4	-0.789074	0.00665455	0.0110903
21.hydroxy.heneicosanoic acid (interacts with) Akkermansia muciniphila	0.702244	0.0235612	0.028615
21.hydroxy.heneicosanoic acid (interacts with) Bacteroides uniformis	0.762631	0.0103109	0.0153873
21.hydroxy.heneicosanoic acid (interacts with) Parabacteroides distasonis	0.790347	0.00650611	0.0109023
3.N.(4.Fluorophenyl).1H.pyrazolo[3.4.d]pyrimidine.3.4.diamine (interacts with) Burkholderiales bacterium 1_1_47	-0.812769	0.00426018	0.0079701
3.N.(4.Fluorophenyl).1H.pyrazolo[3.4.d]pyrimidine.3.4.diamine (interacts with) Enterorhabdus caecimuris	-0.714673	0.0202007	0.0255275
3.N.(4.Fluorophenyl).1H.pyrazolo[3.4.d]pyrimidine.3.4.diamine (interacts with) Firmicutes bacterium M10.2	-0.726238	0.0173857	0.0228092
3.N.(4.Fluorophenyl).1H.pyrazolo[3.4.d]pyrimidine.3.4.diamine (interacts with) Lactobacillus johnsonii	0.759237	0.0108649	0.016003
3.N.(4.Fluorophenyl).1H.pyrazolo[3.4.d]pyrimidine.3.4.diamine (interacts with) Parasutterella excrementihominis	-0.807184	0.00475725	0.00865294
3alpha.Hydroxy.5beta.medroxyprogesterone acetate (interacts with) Lactobacillus johnsonii	0.716868	0.0196439	0.0250045
4.(4.Hydroxyphenyl).2.butanone (interacts with) Parabacteroides distasonis	0.713873	0.0204063	0.0257228
9Z.11E.13E.Octadecatrienoic acid. ethyl ester (interacts with) Bacteroides uniformis	0.7185	0.0192368	0.0246203
9Z.11E.13E.Octadecatrienoic acid. ethyl ester (interacts with) Ccrl2	0.877866	0.00083794	0.00247699
9Z.11E.13E.Octadecatrienoic acid. ethyl ester (interacts with) Cd274	0.892938	0.0005042	0.00174385
9Z.11E.13E.Octadecatrienoic acid. ethyl ester (interacts with) Cd38	0.914268	0.000212889	0.000977706
9Z.11E.13E.Octadecatrienoic acid. ethyl ester (interacts with) Il18	0.855179	0.00160976	0.00393411
9Z.11E.13E.Octadecatrienoic acid. ethyl ester (interacts with) Nos2	0.90756	0.000285375	0.00118651
9Z.11E.13E.Octadecatrienoic acid. ethyl ester (interacts with) Peptostreptococcaceae_u_s	-0.794812	0.00600401	0.0102742
9Z.11E.13E.Octadecatrienoic acid. ethyl ester (interacts with) Socs1	0.87675	0.000867762	0.00253738
9Z.11E.13E.Octadecatrienoic acid. ethyl ester (interacts with) Tlr2	0.868778	0.00110389	0.00300722
ABIETANE DITERPENOIDS (C20H28O2) (interacts with) Bifidobacterium pseudolongum	-0.707151	0.0221917	0.0273718
ABIETANE DITERPENOIDS (C20H30O2) (interacts with) Burkholderiales bacterium 1_1_47	-0.788077	0.00677254	0.0112384
ABIETANE DITERPENOIDS (C20H30O2) (interacts with) Parasutterella excrementihominis	-0.786441	0.00696925	0.0114803
ABIETANE DITERPENOIDS (C20H30O2) (interacts with) Peptostreptococcaceae_u_s	0.72042	0.0187654	0.0241792
Abca4 (interacts with) Burkholderiales bacterium 1_1_47	0.905766	0.000307497	0.00124793
Abca4 (interacts with) Enterococcus faecalis	0.795337	0.00594686	0.0102011
Abca4 (interacts with) Firmicutes bacterium M10.2	0.764317	0.0100433	0.0150912
Abca4 (interacts with) L.Carnitine	-0.803793	0.0050786	0.00907173
Abca4 (interacts with) Lactobacillus johnsonii	-0.823451	0.00341455	0.00677584
Abca4 (interacts with) Methylarachidic acid	0.856231	0.00156557	0.00385842
Abca4 (interacts with) Morphine	0.857694	0.00150563	0.00375104
Abca4 (interacts with) Myristoleic acid	0.876879	0.000864271	0.00252992
Abca4 (interacts with) N.linoleoylglycine	0.896346	0.000444884	0.00160059
Abca4 (interacts with) Norgestrel	0.882315	0.000726384	0.00224572
Abca4 (interacts with) Parasutterella excrementihominis	0.894431	0.00047755	0.00167967
Abca4 (interacts with) Riboflavin	-0.836942	0.00252778	0.00544331
Abca4 (interacts with) oleylanilide	-0.839532	0.00237878	0.00520952
Abcb11 (interacts with) Burkholderiales bacterium 1_1_47	0.873159	0.000969031	0.00274376
Abcb11 (interacts with) Enterococcus faecalis	0.831683	0.0028508	0.00594185
Abcb11 (interacts with) Firmicutes bacterium M10.2	0.782202	0.00749774	0.0121312
Abcb11 (interacts with) Lactobacillus johnsonii	-0.793811	0.00611409	0.0104138
Abcb11 (interacts with) Methylarachidic acid	0.954397	1.79e-05	0.000208301
Abcb11 (interacts with) Myristoleic acid	0.892437	0.000513385	0.001766
Abcb11 (interacts with) N.linoleoylglycine	0.925653	0.000122108	0.000679721
Abcb11 (interacts with) Parasutterella excrementihominis	0.862329	0.0013266	0.00342815
Abcb11 (interacts with) Riboflavin	-0.836984	0.00252527	0.00543939
Abcb11 (interacts with) oleylanilide	-0.820352	0.00364619	0.00711069
Abcb11 (interacts with) omega.muricholic acid	-0.79999	0.00545697	0.00957041
Abcc2 (interacts with) Burkholderiales bacterium 1_1_47	-0.827692	0.003115	0.00633594
Abcc2 (interacts with) Cholic acid	0.880143	0.000779394	0.00235654
Abcc2 (interacts with) Dodecanoylcarnitine	-0.854456	0.00164066	0.00398876
Abcc2 (interacts with) Lactobacillus johnsonii	0.765856	0.00980319	0.0148186
Abcc2 (interacts with) Morphine	-0.878035	0.000833491	0.00246759
Abcc2 (interacts with) N.Oleoylethanolamine	-0.816078	0.00398381	0.00758435
Abcc2 (interacts with) N.linoleoylglycine	-0.802021	0.00525255	0.00930206
Abcc2 (interacts with) Palmitoylethanolamide	-0.794715	0.00601469	0.0102887
Abcc2 (interacts with) Parasutterella excrementihominis	-0.846537	0.00200765	0.00461148
Abcc2 (interacts with) Peptostreptococcaceae_u_s	0.885942	0.000643814	0.00206391
Abcc2 (interacts with) Riboflavin	0.919641	0.000165429	0.000828185
Abcc2 (interacts with) Vaccenic acid	-0.818165	0.00381624	0.007351
Abcc2 (interacts with) batilol	-0.845563	0.00205658	0.00469194
Abcc2 (interacts with) hederagenin	-0.804566	0.00500398	0.00897635
Abcc2 (interacts with) omega.muricholic acid	0.853756	0.00167095	0.00404042
Ache (interacts with) Burkholderiales bacterium 1_1_47	0.942064	4.59e-05	0.000368737
Ache (interacts with) Dexanabinol	0.865218	0.00122316	0.00323489
Ache (interacts with) Dodecanoylcarnitine	0.873063	0.000971837	0.00274936
Ache (interacts with) Enterococcus faecalis	0.863501	0.00128387	0.00334934
Ache (interacts with) Firmicutes bacterium M10.2	0.809643	0.00453355	0.00835156
Ache (interacts with) L.Carnitine	-0.794366	0.00605288	0.0103382
Ache (interacts with) Lactobacillus johnsonii	-0.811416	0.00437695	0.00813271
Ache (interacts with) Methylarachidic acid	0.859642	0.00142838	0.00361247
Ache (interacts with) Morphine	0.863634	0.0012791	0.00334023
Ache (interacts with) Morphine.6.glucuronide	0.934949	7.24e-05	0.000488185
Ache (interacts with) Myristoleic acid	0.952574	2.09e-05	0.000228109
Ache (interacts with) N.linoleoylglycine	0.917283	0.000185176	0.000892178
Ache (interacts with) Parasutterella excrementihominis	0.935655	6.94e-05	0.000475526
Ache (interacts with) Riboflavin	-0.838181	0.00245569	0.00533152
Ache (interacts with) hederagenin	0.867523	0.00114493	0.00308606
Ache (interacts with) oleylanilide	-0.830739	0.00291174	0.00603403
Ache (interacts with) omega.muricholic acid	-0.808158	0.00466772	0.00853353
Ackr1 (interacts with) Burkholderiales bacterium 1_1_47	0.918847	0.000171895	0.000849743
Ackr1 (interacts with) Parasutterella excrementihominis	0.926781	0.000115023	0.000653007
Ackr3 (interacts with) 9Z.11E.13E.Octadecatrienoic acid. ethyl ester	0.887178	0.000617327	0.0020038
Ackr3 (interacts with) Zearalenone 4.sulfate	-0.860494	0.00139551	0.00355437
Acot12 (interacts with) Burkholderiales bacterium 1_1_47	0.829612	0.0029858	0.0061426
Acot12 (interacts with) Enterococcus faecalis	0.85523	0.00160761	0.00393055
Acot12 (interacts with) Morphine.6.glucuronide	0.949457	2.69e-05	0.000266022
Acot12 (interacts with) Myristoleic acid	0.923226	0.000138434	0.000736572
Acot12 (interacts with) Parasutterella excrementihominis	0.825606	0.00325985	0.00655163
Acsf2 (interacts with) Burkholderiales bacterium 1_1_47	-0.802117	0.00524299	0.00929009
Acsf2 (interacts with) Dodecanoylcarnitine	-0.855418	0.00159965	0.00391707
Acsf2 (interacts with) Lactobacillus johnsonii	0.738869	0.014636	0.0200189
Acsf2 (interacts with) Morphine	-0.856917	0.00153724	0.00380731
Acsf2 (interacts with) Parasutterella excrementihominis	-0.809758	0.00452329	0.00833811
Acsf2 (interacts with) Peptostreptococcaceae_u_s	0.924323	0.000130869	0.000710384
Acsf2 (interacts with) Riboflavin	0.945044	3.73e-05	0.000324796
Acsf2 (interacts with) Vaccenic acid	-0.792784	0.00622858	0.0105565
Acsf2 (interacts with) batilol	-0.808376	0.00464784	0.00850802
Acsf2 (interacts with) omega.muricholic acid	0.873231	0.000966901	0.00273919
Adamts5 (interacts with) Burkholderiales bacterium 1_1_47	0.912584	0.000229632	0.00102858
Adamts5 (interacts with) Enterococcus faecalis	0.84734	0.00196797	0.00454502
Adamts5 (interacts with) Firmicutes bacterium M10.2	0.800063	0.00544961	0.00956003
Adamts5 (interacts with) L.Carnitine	-0.882952	0.000711354	0.00221312
Adamts5 (interacts with) Lactobacillus johnsonii	-0.759474	0.0108255	0.0159576
Adamts5 (interacts with) Myristoleic acid	0.915197	0.000204049	0.000951059
Adamts5 (interacts with) Parasutterella excrementihominis	0.903751	0.000333809	0.00131842
Adamts5 (interacts with) Riboflavin	-0.801791	0.00527542	0.00933375
Adcyap1 (interacts with) Burkholderiales bacterium 1_1_47	0.795579	0.00592069	0.0101679
Adcyap1 (interacts with) Parasutterella excrementihominis	0.805114	0.00495159	0.00890872
Adm (interacts with) 9Z.11E.13E.Octadecatrienoic acid. ethyl ester	0.855513	0.00159562	0.00390991
Adm (interacts with) Burkholderiales bacterium 1_1_47	0.91433	0.000212295	0.000975715
Adm (interacts with) Enterorhabdus caecimuris	0.766308	0.00973362	0.0147418
Adm (interacts with) Firmicutes bacterium M10.2	0.756986	0.0112436	0.0164148
Adm (interacts with) Glycyrrhetinic acid	0.938032	5.98e-05	0.000432942
Adm (interacts with) Lactobacillus johnsonii	-0.827283	0.00314304	0.00637531
Adm (interacts with) Parasutterella excrementihominis	0.931684	8.77e-05	0.000549838
Adm (interacts with) Peptostreptococcaceae_u_s	-0.734292	0.0155944	0.0210057
Adm (interacts with) Riboflavin	-0.854145	0.00165405	0.00401165
Adm (interacts with) Zearalenone 4.sulfate	-0.859783	0.00142287	0.00360249
Adm (interacts with) batilol	0.864997	0.00123084	0.00324932
Adm (interacts with) omega.muricholic acid	-0.821956	0.00352491	0.00693671
Ager (interacts with) Burkholderiales bacterium 1_1_47	0.829144	0.00301693	0.00618922
Ager (interacts with) Enterococcus faecalis	0.973917	1.96e-06	6.14e-05
Ager (interacts with) Firmicutes bacterium M10.2	0.73261	0.0159574	0.0213761
Ager (interacts with) L.Carnitine	-0.839767	0.00236561	0.00518845
Ager (interacts with) Morphine.6.glucuronide	0.861239	0.00136722	0.00350224
Ager (interacts with) Myristoleic acid	0.984131	2.72e-07	2.33e-05
Ager (interacts with) N.linoleoylglycine	0.856779	0.00154293	0.00381795
Ager (interacts with) Parasutterella excrementihominis	0.813632	0.00418676	0.0078683
Alpha.Linolenoyl ethanolamide (interacts with) Akkermansia muciniphila	0.781745	0.00755647	0.0122013
Alpha.Linolenoyl ethanolamide (interacts with) Bacteroides uniformis	0.79686	0.00578322	0.00998764
Alpha.Linolenoyl ethanolamide (interacts with) Parabacteroides distasonis	0.82981	0.00297265	0.00612241
Alpha.Muricholic acid (interacts with) Peptostreptococcaceae_u_s	0.913345	0.000221953	0.00100511
Ank3 (interacts with) 21.hydroxy.heneicosanoic acid	-0.811337	0.00438391	0.00814294
Ank3 (interacts with) Alpha.Linolenoyl ethanolamide	-0.813264	0.00421794	0.00791161
Ank3 (interacts with) Linoleoyl ethanolamide	-0.815139	0.0040609	0.00769281
Ank3 (interacts with) N.Oleoylethanolamine	-0.857943	0.00149558	0.00373213
Ank3 (interacts with) Palmitoylethanolamide	-0.844989	0.00208581	0.00473994
Ank3 (interacts with) Peptostreptococcaceae_u_s	0.863652	0.00127847	0.0033389
Ank3 (interacts with) Vaccenic acid	-0.879163	0.000804216	0.00240771
Ank3 (interacts with) batilol	-0.859563	0.00143143	0.00361799
Ank3 (interacts with) himbacine	-0.81205	0.00432192	0.00805337
Anxa1 (interacts with) 21.hydroxy.heneicosanoic acid	0.873047	0.000972315	0.00275022
Anxa1 (interacts with) Alpha.Linolenoyl ethanolamide	0.885632	0.000650594	0.00207877
Anxa1 (interacts with) Methyl ricinoleate	0.872606	0.00098533	0.00277631
Anxa1 (interacts with) N.Oleoylethanolamine	0.891638	0.000528276	0.00180125
Anxa1 (interacts with) Vaccenic acid	0.925368	0.00012395	0.000686288
Apod (interacts with) Burkholderiales bacterium 1_1_47	0.876647	0.000870564	0.00254343
Apod (interacts with) Enterorhabdus caecimuris	0.740058	0.0143938	0.0197649
Apod (interacts with) Firmicutes bacterium M10.2	0.742762	0.0138537	0.0192092
Apod (interacts with) Glycyrrhetinic acid	0.954828	1.72e-05	0.00020378
Apod (interacts with) Lactobacillus johnsonii	-0.72226	0.0183212	0.0237431
Apod (interacts with) Parasutterella excrementihominis	0.889001	0.000579696	0.00192138
Apod (interacts with) Zearalenone 4.sulfate	-0.828233	0.00307819	0.00628255
Arg1 (interacts with) Alpha.Linolenoyl ethanolamide	0.852054	0.00174636	0.00417011
Arg1 (interacts with) Kaempferol	0.912264	0.000232927	0.00103867
Arg1 (interacts with) N.Oleoylethanolamine	0.873736	0.000952193	0.00270888
Arg1 (interacts with) Palmitoylethanolamide	0.85849	0.00147368	0.00369344
Arg1 (interacts with) Vaccenic acid	0.870814	0.00103961	0.00288232
Arid5a (interacts with) Burkholderiales bacterium 1_1_47	0.819272	0.00372949	0.00722786
Arid5a (interacts with) Enterorhabdus caecimuris	0.708662	0.0217816	0.0269911
Arid5a (interacts with) Glycyrrhetinic acid	0.871173	0.00102858	0.00286084
Arid5a (interacts with) Morphine.6.glucuronide	0.877998	0.000834469	0.00246948
Arid5a (interacts with) Parasutterella excrementihominis	0.83033	0.00293849	0.0060719
Axl (interacts with) Burkholderiales bacterium 1_1_47	0.885509	0.000653298	0.00208441
Axl (interacts with) Parasutterella excrementihominis	0.894998	0.000467704	0.00165629
Axl (interacts with) Zearalenone 4.sulfate	-0.827391	0.00313559	0.00636458
Bacteroides uniformis (interacts with) Akkermansia muciniphila	0.958523	1.23e-05	0.000167696
Baicalin (interacts with) Burkholderiales bacterium 1_1_47	-0.816498	0.00394969	0.00753931
Baicalin (interacts with) Parasutterella excrementihominis	-0.799983	0.0054577	0.00957117
Batf (interacts with) Burkholderiales bacterium 1_1_47	0.788697	0.00669898	0.0111462
Batf (interacts with) Enterorhabdus caecimuris	0.730316	0.0164618	0.021879
Batf (interacts with) Glycyrrhetinic acid	0.876377	0.000877918	0.00255793
Batf (interacts with) Parasutterella excrementihominis	0.809469	0.00454917	0.00837259
Bcl3 (interacts with) Burkholderiales bacterium 1_1_47	0.809431	0.0045525	0.0083762
Bcl3 (interacts with) Enterorhabdus caecimuris	0.822409	0.00349119	0.00688737
Bcl3 (interacts with) Glycyrrhetinic acid	0.911357	0.000242439	0.00106638
Bcl3 (interacts with) Parasutterella excrementihominis	0.831135	0.00288606	0.00599637
Bcl3 (interacts with) Zearalenone 4.sulfate	-0.855889	0.00157986	0.00388359
Bmper (interacts with) 21.hydroxy.heneicosanoic acid	0.852255	0.0017373	0.00415452
Bmper (interacts with) Burkholderiales bacterium 1_1_47	0.827423	0.00313341	0.00636125
Bmper (interacts with) Enterorhabdus caecimuris	0.806833	0.00478979	0.00869408
Bmper (interacts with) Glycyrrhetinic acid	0.977609	1.07e-06	4.49e-05
Bmper (interacts with) Lactobacillus johnsonii	-0.70988	0.0214544	0.0266862
Bmper (interacts with) Morphine.6.glucuronide	0.872486	0.000988922	0.00278322
Bmper (interacts with) Parasutterella excrementihominis	0.842834	0.00219819	0.00491969
Bmper (interacts with) Stearidonic Acid methyl ester	0.906302	0.000300754	0.00122936
Bmper (interacts with) Zearalenone 4.sulfate	-0.877099	0.000858348	0.00251808
Bmper (interacts with) batilol	0.894515	0.000476083	0.00167636
Buprenorphine (interacts with) Bifidobacterium pseudolongum	-0.757892	0.01109	0.0162503
Burkholderiales bacterium 1_1_47 (interacts with) 21.hydroxy.heneicosanoic acid	0.73723	0.0149743	0.0203713
Burkholderiales bacterium 1_1_47 (interacts with) Ackr3	0.808979	0.00459319	0.00843044
Burkholderiales bacterium 1_1_47 (interacts with) Ank3	-0.789733	0.00657739	0.0109931
Burkholderiales bacterium 1_1_47 (interacts with) Anxa1	0.854596	0.00163462	0.00397779
Burkholderiales bacterium 1_1_47 (interacts with) Arg1	0.777947	0.00805629	0.012804
Burkholderiales bacterium 1_1_47 (interacts with) Ccl22	0.726776	0.0172618	0.0226866
Burkholderiales bacterium 1_1_47 (interacts with) Ccrl2	0.892615	0.000510109	0.00175807
Burkholderiales bacterium 1_1_47 (interacts with) Cd38	0.803736	0.00508413	0.00907845
Burkholderiales bacterium 1_1_47 (interacts with) Cd80	0.802309	0.00522392	0.00926465
Burkholderiales bacterium 1_1_47 (interacts with) Cholic acid	-0.702324	0.0235384	0.0285947
Burkholderiales bacterium 1_1_47 (interacts with) Col17a1	0.850342	0.00182461	0.00430212
Burkholderiales bacterium 1_1_47 (interacts with) Csf3	0.748058	0.0128371	0.0181338
Burkholderiales bacterium 1_1_47 (interacts with) Csf3r	0.741777	0.0140489	0.0194121
Burkholderiales bacterium 1_1_47 (interacts with) Cxcr2	0.776828	0.00820788	0.012987
Burkholderiales bacterium 1_1_47 (interacts with) Fcer1g	0.836928	0.0025286	0.00544406
Burkholderiales bacterium 1_1_47 (interacts with) Ffar2	0.797638	0.00570086	0.0098856
Burkholderiales bacterium 1_1_47 (interacts with) Fpr2	0.749541	0.0125621	0.0178465
Burkholderiales bacterium 1_1_47 (interacts with) Hmox1	0.836531	0.002552	0.00548119
Burkholderiales bacterium 1_1_47 (interacts with) Il1b	0.785984	0.00702494	0.0115486
Burkholderiales bacterium 1_1_47 (interacts with) Il1rn	0.750955	0.0123038	0.0175685
Burkholderiales bacterium 1_1_47 (interacts with) Il33	0.79784	0.00567964	0.00985952
Burkholderiales bacterium 1_1_47 (interacts with) Kaempferol	0.813204	0.00422302	0.00791833
Burkholderiales bacterium 1_1_47 (interacts with) Mmp10	0.82893	0.00303123	0.00621119
Burkholderiales bacterium 1_1_47 (interacts with) Mmp13	0.757462	0.0111627	0.0163261
Burkholderiales bacterium 1_1_47 (interacts with) Mmp14	0.844861	0.00209233	0.00475035
Burkholderiales bacterium 1_1_47 (interacts with) Mmp19	0.783658	0.00731311	0.0119089
Burkholderiales bacterium 1_1_47 (interacts with) Mmp8	0.785327	0.00710551	0.0116471
Burkholderiales bacterium 1_1_47 (interacts with) Mmp9	0.787205	0.00687688	0.0113676
Burkholderiales bacterium 1_1_47 (interacts with) N.Oleoylethanolamine	0.760013	0.0107364	0.0158601
Burkholderiales bacterium 1_1_47 (interacts with) Nlrp12	0.91544	0.000201773	0.000944289
Burkholderiales bacterium 1_1_47 (interacts with) Norgestrel	0.838937	0.00241242	0.00526323
Burkholderiales bacterium 1_1_47 (interacts with) Palmitoylethanolamide	0.711511	0.0210221	0.0262917
Burkholderiales bacterium 1_1_47 (interacts with) Per2	-0.713962	0.0203834	0.0257014
Burkholderiales bacterium 1_1_47 (interacts with) Pf4	0.769562	0.00924198	0.0141774
Burkholderiales bacterium 1_1_47 (interacts with) Pmp22	-0.784718	0.00718074	0.0117421
Burkholderiales bacterium 1_1_47 (interacts with) Runx1	0.89593	0.000451833	0.00161791
Burkholderiales bacterium 1_1_47 (interacts with) S100a8	0.757682	0.0111255	0.0162874
Burkholderiales bacterium 1_1_47 (interacts with) S100a9	0.777395	0.00813083	0.0128942
Burkholderiales bacterium 1_1_47 (interacts with) Selp	0.773801	0.00862824	0.0134723
Burkholderiales bacterium 1_1_47 (interacts with) Smad4	0.860155	0.00140851	0.00357685
Burkholderiales bacterium 1_1_47 (interacts with) Socs3	0.83675	0.00253904	0.00546129
Burkholderiales bacterium 1_1_47 (interacts with) Thbs1	0.776243	0.00828796	0.0130809
Burkholderiales bacterium 1_1_47 (interacts with) Trem1	0.721698	0.0184561	0.0238791
Burkholderiales bacterium 1_1_47 (interacts with) Trem2	0.83967	0.00237102	0.00519646
Burkholderiales bacterium 1_1_47 (interacts with) Vaccenic acid	0.749061	0.0126508	0.0179355
Burkholderiales bacterium 1_1_47 (interacts with) Zearalenone 4.sulfate	-0.715057	0.0201024	0.0254344
Burkholderiales bacterium 1_1_47 (interacts with) batilol	0.857601	0.00150939	0.00375777
Burkholderiales bacterium 1_1_47 (interacts with) omega.muricholic acid	-0.828931	0.00303116	0.00621113
C19 STEROIDS (ANDROGENS) AND DERIVATIVES (C20H28O2) (interacts with) Bifidobacterium pseudolongum	-0.733726	0.0157159	0.0211314
C19 STEROIDS (ANDROGENS) AND DERIVATIVES (C20H28O2) (interacts with) Burkholderiales bacterium 1_1_47	-0.883657	0.000694994	0.00217868
C19 STEROIDS (ANDROGENS) AND DERIVATIVES (C20H28O2) (interacts with) Parasutterella excrementihominis	-0.872135	0.000999402	0.0028036
C1qtnf4 (interacts with) Burkholderiales bacterium 1_1_47	0.899213	0.000399095	0.00148769
C1qtnf4 (interacts with) Parasutterella excrementihominis	0.906257	0.000301315	0.00123093
C21 STEROIDS (GLUCO/MINERALOCORTICOIDS. PROGESTOGINS) AND DERIVATIVES (C21H30O3) (interacts with) Ackr1	0.873818	0.000949823	0.00270407
C21 STEROIDS (GLUCO/MINERALOCORTICOIDS. PROGESTOGINS) AND DERIVATIVES (C21H30O3) (interacts with) Ank3	-0.830276	0.00294202	0.00607674
C21 STEROIDS (GLUCO/MINERALOCORTICOIDS. PROGESTOGINS) AND DERIVATIVES (C21H30O3) (interacts with) Anxa1	0.93319	8.04e-05	0.000520708
C21 STEROIDS (GLUCO/MINERALOCORTICOIDS. PROGESTOGINS) AND DERIVATIVES (C21H30O3) (interacts with) Axl	0.887015	0.000620759	0.00201164
C21 STEROIDS (GLUCO/MINERALOCORTICOIDS. PROGESTOGINS) AND DERIVATIVES (C21H30O3) (interacts with) Burkholderiales bacterium 1_1_47	0.927617	0.000109975	0.000634266
C21 STEROIDS (GLUCO/MINERALOCORTICOIDS. PROGESTOGINS) AND DERIVATIVES (C21H30O3) (interacts with) C1qtnf4	0.873761	0.000951468	0.0027075
C21 STEROIDS (GLUCO/MINERALOCORTICOIDS. PROGESTOGINS) AND DERIVATIVES (C21H30O3) (interacts with) Ccrl2	0.869636	0.00107646	0.00295409
C21 STEROIDS (GLUCO/MINERALOCORTICOIDS. PROGESTOGINS) AND DERIVATIVES (C21H30O3) (interacts with) Cd38	0.884854	0.00066783	0.00211667
C21 STEROIDS (GLUCO/MINERALOCORTICOIDS. PROGESTOGINS) AND DERIVATIVES (C21H30O3) (interacts with) Cd80	0.899454	0.000395416	0.00147816
C21 STEROIDS (GLUCO/MINERALOCORTICOIDS. PROGESTOGINS) AND DERIVATIVES (C21H30O3) (interacts with) Cldn5	0.899796	0.000390226	0.00146512
C21 STEROIDS (GLUCO/MINERALOCORTICOIDS. PROGESTOGINS) AND DERIVATIVES (C21H30O3) (interacts with) Col17a1	0.866434	0.00118141	0.00315516
C21 STEROIDS (GLUCO/MINERALOCORTICOIDS. PROGESTOGINS) AND DERIVATIVES (C21H30O3) (interacts with) Col5a3	0.855015	0.00161672	0.00394683
C21 STEROIDS (GLUCO/MINERALOCORTICOIDS. PROGESTOGINS) AND DERIVATIVES (C21H30O3) (interacts with) Cpne8	0.927563	0.000110294	0.000635673
C21 STEROIDS (GLUCO/MINERALOCORTICOIDS. PROGESTOGINS) AND DERIVATIVES (C21H30O3) (interacts with) Cxcr2	0.886	0.000642552	0.00206122
C21 STEROIDS (GLUCO/MINERALOCORTICOIDS. PROGESTOGINS) AND DERIVATIVES (C21H30O3) (interacts with) Dab2	0.875747	0.000895231	0.00259424
C21 STEROIDS (GLUCO/MINERALOCORTICOIDS. PROGESTOGINS) AND DERIVATIVES (C21H30O3) (interacts with) Dusp1	0.896533	0.000441797	0.00159297
C21 STEROIDS (GLUCO/MINERALOCORTICOIDS. PROGESTOGINS) AND DERIVATIVES (C21H30O3) (interacts with) Enterorhabdus caecimuris	0.781045	0.00764687	0.0123114
C21 STEROIDS (GLUCO/MINERALOCORTICOIDS. PROGESTOGINS) AND DERIVATIVES (C21H30O3) (interacts with) Fabp6	-0.830225	0.00294534	0.0060818
C21 STEROIDS (GLUCO/MINERALOCORTICOIDS. PROGESTOGINS) AND DERIVATIVES (C21H30O3) (interacts with) Fgfr4	0.860395	0.00139929	0.00356066
C21 STEROIDS (GLUCO/MINERALOCORTICOIDS. PROGESTOGINS) AND DERIVATIVES (C21H30O3) (interacts with) Gadd45g	0.855573	0.00159309	0.00390547
C21 STEROIDS (GLUCO/MINERALOCORTICOIDS. PROGESTOGINS) AND DERIVATIVES (C21H30O3) (interacts with) Hlx	0.877584	0.000845408	0.00249232
C21 STEROIDS (GLUCO/MINERALOCORTICOIDS. PROGESTOGINS) AND DERIVATIVES (C21H30O3) (interacts with) Hmox1	0.880715	0.000765186	0.0023266
C21 STEROIDS (GLUCO/MINERALOCORTICOIDS. PROGESTOGINS) AND DERIVATIVES (C21H30O3) (interacts with) Il33	0.887293	0.000614885	0.00199878
C21 STEROIDS (GLUCO/MINERALOCORTICOIDS. PROGESTOGINS) AND DERIVATIVES (C21H30O3) (interacts with) Irak3	0.887177	0.000617347	0.0020038
C21 STEROIDS (GLUCO/MINERALOCORTICOIDS. PROGESTOGINS) AND DERIVATIVES (C21H30O3) (interacts with) Lactobacillus johnsonii	-0.865881	0.00120027	0.00319046
C21 STEROIDS (GLUCO/MINERALOCORTICOIDS. PROGESTOGINS) AND DERIVATIVES (C21H30O3) (interacts with) Mmp10	0.871802	0.00100945	0.00282254
C21 STEROIDS (GLUCO/MINERALOCORTICOIDS. PROGESTOGINS) AND DERIVATIVES (C21H30O3) (interacts with) Mmp19	0.887928	0.000601624	0.00197034
C21 STEROIDS (GLUCO/MINERALOCORTICOIDS. PROGESTOGINS) AND DERIVATIVES (C21H30O3) (interacts with) Mmp9	0.872944	0.000975339	0.00275652
C21 STEROIDS (GLUCO/MINERALOCORTICOIDS. PROGESTOGINS) AND DERIVATIVES (C21H30O3) (interacts with) Nfatc4	0.851478	0.00177241	0.00421521
C21 STEROIDS (GLUCO/MINERALOCORTICOIDS. PROGESTOGINS) AND DERIVATIVES (C21H30O3) (interacts with) Parasutterella excrementihominis	0.934824	7.29e-05	0.000490622
C21 STEROIDS (GLUCO/MINERALOCORTICOIDS. PROGESTOGINS) AND DERIVATIVES (C21H30O3) (interacts with) Pdgfrb	0.932813	8.22e-05	0.000528006
C21 STEROIDS (GLUCO/MINERALOCORTICOIDS. PROGESTOGINS) AND DERIVATIVES (C21H30O3) (interacts with) Peptostreptococcaceae_u_s	-0.822364	0.00349453	0.00689243
C21 STEROIDS (GLUCO/MINERALOCORTICOIDS. PROGESTOGINS) AND DERIVATIVES (C21H30O3) (interacts with) Pmp22	-0.841485	0.00227074	0.00503538
C21 STEROIDS (GLUCO/MINERALOCORTICOIDS. PROGESTOGINS) AND DERIVATIVES (C21H30O3) (interacts with) Ramp3	0.903654	0.000335111	0.00132189
C21 STEROIDS (GLUCO/MINERALOCORTICOIDS. PROGESTOGINS) AND DERIVATIVES (C21H30O3) (interacts with) Runx1	0.910291	0.000253969	0.00109896
C21 STEROIDS (GLUCO/MINERALOCORTICOIDS. PROGESTOGINS) AND DERIVATIVES (C21H30O3) (interacts with) Smad4	0.943991	4.02e-05	0.000339594
C21 STEROIDS (GLUCO/MINERALOCORTICOIDS. PROGESTOGINS) AND DERIVATIVES (C21H30O3) (interacts with) Socs3	0.920673	0.000157293	0.00080206
C21 STEROIDS (GLUCO/MINERALOCORTICOIDS. PROGESTOGINS) AND DERIVATIVES (C21H30O3) (interacts with) Spp1	0.852282	0.00173611	0.00415261
C21 STEROIDS (GLUCO/MINERALOCORTICOIDS. PROGESTOGINS) AND DERIVATIVES (C21H30O3) (interacts with) Syt11	0.933706	7.8e-05	0.000510867
C21 STEROIDS (GLUCO/MINERALOCORTICOIDS. PROGESTOGINS) AND DERIVATIVES (C21H30O3) (interacts with) Thbs1	0.876333	0.000879118	0.00256016
C21 STEROIDS (GLUCO/MINERALOCORTICOIDS. PROGESTOGINS) AND DERIVATIVES (C21H32O2) (interacts with) Burkholderiales bacterium 1_1_47	-0.752579	0.0120117	0.0172571
C21 STEROIDS (GLUCO/MINERALOCORTICOIDS. PROGESTOGINS) AND DERIVATIVES (C21H32O2) (interacts with) Firmicutes bacterium M10.2	-0.852237	0.00173813	0.00415587
C21 STEROIDS (GLUCO/MINERALOCORTICOIDS. PROGESTOGINS) AND DERIVATIVES (C21H32O2) (interacts with) Lactobacillus johnsonii	0.706774	0.0222951	0.0274695
C21 STEROIDS (GLUCO/MINERALOCORTICOIDS. PROGESTOGINS) AND DERIVATIVES (C21H32O2) (interacts with) Parasutterella excrementihominis	-0.74437	0.0135393	0.0188797
C5ar1 (interacts with) 21.hydroxy.heneicosanoic acid	0.855022	0.00161642	0.00394628
C5ar1 (interacts with) Burkholderiales bacterium 1_1_47	0.801903	0.00526427	0.00931796
C5ar1 (interacts with) Enterorhabdus caecimuris	0.885379	0.000656155	0.00209114
C5ar1 (interacts with) Glycyrrhetinic acid	0.965933	5.66e-06	0.000108013
C5ar1 (interacts with) Lactobacillus johnsonii	-0.733862	0.0156867	0.0210994
C5ar1 (interacts with) Parasutterella excrementihominis	0.825641	0.00325738	0.00654825
C5ar1 (interacts with) Stearidonic Acid methyl ester	0.864359	0.00125325	0.0032915
C5ar1 (interacts with) Vaccenic acid	0.859218	0.00144491	0.00364277
C5ar1 (interacts with) Zearalenone 4.sulfate	-0.923932	0.000133529	0.000720331
C5ar1 (interacts with) batilol	0.885558	0.000652215	0.002082
Calca (interacts with) Burkholderiales bacterium 1_1_47	0.935466	7.02e-05	0.00047899
Calca (interacts with) Dexanabinol	0.899458	0.000395353	0.00147797
Calca (interacts with) Dodecanoylcarnitine	0.906087	0.000303442	0.0012366
Calca (interacts with) Enterococcus faecalis	0.743684	0.0136729	0.0190198
Calca (interacts with) Firmicutes bacterium M10.2	0.727821	0.0170229	0.0224509
Calca (interacts with) Kaempferol	0.891072	0.000539022	0.00182728
Calca (interacts with) Lactobacillus johnsonii	-0.759906	0.0107541	0.015879
Calca (interacts with) Morphine.6.glucuronide	0.976484	1.3e-06	4.95e-05
Calca (interacts with) Myristoleic acid	0.889863	0.000562511	0.0018816
Calca (interacts with) Parasutterella excrementihominis	0.941055	4.92e-05	0.000384052
Calca (interacts with) Stearidonic Acid methyl ester	0.886783	0.000625695	0.00202276
Calca (interacts with) batilol	0.865341	0.00121887	0.00322601
Calca (interacts with) hederagenin	0.86152	0.00135663	0.00348318
Camp (interacts with) Burkholderiales bacterium 1_1_47	0.859745	0.00142437	0.00360519
Camp (interacts with) Enterococcus faecalis	0.911632	0.000239517	0.00105807
Camp (interacts with) Firmicutes bacterium M10.2	0.753034	0.0119308	0.0171663
Camp (interacts with) L.Carnitine	-0.854436	0.00164152	0.00399038
Camp (interacts with) Myristoleic acid	0.943476	4.17e-05	0.000347478
Camp (interacts with) N.linoleoylglycine	0.861399	0.00136121	0.00349133
Camp (interacts with) Parasutterella excrementihominis	0.846137	0.00202762	0.00464376
Ccl17 (interacts with) 21.hydroxy.heneicosanoic acid	0.92126	0.000152796	0.000785863
Ccl17 (interacts with) Akkermansia muciniphila	0.833452	0.00273896	0.00577109
Ccl17 (interacts with) Alpha.Linolenoyl ethanolamide	0.961796	8.9e-06	0.000138876
Ccl17 (interacts with) Bacteroides uniformis	0.887368	0.000613307	0.00199511
Ccl17 (interacts with) Linoleoyl ethanolamide	0.978998	8.3e-07	3.96e-05
Ccl17 (interacts with) Methyl ricinoleate	0.979758	7.17e-07	3.69e-05
Ccl17 (interacts with) N.Oleoylethanolamine	0.950684	2.44e-05	0.000250476
Ccl17 (interacts with) Palmitoylethanolamide	0.943064	4.29e-05	0.000353513
Ccl17 (interacts with) Parabacteroides distasonis	0.900771	0.000375717	0.00142749
Ccl17 (interacts with) Vaccenic acid	0.991313	2.47e-08	8.71e-06
Ccl17 (interacts with) himbacine	0.988562	7.39e-08	1.31e-05
Ccl2 (interacts with) Burkholderiales bacterium 1_1_47	0.757883	0.0110915	0.0162515
Ccl2 (interacts with) Enterorhabdus caecimuris	0.787828	0.00680221	0.0112753
Ccl2 (interacts with) Glycyrrhetinic acid	0.896538	0.000441716	0.00159284
Ccl2 (interacts with) Parasutterella excrementihominis	0.780909	0.00766448	0.0123334
Ccl2 (interacts with) Zearalenone 4.sulfate	-0.86077	0.00138497	0.00353549
Ccl22 (interacts with) 21.hydroxy.heneicosanoic acid	0.888195	0.000596114	0.00195744
Ccl22 (interacts with) Akkermansia muciniphila	0.762404	0.0103474	0.0154273
Ccl22 (interacts with) Alpha.Linolenoyl ethanolamide	0.933918	7.7e-05	0.000506514
Ccl22 (interacts with) Bacteroides uniformis	0.846136	0.00202766	0.00464378
Ccl22 (interacts with) Linoleoyl ethanolamide	0.93623	6.7e-05	0.000464608
Ccl22 (interacts with) Methyl ricinoleate	0.961314	9.35e-06	0.000142913
Ccl22 (interacts with) N.Oleoylethanolamine	0.911131	0.000244845	0.00107364
Ccl22 (interacts with) Palmitoylethanolamide	0.887838	0.00060349	0.00197377
Ccl22 (interacts with) Parabacteroides distasonis	0.837853	0.00247461	0.00536164
Ccl22 (interacts with) Vaccenic acid	0.977215	1.15e-06	4.65e-05
Ccl22 (interacts with) himbacine	0.964946	6.33e-06	0.000114999
Ccrl2 (interacts with) Vaccenic acid	0.861871	0.00134354	0.00345853
Cd274 (interacts with) Akkermansia muciniphila	0.70725	0.0221648	0.0273483
Cd274 (interacts with) Bacteroides uniformis	0.843388	0.00216885	0.00487401
Cd274 (interacts with) Methyl ricinoleate	0.878564	0.000819656	0.00243795
Cd274 (interacts with) Parabacteroides distasonis	0.784197	0.00724569	0.0118228
Cd274 (interacts with) himbacine	0.881536	0.000745096	0.00228531
Cd38 (interacts with) 21.hydroxy.heneicosanoic acid	0.882178	0.000729667	0.00225277
Cd38 (interacts with) Bacteroides uniformis	0.774039	0.00859458	0.0134349
Cd38 (interacts with) Linoleoyl ethanolamide	0.861328	0.00136388	0.00349636
Cd38 (interacts with) Methyl ricinoleate	0.880272	0.000776168	0.00234969
Cd38 (interacts with) N.Acetyl.L.tyrosine	0.879086	0.000806179	0.00241155
Cd38 (interacts with) N.Oleoylethanolamine	0.853809	0.00166864	0.00403623
Cd38 (interacts with) Parabacteroides distasonis	0.734694	0.0155086	0.0209162
Cd38 (interacts with) Vaccenic acid	0.887334	0.000614028	0.00199656
Cd38 (interacts with) himbacine	0.888615	0.000587512	0.00193826
Cd80 (interacts with) Vaccenic acid	0.877535	0.000846698	0.0024946
Cebpb (interacts with) Burkholderiales bacterium 1_1_47	0.861174	0.00136965	0.00350709
Cebpb (interacts with) Parasutterella excrementihominis	0.870831	0.00103908	0.00288135
Cfh (interacts with) 9Z.11E.13E.Octadecatrienoic acid. ethyl ester	0.874489	0.000930558	0.00266598
Cfh (interacts with) Burkholderiales bacterium 1_1_47	0.856053	0.001573	0.00387097
Cfh (interacts with) Enterorhabdus caecimuris	0.824805	0.00331676	0.0066348
Cfh (interacts with) Glycyrrhetinic acid	0.961867	8.83e-06	0.000138359
Cfh (interacts with) Lactobacillus johnsonii	-0.789477	0.00660733	0.0110309
Cfh (interacts with) Parasutterella excrementihominis	0.874714	0.000924172	0.00265313
Cfh (interacts with) Peptostreptococcaceae_u_s	-0.738975	0.0146143	0.0199992
Cfh (interacts with) Riboflavin	-0.817191	0.00389378	0.00746005
Cfh (interacts with) Zearalenone 4.sulfate	-0.892666	0.000509166	0.00175596
Cfh (interacts with) batilol	0.86509	0.00122759	0.0032429
Cfh (interacts with) omega.muricholic acid	-0.823767	0.00339154	0.00674285
Cholic acid (interacts with) Peptostreptococcaceae_u_s	0.893553	0.000493099	0.00171735
Chrysin 7.O.beta.D.glucopyranuronoside (interacts with) Bifidobacterium pseudolongum	-0.710129	0.0213881	0.0266248
Chrysin 7.O.beta.D.glucopyranuronoside (interacts with) Burkholderiales bacterium 1_1_47	-0.808619	0.0046258	0.00847719
Chrysin 7.O.beta.D.glucopyranuronoside (interacts with) Parasutterella excrementihominis	-0.793397	0.00616005	0.0104731
Clcf1 (interacts with) Burkholderiales bacterium 1_1_47	0.864963	0.00123203	0.00325144
Clcf1 (interacts with) Parasutterella excrementihominis	0.872523	0.0009878	0.00278085
Cldn5 (interacts with) Burkholderiales bacterium 1_1_47	0.945799	3.54e-05	0.000314863
Cldn5 (interacts with) Parasutterella excrementihominis	0.952192	2.16e-05	0.00023192
Cln8 (interacts with) Burkholderiales bacterium 1_1_47	-0.705617	0.0226139	0.0277573
Cln8 (interacts with) Cholic acid	0.85652	0.00155358	0.00383639
Cln8 (interacts with) Morphine	-0.815092	0.00406477	0.00769849
Cln8 (interacts with) Parasutterella excrementihominis	-0.713096	0.0206076	0.0259068
Cln8 (interacts with) Peptostreptococcaceae_u_s	0.929033	0.000101795	0.000604206
Cln8 (interacts with) Riboflavin	0.858776	0.00146235	0.0036744
Cln8 (interacts with) omega.muricholic acid	0.862611	0.00131623	0.00340965
Col5a3 (interacts with) Burkholderiales bacterium 1_1_47	0.926579	0.000116274	0.000657783
Col5a3 (interacts with) Parasutterella excrementihominis	0.925635	0.000122225	0.000680065
Cpne8 (interacts with) 12.13.DHOME	-0.807599	0.00471897	0.00860079
Cpne8 (interacts with) Burkholderiales bacterium 1_1_47	0.945746	3.55e-05	0.000315427
Cpne8 (interacts with) Diosmin	-0.814122	0.0041455	0.00781061
Cpne8 (interacts with) Enterorhabdus caecimuris	0.728779	0.0168059	0.0222331
Cpne8 (interacts with) Firmicutes bacterium M10.2	0.769198	0.00929602	0.0142407
Cpne8 (interacts with) Lactobacillus johnsonii	-0.849263	0.00187524	0.00438917
Cpne8 (interacts with) Parasutterella excrementihominis	0.951669	2.25e-05	0.000238397
Cpne8 (interacts with) Peptostreptococcaceae_u_s	-0.745449	0.0133312	0.0186597
Cpne8 (interacts with) Zearalenone 4.sulfate	-0.79477	0.00600867	0.0102801
Cpne8 (interacts with) oleylanilide	-0.806836	0.0047896	0.00869393
Cpne8 (interacts with) omega.muricholic acid	-0.870686	0.00104358	0.00289055
Csf2rb (interacts with) 21.hydroxy.heneicosanoic acid	0.886183	0.000638583	0.00205259
Csf2rb (interacts with) Burkholderiales bacterium 1_1_47	0.870038	0.00106377	0.00292946
Csf2rb (interacts with) Enterorhabdus caecimuris	0.814685	0.00409853	0.00774629
Csf2rb (interacts with) Firmicutes bacterium M10.2	0.739506	0.0145058	0.0198856
Csf2rb (interacts with) Glycyrrhetinic acid	0.957462	1.36e-05	0.000177619
Csf2rb (interacts with) Lactobacillus johnsonii	-0.851143	0.0017877	0.00424221
Csf2rb (interacts with) N.Oleoylethanolamine	0.859398	0.00143786	0.00363033
Csf2rb (interacts with) Parasutterella excrementihominis	0.890055	0.000558719	0.0018728
Csf2rb (interacts with) Peptostreptococcaceae_u_s	-0.715295	0.0200417	0.0253808
Csf2rb (interacts with) Riboflavin	-0.837821	0.00247644	0.00536429
Csf2rb (interacts with) Stearidonic Acid methyl ester	0.855897	0.00157951	0.00388298
Csf2rb (interacts with) Vaccenic acid	0.867296	0.00115246	0.003101
Csf2rb (interacts with) Zearalenone 4.sulfate	-0.892593	0.000510504	0.0017589
Csf2rb (interacts with) batilol	0.902714	0.000347979	0.00135545
Csf2rb (interacts with) omega.muricholic acid	-0.803431	0.00511377	0.00911696
Csf3r (interacts with) Alpha.Linolenoyl ethanolamide	0.879007	0.000808204	0.00241571
Csf3r (interacts with) Bacteroides uniformis	0.722157	0.0183457	0.0237673
Csf3r (interacts with) Methyl ricinoleate	0.905444	0.000311587	0.00125984
Csf3r (interacts with) Parabacteroides distasonis	0.70188	0.0236649	0.0287062
Csf3r (interacts with) Vaccenic acid	0.925462	0.00012334	0.000684173
Csf3r (interacts with) himbacine	0.878675	0.000816779	0.0024318
Cxcl9 (interacts with) Akkermansia muciniphila	0.777617	0.00810073	0.0128576
Cxcl9 (interacts with) Bacteroides uniformis	0.870334	0.00105452	0.0029117
Cxcl9 (interacts with) Methyl ricinoleate	0.870999	0.00103393	0.00287071
Cxcl9 (interacts with) Parabacteroides distasonis	0.821661	0.00354697	0.00696929
Cxcl9 (interacts with) himbacine	0.864979	0.00123147	0.00325047
Cxcr2 (interacts with) Alpha.Linolenoyl ethanolamide	0.882346	0.000725666	0.0022442
Cxcr2 (interacts with) N.Oleoylethanolamine	0.867266	0.00115344	0.00310281
Cxcr2 (interacts with) Vaccenic acid	0.899148	0.000400099	0.00149025
Dab2 (interacts with) Burkholderiales bacterium 1_1_47	0.921333	0.00015225	0.000783918
Dab2 (interacts with) Parasutterella excrementihominis	0.922182	0.000145931	0.000762628
Dapk2 (interacts with) Burkholderiales bacterium 1_1_47	0.935037	7.2e-05	0.000486648
Dapk2 (interacts with) Enterorhabdus caecimuris	0.789952	0.00655194	0.0109594
Dapk2 (interacts with) Firmicutes bacterium M10.2	0.785115	0.00713168	0.0116804
Dapk2 (interacts with) Glycyrrhetinic acid	0.954446	1.78e-05	0.00020787
Dapk2 (interacts with) Lactobacillus johnsonii	-0.81584	0.00400322	0.00761095
Dapk2 (interacts with) Morphine.6.glucuronide	0.904242	0.000327248	0.00130076
Dapk2 (interacts with) Parasutterella excrementihominis	0.945955	3.5e-05	0.000312559
Dapk2 (interacts with) Riboflavin	-0.822771	0.00346446	0.00684717
Dapk2 (interacts with) Stearidonic Acid methyl ester	0.881528	0.000745296	0.00228575
Dapk2 (interacts with) Zearalenone 4.sulfate	-0.82566	0.00325608	0.00654646
Dapk2 (interacts with) batilol	0.89011	0.000557643	0.00187038
Ddit4 (interacts with) Burkholderiales bacterium 1_1_47	0.911699	0.000238815	0.00105617
Ddit4 (interacts with) Enterococcus faecalis	0.780838	0.0076738	0.012344
Ddit4 (interacts with) Firmicutes bacterium M10.2	0.814068	0.00415009	0.00781651
Ddit4 (interacts with) Lactobacillus johnsonii	-0.845491	0.0020602	0.00469814
Ddit4 (interacts with) Methylarachidic acid	0.855294	0.00160487	0.00392613
Ddit4 (interacts with) Morphine.6.glucuronide	0.852054	0.00174635	0.00417011
Ddit4 (interacts with) Myristoleic acid	0.872746	0.000981192	0.00276788
Ddit4 (interacts with) N.linoleoylglycine	0.867911	0.00113212	0.00306138
Ddit4 (interacts with) Parasutterella excrementihominis	0.905931	0.000305407	0.00124216
Ddit4 (interacts with) Riboflavin	-0.849531	0.00186255	0.00436711
Ddit4 (interacts with) omega.muricholic acid	-0.82818	0.00308176	0.00628806
Dexanabinol (interacts with) Burkholderiales bacterium 1_1_47	0.809122	0.00458028	0.00841301
Dexanabinol (interacts with) Enterococcus faecalis	0.709853	0.0214616	0.0266941
Dexanabinol (interacts with) Lactobacillus johnsonii	-0.718589	0.0192148	0.0246002
Dexanabinol (interacts with) Parasutterella excrementihominis	0.809007	0.00459071	0.00842741
Dgkh (interacts with) Burkholderiales bacterium 1_1_47	0.86739	0.00114932	0.00309471
Dgkh (interacts with) Dexanabinol	0.872114	0.00100004	0.00280486
Dgkh (interacts with) Enterococcus faecalis	0.773204	0.00871288	0.0135699
Dgkh (interacts with) Morphine.6.glucuronide	0.969258	3.77e-06	8.66e-05
Dgkh (interacts with) Myristoleic acid	0.884787	0.00066934	0.00211973
Dgkh (interacts with) Parasutterella excrementihominis	0.868952	0.00109829	0.00299649
Diosmin (interacts with) Ackr3	-0.797731	0.00569113	0.00987428
Diosmin (interacts with) Burkholderiales bacterium 1_1_47	-0.804545	0.00500601	0.00897846
Diosmin (interacts with) Ccrl2	-0.812665	0.00426906	0.00798296
Diosmin (interacts with) Cd38	-0.815481	0.00403263	0.00765198
Diosmin (interacts with) Firmicutes bacterium M10.2	-0.824616	0.00333029	0.00665423
Diosmin (interacts with) Lactobacillus johnsonii	0.723598	0.0180026	0.0234265
Diosmin (interacts with) Nlrp12	-0.79321	0.0061809	0.010498
Diosmin (interacts with) Parasutterella excrementihominis	-0.813517	0.00419654	0.00788296
Dodecanoylcarnitine (interacts with) Ank3	-0.832877	0.00277497	0.00582592
Dodecanoylcarnitine (interacts with) Arg1	0.860445	0.00139737	0.00355781
Dodecanoylcarnitine (interacts with) Burkholderiales bacterium 1_1_47	0.870386	0.00105288	0.00290851
Dodecanoylcarnitine (interacts with) Lactobacillus johnsonii	-0.751181	0.0122629	0.0175279
Dodecanoylcarnitine (interacts with) Parasutterella excrementihominis	0.874228	0.000938029	0.0026805
Dodecanoylcarnitine (interacts with) Peptostreptococcaceae_u_s	-0.721304	0.0185509	0.0239712
Dodecanoylcarnitine (interacts with) Per2	-0.804313	0.00502832	0.00900724
Dodecanoylcarnitine (interacts with) Trem2	0.857989	0.0014937	0.00372902
Dusp1 (interacts with) Burkholderiales bacterium 1_1_47	0.944155	3.98e-05	0.000337058
Dusp1 (interacts with) Parasutterella excrementihominis	0.952166	2.16e-05	0.000232213
Dysf (interacts with) Burkholderiales bacterium 1_1_47	0.876493	0.000874738	0.00255124
Dysf (interacts with) Enterorhabdus caecimuris	0.781121	0.00763701	0.0122983
Dysf (interacts with) Glycyrrhetinic acid	0.90828	0.000276826	0.00116257
Dysf (interacts with) Lactobacillus johnsonii	-0.709883	0.0214537	0.0266862
Dysf (interacts with) Morphine.6.glucuronide	0.900389	0.000381355	0.00144199
Dysf (interacts with) Parasutterella excrementihominis	0.890462	0.000550777	0.0018544
Dysf (interacts with) Stearidonic Acid methyl ester	0.869867	0.00106918	0.00293947
Eng (interacts with) Burkholderiales bacterium 1_1_47	0.931672	8.78e-05	0.000550113
Eng (interacts with) Enterorhabdus caecimuris	0.764418	0.0100274	0.0150742
Eng (interacts with) Firmicutes bacterium M10.2	0.743207	0.0137662	0.0191165
Eng (interacts with) Glycyrrhetinic acid	0.913299	0.00022241	0.00100632
Eng (interacts with) Lactobacillus johnsonii	-0.783989	0.00727164	0.0118558
Eng (interacts with) Morphine.6.glucuronide	0.909134	0.000266947	0.0011347
Eng (interacts with) Parasutterella excrementihominis	0.946492	3.36e-05	0.000305123
Eng (interacts with) Riboflavin	-0.825661	0.00325602	0.00654641
Eng (interacts with) Stearidonic Acid methyl ester	0.876112	0.000885157	0.00257328
Eng (interacts with) Zearalenone 4.sulfate	-0.819789	0.00368942	0.00717096
Eng (interacts with) batilol	0.8859	0.000644741	0.00206607
Enterococcus faecalis (interacts with) Burkholderiales bacterium 1_1_47	0.724648	0.0177556	0.023175
Enterococcus faecalis (interacts with) Clcf1	0.752741	0.0119828	0.0172243
Enterococcus faecalis (interacts with) Cldn5	0.707952	0.0219737	0.0271691
Enterococcus faecalis (interacts with) Col5a3	0.840191	0.00234194	0.00514915
Enterococcus faecalis (interacts with) Dab2	0.80705	0.00476964	0.00866895
Enterococcus faecalis (interacts with) Dusp1	0.708354	0.0218645	0.0270665
Enterococcus faecalis (interacts with) Gadd45g	0.785569	0.00707572	0.0116104
Enterococcus faecalis (interacts with) Hlx	0.788909	0.00667407	0.0111132
Enterococcus faecalis (interacts with) Map3k8	0.715816	0.0199094	0.0252549
Enterococcus faecalis (interacts with) Mapt	0.792882	0.00621761	0.0105439
Enterococcus faecalis (interacts with) Mmp7	0.85753	0.00151225	0.0037627
Enterococcus faecalis (interacts with) Mt3	0.769291	0.00928226	0.014225
Enterococcus faecalis (interacts with) Ncam1	0.903733	0.000334051	0.00131902
Enterococcus faecalis (interacts with) Nfatc4	0.760305	0.0106883	0.015808
Enterococcus faecalis (interacts with) Ngf	0.860205	0.0014066	0.00357364
Enterococcus faecalis (interacts with) Oxt	0.88528	0.000658347	0.00209582
Enterococcus faecalis (interacts with) Parasutterella excrementihominis	0.701788	0.0236914	0.0287275
Enterococcus faecalis (interacts with) Pck2	0.846805	0.00199435	0.00458964
Enterococcus faecalis (interacts with) Pla2g2a	0.873496	0.000959164	0.00272264
Enterococcus faecalis (interacts with) Ramp3	0.726971	0.0172171	0.0226424
Enterococcus faecalis (interacts with) Syt11	0.722509	0.0182616	0.0236817
Enterorhabdus caecimuris (interacts with) 21.hydroxy.heneicosanoic acid	0.764624	0.00999502	0.0150374
Enterorhabdus caecimuris (interacts with) Ackr3	0.794902	0.00599423	0.0102616
Enterorhabdus caecimuris (interacts with) Alpha.Linolenoyl ethanolamide	0.709104	0.0216623	0.0268804
Enterorhabdus caecimuris (interacts with) Anxa1	0.865095	0.00122741	0.00324253
Enterorhabdus caecimuris (interacts with) Arg1	0.757336	0.0111841	0.01635
Enterorhabdus caecimuris (interacts with) Axl	0.74146	0.0141121	0.0194768
Enterorhabdus caecimuris (interacts with) Baicalin	-0.807297	0.00474684	0.00863923
Enterorhabdus caecimuris (interacts with) Burkholderiales bacterium 1_1_47	0.715146	0.0200799	0.0254146
Enterorhabdus caecimuris (interacts with) Ccl17	0.77931	0.00787431	0.0125836
Enterorhabdus caecimuris (interacts with) Ccl22	0.803021	0.00515381	0.0091698
Enterorhabdus caecimuris (interacts with) Ccrl2	0.744814	0.0134535	0.0187872
Enterorhabdus caecimuris (interacts with) Cd274	0.723691	0.0179806	0.0234039
Enterorhabdus caecimuris (interacts with) Cd38	0.779804	0.00780898	0.0125085
Enterorhabdus caecimuris (interacts with) Cd80	0.876719	0.000868597	0.00253936
Enterorhabdus caecimuris (interacts with) Cebpb	0.706483	0.0223749	0.0275428
Enterorhabdus caecimuris (interacts with) Chrysin 7.O.beta.D.glucopyranuronoside	-0.780164	0.00776181	0.0124521
Enterorhabdus caecimuris (interacts with) Cldn5	0.702068	0.0236114	0.0286597
Enterorhabdus caecimuris (interacts with) Col17a1	0.74261	0.0138838	0.0192408
Enterorhabdus caecimuris (interacts with) Csf3r	0.847006	0.00198442	0.0045726
Enterorhabdus caecimuris (interacts with) Cxcr2	0.86549	0.00121371	0.0032162
Enterorhabdus caecimuris (interacts with) Dusp1	0.703094	0.0233201	0.0284061
Enterorhabdus caecimuris (interacts with) Fcer1g	0.728107	0.016958	0.0223882
Enterorhabdus caecimuris (interacts with) Ffar2	0.705278	0.0227078	0.0278427
Enterorhabdus caecimuris (interacts with) Fgfr4	0.784252	0.00723871	0.0118137
Enterorhabdus caecimuris (interacts with) Fpr2	0.760579	0.0106434	0.0157584
Enterorhabdus caecimuris (interacts with) Hmox1	0.793018	0.00620235	0.0105253
Enterorhabdus caecimuris (interacts with) Il18	0.83467	0.00266388	0.00565662
Enterorhabdus caecimuris (interacts with) Il18bp	0.749667	0.012539	0.0178219
Enterorhabdus caecimuris (interacts with) Il1b	0.795094	0.00597323	0.0102347
Enterorhabdus caecimuris (interacts with) Il1rn	0.766544	0.00969735	0.0147005
Enterorhabdus caecimuris (interacts with) Il33	0.892922	0.00050449	0.00174459
Enterorhabdus caecimuris (interacts with) Irak3	0.749625	0.0125467	0.0178297
Enterorhabdus caecimuris (interacts with) Lbp	0.755674	0.0114686	0.0166612
Enterorhabdus caecimuris (interacts with) Lcn2	0.769398	0.00926631	0.0142069
Enterorhabdus caecimuris (interacts with) Linoleoyl ethanolamide	0.74045	0.0143146	0.0196864
Enterorhabdus caecimuris (interacts with) Ltf	0.747016	0.0130329	0.018341
Enterorhabdus caecimuris (interacts with) Methyl ricinoleate	0.807484	0.00472959	0.00861574
Enterorhabdus caecimuris (interacts with) Mmp10	0.849869	0.0018467	0.00434027
Enterorhabdus caecimuris (interacts with) Mmp12	0.72286	0.0181778	0.0236006
Enterorhabdus caecimuris (interacts with) Mmp13	0.837764	0.00247977	0.00536903
Enterorhabdus caecimuris (interacts with) Mmp19	0.879242	0.000802203	0.00240342
Enterorhabdus caecimuris (interacts with) Mmp8	0.742023	0.014	0.0193602
Enterorhabdus caecimuris (interacts with) Mmp9	0.855481	0.00159699	0.00391243
Enterorhabdus caecimuris (interacts with) N.Oleoylethanolamine	0.76321	0.0102185	0.015287
Enterorhabdus caecimuris (interacts with) Palmitoylethanolamide	0.734839	0.0154777	0.0208836
Enterorhabdus caecimuris (interacts with) Parasutterella excrementihominis	0.722763	0.0182009	0.0236235
Enterorhabdus caecimuris (interacts with) Pdgfrb	0.742927	0.0138213	0.0191755
Enterorhabdus caecimuris (interacts with) Pf4	0.786529	0.00695861	0.0114667
Enterorhabdus caecimuris (interacts with) Ptafr	0.746584	0.0131147	0.0184305
Enterorhabdus caecimuris (interacts with) Ramp3	0.706411	0.0223946	0.0275598
Enterorhabdus caecimuris (interacts with) Runx1	0.798452	0.00561564	0.00977662
Enterorhabdus caecimuris (interacts with) S100a8	0.767798	0.00950617	0.0144826
Enterorhabdus caecimuris (interacts with) S100a9	0.804308	0.00502881	0.00900791
Enterorhabdus caecimuris (interacts with) Selp	0.817796	0.00384553	0.00739164
Enterorhabdus caecimuris (interacts with) Serpine1	0.76681	0.00965651	0.0146531
Enterorhabdus caecimuris (interacts with) Smad4	0.832251	0.00281455	0.00588685
Enterorhabdus caecimuris (interacts with) Socs1	0.725106	0.0176485	0.0230675
Enterorhabdus caecimuris (interacts with) Socs3	0.844943	0.00208814	0.00474403
Enterorhabdus caecimuris (interacts with) Spp1	0.852626	0.00172076	0.00412784
Enterorhabdus caecimuris (interacts with) Syt11	0.714491	0.0202473	0.0255722
Enterorhabdus caecimuris (interacts with) Thbs1	0.843424	0.00216699	0.00487051
Enterorhabdus caecimuris (interacts with) Tlr2	0.759434	0.0108321	0.0159637
Enterorhabdus caecimuris (interacts with) Tlr4	0.863245	0.00129314	0.00336656
Enterorhabdus caecimuris (interacts with) Trem1	0.755462	0.0115051	0.0167002
Enterorhabdus caecimuris (interacts with) Trem2	0.7073	0.0221511	0.0273343
Enterorhabdus caecimuris (interacts with) Vaccenic acid	0.806283	0.0048412	0.00876443
Enterorhabdus caecimuris (interacts with) Zearalenone 4.sulfate	-0.854553	0.00163649	0.00398123
Enterorhabdus caecimuris (interacts with) batilol	0.775671	0.00836674	0.0131709
Enterorhabdus caecimuris (interacts with) himbacine	0.748934	0.0126743	0.0179609
Etnppl (interacts with) Akkermansia muciniphila	-0.726812	0.0172537	0.0226796
FA(20:1) (interacts with) Akkermansia muciniphila	0.770106	0.00916146	0.014086
FA(20:1) (interacts with) Bacteroides uniformis	0.767112	0.00961046	0.0146006
FA(20:1) (interacts with) Parabacteroides distasonis	0.815243	0.00405228	0.00768049
FA(20:2) (interacts with) Burkholderiales bacterium 1_1_47	0.883223	0.00070504	0.00220086
FA(20:2) (interacts with) Col5a3	0.894506	0.000476243	0.00167674
FA(20:2) (interacts with) Dab2	0.866137	0.00119149	0.00317357
FA(20:2) (interacts with) Enterococcus faecalis	0.938973	5.64e-05	0.000417598
FA(20:2) (interacts with) Firmicutes bacterium M10.2	0.723887	0.0179345	0.0233563
FA(20:2) (interacts with) Gadd45g	0.851438	0.00177423	0.00421816
FA(20:2) (interacts with) Hlx	0.872971	0.000974535	0.00275499
FA(20:2) (interacts with) Lactobacillus johnsonii	-0.706197	0.0224536	0.0276108
FA(20:2) (interacts with) Mmp7	0.95379	1.89e-05	0.000214743
FA(20:2) (interacts with) Ncam1	0.925967	0.000120104	0.000672145
FA(20:2) (interacts with) Ngf	0.874999	0.000916121	0.00263742
FA(20:2) (interacts with) Oxt	0.919273	0.000168406	0.000837904
FA(20:2) (interacts with) Parasutterella excrementihominis	0.869704	0.0010743	0.00294963
FA(20:2) (interacts with) Pck2	0.893833	0.000488101	0.00170485
FA(20:2) (interacts with) Pla2g2a	0.886797	0.000625403	0.00202216
FA(20:4(OH)) (interacts with) Akkermansia muciniphila	0.83273	0.00278421	0.00583964
FA(20:4(OH)) (interacts with) Bacteroides uniformis	0.908802	0.000270757	0.00114579
FA(20:4(OH)) (interacts with) Parabacteroides distasonis	0.863663	0.00127807	0.00333823
FA(20:4) (interacts with) Burkholderiales bacterium 1_1_47	-0.748881	0.012684	0.0179706
FA(20:4) (interacts with) Enterorhabdus caecimuris	-0.759991	0.01074	0.0158638
FA(20:4) (interacts with) Firmicutes bacterium M10.2	-0.730946	0.0163221	0.0217379
FA(20:4) (interacts with) Lactobacillus johnsonii	0.872097	0.00100054	0.00280582
FA(20:4) (interacts with) Parasutterella excrementihominis	-0.732743	0.0159284	0.0213485
FA(22:0) (interacts with) Burkholderiales bacterium 1_1_47	0.855614	0.00159139	0.00390285
FA(22:0) (interacts with) Enterococcus faecalis	0.86175	0.00134804	0.00346659
FA(22:0) (interacts with) Mmp7	0.909288	0.000265187	0.00112977
FA(22:0) (interacts with) Ncam1	0.871476	0.00101933	0.00284166
FA(22:0) (interacts with) Oxt	0.851724	0.00176121	0.0041956
FA(22:0) (interacts with) Parasutterella excrementihominis	0.846033	0.00203283	0.00465227
FA(22:5) (interacts with) Arg1	0.880268	0.000776266	0.00234985
Fabp6 (interacts with) 12.13.DHOME	0.922258	0.000145381	0.000760539
Fabp6 (interacts with) 2.Phenylpropionate	0.900483	0.000379953	0.00143824
Fabp6 (interacts with) 3.N.(4.Fluorophenyl).1H.pyrazolo[3.4.d]pyrimidine.3.4.diamine	0.869157	0.00109172	0.00298372
Fabp6 (interacts with) Baicalin	0.891267	0.000535295	0.00181733
Fabp6 (interacts with) Burkholderiales bacterium 1_1_47	-0.865362	0.00121814	0.00322479
Fabp6 (interacts with) Chrysin 7.O.beta.D.glucopyranuronoside	0.855182	0.00160962	0.00393387
Fabp6 (interacts with) Lactobacillus johnsonii	0.934069	7.63e-05	0.00050355
Fabp6 (interacts with) N.Oleoylethanolamine	-0.805596	0.00490592	0.00885003
Fabp6 (interacts with) Parasutterella excrementihominis	-0.853846	0.00166704	0.00403394
Fabp6 (interacts with) Wogonoside	0.853506	0.00168187	0.00405887
Fabp6 (interacts with) batilol	-0.824043	0.00337156	0.00671344
Fabp6 (interacts with) oleylanilide	0.897734	0.000422263	0.00154412
Fcer1g (interacts with) Kaempferol	0.944917	3.77e-05	0.00032668
Ffar2 (interacts with) Kaempferol	0.938242	5.9e-05	0.000429782
Fgf7 (interacts with) Hyocholic acid	0.871857	0.00100777	0.00282004
Fgf7 (interacts with) Peptostreptococcaceae_u_s	0.793204	0.00618161	0.0104986
Fgfr4 (interacts with) Burkholderiales bacterium 1_1_47	0.841056	0.00229412	0.00507243
Fgfr4 (interacts with) Parasutterella excrementihominis	0.848184	0.00192689	0.00447713
Firmicutes bacterium M10.2 (interacts with) Ackr1	0.773736	0.00863736	0.0134827
Firmicutes bacterium M10.2 (interacts with) Axl	0.777137	0.00816585	0.0129363
Firmicutes bacterium M10.2 (interacts with) Baicalin	-0.770719	0.0090714	0.0139816
Firmicutes bacterium M10.2 (interacts with) Burkholderiales bacterium 1_1_47	0.838665	0.00242793	0.00528853
Firmicutes bacterium M10.2 (interacts with) C1qtnf4	0.791639	0.00635786	0.0107215
Firmicutes bacterium M10.2 (interacts with) Cebpb	0.709941	0.0214383	0.0266711
Firmicutes bacterium M10.2 (interacts with) Chrysin 7.O.beta.D.glucopyranuronoside	-0.742833	0.0138397	0.0191948
Firmicutes bacterium M10.2 (interacts with) Clcf1	0.712799	0.0206848	0.0259758
Firmicutes bacterium M10.2 (interacts with) Cldn5	0.767586	0.00953828	0.0145176
Firmicutes bacterium M10.2 (interacts with) Col5a3	0.78999	0.00654759	0.0109535
Firmicutes bacterium M10.2 (interacts with) Dab2	0.778714	0.00795344	0.0126793
Firmicutes bacterium M10.2 (interacts with) Dusp1	0.790141	0.00652999	0.0109317
Firmicutes bacterium M10.2 (interacts with) Gadd45g	0.734613	0.0155258	0.0209346
Firmicutes bacterium M10.2 (interacts with) Hlx	0.812303	0.00430011	0.00802492
Firmicutes bacterium M10.2 (interacts with) Irak3	0.726437	0.0173398	0.0227634
Firmicutes bacterium M10.2 (interacts with) Map3k8	0.739405	0.0145266	0.0199092
Firmicutes bacterium M10.2 (interacts with) Mapt	0.715681	0.0199436	0.0252867
Firmicutes bacterium M10.2 (interacts with) Mmp7	0.736395	0.0151487	0.0205471
Firmicutes bacterium M10.2 (interacts with) Mt3	0.717266	0.0195439	0.0249105
Firmicutes bacterium M10.2 (interacts with) Ncam1	0.730185	0.016491	0.0219095
Firmicutes bacterium M10.2 (interacts with) Nfatc4	0.708669	0.0217795	0.0269897
Firmicutes bacterium M10.2 (interacts with) Ngf	0.765116	0.00991816	0.014949
Firmicutes bacterium M10.2 (interacts with) Oxt	0.739089	0.014591	0.0199763
Firmicutes bacterium M10.2 (interacts with) Parasutterella excrementihominis	0.838992	0.00240933	0.00525794
Firmicutes bacterium M10.2 (interacts with) Pck2	0.771634	0.00893824	0.0138311
Firmicutes bacterium M10.2 (interacts with) Pdgfrb	0.816502	0.00394932	0.00753913
Firmicutes bacterium M10.2 (interacts with) Pla2g2a	0.718309	0.019284	0.0246669
Firmicutes bacterium M10.2 (interacts with) Ramp3	0.778138	0.00803059	0.0127725
Firmicutes bacterium M10.2 (interacts with) Smad4	0.700884	0.0239508	0.0289639
Firmicutes bacterium M10.2 (interacts with) Syt11	0.745635	0.0132955	0.0186204
Fpr1 (interacts with) Kaempferol	0.958285	1.26e-05	0.000169915
Fscn1 (interacts with) Burkholderiales bacterium 1_1_47	0.897069	0.000432992	0.00157082
Fscn1 (interacts with) Enterorhabdus caecimuris	0.81007	0.00449551	0.00829855
Fscn1 (interacts with) Firmicutes bacterium M10.2	0.712393	0.0207908	0.0260762
Fscn1 (interacts with) Glycyrrhetinic acid	0.942109	4.58e-05	0.000368071
Fscn1 (interacts with) Lactobacillus johnsonii	-0.812165	0.00431204	0.00804116
Fscn1 (interacts with) Parasutterella excrementihominis	0.915188	0.000204127	0.000951311
Fscn1 (interacts with) Peptostreptococcaceae_u_s	-0.703656	0.0231614	0.0282618
Fscn1 (interacts with) Riboflavin	-0.822071	0.00351638	0.00692541
Fscn1 (interacts with) Zearalenone 4.sulfate	-0.870196	0.00105883	0.00292
Fscn1 (interacts with) batilol	0.872876	0.000977363	0.00276058
Gadd45g (interacts with) Burkholderiales bacterium 1_1_47	0.912609	0.000229382	0.00102784
Gadd45g (interacts with) Parasutterella excrementihominis	0.914965	0.000206227	0.000958014
Gamt (interacts with) Peptostreptococcaceae_u_s	0.899117	0.000400572	0.00149132
Gclc (interacts with) Peptostreptococcaceae_u_s	0.705219	0.0227243	0.0278573
Gfap (interacts with) Burkholderiales bacterium 1_1_47	0.773647	0.00864999	0.0134971
Gfap (interacts with) Enterorhabdus caecimuris	0.73021	0.0164854	0.0219028
Gfap (interacts with) Glycyrrhetinic acid	0.882658	0.000718282	0.00222789
Gfap (interacts with) Morphine.6.glucuronide	0.863943	0.00126805	0.00331955
Gfap (interacts with) Parasutterella excrementihominis	0.786289	0.00698773	0.0115028
Gip (interacts with) Enterorhabdus caecimuris	-0.810564	0.00445171	0.00823811
Glycitein (interacts with) Ackr3	-0.802682	0.00518712	0.00921427
Glycitein (interacts with) Burkholderiales bacterium 1_1_47	-0.751725	0.0121647	0.0174226
Glycitein (interacts with) Ccrl2	-0.790369	0.00650361	0.010899
Glycitein (interacts with) Enterorhabdus caecimuris	-0.904377	0.000325459	0.001296
Glycitein (interacts with) Firmicutes bacterium M10.2	-0.713937	0.0203898	0.0257072
Glycitein (interacts with) Il33	-0.798164	0.0056457	0.0098149
Glycitein (interacts with) Lactobacillus johnsonii	0.877685	0.00084271	0.00248657
Glycitein (interacts with) Mmp19	-0.798344	0.00562685	0.00979067
Glycitein (interacts with) Mmp9	-0.801124	0.00534214	0.00942085
Glycitein (interacts with) Parasutterella excrementihominis	-0.751725	0.0121646	0.0174226
Glycitein (interacts with) Smad4	-0.804106	0.00504834	0.00903233
Glycitein (interacts with) Tlr4	-0.812188	0.00431003	0.00803827
Glycocholic acid (interacts with) Burkholderiales bacterium 1_1_47	-0.74188	0.0140284	0.0193887
Glycocholic acid (interacts with) Parasutterella excrementihominis	-0.729722	0.0165942	0.0220161
Glycyrrhetinic acid (interacts with) Ackr1	0.890234	0.000555227	0.00186478
Glycyrrhetinic acid (interacts with) Ackr3	0.907577	0.00028517	0.00118586
Glycyrrhetinic acid (interacts with) Anxa1	0.931572	8.83e-05	0.000552214
Glycyrrhetinic acid (interacts with) Axl	0.942373	4.5e-05	0.000364447
Glycyrrhetinic acid (interacts with) Burkholderiales bacterium 1_1_47	0.825475	0.00326915	0.00656561
Glycyrrhetinic acid (interacts with) C1qtnf4	0.907922	0.000281054	0.00117403
Glycyrrhetinic acid (interacts with) Cd38	0.914781	0.000207976	0.000962773
Glycyrrhetinic acid (interacts with) Cd80	0.921697	0.000149513	0.000774426
Glycyrrhetinic acid (interacts with) Cebpb	0.877479	0.000848181	0.0024977
Glycyrrhetinic acid (interacts with) Cldn5	0.878326	0.000825853	0.00245149
Glycyrrhetinic acid (interacts with) Col17a1	0.883582	0.000696718	0.00218245
Glycyrrhetinic acid (interacts with) Cpne8	0.908794	0.000270845	0.0011461
Glycyrrhetinic acid (interacts with) Csf3r	0.866579	0.00117651	0.0031465
Glycyrrhetinic acid (interacts with) Cxcr2	0.903544	0.000336598	0.00132609
Glycyrrhetinic acid (interacts with) Dab2	0.858045	0.00149145	0.00372499
Glycyrrhetinic acid (interacts with) Dusp1	0.882678	0.000717794	0.00222703
Glycyrrhetinic acid (interacts with) Enterorhabdus caecimuris	0.828098	0.00308735	0.00629657
Glycyrrhetinic acid (interacts with) Fgfr4	0.915511	0.000201123	0.000942046
Glycyrrhetinic acid (interacts with) Il18	0.917954	0.00017939	0.000874105
Glycyrrhetinic acid (interacts with) Il33	0.914186	0.000213682	0.00097989
Glycyrrhetinic acid (interacts with) Irak3	0.920634	0.000157599	0.000803128
Glycyrrhetinic acid (interacts with) Lactobacillus johnsonii	-0.753143	0.0119114	0.0171433
Glycyrrhetinic acid (interacts with) Lbp	0.86495	0.00123246	0.00325206
Glycyrrhetinic acid (interacts with) Mmp10	0.910546	0.000251177	0.0010915
Glycyrrhetinic acid (interacts with) Mmp13	0.852123	0.00174325	0.00416476
Glycyrrhetinic acid (interacts with) Mmp19	0.942933	4.33e-05	0.000355693
Glycyrrhetinic acid (interacts with) Parasutterella excrementihominis	0.841058	0.00229403	0.00507243
Glycyrrhetinic acid (interacts with) Pdgfrb	0.93057	9.34e-05	0.000573156
Glycyrrhetinic acid (interacts with) Peptostreptococcaceae_u_s	-0.708823	0.0217381	0.0269519
Glycyrrhetinic acid (interacts with) Pf4	0.861397	0.00136128	0.00349133
Glycyrrhetinic acid (interacts with) Ramp3	0.894693	0.000472984	0.00166858
Glycyrrhetinic acid (interacts with) Runx1	0.894269	0.000480383	0.00168633
Glycyrrhetinic acid (interacts with) Selp	0.857852	0.00149924	0.00373893
Glycyrrhetinic acid (interacts with) Smad4	0.960986	9.67e-06	0.000145717
Glycyrrhetinic acid (interacts with) Socs3	0.956719	1.46e-05	0.000184697
Glycyrrhetinic acid (interacts with) Spp1	0.955542	1.62e-05	0.000196646
Glycyrrhetinic acid (interacts with) Syt11	0.910493	0.00025176	0.00109296
Glycyrrhetinic acid (interacts with) Thbs1	0.971058	2.96e-06	7.65e-05
Glycyrrhetinic acid (interacts with) Tlr4	0.88615	0.0006393	0.00205447
Gramd1a (interacts with) Burkholderiales bacterium 1_1_47	0.811689	0.00435322	0.00809834
Gramd1a (interacts with) Morphine.6.glucuronide	0.897075	0.000432896	0.00157058
Gramd1a (interacts with) Parasutterella excrementihominis	0.821258	0.00357729	0.00701476
H19 (interacts with) Burkholderiales bacterium 1_1_47	0.745513	0.0133189	0.0186464
H19 (interacts with) Enterorhabdus caecimuris	0.837852	0.00247465	0.00536166
H19 (interacts with) Glycyrrhetinic acid	0.957462	1.36e-05	0.000177619
H19 (interacts with) Parasutterella excrementihominis	0.771716	0.00892638	0.013818
H19 (interacts with) Zearalenone 4.sulfate	-0.938681	5.74e-05	0.000422617
Hlx (interacts with) Burkholderiales bacterium 1_1_47	0.94772	3.07e-05	0.000288554
Hlx (interacts with) Parasutterella excrementihominis	0.949882	2.6e-05	0.000260965
Hmgcs1 (interacts with) Staphylococcus xylosus	-0.753456	0.011856	0.0170846
Hmox1 (interacts with) Alpha.Linolenoyl ethanolamide	0.886375	0.000634433	0.00204324
Hmox1 (interacts with) Methyl ricinoleate	0.887608	0.000608289	0.00198377
Hmox1 (interacts with) N.Oleoylethanolamine	0.885402	0.00065565	0.00209011
Hmox1 (interacts with) Palmitoylethanolamide	0.852541	0.00172452	0.00413404
Hmox1 (interacts with) Vaccenic acid	0.95363	1.91e-05	0.000216452
Hmox1 (interacts with) himbacine	0.860563	0.00139288	0.00355013
Hyocholic acid (interacts with) Peptostreptococcaceae_u_s	0.730267	0.0164726	0.0218903
Il17b (interacts with) 21.hydroxy.heneicosanoic acid	0.897296	0.000429316	0.00156151
Il17b (interacts with) Burkholderiales bacterium 1_1_47	0.791648	0.00635689	0.0107203
Il17b (interacts with) Enterorhabdus caecimuris	0.823184	0.00343412	0.00680315
Il17b (interacts with) Glycyrrhetinic acid	0.992401	1.45e-08	6.84e-06
Il17b (interacts with) Lactobacillus johnsonii	-0.730692	0.0163784	0.0217957
Il17b (interacts with) Parasutterella excrementihominis	0.811988	0.0043273	0.00806029
Il17b (interacts with) Stearidonic Acid methyl ester	0.896933	0.000435222	0.0015769
Il17b (interacts with) Zearalenone 4.sulfate	-0.894016	0.000484858	0.00169691
Il17b (interacts with) batilol	0.897924	0.000419233	0.0015365
Il18 (interacts with) 21.hydroxy.heneicosanoic acid	0.882012	0.000733636	0.00226097
Il18 (interacts with) Alpha.Linolenoyl ethanolamide	0.88219	0.000729384	0.00225202
Il18 (interacts with) Bacteroides uniformis	0.79765	0.00569964	0.00988414
Il18 (interacts with) Linoleoyl ethanolamide	0.886466	0.00063248	0.00203859
Il18 (interacts with) Methyl ricinoleate	0.917637	0.000182103	0.000882845
Il18 (interacts with) N.Oleoylethanolamine	0.85211	0.00174384	0.00416585
Il18 (interacts with) Parabacteroides distasonis	0.770367	0.0091231	0.0140429
Il18 (interacts with) Vaccenic acid	0.896785	0.000437634	0.00158285
Il18 (interacts with) himbacine	0.90826	0.000277064	0.00116303
Il18bp (interacts with) 21.hydroxy.heneicosanoic acid	0.886348	0.00063503	0.00204479
Il18bp (interacts with) Akkermansia muciniphila	0.798854	0.00557389	0.00972102
Il18bp (interacts with) Alpha.Linolenoyl ethanolamide	0.86325	0.00129294	0.00336634
Il18bp (interacts with) Bacteroides uniformis	0.90261	0.000349431	0.00135901
Il18bp (interacts with) Linoleoyl ethanolamide	0.920777	0.000156486	0.000798814
Il18bp (interacts with) Methyl ricinoleate	0.916203	0.000194772	0.000922823
Il18bp (interacts with) N.Acetyl.L.tyrosine	0.927695	0.000109509	0.000632783
Il18bp (interacts with) Parabacteroides distasonis	0.875453	0.000903396	0.00261111
Il18bp (interacts with) Vaccenic acid	0.879907	0.00078531	0.00236904
Il18bp (interacts with) himbacine	0.947345	3.16e-05	0.000293535
Il18rap (interacts with) 12.13.DHOME	-0.794145	0.00607728	0.0103682
Il18rap (interacts with) Burkholderiales bacterium 1_1_47	0.979136	8.08e-07	3.92e-05
Il18rap (interacts with) Cholic acid	-0.789556	0.00659806	0.0110189
Il18rap (interacts with) Dexanabinol	0.873441	0.000960784	0.00272618
Il18rap (interacts with) Dodecanoylcarnitine	0.916759	0.000189793	0.000906777
Il18rap (interacts with) Enterococcus faecalis	0.746816	0.0130708	0.0183835
Il18rap (interacts with) Firmicutes bacterium M10.2	0.77358	0.00865946	0.0135078
Il18rap (interacts with) Lactobacillus johnsonii	-0.880363	0.000773901	0.00234501
Il18rap (interacts with) Morphine	0.929678	9.82e-05	0.000590861
Il18rap (interacts with) Morphine.6.glucuronide	0.92903	0.000101812	0.000604254
Il18rap (interacts with) Myristoleic acid	0.894455	0.000477126	0.00167881
Il18rap (interacts with) N.linoleoylglycine	0.911126	0.0002449	0.00107368
Il18rap (interacts with) Norgestrel	0.881161	0.000754206	0.00230412
Il18rap (interacts with) Parasutterella excrementihominis	0.981216	5.32e-07	3.21e-05
Il18rap (interacts with) Peptostreptococcaceae_u_s	-0.738965	0.0146164	0.0200009
Il18rap (interacts with) Riboflavin	-0.901318	0.000367742	0.00140645
Il18rap (interacts with) Stearidonic Acid methyl ester	0.851676	0.00176342	0.00419916
Il18rap (interacts with) batilol	0.885886	0.000645038	0.00206662
Il18rap (interacts with) hederagenin	0.890059	0.000558654	0.00187262
Il18rap (interacts with) oleylanilide	-0.875562	0.000900363	0.0026049
Il18rap (interacts with) omega.muricholic acid	-0.853129	0.00169846	0.00408833
Il1b (interacts with) Kaempferol	0.917515	0.000183163	0.000886356
Il1rn (interacts with) Kaempferol	0.881243	0.000752202	0.00230024
Il31ra (interacts with) Burkholderiales bacterium 1_1_47	0.894731	0.00047232	0.00166687
Il31ra (interacts with) Diosmin	-0.853313	0.00169035	0.00407427
Il31ra (interacts with) Firmicutes bacterium M10.2	0.774137	0.0085808	0.0134202
Il31ra (interacts with) Lactobacillus johnsonii	-0.81893	0.00375611	0.00726568
Il31ra (interacts with) Parasutterella excrementihominis	0.903426	0.000338208	0.00132999
Il31ra (interacts with) Riboflavin	-0.849308	0.00187312	0.00438576
Il33 (interacts with) Alpha.Linolenoyl ethanolamide	0.868131	0.0011249	0.00304722
Il33 (interacts with) Methyl ricinoleate	0.85807	0.00149047	0.00372353
Il33 (interacts with) N.Oleoylethanolamine	0.852999	0.00170419	0.00409881
Il33 (interacts with) Vaccenic acid	0.904711	0.000321075	0.00128494
Il34 (interacts with) Burkholderiales bacterium 1_1_47	0.868444	0.00111471	0.00302874
Il34 (interacts with) Enterorhabdus caecimuris	0.833521	0.00273469	0.00576428
Il34 (interacts with) Glycyrrhetinic acid	0.924262	0.000131283	0.000711902
Il34 (interacts with) Lactobacillus johnsonii	-0.806238	0.00484537	0.0087703
Il34 (interacts with) Parasutterella excrementihominis	0.892116	0.000519333	0.00178001
Il34 (interacts with) Peptostreptococcaceae_u_s	-0.73766	0.014885	0.0202764
Il34 (interacts with) Riboflavin	-0.835076	0.00263917	0.00561837
Il34 (interacts with) Vaccenic acid	0.892375	0.000514534	0.00176858
Il34 (interacts with) Zearalenone 4.sulfate	-0.900793	0.000375389	0.00142685
Il34 (interacts with) batilol	0.881058	0.00075673	0.00230942
Il6 (interacts with) Burkholderiales bacterium 1_1_47	0.827911	0.00310007	0.0063154
Il6 (interacts with) Enterorhabdus caecimuris	0.823985	0.00337572	0.00672036
Il6 (interacts with) Glycyrrhetinic acid	0.933604	7.84e-05	0.000512563
Il6 (interacts with) Parasutterella excrementihominis	0.848996	0.00188794	0.00441106
Il6 (interacts with) Zearalenone 4.sulfate	-0.860234	0.00140546	0.00357173
Il6st (interacts with) Burkholderiales bacterium 1_1_47	0.847658	0.00195242	0.00452043
Il6st (interacts with) Enterorhabdus caecimuris	0.815082	0.00406555	0.0076996
Il6st (interacts with) Glycyrrhetinic acid	0.963204	7.67e-06	0.000127963
Il6st (interacts with) Lactobacillus johnsonii	-0.728815	0.0167977	0.0222241
Il6st (interacts with) Parasutterella excrementihominis	0.859384	0.00143844	0.0036315
Il6st (interacts with) Zearalenone 4.sulfate	-0.845385	0.00206561	0.00470676
Impa1 (interacts with) Staphylococcus xylosus	-0.772524	0.00881	0.0136865
Impa1 (interacts with) Stearidonic acid	-0.820735	0.00361695	0.00707018
Irak3 (interacts with) Burkholderiales bacterium 1_1_47	0.892906	0.000504783	0.00174534
Irak3 (interacts with) Parasutterella excrementihominis	0.905354	0.000312747	0.00126296
Irak3 (interacts with) Zearalenone 4.sulfate	-0.847258	0.00197202	0.00455113
Itgb3 (interacts with) Burkholderiales bacterium 1_1_47	0.770551	0.00909615	0.0140108
Itgb3 (interacts with) Enterorhabdus caecimuris	0.812559	0.0042781	0.00799347
Itgb3 (interacts with) Glycyrrhetinic acid	0.97137	2.84e-06	7.49e-05
Itgb3 (interacts with) Parasutterella excrementihominis	0.785715	0.00705786	0.0115873
Itgb3 (interacts with) Zearalenone 4.sulfate	-0.851052	0.00179184	0.00424888
Jak3 (interacts with) Burkholderiales bacterium 1_1_47	0.805294	0.00493448	0.00888777
Jak3 (interacts with) Enterorhabdus caecimuris	0.7966	0.00581095	0.0100251
Jak3 (interacts with) Glycyrrhetinic acid	0.915546	0.00020079	0.000941209
Jak3 (interacts with) Parasutterella excrementihominis	0.824679	0.00332577	0.00664756
Jak3 (interacts with) Zearalenone 4.sulfate	-0.822422	0.00349027	0.0068861
L.Carnitine (interacts with) Burkholderiales bacterium 1_1_47	-0.740356	0.0143336	0.0197049
L.Carnitine (interacts with) Enterococcus faecalis	-0.820247	0.00365421	0.00712119
L.Carnitine (interacts with) Firmicutes bacterium M10.2	-0.844496	0.00211114	0.00478124
L.Carnitine (interacts with) Mmp7	-0.802209	0.00523384	0.00927838
L.Carnitine (interacts with) Ngf	-0.816337	0.00396273	0.00755651
L.Carnitine (interacts with) Oxt	-0.808309	0.00465394	0.00851631
L.Carnitine (interacts with) Parasutterella excrementihominis	-0.732625	0.0159542	0.0213729
LPE(18:1) (interacts with) Burkholderiales bacterium 1_1_47	0.756472	0.0113312	0.0165118
LPE(18:1) (interacts with) Enterococcus faecalis	0.707203	0.0221777	0.0273596
LPE(18:1) (interacts with) Parasutterella excrementihominis	0.757007	0.01124	0.0164113
Lactobacillus johnsonii (interacts with) 21.hydroxy.heneicosanoic acid	-0.803115	0.00514462	0.00915829
Lactobacillus johnsonii (interacts with) 4.(4.Hydroxyphenyl).2.butanone	-0.701958	0.0236427	0.0286867
Lactobacillus johnsonii (interacts with) Ackr1	-0.74387	0.0136366	0.0189823
Lactobacillus johnsonii (interacts with) Ackr3	-0.762593	0.010317	0.0153942
Lactobacillus johnsonii (interacts with) Alpha.Linolenoyl ethanolamide	-0.719747	0.0189296	0.0243379
Lactobacillus johnsonii (interacts with) Ank3	0.771714	0.00892662	0.0138181
Lactobacillus johnsonii (interacts with) Anxa1	-0.808997	0.00459156	0.0084287
Lactobacillus johnsonii (interacts with) Arg1	-0.747888	0.012869	0.018166
Lactobacillus johnsonii (interacts with) Axl	-0.763423	0.0101845	0.0152478
Lactobacillus johnsonii (interacts with) Baicalin	0.876006	0.000888093	0.00257923
Lactobacillus johnsonii (interacts with) Burkholderiales bacterium 1_1_47	-0.901597	0.00036374	0.0013964
Lactobacillus johnsonii (interacts with) C1qtnf4	-0.723515	0.0180224	0.0234458
Lactobacillus johnsonii (interacts with) Ccl17	-0.781943	0.00753094	0.0121714
Lactobacillus johnsonii (interacts with) Ccl22	-0.805565	0.00490879	0.00885368
Lactobacillus johnsonii (interacts with) Ccrl2	-0.842199	0.00223213	0.0049742
Lactobacillus johnsonii (interacts with) Cd38	-0.826044	0.00322903	0.00650791
Lactobacillus johnsonii (interacts with) Cd80	-0.728985	0.0167595	0.022187
Lactobacillus johnsonii (interacts with) Chrysin 7.O.beta.D.glucopyranuronoside	0.945554	3.6e-05	0.000317856
Lactobacillus johnsonii (interacts with) Cldn5	-0.76633	0.00973014	0.0147382
Lactobacillus johnsonii (interacts with) Col5a3	-0.711817	0.0209416	0.0262183
Lactobacillus johnsonii (interacts with) Csf3r	-0.736359	0.0151564	0.0205539
Lactobacillus johnsonii (interacts with) Cxcr2	-0.720758	0.0186831	0.0241009
Lactobacillus johnsonii (interacts with) Dab2	-0.719155	0.0190749	0.0244692
Lactobacillus johnsonii (interacts with) Dusp1	-0.764485	0.0100169	0.015062
Lactobacillus johnsonii (interacts with) Enterorhabdus caecimuris	-0.763148	0.0102282	0.0152966
Lactobacillus johnsonii (interacts with) Firmicutes bacterium M10.2	-0.756247	0.0113699	0.0165538
Lactobacillus johnsonii (interacts with) Hlx	-0.762228	0.0103756	0.0154589
Lactobacillus johnsonii (interacts with) Hmox1	-0.831699	0.00284976	0.00594039
Lactobacillus johnsonii (interacts with) Il18	-0.712868	0.0206668	0.0259614
Lactobacillus johnsonii (interacts with) Il18bp	-0.72896	0.0167651	0.0221915
Lactobacillus johnsonii (interacts with) Il33	-0.780108	0.00776911	0.0124608
Lactobacillus johnsonii (interacts with) Irak3	-0.760665	0.0106293	0.0157421
Lactobacillus johnsonii (interacts with) Linoleoyl ethanolamide	-0.760723	0.0106198	0.0157316
Lactobacillus johnsonii (interacts with) Methyl ricinoleate	-0.765916	0.00979405	0.0148077
Lactobacillus johnsonii (interacts with) Mmp10	-0.70532	0.0226962	0.0278341
Lactobacillus johnsonii (interacts with) Mmp19	-0.768076	0.00946422	0.0144351
Lactobacillus johnsonii (interacts with) Mmp7	-0.749535	0.0125632	0.0178477
Lactobacillus johnsonii (interacts with) Mmp9	-0.816998	0.00390929	0.0074823
Lactobacillus johnsonii (interacts with) N.Acetyl.L.tyrosine	-0.716622	0.0197058	0.0250607
Lactobacillus johnsonii (interacts with) N.Oleoylethanolamine	-0.828103	0.00308701	0.00629606
Lactobacillus johnsonii (interacts with) Nlrp12	-0.817176	0.003895	0.00746145
Lactobacillus johnsonii (interacts with) Nos2	-0.763183	0.0102227	0.0152915
Lactobacillus johnsonii (interacts with) Palmitoylethanolamide	-0.799876	0.00546864	0.00958518
Lactobacillus johnsonii (interacts with) Parasutterella excrementihominis	-0.897038	0.000433494	0.00157228
Lactobacillus johnsonii (interacts with) Pck2	-0.728916	0.0167751	0.0222008
Lactobacillus johnsonii (interacts with) Pdgfrb	-0.797056	0.00576236	0.00996259
Lactobacillus johnsonii (interacts with) Per2	0.789839	0.00656506	0.0109767
Lactobacillus johnsonii (interacts with) Pmp22	0.782231	0.00749406	0.0121269
Lactobacillus johnsonii (interacts with) Ptafr	-0.756225	0.0113736	0.0165573
Lactobacillus johnsonii (interacts with) Ramp3	-0.745836	0.013257	0.018577
Lactobacillus johnsonii (interacts with) Runx1	-0.764087	0.0100795	0.0151305
Lactobacillus johnsonii (interacts with) Serpine1	-0.771557	0.00894943	0.0138425
Lactobacillus johnsonii (interacts with) Smad4	-0.869816	0.00107078	0.00294253
Lactobacillus johnsonii (interacts with) Socs3	-0.798444	0.00561651	0.0097776
Lactobacillus johnsonii (interacts with) Syt11	-0.778696	0.00795593	0.0126823
Lactobacillus johnsonii (interacts with) Thbs1	-0.747256	0.0129877	0.0182918
Lactobacillus johnsonii (interacts with) Tlr4	-0.706774	0.0222952	0.0274695
Lactobacillus johnsonii (interacts with) Trem2	-0.816592	0.00394205	0.00752888
Lactobacillus johnsonii (interacts with) Vaccenic acid	-0.822131	0.00351187	0.00691892
Lactobacillus johnsonii (interacts with) batilol	-0.854198	0.00165176	0.00400749
Lactobacillus johnsonii (interacts with) himbacine	-0.75046	0.0123939	0.0176643
Lactobacillus johnsonii (interacts with) omega.muricholic acid	0.822353	0.00349537	0.0068938
Lama3 (interacts with) Akkermansia muciniphila	-0.705397	0.0226749	0.0278136
Lbp (interacts with) 21.hydroxy.heneicosanoic acid	0.866723	0.00117165	0.00313789
Lbp (interacts with) Akkermansia muciniphila	0.717014	0.0196072	0.024971
Lbp (interacts with) Bacteroides uniformis	0.848114	0.00193025	0.00448278
Lbp (interacts with) Linoleoyl ethanolamide	0.866007	0.00119595	0.003182
Lbp (interacts with) Methyl ricinoleate	0.860198	0.00140685	0.00357406
Lbp (interacts with) N.Acetyl.L.tyrosine	0.930556	9.35e-05	0.000573419
Lbp (interacts with) Parabacteroides distasonis	0.808592	0.00462826	0.00848065
Lbp (interacts with) himbacine	0.891891	0.000523534	0.00178991
Lcn2 (interacts with) 9Z.11E.13E.Octadecatrienoic acid. ethyl ester	0.899809	0.000390025	0.00146454
Lcn2 (interacts with) Bacteroides uniformis	0.747914	0.0128641	0.0181614
Lcn2 (interacts with) Pentadecanoic acid	0.868286	0.00111983	0.00303839
Lcn2 (interacts with) Zearalenone 4.sulfate	-0.900263	0.000383222	0.00144662
Linoleoyl ethanolamide (interacts with) Akkermansia muciniphila	0.854298	0.00164747	0.0040002
Linoleoyl ethanolamide (interacts with) Bacteroides uniformis	0.890063	0.000558577	0.0018724
Linoleoyl ethanolamide (interacts with) Parabacteroides distasonis	0.915988	0.00019673	0.000928839
Ltf (interacts with) Akkermansia muciniphila	0.804888	0.00497314	0.00893601
Ltf (interacts with) Bacteroides uniformis	0.919518	0.000166416	0.000831395
Ltf (interacts with) Linoleoyl ethanolamide	0.860377	0.00139996	0.00356194
Ltf (interacts with) Methyl ricinoleate	0.927839	0.000108664	0.000629711
Ltf (interacts with) Parabacteroides distasonis	0.8767	0.000869125	0.00254047
Ltf (interacts with) Vaccenic acid	0.865076	0.00122808	0.00324399
Ltf (interacts with) himbacine	0.935487	7.01e-05	0.000478725
LysoPE(18:1(9Z)/0:0) (interacts with) Arg1	0.862707	0.0013127	0.00340328
LysoPE(18:1(9Z)/0:0) (interacts with) Burkholderiales bacterium 1_1_47	0.79138	0.00638739	0.0107591
LysoPE(18:1(9Z)/0:0) (interacts with) Lactobacillus johnsonii	-0.744775	0.0134609	0.0187951
LysoPE(18:1(9Z)/0:0) (interacts with) Parasutterella excrementihominis	0.79808	0.00565448	0.00982691
MG(18:1) (interacts with) Burkholderiales bacterium 1_1_47	-0.875591	0.000899571	0.00260341
MG(18:1) (interacts with) Enterorhabdus caecimuris	-0.705803	0.0225623	0.0277129
MG(18:1) (interacts with) Firmicutes bacterium M10.2	-0.88643	0.00063327	0.0020404
MG(18:1) (interacts with) Lactobacillus johnsonii	0.874911	0.000918601	0.0026416
MG(18:1) (interacts with) Parasutterella excrementihominis	-0.882751	0.000716092	0.00222339
MG(18:1) (interacts with) Pdgfrb	-0.82074	0.00361658	0.00706974
MG(18:1) (interacts with) Smad4	-0.795717	0.0059057	0.010149
MG(18:1) (interacts with) Trem2	-0.796231	0.00585038	0.0100769
Map3k8 (interacts with) Bifidobacterium pseudolongum	0.700841	0.0239633	0.028975
Map3k8 (interacts with) Burkholderiales bacterium 1_1_47	0.883488	0.000698887	0.00218714
Map3k8 (interacts with) Parasutterella excrementihominis	0.888867	0.000582407	0.0019272
Mapk13 (interacts with) Burkholderiales bacterium 1_1_47	0.937055	6.36e-05	0.000450035
Mapk13 (interacts with) Dexanabinol	0.877833	0.000838806	0.00247845
Mapk13 (interacts with) Dodecanoylcarnitine	0.878572	0.000819441	0.00243763
Mapk13 (interacts with) Enterococcus faecalis	0.732199	0.0160469	0.0214636
Mapk13 (interacts with) Enterorhabdus caecimuris	0.703624	0.0231703	0.0282706
Mapk13 (interacts with) Firmicutes bacterium M10.2	0.769385	0.00926825	0.0142087
Mapk13 (interacts with) Glycyrrhetinic acid	0.868856	0.00110138	0.00300254
Mapk13 (interacts with) Kaempferol	0.852346	0.00173322	0.00414801
Mapk13 (interacts with) Lactobacillus johnsonii	-0.766701	0.00967316	0.0146725
Mapk13 (interacts with) Morphine.6.glucuronide	0.968681	4.05e-06	9.03e-05
Mapk13 (interacts with) Myristoleic acid	0.877976	0.000835046	0.00247096
Mapk13 (interacts with) Parasutterella excrementihominis	0.943986	4.02e-05	0.000339681
Mapk13 (interacts with) Stearidonic Acid methyl ester	0.878634	0.000817851	0.00243408
Mapk13 (interacts with) batilol	0.860603	0.00139133	0.00354763
Mapt (interacts with) Burkholderiales bacterium 1_1_47	0.895199	0.000464253	0.00164785
Mapt (interacts with) Parasutterella excrementihominis	0.895374	0.000461252	0.0016411
Methyl ricinoleate (interacts with) Akkermansia muciniphila	0.843203	0.00217861	0.00488883
Methyl ricinoleate (interacts with) Bacteroides uniformis	0.90274	0.000347616	0.00135453
Methyl ricinoleate (interacts with) Parabacteroides distasonis	0.905832	0.000306661	0.00124567
Methylarachidic acid (interacts with) Burkholderiales bacterium 1_1_47	0.718651	0.0191994	0.0245866
Methylarachidic acid (interacts with) Enterococcus faecalis	0.745206	0.0133779	0.018707
Methylarachidic acid (interacts with) Lactobacillus johnsonii	-0.709431	0.0215745	0.0267982
Methylarachidic acid (interacts with) Parasutterella excrementihominis	0.70391	0.0230899	0.0281941
Mmp12 (interacts with) Kaempferol	0.880888	0.000760911	0.00231789
Mmp13 (interacts with) Vaccenic acid	0.853782	0.00166983	0.00403838
Mmp14 (interacts with) Kaempferol	0.905491	0.00031099	0.00125822
Mmp19 (interacts with) 21.hydroxy.heneicosanoic acid	0.865277	0.00122109	0.00323066
Mmp19 (interacts with) Alpha.Linolenoyl ethanolamide	0.867359	0.00115035	0.00309665
Mmp19 (interacts with) Bacteroides uniformis	0.702193	0.0235757	0.028628
Mmp19 (interacts with) Methyl ricinoleate	0.900027	0.000386756	0.001456
Mmp19 (interacts with) N.Oleoylethanolamine	0.857818	0.00150058	0.00374111
Mmp19 (interacts with) Peptostreptococcaceae_u_s	-0.712374	0.0207956	0.0260817
Mmp19 (interacts with) Vaccenic acid	0.906971	0.000292505	0.0012059
Mmp19 (interacts with) Zearalenone 4.sulfate	-0.917723	0.000181365	0.000880714
Mmp19 (interacts with) batilol	0.875536	0.000901095	0.0026064
Mmp19 (interacts with) himbacine	0.864883	0.00123482	0.00325671
Mmp7 (interacts with) Burkholderiales bacterium 1_1_47	0.935486	7.01e-05	0.000478733
Mmp7 (interacts with) Norgestrel	0.926884	0.000114394	0.000650507
Mmp7 (interacts with) Parasutterella excrementihominis	0.926627	0.000115973	0.000656488
Mmp8 (interacts with) Kaempferol	0.903303	0.000339884	0.00133432
Mmp9 (interacts with) Alpha.Linolenoyl ethanolamide	0.914258	0.000212982	0.000977855
Mmp9 (interacts with) Linoleoyl ethanolamide	0.868159	0.00112399	0.00304534
Mmp9 (interacts with) Methyl ricinoleate	0.907598	0.000284912	0.00118515
Mmp9 (interacts with) N.Oleoylethanolamine	0.893244	0.000498644	0.00173046
Mmp9 (interacts with) Palmitoylethanolamide	0.861269	0.00136607	0.00350018
Mmp9 (interacts with) Vaccenic acid	0.95298	2.02e-05	0.000223548
Mmp9 (interacts with) himbacine	0.876483	0.000875014	0.00255171
Morphine (interacts with) Ank3	-0.872551	0.000986979	0.00277937
Morphine (interacts with) Arg1	0.854553	0.00163648	0.00398123
Morphine (interacts with) Burkholderiales bacterium 1_1_47	0.870607	0.00104603	0.00289526
Morphine (interacts with) Fabp6	-0.895446	0.000460022	0.00163841
Morphine (interacts with) Gamt	-0.825406	0.00327402	0.00657292
Morphine (interacts with) Lactobacillus johnsonii	-0.859582	0.00143069	0.00361654
Morphine (interacts with) Parasutterella excrementihominis	0.873869	0.000948357	0.00270101
Morphine (interacts with) Peptostreptococcaceae_u_s	-0.756205	0.0113772	0.0165608
Morphine (interacts with) Per2	-0.897646	0.000423681	0.00154753
Morphine (interacts with) Pmp22	-0.808374	0.00464801	0.00850823
Morphine (interacts with) Trem2	0.891114	0.000538212	0.00182514
Morphine.6.glucuronide (interacts with) Burkholderiales bacterium 1_1_47	0.900604	0.000378165	0.00143373
Morphine.6.glucuronide (interacts with) C1qtnf4	0.87044	0.0010512	0.00290505
Morphine.6.glucuronide (interacts with) Cebpb	0.858298	0.00148135	0.00370765
Morphine.6.glucuronide (interacts with) Clcf1	0.890533	0.000549398	0.00185108
Morphine.6.glucuronide (interacts with) Cldn5	0.904524	0.00032352	0.00129145
Morphine.6.glucuronide (interacts with) Col5a3	0.946284	3.41e-05	0.000307898
Morphine.6.glucuronide (interacts with) Dab2	0.939963	5.28e-05	0.00040111
Morphine.6.glucuronide (interacts with) Dusp1	0.90783	0.000282142	0.00117725
Morphine.6.glucuronide (interacts with) Enterococcus faecalis	0.810619	0.00444692	0.00823175
Morphine.6.glucuronide (interacts with) Firmicutes bacterium M10.2	0.70924	0.0216258	0.0268447
Morphine.6.glucuronide (interacts with) Gadd45g	0.938468	5.82e-05	0.00042611
Morphine.6.glucuronide (interacts with) Hlx	0.906929	0.000293017	0.00120711
Morphine.6.glucuronide (interacts with) Lactobacillus johnsonii	-0.732863	0.0159024	0.021322
Morphine.6.glucuronide (interacts with) Map3k8	0.864505	0.00124811	0.00328192
Morphine.6.glucuronide (interacts with) Mapt	0.939262	5.53e-05	0.000412894
Morphine.6.glucuronide (interacts with) Mmp14	0.907149	0.000290334	0.00120046
Morphine.6.glucuronide (interacts with) Mmp7	0.878979	0.000808945	0.00241687
Morphine.6.glucuronide (interacts with) Mt3	0.919474	0.000166774	0.000832688
Morphine.6.glucuronide (interacts with) Ncam1	0.953052	2.01e-05	0.000222909
Morphine.6.glucuronide (interacts with) Nfatc4	0.940605	5.07e-05	0.000390931
Morphine.6.glucuronide (interacts with) Ngf	0.883538	0.000697732	0.00218468
Morphine.6.glucuronide (interacts with) Oxt	0.90917	0.000266536	0.00113331
Morphine.6.glucuronide (interacts with) Parasutterella excrementihominis	0.899675	0.000392061	0.00146954
Morphine.6.glucuronide (interacts with) Pck2	0.919909	0.000163285	0.00082191
Morphine.6.glucuronide (interacts with) Pdgfrb	0.918228	0.000177068	0.00086655
Morphine.6.glucuronide (interacts with) Pla2g2a	0.913727	0.000218172	0.000993526
Morphine.6.glucuronide (interacts with) Ramp3	0.940722	5.03e-05	0.000389246
Morphine.6.glucuronide (interacts with) Runx1	0.873056	0.000972057	0.00274965
Morphine.6.glucuronide (interacts with) Syt11	0.946995	3.24e-05	0.000298131
Mrc1 (interacts with) Burkholderiales bacterium 1_1_47	0.842242	0.0022298	0.00497085
Mrc1 (interacts with) Enterorhabdus caecimuris	0.829828	0.00297147	0.00612063
Mrc1 (interacts with) Glycyrrhetinic acid	0.936636	6.53e-05	0.000457497
Mrc1 (interacts with) Lactobacillus johnsonii	-0.705283	0.0227065	0.0278421
Mrc1 (interacts with) Morphine.6.glucuronide	0.864288	0.00125579	0.00329663
Mrc1 (interacts with) Parasutterella excrementihominis	0.85657	0.00155152	0.00383268
Mrc1 (interacts with) Stearidonic Acid methyl ester	0.888801	0.000583744	0.0019303
Mrc1 (interacts with) Zearalenone 4.sulfate	-0.821927	0.00352712	0.00693987
Mrc1 (interacts with) batilol	0.865571	0.00121093	0.00321113
Mt3 (interacts with) Burkholderiales bacterium 1_1_47	0.857564	0.00151088	0.00376048
Mt3 (interacts with) Parasutterella excrementihominis	0.86233	0.00132653	0.00342813
Muc1 (interacts with) Burkholderiales bacterium 1_1_47	0.80497	0.00496534	0.00892753
Muc1 (interacts with) Enterorhabdus caecimuris	0.737157	0.0149896	0.0203875
Muc1 (interacts with) Glycyrrhetinic acid	0.864964	0.001232	0.00325144
Muc1 (interacts with) Parasutterella excrementihominis	0.818798	0.00376645	0.00728089
Myristoleic acid (interacts with) Burkholderiales bacterium 1_1_47	0.872254	0.00099584	0.00279632
Myristoleic acid (interacts with) Clcf1	0.862946	0.00130397	0.00338692
Myristoleic acid (interacts with) Cldn5	0.854913	0.00162109	0.00395469
Myristoleic acid (interacts with) Col5a3	0.937787	6.08e-05	0.000437188
Myristoleic acid (interacts with) Dab2	0.913997	0.000215521	0.000985651
Myristoleic acid (interacts with) Dusp1	0.854724	0.00162913	0.00396794
Myristoleic acid (interacts with) Enterococcus faecalis	0.962457	8.31e-06	0.000133563
Myristoleic acid (interacts with) Firmicutes bacterium M10.2	0.72804	0.016973	0.0224027
Myristoleic acid (interacts with) Gadd45g	0.902243	0.000354562	0.0013723
Myristoleic acid (interacts with) Hlx	0.904532	0.000323417	0.00129139
Myristoleic acid (interacts with) Mapt	0.901628	0.000363289	0.0013952
Myristoleic acid (interacts with) Mmp7	0.946841	3.28e-05	0.000300065
Myristoleic acid (interacts with) Mt3	0.873927	0.000946664	0.00269777
Myristoleic acid (interacts with) Ncam1	0.970679	3.12e-06	7.86e-05
Myristoleic acid (interacts with) Nfatc4	0.877633	0.000844109	0.00248946
Myristoleic acid (interacts with) Ngf	0.926442	0.000117121	0.000661131
Myristoleic acid (interacts with) Oxt	0.956988	1.42e-05	0.000182309
Myristoleic acid (interacts with) Parasutterella excrementihominis	0.858979	0.00145432	0.00366075
Myristoleic acid (interacts with) Pck2	0.935252	7.11e-05	0.000482571
Myristoleic acid (interacts with) Pla2g2a	0.942289	4.52e-05	0.000365517
Myristoleic acid (interacts with) Ramp3	0.866068	0.00119387	0.00317799
Myristoleic acid (interacts with) Syt11	0.86772	0.0011384	0.0030744
N.Acetyl.L.tyrosine (interacts with) Akkermansia muciniphila	0.789596	0.00659341	0.0110129
N.Acetyl.L.tyrosine (interacts with) Bacteroides uniformis	0.869639	0.00107637	0.00295406
N.Acetyl.L.tyrosine (interacts with) Parabacteroides distasonis	0.863479	0.00128468	0.00335067
N.Oleoylethanolamine (interacts with) Akkermansia muciniphila	0.719625	0.0189595	0.0243656
N.Oleoylethanolamine (interacts with) Bacteroides uniformis	0.760602	0.0106396	0.015754
N.Oleoylethanolamine (interacts with) Parabacteroides distasonis	0.798899	0.00556922	0.00971501
N.linoleoylglycine (interacts with) Burkholderiales bacterium 1_1_47	0.842739	0.00220321	0.0049278
N.linoleoylglycine (interacts with) Enterococcus faecalis	0.759484	0.0108239	0.0159564
N.linoleoylglycine (interacts with) Fabp6	-0.837501	0.00249505	0.00539157
N.linoleoylglycine (interacts with) Lactobacillus johnsonii	-0.823552	0.00340722	0.00676571
N.linoleoylglycine (interacts with) Parasutterella excrementihominis	0.835346	0.00262283	0.00559262
N.linoleoylglycine (interacts with) Per2	-0.797009	0.00576744	0.00996867
Naringenin (interacts with) Akkermansia muciniphila	0.729859	0.0165637	0.0219845
Naringenin (interacts with) Parabacteroides distasonis	0.743822	0.013646	0.0189925
Ncam1 (interacts with) Burkholderiales bacterium 1_1_47	0.884699	0.000671309	0.00212456
Ncam1 (interacts with) Parasutterella excrementihominis	0.877759	0.000840762	0.00248246
Nfatc4 (interacts with) Burkholderiales bacterium 1_1_47	0.885683	0.000649486	0.00207609
Nfatc4 (interacts with) Parasutterella excrementihominis	0.887932	0.000601538	0.00197018
Nfil3 (interacts with) 21.hydroxy.heneicosanoic acid	0.924274	0.000131198	0.000711637
Nfil3 (interacts with) Burkholderiales bacterium 1_1_47	0.869976	0.00106573	0.00293316
Nfil3 (interacts with) Enterorhabdus caecimuris	0.794828	0.00600229	0.010272
Nfil3 (interacts with) Firmicutes bacterium M10.2	0.728789	0.0168037	0.0222307
Nfil3 (interacts with) Glycyrrhetinic acid	0.978748	8.7e-07	4.05e-05
Nfil3 (interacts with) Lactobacillus johnsonii	-0.829974	0.00296184	0.00610599
Nfil3 (interacts with) N.Oleoylethanolamine	0.886483	0.000632113	0.00203778
Nfil3 (interacts with) Parasutterella excrementihominis	0.887082	0.000619343	0.00200844
Nfil3 (interacts with) Peptostreptococcaceae_u_s	-0.761032	0.0105693	0.0156752
Nfil3 (interacts with) Riboflavin	-0.864433	0.00125066	0.00328679
Nfil3 (interacts with) Stearidonic Acid methyl ester	0.88875	0.000584771	0.00193213
Nfil3 (interacts with) Vaccenic acid	0.862897	0.00130577	0.00339042
Nfil3 (interacts with) Zearalenone 4.sulfate	-0.905985	0.00030472	0.00124037
Nfil3 (interacts with) batilol	0.930611	9.32e-05	0.000572156
Nfil3 (interacts with) hederagenin	0.858517	0.00147262	0.00369172
Nfil3 (interacts with) oleylanilide	-0.797681	0.00569641	0.00988033
Nfil3 (interacts with) omega.muricholic acid	-0.843121	0.00218296	0.00489559
Ngf (interacts with) Burkholderiales bacterium 1_1_47	0.87804	0.000833348	0.00246726
Ngf (interacts with) Parasutterella excrementihominis	0.873504	0.000958923	0.00272219
Nlrp12 (interacts with) Kaempferol	0.852387	0.0017314	0.00414507
Nlrp12 (interacts with) Norgestrel	0.885609	0.000651104	0.00207953
Nos2 (interacts with) Akkermansia muciniphila	0.816025	0.00398814	0.00759004
Nos2 (interacts with) Bacteroides uniformis	0.91532	0.000202898	0.000947659
Nos2 (interacts with) Linoleoyl ethanolamide	0.864445	0.00125022	0.00328606
Nos2 (interacts with) Methyl ricinoleate	0.905749	0.000307711	0.00124857
Nos2 (interacts with) N.Acetyl.L.tyrosine	0.893743	0.000489692	0.00170892
Nos2 (interacts with) Parabacteroides distasonis	0.873466	0.000960046	0.00272461
Nos2 (interacts with) Vaccenic acid	0.85875	0.00146335	0.00367635
Nos2 (interacts with) himbacine	0.927728	0.000109319	0.000632154
Nos3 (interacts with) 12.13.DHOME	-0.817438	0.00387401	0.00743088
Nos3 (interacts with) 2.Phenylpropionate	-0.800209	0.00543473	0.00953928
Nos3 (interacts with) Burkholderiales bacterium 1_1_47	0.93566	6.93e-05	0.000475449
Nos3 (interacts with) Cholic acid	-0.819806	0.00368812	0.00716931
Nos3 (interacts with) Diosmin	-0.820531	0.00363251	0.00709077
Nos3 (interacts with) Firmicutes bacterium M10.2	0.758796	0.0109384	0.0160835
Nos3 (interacts with) Lactobacillus johnsonii	-0.889184	0.000576019	0.00191301
Nos3 (interacts with) Morphine	0.895235	0.000463636	0.00164683
Nos3 (interacts with) N.linoleoylglycine	0.85487	0.0016229	0.00395779
Nos3 (interacts with) Norgestrel	0.86624	0.001188	0.00316659
Nos3 (interacts with) Parasutterella excrementihominis	0.942551	4.44e-05	0.000361701
Nos3 (interacts with) Peptostreptococcaceae_u_s	-0.771023	0.0090271	0.0139338
Nos3 (interacts with) Riboflavin	-0.915739	0.000199016	0.000935875
Nos3 (interacts with) Wogonoside	-0.794672	0.00601935	0.0102944
Nos3 (interacts with) oleylanilide	-0.90054	0.000379117	0.00143603
Nos3 (interacts with) omega.muricholic acid	-0.861285	0.00136546	0.00349902
Nr1d1 (interacts with) Alpha.Muricholic acid	0.864487	0.00124873	0.00328301
Nr1d1 (interacts with) Cholic acid	0.878251	0.000827826	0.00245576
Nr1d1 (interacts with) Peptostreptococcaceae_u_s	0.964391	6.74e-06	0.000118966
Nr1d1 (interacts with) Vaccenic acid	-0.789811	0.00656834	0.0109812
Nrg1 (interacts with) Burkholderiales bacterium 1_1_47	0.832833	0.00277774	0.00583029
Nrg1 (interacts with) Enterorhabdus caecimuris	0.789135	0.00664741	0.011082
Nrg1 (interacts with) Glycyrrhetinic acid	0.913044	0.000224973	0.0010143
Nrg1 (interacts with) Morphine.6.glucuronide	0.870208	0.00105847	0.00291931
Nrg1 (interacts with) Parasutterella excrementihominis	0.850006	0.00184026	0.00432888
Nrg1 (interacts with) Stearidonic Acid methyl ester	0.854314	0.00164677	0.00399868
Nrg1 (interacts with) Zearalenone 4.sulfate	-0.801275	0.00532694	0.00940137
Nrp1 (interacts with) Burkholderiales bacterium 1_1_47	0.878874	0.000811647	0.00242185
Nrp1 (interacts with) Enterorhabdus caecimuris	0.71728	0.0195406	0.0249084
Nrp1 (interacts with) Glycyrrhetinic acid	0.882154	0.000730226	0.00225388
Nrp1 (interacts with) Morphine.6.glucuronide	0.897279	0.000429588	0.00156206
Nrp1 (interacts with) Parasutterella excrementihominis	0.889293	0.000573822	0.00190822
Oxt (interacts with) Burkholderiales bacterium 1_1_47	0.893382	0.000496161	0.00172477
Oxt (interacts with) Parasutterella excrementihominis	0.888783	0.000584097	0.00193099
PC(13:0/18:3(9Z.12Z.15Z)) (interacts with) Burkholderiales bacterium 1_1_47	0.757963	0.011078	0.0162374
PC(13:0/18:3(9Z.12Z.15Z)) (interacts with) Enterococcus faecalis	0.855351	0.00160248	0.00392209
PC(13:0/18:3(9Z.12Z.15Z)) (interacts with) Firmicutes bacterium M10.2	0.706184	0.0224572	0.0276145
PC(13:0/18:3(9Z.12Z.15Z)) (interacts with) Parasutterella excrementihominis	0.744129	0.0135861	0.0189297
PC(32:0) (interacts with) Akkermansia muciniphila	0.71779	0.019413	0.0247851
PC(32:0) (interacts with) Bacteroides uniformis	0.783894	0.00728356	0.0118715
PC(32:0) (interacts with) Parabacteroides distasonis	0.803854	0.00507267	0.00906448
PC(35:2) (interacts with) Burkholderiales bacterium 1_1_47	0.79985	0.00547137	0.00958818
PC(35:2) (interacts with) Lactobacillus johnsonii	-0.741471	0.0141098	0.0194752
PC(35:2) (interacts with) Parasutterella excrementihominis	0.816265	0.00396855	0.00756481
PC(35:2) (interacts with) Peptostreptococcaceae_u_s	-0.778774	0.00794547	0.0126698
PC(35:2) (interacts with) Smad4	0.884432	0.000677325	0.00213843
PC(O.18:0) (interacts with) Peptostreptococcaceae_u_s	-0.778443	0.00798973	0.0127233
PC(O.36:4) (interacts with) Akkermansia muciniphila	0.729513	0.016641	0.0220655
PC(O.36:4) (interacts with) Bacteroides uniformis	0.728624	0.0168408	0.0222671
PC(O.36:4) (interacts with) Parabacteroides distasonis	0.787984	0.00678357	0.011252
Palmitoylethanolamide (interacts with) Akkermansia muciniphila	0.743151	0.0137773	0.0191285
Palmitoylethanolamide (interacts with) Bacteroides uniformis	0.770776	0.00906316	0.0139717
Palmitoylethanolamide (interacts with) Parabacteroides distasonis	0.818029	0.00382698	0.00736548
Panx1 (interacts with) Staphylococcus xylosus	-0.816402	0.00395748	0.00755046
Panx1 (interacts with) Stearidonic acid	-0.795474	0.00593199	0.0101818
Parabacteroides distasonis (interacts with) Akkermansia muciniphila	0.97443	1.81e-06	5.89e-05
Parabacteroides distasonis (interacts with) Bacteroides uniformis	0.989558	5.14e-08	1.14e-05
Parasutterella excrementihominis (interacts with) 21.hydroxy.heneicosanoic acid	0.757848	0.0110975	0.0162568
Parasutterella excrementihominis (interacts with) 9Z.11E.13E.Octadecatrienoic acid. ethyl ester	0.714177	0.020328	0.0256486
Parasutterella excrementihominis (interacts with) Ackr3	0.82488	0.00331139	0.00662731
Parasutterella excrementihominis (interacts with) Ank3	-0.813843	0.00416897	0.00784282
Parasutterella excrementihominis (interacts with) Anxa1	0.876336	0.000879023	0.00256
Parasutterella excrementihominis (interacts with) Arg1	0.793455	0.00615357	0.0104651
Parasutterella excrementihominis (interacts with) Burkholderiales bacterium 1_1_47	0.997848	9.35e-11	4.43e-07
Parasutterella excrementihominis (interacts with) Ccl17	0.700589	0.0240359	0.0290446
Parasutterella excrementihominis (interacts with) Ccl22	0.755884	0.0114323	0.0166208
Parasutterella excrementihominis (interacts with) Ccrl2	0.908104	0.000278896	0.00116789
Parasutterella excrementihominis (interacts with) Cd38	0.825144	0.0032926	0.00660007
Parasutterella excrementihominis (interacts with) Cd80	0.824311	0.0033522	0.00668574
Parasutterella excrementihominis (interacts with) Cholic acid	-0.725505	0.0175556	0.0229768
Parasutterella excrementihominis (interacts with) Col17a1	0.865684	0.00120701	0.00320383
Parasutterella excrementihominis (interacts with) Csf3	0.762195	0.0103809	0.0154658
Parasutterella excrementihominis (interacts with) Csf3r	0.773749	0.00863547	0.0134806
Parasutterella excrementihominis (interacts with) Cxcr2	0.803034	0.00515253	0.00916802
Parasutterella excrementihominis (interacts with) Fcer1g	0.853763	0.00167064	0.00403985
Parasutterella excrementihominis (interacts with) Ffar2	0.810832	0.0044281	0.00820519
Parasutterella excrementihominis (interacts with) Fpr1	0.708207	0.0219045	0.0271035
Parasutterella excrementihominis (interacts with) Fpr2	0.773558	0.00866262	0.0135115
Parasutterella excrementihominis (interacts with) Hmox1	0.858977	0.00145441	0.00366079
Parasutterella excrementihominis (interacts with) Il18	0.707598	0.0220699	0.0272608
Parasutterella excrementihominis (interacts with) Il1b	0.807796	0.00470087	0.00857748
Parasutterella excrementihominis (interacts with) Il1rn	0.7687	0.00937051	0.0143274
Parasutterella excrementihominis (interacts with) Il33	0.820527	0.00363281	0.00709119
Parasutterella excrementihominis (interacts with) Kaempferol	0.820893	0.00360495	0.00705341
Parasutterella excrementihominis (interacts with) Mmp10	0.849056	0.00188506	0.00440601
Parasutterella excrementihominis (interacts with) Mmp13	0.785908	0.00703416	0.0115594
Parasutterella excrementihominis (interacts with) Mmp14	0.852923	0.00170755	0.00410505
Parasutterella excrementihominis (interacts with) Mmp19	0.808173	0.00466639	0.00853228
Parasutterella excrementihominis (interacts with) Mmp8	0.800768	0.00537804	0.00946584
Parasutterella excrementihominis (interacts with) Mmp9	0.810221	0.00448212	0.00827994
Parasutterella excrementihominis (interacts with) N.Oleoylethanolamine	0.780901	0.0076655	0.0123348
Parasutterella excrementihominis (interacts with) Nlrp12	0.927056	0.000113347	0.000646929
Parasutterella excrementihominis (interacts with) Norgestrel	0.83664	0.00254553	0.00547046
Parasutterella excrementihominis (interacts with) Palmitoylethanolamide	0.732859	0.0159033	0.0213229
Parasutterella excrementihominis (interacts with) Peptostreptococcaceae_u_s	-0.702415	0.0235125	0.0285721
Parasutterella excrementihominis (interacts with) Per2	-0.72345	0.0180377	0.0234612
Parasutterella excrementihominis (interacts with) Pf4	0.790699	0.0064655	0.0108519
Parasutterella excrementihominis (interacts with) Pmp22	-0.790547	0.00648301	0.0108736
Parasutterella excrementihominis (interacts with) Runx1	0.911552	0.000240362	0.00106055
Parasutterella excrementihominis (interacts with) S100a8	0.777809	0.00807482	0.0128271
Parasutterella excrementihominis (interacts with) S100a9	0.799561	0.00550094	0.00962729
Parasutterella excrementihominis (interacts with) Selp	0.797341	0.00573226	0.00992569
Parasutterella excrementihominis (interacts with) Smad4	0.871152	0.00102922	0.00286208
Parasutterella excrementihominis (interacts with) Socs3	0.861364	0.00136252	0.00349381
Parasutterella excrementihominis (interacts with) Spp1	0.723314	0.0180698	0.0234948
Parasutterella excrementihominis (interacts with) Thbs1	0.797446	0.00572111	0.0099113
Parasutterella excrementihominis (interacts with) Trem1	0.736487	0.0151295	0.0205275
Parasutterella excrementihominis (interacts with) Trem2	0.853841	0.00166725	0.00403408
Parasutterella excrementihominis (interacts with) Vaccenic acid	0.774835	0.00848289	0.0133084
Parasutterella excrementihominis (interacts with) Zearalenone 4.sulfate	-0.737982	0.0148184	0.0202071
Parasutterella excrementihominis (interacts with) batilol	0.873529	0.000958208	0.0027208
Parasutterella excrementihominis (interacts with) omega.muricholic acid	-0.829931	0.00296465	0.00610996
Pck2 (interacts with) Bifidobacterium pseudolongum	0.731601	0.016178	0.0215951
Pck2 (interacts with) Burkholderiales bacterium 1_1_47	0.925421	0.000123602	0.000685266
Pck2 (interacts with) Parasutterella excrementihominis	0.91876	0.000172616	0.000852174
Pcsk9 (interacts with) Staphylococcus xylosus	-0.773696	0.00864303	0.0134893
Pcsk9 (interacts with) Stearidonic acid	-0.833106	0.00276062	0.00580469
Pde4b (interacts with) Burkholderiales bacterium 1_1_47	0.810156	0.00448784	0.00828833
Pde4b (interacts with) Enterorhabdus caecimuris	0.751526	0.0122005	0.017461
Pde4b (interacts with) Glycyrrhetinic acid	0.918067	0.000178423	0.000871071
Pde4b (interacts with) Parasutterella excrementihominis	0.825296	0.00328179	0.00658402
Pde4b (interacts with) Zearalenone 4.sulfate	-0.834784	0.00265694	0.00564624
Pdgfrb (interacts with) Burkholderiales bacterium 1_1_47	0.9442	3.96e-05	0.00033626
Pdgfrb (interacts with) Parasutterella excrementihominis	0.951732	2.24e-05	0.000237641
Pdgfrb (interacts with) Zearalenone 4.sulfate	-0.79948	0.00550924	0.00963811
Pdgfrb (interacts with) batilol	0.854404	0.00164287	0.00399278
Pentadecanoic acid (interacts with) Bacteroides uniformis	0.771752	0.00892111	0.0138125
Pentadecanoic acid (interacts with) Cd274	0.90751	0.000285974	0.00118813
Pentadecanoic acid (interacts with) Cxcl9	0.903383	0.000338791	0.00133154
Pentadecanoic acid (interacts with) Ltf	0.879929	0.000784759	0.0023678
Pentadecanoic acid (interacts with) Nos2	0.870519	0.00104876	0.00290053
Pentadecanoic acid (interacts with) Socs1	0.914259	0.000212973	0.000977855
Pentadecanoic acid (interacts with) Tlr2	0.882099	0.000731556	0.00225632
Pentadecanoic acid (interacts with) Zbp1	0.86155	0.00135553	0.00348102
Peptostreptococcaceae_u_s (interacts with) 21.hydroxy.heneicosanoic acid	-0.764048	0.0100856	0.0151352
Peptostreptococcaceae_u_s (interacts with) Alpha.Linolenoyl ethanolamide	-0.758741	0.0109475	0.0160935
Peptostreptococcaceae_u_s (interacts with) Anxa1	-0.738993	0.0146105	0.0199957
Peptostreptococcaceae_u_s (interacts with) Ccl17	-0.786933	0.00690969	0.0114081
Peptostreptococcaceae_u_s (interacts with) Ccl22	-0.790845	0.00644872	0.010831
Peptostreptococcaceae_u_s (interacts with) Ccrl2	-0.779576	0.00783905	0.0125446
Peptostreptococcaceae_u_s (interacts with) Cd38	-0.783071	0.00738718	0.0119981
Peptostreptococcaceae_u_s (interacts with) Csf3r	-0.704024	0.0230579	0.0281645
Peptostreptococcaceae_u_s (interacts with) Hmox1	-0.789116	0.0066496	0.0110846
Peptostreptococcaceae_u_s (interacts with) Il18	-0.703227	0.0232825	0.0283722
Peptostreptococcaceae_u_s (interacts with) Lama3	0.87193	0.00100557	0.0028153
Peptostreptococcaceae_u_s (interacts with) Linoleoyl ethanolamide	-0.761035	0.0105689	0.0156749
Peptostreptococcaceae_u_s (interacts with) Mmp9	-0.736369	0.0151543	0.0205521
Peptostreptococcaceae_u_s (interacts with) N.Acetyl.L.tyrosine	-0.723137	0.018112	0.0235394
Peptostreptococcaceae_u_s (interacts with) N.Oleoylethanolamine	-0.782373	0.007476	0.0121067
Peptostreptococcaceae_u_s (interacts with) Nlrp12	-0.746127	0.0132016	0.01852
Peptostreptococcaceae_u_s (interacts with) Nos2	-0.760043	0.0107314	0.0158547
Peptostreptococcaceae_u_s (interacts with) Palmitoylethanolamide	-0.758731	0.0109492	0.016095
Peptostreptococcaceae_u_s (interacts with) Ptafr	-0.728104	0.0169587	0.0223889
Peptostreptococcaceae_u_s (interacts with) Ptgr1	0.786245	0.0069931	0.0115084
Peptostreptococcaceae_u_s (interacts with) Serpine1	-0.757635	0.0111334	0.0162963
Peptostreptococcaceae_u_s (interacts with) Vaccenic acid	-0.796333	0.00583946	0.0100632
Peptostreptococcaceae_u_s (interacts with) Zbp1	-0.70701	0.0222304	0.0274097
Peptostreptococcaceae_u_s (interacts with) himbacine	-0.767777	0.00950936	0.0144864
Per2 (interacts with) N.Oleoylethanolamine	-0.813954	0.00415965	0.00782999
Per2 (interacts with) Palmitoylethanolamide	-0.825747	0.00324996	0.00653834
Per2 (interacts with) Peptostreptococcaceae_u_s	0.723071	0.0181277	0.0235535
Per2 (interacts with) Vaccenic acid	-0.799605	0.00549641	0.00962095
Pla2g2a (interacts with) Bifidobacterium pseudolongum	0.708907	0.0217154	0.0269306
Pla2g2a (interacts with) Burkholderiales bacterium 1_1_47	0.874382	0.000933633	0.0026722
Pla2g2a (interacts with) Parasutterella excrementihominis	0.86751	0.00114536	0.00308688
Pmp22 (interacts with) N.Oleoylethanolamine	-0.794847	0.00600019	0.0102694
Pmp22 (interacts with) Peptostreptococcaceae_u_s	0.938936	5.65e-05	0.00041827
Pmp22 (interacts with) Vaccenic acid	-0.817389	0.00387794	0.00743716
Pmp22 (interacts with) batilol	-0.801439	0.0053105	0.00937994
Pmp22 (interacts with) omega.muricholic acid	0.89972	0.000391376	0.00146779
Pomc (interacts with) Burkholderiales bacterium 1_1_47	0.804109	0.00504803	0.00903209
Pomc (interacts with) Enterorhabdus caecimuris	0.790304	0.00651106	0.0109083
Pomc (interacts with) Firmicutes bacterium M10.2	0.707613	0.0220658	0.0272568
Pomc (interacts with) Glycyrrhetinic acid	0.969194	3.8e-06	8.71e-05
Pomc (interacts with) Lactobacillus johnsonii	-0.721065	0.0186087	0.0240284
Pomc (interacts with) Parasutterella excrementihominis	0.830972	0.00289662	0.00601235
Pomc (interacts with) Zearalenone 4.sulfate	-0.913045	0.000224961	0.00101427
Pomc (interacts with) batilol	0.852082	0.00174506	0.00416783
Ptafr (interacts with) Akkermansia muciniphila	0.788305	0.00674538	0.0112043
Ptafr (interacts with) Alpha.Linolenoyl ethanolamide	0.879292	0.000800923	0.00240087
Ptafr (interacts with) Bacteroides uniformis	0.83695	0.00252726	0.00544228
Ptafr (interacts with) Linoleoyl ethanolamide	0.873629	0.000955292	0.00271508
Ptafr (interacts with) Methyl ricinoleate	0.936715	6.5e-05	0.000456019
Ptafr (interacts with) Parabacteroides distasonis	0.833683	0.00272462	0.00574922
Ptafr (interacts with) Vaccenic acid	0.938569	5.78e-05	0.000424389
Ptafr (interacts with) himbacine	0.928004	0.000107696	0.000626404
Ptges (interacts with) Burkholderiales bacterium 1_1_47	0.836863	0.00253239	0.00545011
Ptges (interacts with) Enterorhabdus caecimuris	0.825626	0.00325847	0.00654985
Ptges (interacts with) Glycyrrhetinic acid	0.939958	5.29e-05	0.000401191
Ptges (interacts with) Parasutterella excrementihominis	0.855468	0.00159755	0.00391338
Ptges (interacts with) Zearalenone 4.sulfate	-0.853016	0.00170343	0.00409739
Ptgr1 (interacts with) Parabacteroides distasonis	-0.707172	0.0221861	0.0273668
Ptpn22 (interacts with) Burkholderiales bacterium 1_1_47	0.920603	0.000157833	0.00080373
Ptpn22 (interacts with) Dodecanoylcarnitine	0.852239	0.00173802	0.00415583
Ptpn22 (interacts with) Enterorhabdus caecimuris	0.770949	0.0090378	0.0139459
Ptpn22 (interacts with) Firmicutes bacterium M10.2	0.742705	0.013865	0.0192217
Ptpn22 (interacts with) Glycyrrhetinic acid	0.937505	6.19e-05	0.000441813
Ptpn22 (interacts with) Lactobacillus johnsonii	-0.780877	0.00766871	0.0123382
Ptpn22 (interacts with) Morphine.6.glucuronide	0.907325	0.000288195	0.00119451
Ptpn22 (interacts with) Parasutterella excrementihominis	0.937754	6.09e-05	0.000437819
Ptpn22 (interacts with) Riboflavin	-0.825083	0.0032969	0.00660587
Ptpn22 (interacts with) Stearidonic Acid methyl ester	0.900696	0.000376814	0.00143019
Ptpn22 (interacts with) Zearalenone 4.sulfate	-0.840107	0.0023466	0.00515697
Ptpn22 (interacts with) batilol	0.907125	0.000290619	0.0012012
Ptpn22 (interacts with) oleylanilide	-0.789748	0.00657568	0.0109913
Ramp3 (interacts with) Burkholderiales bacterium 1_1_47	0.929695	9.81e-05	0.000590517
Ramp3 (interacts with) Parasutterella excrementihominis	0.936152	6.73e-05	0.000466145
Riboflavin (interacts with) Ank3	0.90075	0.000376027	0.00142837
Riboflavin (interacts with) Anxa1	-0.817319	0.00388351	0.00744489
Riboflavin (interacts with) Axl	-0.791658	0.00635577	0.0107193
Riboflavin (interacts with) Burkholderiales bacterium 1_1_47	-0.909949	0.00025776	0.00110947
Riboflavin (interacts with) Ccl17	-0.796153	0.00585876	0.0100873
Riboflavin (interacts with) Ccl22	-0.815463	0.00403414	0.00765438
Riboflavin (interacts with) Ccrl2	-0.874285	0.000936402	0.00267743
Riboflavin (interacts with) Cd38	-0.859733	0.00142483	0.00360599
Riboflavin (interacts with) Cldn5	-0.80547	0.00491778	0.00886522
Riboflavin (interacts with) Cpne8	-0.878711	0.000815854	0.00242996
Riboflavin (interacts with) Fabp6	0.876855	0.000864915	0.00253107
Riboflavin (interacts with) Firmicutes bacterium M10.2	-0.701846	0.0236747	0.0287147
Riboflavin (interacts with) Hlx	-0.803295	0.00512703	0.00913428
Riboflavin (interacts with) Hmox1	-0.851535	0.00176979	0.00421049
Riboflavin (interacts with) Irak3	-0.816678	0.00393508	0.00751969
Riboflavin (interacts with) Lactobacillus johnsonii	0.894017	0.00048483	0.00169685
Riboflavin (interacts with) Mmp9	-0.789589	0.00659425	0.0110141
Riboflavin (interacts with) Nlrp12	-0.8639	0.00126958	0.00332227
Riboflavin (interacts with) Parasutterella excrementihominis	-0.910636	0.000250191	0.0010889
Riboflavin (interacts with) Pdgfrb	-0.825214	0.00328764	0.00659245
Riboflavin (interacts with) Peptostreptococcaceae_u_s	0.871624	0.00101483	0.00283332
Riboflavin (interacts with) Pmp22	0.96549	5.95e-06	0.000111014
Riboflavin (interacts with) Smad4	-0.859619	0.00142927	0.00361402
Riboflavin (interacts with) Socs3	-0.833794	0.00271776	0.00573823
Riboflavin (interacts with) Syt11	-0.79768	0.00569651	0.00988039
Runx1 (interacts with) Kaempferol	0.883737	0.000693143	0.0021742
S100a8 (interacts with) Kaempferol	0.934226	7.56e-05	0.000500888
S100a9 (interacts with) Kaempferol	0.908777	0.000271047	0.00114659
Sbno2 (interacts with) Burkholderiales bacterium 1_1_47	0.910013	0.000257044	0.00110741
Sbno2 (interacts with) Enterorhabdus caecimuris	0.808314	0.00465353	0.00851598
Sbno2 (interacts with) Firmicutes bacterium M10.2	0.746457	0.0131388	0.018455
Sbno2 (interacts with) Glycyrrhetinic acid	0.963821	7.18e-06	0.000123315
Sbno2 (interacts with) Lactobacillus johnsonii	-0.81457	0.00410812	0.00775994
Sbno2 (interacts with) Morphine.6.glucuronide	0.855631	0.00159067	0.00390156
Sbno2 (interacts with) Parasutterella excrementihominis	0.927707	0.000109442	0.000632565
Sbno2 (interacts with) Peptostreptococcaceae_u_s	-0.708656	0.021783	0.026992
Sbno2 (interacts with) Riboflavin	-0.836595	0.00254825	0.00547519
Sbno2 (interacts with) Stearidonic Acid methyl ester	0.87969	0.000790808	0.00237962
Sbno2 (interacts with) Zearalenone 4.sulfate	-0.878975	0.000809031	0.00241704
Sbno2 (interacts with) batilol	0.903208	0.000341178	0.00133801
Sbno2 (interacts with) omega.muricholic acid	-0.795576	0.00592094	0.0101681
Serpine1 (interacts with) Akkermansia muciniphila	0.837506	0.00249476	0.00539132
Serpine1 (interacts with) Alpha.Linolenoyl ethanolamide	0.880968	0.000758951	0.00231396
Serpine1 (interacts with) Bacteroides uniformis	0.901404	0.000366506	0.00140347
Serpine1 (interacts with) Linoleoyl ethanolamide	0.910659	0.000249946	0.00108805
Serpine1 (interacts with) Methyl ricinoleate	0.974094	1.91e-06	6.06e-05
Serpine1 (interacts with) N.Oleoylethanolamine	0.860901	0.00137999	0.00352632
Serpine1 (interacts with) Parabacteroides distasonis	0.893435	0.000495209	0.00172254
Serpine1 (interacts with) Vaccenic acid	0.953409	1.95e-05	0.00021868
Serpine1 (interacts with) himbacine	0.965638	5.85e-06	0.000109986
Slc11a1 (interacts with) Burkholderiales bacterium 1_1_47	0.882057	0.000732549	0.0022586
Slc11a1 (interacts with) Enterorhabdus caecimuris	0.838298	0.00244893	0.00532132
Slc11a1 (interacts with) Firmicutes bacterium M10.2	0.701077	0.0238951	0.0289119
Slc11a1 (interacts with) Glycyrrhetinic acid	0.932833	8.21e-05	0.000527602
Slc11a1 (interacts with) Lactobacillus johnsonii	-0.757587	0.0111416	0.0163048
Slc11a1 (interacts with) Parasutterella excrementihominis	0.899026	0.00040198	0.00149511
Slc11a1 (interacts with) Zearalenone 4.sulfate	-0.869456	0.00108219	0.00296483
Slc25a20 (interacts with) Burkholderiales bacterium 1_1_47	0.824716	0.00332313	0.00664384
Slc25a20 (interacts with) Enterorhabdus caecimuris	0.799136	0.00554466	0.00968255
Slc25a20 (interacts with) Firmicutes bacterium M10.2	0.73942	0.0145234	0.0199053
Slc25a20 (interacts with) Glycyrrhetinic acid	0.96807	4.38e-06	9.39e-05
Slc25a20 (interacts with) Lactobacillus johnsonii	-0.779666	0.00782719	0.0125303
Slc25a20 (interacts with) Parasutterella excrementihominis	0.844835	0.00209365	0.00475258
Slc25a20 (interacts with) Riboflavin	-0.789832	0.00656593	0.0109779
Slc25a20 (interacts with) Zearalenone 4.sulfate	-0.896482	0.000442628	0.0015951
Slc27a2 (interacts with) Burkholderiales bacterium 1_1_47	0.882073	0.000732176	0.00225763
Slc27a2 (interacts with) Firmicutes bacterium M10.2	0.792541	0.0062559	0.0105915
Slc27a2 (interacts with) Glycyrrhetinic acid	0.936388	6.63e-05	0.000462017
Slc27a2 (interacts with) Lactobacillus johnsonii	-0.791068	0.00642306	0.0108
Slc27a2 (interacts with) Parasutterella excrementihominis	0.88796	0.000600977	0.00196899
Slc27a2 (interacts with) Riboflavin	-0.832602	0.00279231	0.00585277
Slc27a2 (interacts with) Zearalenone 4.sulfate	-0.803454	0.0051115	0.00911405
Slc27a2 (interacts with) omega.muricholic acid	-0.812719	0.00426437	0.00797607
Slc28a1 (interacts with) Akkermansia muciniphila	-0.711164	0.0211135	0.0263756
Slc28a1 (interacts with) Bacteroides uniformis	-0.769104	0.00931006	0.0142584
Slc28a1 (interacts with) Parabacteroides distasonis	-0.781135	0.00763514	0.0122965
Slc9a3r1 (interacts with) Peptostreptococcaceae_u_s	0.86208	0.00133579	0.00344488
Smad4 (interacts with) 21.hydroxy.heneicosanoic acid	0.908592	0.000273188	0.00115256
Smad4 (interacts with) N.Oleoylethanolamine	0.877748	0.000841042	0.0024828
Smad4 (interacts with) Peptostreptococcaceae_u_s	-0.752133	0.0120913	0.0173421
Smad4 (interacts with) Vaccenic acid	0.869145	0.0010921	0.00298461
Smad4 (interacts with) Zearalenone 4.sulfate	-0.87802	0.00083389	0.00246832
Smad4 (interacts with) batilol	0.908443	0.00027492	0.00115708
Smad4 (interacts with) omega.muricholic acid	-0.869057	0.0010949	0.00298947
Socs1 (interacts with) Bacteroides uniformis	0.803831	0.00507491	0.00906734
Socs1 (interacts with) Methyl ricinoleate	0.853645	0.00167581	0.00404859
Socs1 (interacts with) Parabacteroides distasonis	0.738373	0.0147379	0.0201235
Socs3 (interacts with) 21.hydroxy.heneicosanoic acid	0.878174	0.000829829	0.00245995
Socs3 (interacts with) 9Z.11E.13E.Octadecatrienoic acid. ethyl ester	0.85533	0.00160339	0.0039237
Socs3 (interacts with) Alpha.Linolenoyl ethanolamide	0.85834	0.00147967	0.0037042
Socs3 (interacts with) Methyl ricinoleate	0.864563	0.00124607	0.0032778
Socs3 (interacts with) N.Oleoylethanolamine	0.866167	0.00119048	0.00317168
Socs3 (interacts with) Peptostreptococcaceae_u_s	-0.755239	0.0115439	0.0167441
Socs3 (interacts with) Vaccenic acid	0.905696	0.000308377	0.0012507
Socs3 (interacts with) Zearalenone 4.sulfate	-0.936685	6.51e-05	0.000456566
Socs3 (interacts with) batilol	0.898284	0.000413534	0.00152258
Socs3 (interacts with) himbacine	0.853369	0.0016879	0.00406992
Socs3 (interacts with) omega.muricholic acid	-0.801904	0.00526412	0.0093178
Sphk1 (interacts with) Burkholderiales bacterium 1_1_47	0.89614	0.000448325	0.00160894
Sphk1 (interacts with) Enterococcus faecalis	0.71351	0.0205003	0.0258087
Sphk1 (interacts with) Firmicutes bacterium M10.2	0.707161	0.0221892	0.0273698
Sphk1 (interacts with) Glycyrrhetinic acid	0.862533	0.00131906	0.00341393
Sphk1 (interacts with) Morphine.6.glucuronide	0.938514	5.8e-05	0.000425338
Sphk1 (interacts with) Myristoleic acid	0.852729	0.00171617	0.00412015
Sphk1 (interacts with) Parasutterella excrementihominis	0.903257	0.000340509	0.0013361
Spon2 (interacts with) Burkholderiales bacterium 1_1_47	0.879127	0.000805146	0.00240941
Spon2 (interacts with) Enterorhabdus caecimuris	0.868347	0.00111785	0.00303487
Spon2 (interacts with) Firmicutes bacterium M10.2	0.727545	0.0170858	0.0225122
Spon2 (interacts with) Glycitein	-0.79683	0.00578646	0.00999237
Spon2 (interacts with) Glycyrrhetinic acid	0.951417	2.3e-05	0.000241556
Spon2 (interacts with) Lactobacillus johnsonii	-0.793404	0.00615924	0.0104722
Spon2 (interacts with) Parasutterella excrementihominis	0.898951	0.00040313	0.00149759
Spon2 (interacts with) Riboflavin	-0.819512	0.00371081	0.00720155
Spon2 (interacts with) Vaccenic acid	0.853805	0.00166882	0.00403649
Spon2 (interacts with) Zearalenone 4.sulfate	-0.911779	0.000237977	0.00105392
Spon2 (interacts with) batilol	0.872697	0.00098265	0.00277095
Spp1 (interacts with) 21.hydroxy.heneicosanoic acid	0.893143	0.000500481	0.00173491
Spp1 (interacts with) Alpha.Linolenoyl ethanolamide	0.851899	0.00175334	0.00418221
Spp1 (interacts with) Bacteroides uniformis	0.718112	0.0193331	0.0247111
Spp1 (interacts with) Linoleoyl ethanolamide	0.858205	0.00148505	0.00371417
Spp1 (interacts with) Methyl ricinoleate	0.854326	0.00164626	0.00399804
Spp1 (interacts with) Vaccenic acid	0.861686	0.00135046	0.00347114
Spp1 (interacts with) Zearalenone 4.sulfate	-0.950868	2.4e-05	0.000248255
Spp1 (interacts with) himbacine	0.856508	0.0015541	0.00383714
Staphylococcus xylosus (interacts with) Abca4	0.870306	0.00105538	0.00291331
Staphylococcus xylosus (interacts with) Abcb11	0.828384	0.00306796	0.00626753
Staphylococcus xylosus (interacts with) Ache	0.724313	0.0178341	0.0232552
Staphylococcus xylosus (interacts with) Adamts5	0.750468	0.0123923	0.0176629
Staphylococcus xylosus (interacts with) Ager	0.828613	0.0030525	0.00624554
Staphylococcus xylosus (interacts with) Camp	0.875627	0.000898556	0.00260125
Staphylococcus xylosus (interacts with) Enterococcus faecalis	0.767443	0.00956008	0.0145421
Staphylococcus xylosus (interacts with) Methylarachidic acid	0.88894	0.000580926	0.00192402
Staphylococcus xylosus (interacts with) Mmp7	0.717114	0.0195821	0.0249469
Staphylococcus xylosus (interacts with) Morphine	0.70805	0.0219471	0.0271424
Staphylococcus xylosus (interacts with) Myristoleic acid	0.744319	0.0135492	0.0188904
Staphylococcus xylosus (interacts with) N.linoleoylglycine	0.828367	0.00306907	0.00626908
Staphylococcus xylosus (interacts with) Norgestrel	0.713834	0.0204163	0.0257315
Staphylococcus xylosus (interacts with) Wnt3	0.861493	0.00135767	0.00348515
Stearidonic Acid methyl ester (interacts with) Anxa1	0.894918	0.000469077	0.00166009
Stearidonic Acid methyl ester (interacts with) Arg1	0.892314	0.000515655	0.00177129
Stearidonic Acid methyl ester (interacts with) Burkholderiales bacterium 1_1_47	0.799425	0.00551486	0.00964489
Stearidonic Acid methyl ester (interacts with) Cd80	0.877119	0.000857813	0.00251697
Stearidonic Acid methyl ester (interacts with) Cxcr2	0.888516	0.000589537	0.00194257
Stearidonic Acid methyl ester (interacts with) Lactobacillus johnsonii	-0.742115	0.0139817	0.0193424
Stearidonic Acid methyl ester (interacts with) Parasutterella excrementihominis	0.817385	0.00387822	0.00743753
Stearidonic Acid methyl ester (interacts with) Peptostreptococcaceae_u_s	-0.721528	0.0184969	0.0239193
Stearidonic Acid methyl ester (interacts with) Runx1	0.872623	0.000984847	0.00277528
Stearidonic Acid methyl ester (interacts with) Smad4	0.851943	0.00175132	0.00417866
Stearidonic Acid methyl ester (interacts with) Syt11	0.871807	0.00100927	0.00282239
Stearidonic Acid methyl ester (interacts with) Trem2	0.85826	0.00148285	0.00371036
Stearidonic acid (interacts with) Abca4	0.872546	0.000987116	0.00277953
Stearidonic acid (interacts with) Per2	-0.790628	0.0064737	0.0108621
Stearidonic acid (interacts with) Staphylococcus xylosus	0.950346	2.5e-05	0.000254923
Syt11 (interacts with) Burkholderiales bacterium 1_1_47	0.940308	5.17e-05	0.000395646
Syt11 (interacts with) Parasutterella excrementihominis	0.943566	4.14e-05	0.000346284
Syt11 (interacts with) batilol	0.853091	0.00170014	0.00409101
TAURINE CONJUGATES (C26H45NO6S) (interacts with) Firmicutes bacterium M10.2	-0.746486	0.0131333	0.018449
TAURINE CONJUGATES (C26H45NO6S) (interacts with) Lactobacillus johnsonii	0.80407	0.00505178	0.00903698
Tgfb3 (interacts with) Burkholderiales bacterium 1_1_47	0.825687	0.00325416	0.0065435
Tgfb3 (interacts with) Enterorhabdus caecimuris	0.769675	0.00922523	0.0141584
Tgfb3 (interacts with) Firmicutes bacterium M10.2	0.716356	0.0197728	0.0251235
Tgfb3 (interacts with) Glycyrrhetinic acid	0.980947	5.63e-07	3.28e-05
Tgfb3 (interacts with) Lactobacillus johnsonii	-0.731732	0.0161492	0.0215674
Tgfb3 (interacts with) Parasutterella excrementihominis	0.838686	0.00242671	0.00528652
Tgfb3 (interacts with) Zearalenone 4.sulfate	-0.870745	0.00104176	0.00288681
Thbs1 (interacts with) Zearalenone 4.sulfate	-0.934943	7.24e-05	0.000488272
Timp1 (interacts with) Burkholderiales bacterium 1_1_47	0.797623	0.0057025	0.0098874
Timp1 (interacts with) Enterorhabdus caecimuris	0.830743	0.00291146	0.00603373
Timp1 (interacts with) Glycyrrhetinic acid	0.931173	9.03e-05	0.000560282
Timp1 (interacts with) Parasutterella excrementihominis	0.817952	0.00383309	0.00737396
Timp1 (interacts with) Stearidonic Acid methyl ester	0.877226	0.000854948	0.00251143
Timp1 (interacts with) Zearalenone 4.sulfate	-0.8457	0.00204962	0.0046807
Timp1 (interacts with) batilol	0.85482	0.00162504	0.00396161
Tlr2 (interacts with) Bacteroides uniformis	0.794454	0.00604328	0.0103266
Tlr2 (interacts with) Parabacteroides distasonis	0.726916	0.0172297	0.0226544
Tlr4 (interacts with) Bacteroides uniformis	0.773266	0.00870398	0.0135593
Tlr4 (interacts with) Methyl ricinoleate	0.887081	0.000619363	0.00200845
Tlr4 (interacts with) Parabacteroides distasonis	0.728118	0.0169555	0.0223855
Tlr4 (interacts with) Zearalenone 4.sulfate	-0.910719	0.000249297	0.00108606
Tlr4 (interacts with) himbacine	0.864995	0.00123089	0.00324936
Tnfsf9 (interacts with) Burkholderiales bacterium 1_1_47	0.792148	0.00630013	0.0106492
Tnfsf9 (interacts with) Enterorhabdus caecimuris	0.77172	0.00892576	0.0138175
Tnfsf9 (interacts with) Glycyrrhetinic acid	0.920707	0.000157026	0.00080098
Tnfsf9 (interacts with) Morphine.6.glucuronide	0.868771	0.00110413	0.00300772
Tnfsf9 (interacts with) Parasutterella excrementihominis	0.807082	0.00476671	0.0086652
Tnfsf9 (interacts with) Stearidonic Acid methyl ester	0.861709	0.00134957	0.00346945
Tnfsf9 (interacts with) Zearalenone 4.sulfate	-0.79154	0.00636912	0.0107359
Tnip2 (interacts with) Burkholderiales bacterium 1_1_47	0.931672	8.78e-05	0.000550113
Tnip2 (interacts with) Enterococcus faecalis	0.722851	0.0181799	0.0236026
Tnip2 (interacts with) Enterorhabdus caecimuris	0.708156	0.0219183	0.027116
Tnip2 (interacts with) Firmicutes bacterium M10.2	0.793897	0.00610462	0.0104011
Tnip2 (interacts with) Glycyrrhetinic acid	0.919507	0.000166509	0.000831785
Tnip2 (interacts with) Lactobacillus johnsonii	-0.778977	0.00791853	0.0126371
Tnip2 (interacts with) Morphine.6.glucuronide	0.946109	3.46e-05	0.000310401
Tnip2 (interacts with) Myristoleic acid	0.862229	0.00133026	0.003435
Tnip2 (interacts with) Parasutterella excrementihominis	0.937944	6.02e-05	0.000434539
Tnip2 (interacts with) Riboflavin	-0.794324	0.00605749	0.010344
Tnip2 (interacts with) Stearidonic Acid methyl ester	0.867138	0.00115773	0.00311147
Tnip2 (interacts with) batilol	0.854782	0.00162666	0.00396378
Trem1 (interacts with) Kaempferol	0.929739	9.79e-05	0.000589783
Trem2 (interacts with) Kaempferol	0.93048	9.39e-05	0.000574773
Trem2 (interacts with) Norgestrel	0.856156	0.00156872	0.00386328
Trem2 (interacts with) Vaccenic acid	0.851157	0.00178705	0.0042411
Tricosanoic acid (interacts with) Staphylococcus xylosus	0.773288	0.00870083	0.0135557
Trpm6 (interacts with) Akkermansia muciniphila	-0.764627	0.00999453	0.0150368
Trpm6 (interacts with) Bacteroides uniformis	-0.781153	0.00763289	0.0122941
Trpm6 (interacts with) Parabacteroides distasonis	-0.768013	0.00947379	0.0144466
Ursodeoxycholic acid (interacts with) Peptostreptococcaceae_u_s	0.733686	0.0157245	0.0211395
Vaccenic acid (interacts with) Akkermansia muciniphila	0.761019	0.0105714	0.0156779
Vaccenic acid (interacts with) Bacteroides uniformis	0.822841	0.00345927	0.00683896
Vaccenic acid (interacts with) Parabacteroides distasonis	0.840576	0.00232055	0.00511418
Wnt11 (interacts with) Burkholderiales bacterium 1_1_47	0.883233	0.000704811	0.00220032
Wnt11 (interacts with) Enterococcus faecalis	0.760342	0.0106823	0.0158013
Wnt11 (interacts with) Firmicutes bacterium M10.2	0.72385	0.017943	0.0233653
Wnt11 (interacts with) Morphine.6.glucuronide	0.867046	0.0011608	0.00311724
Wnt11 (interacts with) Myristoleic acid	0.869889	0.00106846	0.00293796
Wnt11 (interacts with) Parasutterella excrementihominis	0.889146	0.000576774	0.00191472
Wnt3 (interacts with) Burkholderiales bacterium 1_1_47	0.745032	0.0134113	0.0187424
Wnt3 (interacts with) Enterococcus faecalis	0.97105	2.97e-06	7.66e-05
Wnt3 (interacts with) Myristoleic acid	0.94743	3.14e-05	0.000292419
Wnt3 (interacts with) Parasutterella excrementihominis	0.716321	0.0197816	0.0251322
Wnt9a (interacts with) Burkholderiales bacterium 1_1_47	0.758568	0.0109765	0.0161245
Wnt9a (interacts with) Firmicutes bacterium M10.2	0.704891	0.0228155	0.0279404
Wnt9a (interacts with) Glycyrrhetinic acid	0.887805	0.000604186	0.00197572
Wnt9a (interacts with) Parasutterella excrementihominis	0.76833	0.00942602	0.014392
Wogonoside (interacts with) Burkholderiales bacterium 1_1_47	-0.81375	0.00417684	0.00785447
Wogonoside (interacts with) Enterorhabdus caecimuris	-0.731135	0.0162805	0.021695
Wogonoside (interacts with) Firmicutes bacterium M10.2	-0.77034	0.00912701	0.0140477
Wogonoside (interacts with) Lactobacillus johnsonii	0.959793	1.09e-05	0.000156525
Wogonoside (interacts with) Parasutterella excrementihominis	-0.808449	0.00464125	0.00849888
Zbp1 (interacts with) Akkermansia muciniphila	0.83593	0.00258774	0.00553841
Zbp1 (interacts with) Bacteroides uniformis	0.917741	0.000181211	0.000880235
Zbp1 (interacts with) Linoleoyl ethanolamide	0.852826	0.00171183	0.00411281
Zbp1 (interacts with) Methyl ricinoleate	0.929215	0.000100779	0.000600307
Zbp1 (interacts with) Parabacteroides distasonis	0.884618	0.000673119	0.00212852
Zbp1 (interacts with) Vaccenic acid	0.883275	0.000703838	0.00219797
Zbp1 (interacts with) himbacine	0.936622	6.54e-05	0.000457736
Zearalenone 4.sulfate (interacts with) Anxa1	-0.882629	0.000718947	0.00222923
Zearalenone 4.sulfate (interacts with) Bacteroides uniformis	-0.708975	0.0216972	0.0269118
Zearalenone 4.sulfate (interacts with) Ccl17	-0.847826	0.00194421	0.00450595
Zearalenone 4.sulfate (interacts with) Ccl22	-0.882404	0.000724288	0.00224104
Zearalenone 4.sulfate (interacts with) Ccrl2	-0.791671	0.0063543	0.0107176
Zearalenone 4.sulfate (interacts with) Cd274	-0.860402	0.00139903	0.00356064
Zearalenone 4.sulfate (interacts with) Cd38	-0.908393	0.000275502	0.0011587
Zearalenone 4.sulfate (interacts with) Cd80	-0.883314	0.000702918	0.00219562
Zearalenone 4.sulfate (interacts with) Csf3r	-0.901158	0.000370061	0.00141233
Zearalenone 4.sulfate (interacts with) Cxcr2	-0.87801	0.000834128	0.00246879
Zearalenone 4.sulfate (interacts with) Hmox1	-0.819635	0.00370131	0.00718732
Zearalenone 4.sulfate (interacts with) Il18	-0.922747	0.000141842	0.000748526
Zearalenone 4.sulfate (interacts with) Il18bp	-0.877046	0.000859782	0.00252117
Zearalenone 4.sulfate (interacts with) Il33	-0.892872	0.000505405	0.001747
Zearalenone 4.sulfate (interacts with) Lbp	-0.901641	0.000363098	0.00139484
Zearalenone 4.sulfate (interacts with) Ltf	-0.852122	0.00174329	0.00416476
Zearalenone 4.sulfate (interacts with) Mmp10	-0.846506	0.0020092	0.00461383
Zearalenone 4.sulfate (interacts with) Mmp13	-0.86256	0.00131809	0.00341267
Zearalenone 4.sulfate (interacts with) Mmp9	-0.844015	0.00213605	0.00482128
Zearalenone 4.sulfate (interacts with) Peptostreptococcaceae_u_s	0.730153	0.016498	0.0219162
Zearalenone 4.sulfate (interacts with) Runx1	-0.802106	0.00524407	0.00929149
Zearalenone 4.sulfate (interacts with) Selp	-0.833384	0.00274321	0.00577796
Zearalenone 4.sulfate (interacts with) Serpine1	-0.804726	0.00498865	0.00895751
Zearalenone 4.sulfate (interacts with) Socs1	-0.836235	0.00256959	0.00550903
Zearalenone 4.sulfate (interacts with) Tlr2	-0.895461	0.000459767	0.00163783
all.trans.Retinoic acid (interacts with) Burkholderiales bacterium 1_1_47	-0.728934	0.016771	0.0221969
all.trans.Retinoic acid (interacts with) Enterorhabdus caecimuris	-0.742952	0.0138164	0.0191698
all.trans.Retinoic acid (interacts with) Lactobacillus johnsonii	0.860054	0.00141241	0.00358339
all.trans.Retinoic acid (interacts with) Parasutterella excrementihominis	-0.722605	0.0182387	0.0236593
apigenin 7.O.neohesperidoside (interacts with) Firmicutes bacterium M10.2	-0.734791	0.0154879	0.0208937
batilol (interacts with) Anxa1	0.929578	9.88e-05	0.000592882
batilol (interacts with) Arg1	0.908451	0.000274835	0.00115693
batilol (interacts with) Ccl17	0.893853	0.000487733	0.00170398
batilol (interacts with) Ccl22	0.87967	0.000791303	0.00238049
batilol (interacts with) Cd38	0.857827	0.00150023	0.00374041
batilol (interacts with) Cd80	0.89214	0.000518886	0.00177886
batilol (interacts with) Cxcr2	0.904196	0.000327866	0.00130214
batilol (interacts with) Hmox1	0.899712	0.000391501	0.00146794
batilol (interacts with) Il33	0.886344	0.000635115	0.00204502
batilol (interacts with) Mmp9	0.901818	0.000360579	0.00138838
batilol (interacts with) Peptostreptococcaceae_u_s	-0.789619	0.00659075	0.0110097
batilol (interacts with) Runx1	0.872178	0.000998127	0.00280082
batilol (interacts with) Trem2	0.888113	0.0005978	0.00196158
hederagenin (interacts with) Ank3	-0.79168	0.00635328	0.0107161
hederagenin (interacts with) Burkholderiales bacterium 1_1_47	0.843875	0.00214333	0.00483265
hederagenin (interacts with) Fabp6	-0.820216	0.00365656	0.00712454
hederagenin (interacts with) Lactobacillus johnsonii	-0.829187	0.00301403	0.00618518
hederagenin (interacts with) Parasutterella excrementihominis	0.848214	0.00192543	0.00447496
hederagenin (interacts with) Peptostreptococcaceae_u_s	-0.705775	0.0225701	0.0277197
himbacine (interacts with) Akkermansia muciniphila	0.886477	0.00063226	0.00203817
himbacine (interacts with) Bacteroides uniformis	0.942633	4.42e-05	0.0003604
himbacine (interacts with) Parabacteroides distasonis	0.946556	3.35e-05	0.000304167
oleylanilide (interacts with) Burkholderiales bacterium 1_1_47	-0.872749	0.000981089	0.00276767
oleylanilide (interacts with) Ccrl2	-0.804858	0.00497607	0.00893987
oleylanilide (interacts with) Firmicutes bacterium M10.2	-0.755901	0.0114294	0.0166178
oleylanilide (interacts with) Hmox1	-0.803964	0.00506201	0.00905142
oleylanilide (interacts with) Lactobacillus johnsonii	0.814214	0.00413779	0.00780027
oleylanilide (interacts with) Nlrp12	-0.814182	0.00414047	0.00780394
oleylanilide (interacts with) Parasutterella excrementihominis	-0.880214	0.000777621	0.00235248
oleylanilide (interacts with) Peptostreptococcaceae_u_s	0.717245	0.0195493	0.0249148
oleylanilide (interacts with) Per2	0.862611	0.0013162	0.00340963
oleylanilide (interacts with) Smad4	-0.79553	0.00592595	0.0101747
omega.muricholic acid (interacts with) Anxa1	-0.804593	0.00500138	0.00897289
omega.muricholic acid (interacts with) Ccl22	-0.789483	0.00660663	0.0110302
omega.muricholic acid (interacts with) Ccrl2	-0.840415	0.00232947	0.00512849
omega.muricholic acid (interacts with) Cd38	-0.83879	0.00242083	0.00527732
omega.muricholic acid (interacts with) Hmox1	-0.811605	0.00436057	0.00810994
omega.muricholic acid (interacts with) Nlrp12	-0.806832	0.00478991	0.00869419
omega.muricholic acid (interacts with) Peptostreptococcaceae_u_s	0.938892	5.66e-05	0.000418946
trans.Ferulic acid (interacts with) Peptostreptococcaceae_u_s	0.754216	0.0117222	0.0169388
