# Supplementary material for: Multi-omics analysis revealing the interplay between gut microbiome and the host following opioid use
Source: Gut Microbes. 2023 Aug 23;15(2):2246184. doi: 10.1080/19490976.2023.2246184 (PMC10448978; doi:10.1080/19490976.2023.2246184)
Supplement: Supplemental Material [file KGMI_A_2246184_SM4472.zip › Supplemental material_KGMI 2246184/supplimentart file 3.xlsx]

## Sheet: DEG
ID	Si_Morphine	Si_Control	log2FoldChange	pvalue	padj	GeneName	Chrom	Strand	Start	End	GeneLength	GeneType	GeneDescription	Si_Morphine1_readcount	Si_Morphine2_readcount	Si_Morphine3_readcount	Si_Morphine4_readcount	Si_Morphine5_readcount	Si_Control1_readcount	Si_Control2_readcount	Si_Control3_readcount	Si_Control4_readcount	Si_Control5_readcount	Si_Morphine1_fpkm	Si_Morphine2_fpkm	Si_Morphine3_fpkm	Si_Morphine4_fpkm	Si_Morphine5_fpkm	Si_Control1_fpkm	Si_Control2_fpkm	Si_Control3_fpkm	Si_Control4_fpkm	Si_Control5_fpkm
ENSMUSG00000030732	344.902	1.56493	6.8188	5.02e-68	2.46e-64	Chrdl2	chr7	+	100006404	100034728	1520	protein_coding	chordin-like_2	173	242	374	243	285	5	2	1	0	2	11.8614	9.93601	16.2737	9.93659	12.5714	0.107585	0.0842803	0.0278152	0	0.0645783
ENSMUSG00000057465	257.897	0.625791	6.6414	5.88e-46	8.23e-43	Saa2	chr7	+	46751833	46754314	610	protein_coding	serum_amyloid_A_2	55	219	125	301	343	1	0	2	2	0	9.39648	22.4055	13.5531	30.6698	37.7006	0.0536163	0	0.13862	0.106148	0
ENSMUSG00000068086	926.461	6.61336	6.4628	8.93e-76	5.84e-72	Cyp2d9	chr15	+	82452377	82456827	1651	protein_coding	cytochrome_P450_family_2_subfamily_d_polypeptide_9	452	906	343	827	1048	20	3	9	7	8	28.5314	34.2469	13.7406	31.1339	42.5596	0.396195	0.11639	0.230473	0.137265	0.237817
ENSMUSG00000026822	874.671	6.41322	5.8992	1.51e-38	1.41e-35	Lcn2	chr2	-	32384633	32387797	1374	protein_coding	lipocalin_2	41	1564	636	758	891	19	3	13	8	4	3.10978	71.0379	30.6145	34.2892	43.4785	0.452265	0.139854	0.40002	0.188501	0.142881
ENSMUSG00000024471	107.165	0.584948	5.8973	2.08e-37	1.51e-34	Myot	chr18	+	44334074	44355724	2209	protein_coding	myotilin	27	144	88	133	64	2	1	0	1	0	1.2738	4.06825	2.63478	3.74223	1.94253	0.0296115	0.0289964	0	0.0146559	0
ENSMUSG00000079012	93.8045	0.232824	5.5865	4.06e-26	1.33e-23	Serpina3m	chr12	+	104338486	104394257	1659	protein_coding	serine_(or_cysteine)_peptidase_inhibitor_clade_A_member_3M	7	135	65	109	93	0	0	0	2	0	0.439728	5.07841	2.59134	4.08371	3.75855	0	0	0	0.0390295	0
ENSMUSG00000027875	11300.4	226.983	5.4392	4.99e-122	9.78e-118	Hmgcs2	chr3	+	98280435	98310738	3290	protein_coding	3-hydroxy-3-methylglutaryl-Coenzyme_A_synthase_2	6089	13825	12001	8630	4512	320	159	365	425	285	192.878	262.246	241.256	163.038	91.9511	3.18112	3.09557	4.69053	4.18218	4.25157
ENSMUSG00000056071	212.935	0.674963	5.4345	9.95e-23	2.19e-20	S100a9	chr3	-	90692632	90695721	519	protein_coding	S100_calcium_binding_protein_A9_(calgranulin_B)	2	113	233	180	340	1	0	1	2	1	0.401601	13.5879	29.6924	21.5566	43.9233	0.0630172	0	0.0814625	0.124759	0.0945655
ENSMUSG00000000031	1028.51	3.41736	5.4089	1.4e-21	2.6e-19	H19	chr7	-	142575529	142578143	2286	lincRNA	H19_imprinted_maternally_expressed_transcript	20	1527	1083	1113	827	4	3	1	7	7	0.911772	41.6872	31.3336	30.2617	24.2557	0.0572282	0.0840591	0.0184948	0.099136	0.150287
ENSMUSG00000062181	62.6907	0	5.3674	7.96e-22	1.55e-19	Ces3b	chr8	+	105083753	105093929	2403	protein_coding	carboxylesterase_3B	17	18	105	71	38	0	0	0	0	0	0.737271	0.467476	2.88997	1.83645	1.06026	0	0	0	0	0
ENSMUSG00000058207	171.424	1.38242	5.3477	4.92e-27	1.79e-24	Serpina3k	chr12	+	104338486	104346144	2057	protein_coding	serine_(or_cysteine)_peptidase_inhibitor_clade_A_member_3K	9	229	230	147	134	3	0	0	4	3	0.455974	6.94771	7.39522	4.44179	4.36771	0.0476995	0	0	0.0629557	0.0715792
ENSMUSG00000031762	6950.89	118.078	5.3431	1.65e-49	3.24e-46	Mt2	chr8	+	94172618	94173567	556	protein_coding	metallothionein_2	2605	3586	9252	6020	5596	89	97	328	100	155	488.276	402.509	1100.57	672.971	674.818	5.2353	11.1747	24.9416	5.82284	13.6822
ENSMUSG00000021091	3614.48	27.3859	5.2286	1.21e-22	2.55e-20	Serpina3n	chr12	+	104406729	104414329	2064	protein_coding	serine_(or_cysteine)_peptidase_inhibitor_clade_A_member_3N	72	4746	3913	3557	3502	24	30	49	59	22	3.63542	143.502	125.388	107.115	113.76	0.380302	0.931004	1.00372	0.925448	0.523134
ENSMUSG00000006522	446.327	9.94097	5.0655	3.8e-48	5.73e-45	Itih3	chr14	-	30908573	30923760	3302	protein_coding	inter-alpha_trypsin_inhibitor_heavy_chain_3	128	344	525	398	398	19	14	8	5	15	4.03985	6.50162	10.5157	7.49171	8.08146	0.188193	0.271576	0.102433	0.0490233	0.222953
ENSMUSG00000073400	224.303	0.60911	4.9749	1.33e-17	1.58e-15	Trim10	chr17	+	36869574	36877833	2245	protein_coding	tripartite_motif-containing_10	14	126	108	228	422	2	0	1	2	0	0.649896	3.50263	3.18174	6.31238	12.6032	0.0291367	0	0.0188325	0.0288419	0
ENSMUSG00000040026	3746.02	29.5315	4.8672	3.36e-18	4.25e-16	Saa3	chr7	-	46711998	46715676	531	protein_coding	serum_amyloid_A_3	63	3965	2433	3364	5927	79	33	22	37	28	12.3645	466.003	303.044	393.764	748.383	4.86585	3.9807	1.75167	2.25588	2.588
ENSMUSG00000028001	38.2688	0	4.8077	5.61e-17	6.18e-15	Fga	chr3	+	83026153	83033615	3358	protein_coding	fibrinogen_alpha_chain	9	80	21	54	9	0	0	0	0	0	0.279315	1.48679	0.413615	0.999512	0.179699	0	0	0	0	0
ENSMUSG00000074115	43010.9	177.621	4.7102	1.93e-15	1.86e-13	Saa1	chr7	-	46740501	46742980	605	protein_coding	serum_amyloid_A_1	1470	57280	12955	84066	35286	124	109	230	879	22	253.218	5908.65	1416.25	8636.54	3910.49	6.70337	11.5401	16.073	47.0374	1.78471
ENSMUSG00000068600	504.806	10.4683	4.662	2.3e-24	5.93e-22	Hemt1	chr15	+	74819071	74834871	808	protein_coding	hematopoietic_cell_transcript_1	113	178	294	544	820	31	7	5	32	4	14.5747	13.7483	24.0654	41.8468	68.0434	1.25481	0.554915	0.261628	1.28218	0.242968
ENSMUSG00000068349	899.439	26.566	4.5654	1.08e-33	6.61e-31	Gml	chr15	-	74813452	74818815	957	protein_coding	GPI_anchored_molecule_like_protein	202	435	544	915	1410	65	23	22	44	29	21.9974	28.3673	37.5962	59.427	98.785	2.22141	1.53941	0.971932	1.48851	1.48726
ENSMUSG00000072949	319.803	9.69303	4.4425	1.2e-29	5.58e-27	Acot1	chr12	+	84009502	84017670	1559	protein_coding	acyl-CoA_thioesterase_1	117	559	246	295	146	15	4	31	22	1	7.82117	22.3772	10.4363	11.7612	6.279	0.314682	0.164344	0.8407	0.456863	0.0314814
ENSMUSG00000001670	5511.21	176.252	4.4319	4.03e-30	1.93e-27	Tat	chr8	+	109990437	109999803	2375	protein_coding	tyrosine_aminotransferase	406	4941	4776	6208	6751	306	144	166	450	170	17.8154	129.835	133.002	162.466	190.585	4.2139	3.88364	2.95508	6.13421	3.51306
ENSMUSG00000100129	127.328	3.56468	4.4224	1.11e-26	3.83e-24	RP23-231H10.1	chr4	-	95401978	95402790	813	lincRNA	predicted_gene_29064	47	65	111	175	102	11	2	1	11	2	6.02476	4.98957	9.03004	13.379	8.41189	0.442516	0.157572	0.0520038	0.438038	0.120737
ENSMUSG00000070532	60.6577	1.47692	4.3692	8.53e-22	1.62e-19	1700084C01Rik	chr1	+	169928648	169934653	1731	protein_coding	RIKEN_cDNA_1700084C01_gene	14	112	38	60	41	1	1	4	5	0	0.842875	4.03795	1.45192	2.15441	1.58807	0.0188942	0.0370035	0.0976986	0.0935153	0
ENSMUSG00000078650	3274.72	96.6458	4.3552	2.07e-23	4.94e-21	G6pc	chr11	+	101367561	101377903	2414	protein_coding	glucose-6-phosphatase_catalytic	2740	2650	1346	4483	869	307	29	108	265	41	118.289	68.5092	36.8778	115.427	24.1361	4.15937	0.769486	1.89152	3.55401	0.833579
ENSMUSG00000094559	622.729	8.59212	4.3533	5.89e-15	5.25e-13	Cyp2d34	chr15	-	82615965	82620907	1622	protein_coding	cytochrome_P450_family_2_subfamily_d_polypeptide_34	169	558	151	682	918	13	5	15	33	0	10.8585	21.4696	6.1572	26.1342	37.9468	0.262131	0.197451	0.39099	0.658677	0
ENSMUSG00000064147	93.7261	1.78129	4.3215	1.07e-16	1.15e-14	Rab44	chr17	+	29135056	29148980	4109	protein_coding	RAB44_member_RAS_oncogene_family	4	55	86	91	146	2	3	2	5	0	0.101451	0.835347	1.38427	1.37651	2.38232	0.0159192	0.0467654	0.0205788	0.0393952	0
ENSMUSG00000037095	783.439	22.94	4.3094	8.19e-22	1.58e-19	Lrg1	chr17	-	56119680	56121946	1351	protein_coding	leucine-rich_alpha-2-glycoprotein_1	33	1427	340	733	941	33	15	49	49	17	2.5456	65.9188	16.6449	33.7228	46.7001	0.798887	0.711174	1.53344	1.17422	0.617581
ENSMUSG00000006403	216.348	5.99919	4.286	2.81e-20	4.45e-18	Adamts4	chr1	+	171250421	171260637	4389	protein_coding	a_disintegrin-like_and_metallopeptidase_(reprolysin_type)_with_thrombospondin_type_1_motif_4	9	325	221	182	212	16	6	12	6	2	0.213702	4.62124	3.33031	2.57739	3.23858	0.119229	0.087564	0.115596	0.0442584	0.0223648
ENSMUSG00000005800	33.4309	0.119868	4.2438	4.03e-13	2.84e-11	Mmp8	chr9	+	7558429	7568486	2453	protein_coding	matrix_metallopeptidase_8	2	15	50	22	46	1	0	0	0	0	0.0849698	0.381623	1.34812	0.557442	1.25731	0.013333	0	0	0	0
ENSMUSG00000027360	114.975	3.59772	4.2352	6.67e-22	1.31e-19	Hdc	chr2	-	126593667	126619299	4518	protein_coding	histidine_decarboxylase	29	76	144	76	131	13	5	4	3	0	0.668935	1.0498	2.10802	1.04554	1.94406	0.0941074	0.0708865	0.0374317	0.0214973	0
ENSMUSG00000034224	148.121	6.70807	4.1769	5.42e-44	7.09e-41	Slc38a8	chr8	-	119479602	119501698	2623	protein_coding	solute_carrier_family_38_member_8	77	174	84	126	121	17	7	8	9	5	3.05932	4.13991	2.11806	2.98571	3.09294	0.211971	0.170938	0.128949	0.111085	0.093556
ENSMUSG00000056749	858.815	44.0141	4.1741	3.49e-101	3.43e-97	Nfil3	chr13	-	52967209	52981073	2026	protein_coding	nuclear_factor_interleukin_3_regulated	320	871	700	1015	578	75	31	60	85	53	16.4605	26.8299	22.8516	31.1388	19.1281	1.21073	0.980081	1.25209	1.35828	1.28392
ENSMUSG00000019577	2228.2	107.902	4.0915	2.54e-41	2.77e-38	Pdk4	chr6	-	5483351	5496309	3484	protein_coding	pyruvate_dehydrogenase_kinase_isoenzyme_4	1482	2630	1591	2269	713	142	57	203	271	100	44.3305	47.1105	30.203	40.4791	13.7213	1.33302	1.04794	2.46345	2.51826	1.40871
ENSMUSG00000043613	418.858	3.17732	4.0804	1.12e-11	6.09e-10	Mmp3	chr9	+	7445822	7455972	1798	protein_coding	matrix_metallopeptidase_3	6	221	414	261	780	3	4	9	1	3	0.347771	7.67084	15.2289	9.02247	29.0863	0.0545705	0.142498	0.21163	0.0180061	0.0818901
ENSMUSG00000074695	37.5623	0	4.0629	2.3e-11	1.18e-09	Il22	chr10	+	118204942	118210047	1110	protein_coding	interleukin_22	1	61	25	6	67	0	0	0	0	0	0.0938878	3.42963	1.48962	0.335972	4.04702	0	0	0	0	0
ENSMUSG00000066072	31.5944	0	4.0619	1.89e-11	9.88e-10	Cyp4a10	chr4	+	115518264	115533649	2109	protein_coding	cytochrome_P450_family_4_subfamily_a_polypeptide_10	11	21	65	31	1	0	0	0	0	0	0.543561	0.621417	2.03842	0.913608	0.0317912	0	0	0	0	0
ENSMUSG00000029380	53.1927	0.83791	4.0533	4.3e-13	2.98e-11	Cxcl1	chr5	+	90891241	90893115	953	protein_coding	chemokine_(C-X-C_motif)_ligand_1	0	72	70	34	56	2	1	1	2	0	0	4.71498	4.85806	2.21749	3.93984	0.0686379	0.067212	0.0443642	0.0679433	0
ENSMUSG00000064246	63.3308	1.46944	4.0515	1.48e-14	1.28e-12	Chil1	chr1	+	134182176	134190181	1839	protein_coding	chitinase-like_1	4	97	53	32	86	0	2	4	4	0	0.226679	3.29178	1.90613	1.08154	3.13545	0	0.0696607	0.091961	0.0704187	0
ENSMUSG00000061540	24.8892	0.185721	4.0197	5.57e-12	3.18e-10	Orm2	chr4	+	63362449	63365878	775	protein_coding	orosomucoid_2	3	13	15	26	42	0	0	0	0	1	0.403415	1.04684	1.28011	2.08519	3.63355	0	0	0	0	0.0633284
ENSMUSG00000074768	187.75	7.57205	3.9436	1.88e-18	2.44e-16	Bhmt	chr13	-	93616891	93637961	3963	protein_coding	betaine-homocysteine_methyltransferase	14	228	90	206	258	9	10	8	6	13	0.36816	3.59047	1.50202	3.23086	4.36495	0.0742754	0.161628	0.0853476	0.0490159	0.160998
ENSMUSG00000086726	33.001	0	3.8504	3.35e-10	1.34e-08	Gm9458	chr1	-	30986226	30986952	727	pseudogene	predicted_gene_9458	1	17	5	51	60	0	0	0	0	0	0.14335	1.45933	0.454876	4.36024	5.53351	0	0	0	0	0
ENSMUSG00000055978	3076.38	125.757	3.6093	2.18e-12	1.36e-10	Fut2	chr7	-	45648595	45666308	2865	protein_coding	fucosyltransferase_2	162	3958	1433	3167	4395	189	77	136	436	87	5.89281	86.2167	33.081	68.7066	102.853	2.15756	1.7215	2.00696	4.92687	1.49037
ENSMUSG00000024803	20.0813	0.365349	3.6089	5.67e-10	2.15e-08	Ankrd1	chr19	-	36111965	36119844	1765	protein_coding	ankyrin_repeat_domain_1_(cardiac_muscle)	4	10	17	45	8	0	1	1	0	0	0.236182	0.353587	0.637033	1.58468	0.303899	0	0.0362907	0.0239541	0	0
ENSMUSG00000031780	119.64	6.95453	3.5587	2.37e-16	2.49e-14	Ccl17	chr8	+	94810453	94812035	513	protein_coding	chemokine_(C-C_motif)_ligand_17	17	106	53	157	160	4	9	8	11	11	3.45353	12.8952	6.83307	19.022	20.9116	0.255017	1.12374	0.659323	0.694201	1.05239
ENSMUSG00000096852	109.924	6.41616	3.5425	2.39e-17	2.76e-15	Cyp2d12	chr15	+	82555108	82559413	1614	protein_coding	cytochrome_P450_family_2_subfamily_d_polypeptide_12	30	115	55	152	101	4	5	8	27	3	1.93709	4.44667	2.25381	5.85349	4.19567	0.0810556	0.198429	0.209562	0.541589	0.0912258
ENSMUSG00000057454	24.9875	0.239736	3.5419	4.09e-09	1.3e-07	Lypd3	chr7	+	24636570	24641116	1627	protein_coding	Ly6/Plaur_domain_containing_3	0	31	12	26	38	2	0	0	0	0	0	1.18909	0.487811	0.993255	1.56596	0.040204	0	0	0	0
ENSMUSG00000022548	412.457	30.6619	3.5244	1.39e-33	8.25e-31	Apod	chr16	-	31296192	31314808	2074	protein_coding	apolipoprotein_D	163	469	490	330	225	40	27	44	92	16	8.19051	14.1125	15.6259	9.88963	7.27374	0.63078	0.833863	0.896952	1.43611	0.378627
ENSMUSG00000030144	82.8935	3.38999	3.5229	2.88e-11	1.44e-09	Clec4d	chr6	+	123262107	123275268	1336	protein_coding	C-type_lectin_domain_family_4_member_d	4	40	78	55	153	6	6	1	2	5	0.312022	1.8685	3.86141	2.55877	7.67836	0.146883	0.287663	0.031646	0.0484656	0.183681
ENSMUSG00000025491	1689.34	107.073	3.5215	1.58e-18	2.07e-16	Ifitm1	chr7	+	140967221	140969825	882	protein_coding	interferon_induced_transmembrane_protein_1	89	2129	1911	1797	1427	273	89	131	133	111	10.5161	150.642	143.301	126.635	108.477	10.1233	6.4634	6.27954	4.88194	6.17667
ENSMUSG00000100291	261.242	1.17392	3.4848	2.22e-08	6.06e-07	RP23-238I17.4	chr6	-	82877864	82881853	1833	lincRNA	RIKEN_cDNA_2310069B03_gene	3	274	95	197	512	4	1	0	4	0	0.170565	9.32886	3.42782	6.68003	18.728	0.0713714	0.0349444	0	0.0706492	0
ENSMUSG00000001131	287.597	16.3739	3.4825	2.47e-14	2.06e-12	Timp1	chrX	+	20870166	20874735	883	protein_coding	tissue_inhibitor_of_metalloproteinase_1	15	231	381	308	279	50	18	12	11	18	1.77036	16.3264	28.5379	21.6803	21.1849	1.85198	1.30572	0.574574	0.403312	1.00049
ENSMUSG00000026180	30.8774	0.697336	3.4646	3.67e-09	1.18e-07	Cxcr2	chr1	+	74153989	74161246	3046	protein_coding	chemokine_(C-X-C_motif)_receptor_2	0	24	31	35	40	2	2	0	0	0	0	0.491724	0.673115	0.714189	0.880468	0.0214747	0.0420572	0	0	0
ENSMUSG00000027398	236.817	13.2061	3.4563	1.49e-13	1.14e-11	Il1b	chr2	-	129364570	129371139	1356	protein_coding	interleukin_1_beta	10	136	256	174	383	31	9	11	27	15	0.768551	6.25921	12.4864	7.97562	18.9375	0.747702	0.425131	0.342972	0.644635	0.542915
ENSMUSG00000045027	311.179	4.16365	3.4267	2.28e-08	6.23e-07	Prss22	chr17	-	23993535	23998100	1323	protein_coding	protease_serine_22	8	101	395	244	499	0	6	7	3	8	0.630177	4.76433	19.7467	11.4632	25.2886	0	0.29049	0.223699	0.0734127	0.296777
ENSMUSG00000022032	149.003	12.4062	3.4076	1.2e-37	9.06e-35	Scara5	chr14	+	65666403	65764826	3794	protein_coding	scavenger_receptor_class_A_member_5_(putative)	50	185	145	103	126	18	8	23	23	14	1.37342	3.04309	2.52772	1.68739	2.22668	0.155168	0.135062	0.256304	0.196264	0.181105
ENSMUSG00000053113	9094.9	755.172	3.3667	2.34e-28	9.78e-26	Socs3	chr11	-	117966079	117970047	2552	protein_coding	suppressor_of_cytokine_signaling_3	1881	10191	7483	9194	9088	1269	937	552	997	1062	76.814	249.216	193.933	223.923	238.765	16.2633	23.5179	9.145	12.6481	20.4241
ENSMUSG00000047898	66.9617	3.23728	3.3617	2.39e-10	9.87e-09	Ccr4	chr9	-	114490316	114496544	2787	protein_coding	chemokine_(C-C_motif)_receptor_4	13	197	13	47	42	1	8	5	2	2	0.486115	4.41133	0.308506	1.04818	1.01041	0.0117352	0.183862	0.0758505	0.0232329	0.0352203
ENSMUSG00000071637	2497.15	227.236	3.3561	5.27e-56	1.29e-52	Cebpd	chr16	+	15887286	15888466	1180	pseudogene	CCAAT/enhancer_binding_protein_(C/EBP)_delta	673	3107	2664	2101	1864	407	207	358	411	185	59.4382	164.323	149.317	110.667	105.913	11.2808	11.2364	12.827	11.2764	7.69467
ENSMUSG00000056054	153.985	0.119868	3.354	8.98e-08	2.16e-06	S100a8	chr3	+	90669071	90670034	392	protein_coding	S100_calcium_binding_protein_A8_(calgranulin_A)	2	55	174	126	261	1	0	0	0	0	0.531712	8.75623	29.3576	19.9783	44.6414	0.0834335	0	0	0	0
ENSMUSG00000054422	5082.91	256.96	3.3376	1.49e-10	6.37e-09	Fabp1	chr6	+	71199827	71205023	553	protein_coding	fatty_acid_binding_protein_1_liver	395	3064	7452	9203	1720	424	237	138	406	462	74.4396	345.783	891.262	1034.38	208.539	25.0765	27.4513	10.5507	23.769	41.0031
ENSMUSG00000023176	18.0012	0	3.3169	9.69e-08	2.32e-06	Cpn2	chr16	-	30256378	30267532	4583	protein_coding	carboxypeptidase_N_polypeptide_2	0	47	8	26	6	0	0	0	0	0	0	0.640012	0.115451	0.352613	0.0877779	0	0	0	0	0
ENSMUSG00000069922	54.2405	2.48371	3.3141	3.71e-10	1.46e-08	Ces3a	chr8	+	105048599	105058414	2049	protein_coding	carboxylesterase_3A	70	27	38	32	7	3	0	5	6	4	3.56031	0.82236	1.22659	0.970695	0.229055	0.0478857	0	0.10317	0.0948023	0.0958116
ENSMUSG00000029321	382.431	31.9044	3.2771	3.09e-20	4.84e-18	Slc10a6	chr5	-	103605711	103629403	2124	protein_coding	solute_carrier_family_10_(sodium/bile_acid_cotransporter_family)_member_6	231	263	578	132	228	44	37	35	40	47	11.3342	7.72755	17.9983	3.86273	7.19721	0.677524	1.1158	0.696689	0.609698	1.08603
ENSMUSG00000074892	363.789	26.7174	3.2734	9.39e-15	8.3e-13	B3galt5	chr16	+	96235801	96319859	5282	protein_coding	UDP-Gal:betaGlcNAc_beta_13-galactosyltransferase_polypeptide_5	39	695	95	336	436	49	23	32	66	19	0.769482	8.21158	1.18955	3.95381	5.53442	0.303406	0.278913	0.25614	0.404534	0.176545
ENSMUSG00000038541	198.107	16.8834	3.2599	4.83e-21	8.46e-19	Srd5a2	chr17	-	74017706	74047916	854	protein_coding	steroid_5_alpha-reductase_2	72	218	128	276	120	13	16	50	24	11	8.78632	15.9309	9.9131	20.0875	9.42122	0.497866	1.20006	2.47535	0.909836	0.632171
ENSMUSG00000061742	137.158	11.1243	3.2576	7.91e-19	1.09e-16	Slc22a12	chr19	-	6535845	6543019	2213	protein_coding	solute_carrier_family_22_(organic_anion/cation_transporter)_member_12	85	123	183	58	72	17	7	9	33	13	4.00285	3.46868	5.46924	1.629	2.1814	0.251243	0.202608	0.171944	0.482772	0.288312
ENSMUSG00000048636	10.954	0	3.2559	1.37e-07	3.16e-06	A730049H05Rik	chr6	+	92816478	92847174	2239	protein_coding	RIKEN_cDNA_A730049H05_gene	4	7	5	5	20	0	0	0	0	0	0.186182	0.195112	0.147698	0.1388	0.598907	0	0	0	0	0
ENSMUSG00000040017	17.1704	0.496154	3.2558	1.3e-08	3.74e-07	Saa4	chr7	-	46728017	46732543	2015	protein_coding	serum_amyloid_A_4	3	19	8	13	27	3	0	1	0	0	0.15516	0.588463	0.262587	0.400999	0.898406	0.0486937	0	0.0209822	0	0
ENSMUSG00000035373	32.3455	1.02796	3.238	2.66e-08	7.14e-07	Ccl7	chr11	+	82045712	82047525	801	protein_coding	chemokine_(C-C_motif)_ligand_7	0	35	46	34	26	0	1	5	1	0	0	2.72694	3.79824	2.63828	2.17633	0	0.0799663	0.263914	0.0404182	0
ENSMUSG00000031765	13903.1	1322.77	3.1726	1.99e-24	5.28e-22	Mt1	chr8	+	94179089	94180325	540	protein_coding	metallothionein_1	5967	8306	18997	12673	8319	2793	1491	1777	945	1584	1151.58	959.928	2326.74	1458.68	1032.91	169.162	176.858	139.129	56.6562	143.967
ENSMUSG00000020676	249.133	21.6277	3.171	5.23e-17	5.8e-15	Ccl11	chr11	+	82057823	82062955	1082	protein_coding	chemokine_(C-C_motif)_ligand_11	35	274	262	113	342	45	21	35	30	17	3.37111	15.8039	16.0152	6.49122	21.1925	1.36023	1.24317	1.36762	0.897643	0.77112
ENSMUSG00000050762	1285.16	107.461	3.1525	1.18e-14	1.03e-12	Prss27	chr17	+	24038144	24045954	1253	protein_coding	protease_serine_27	79	929	1292	1245	1755	158	139	135	147	114	6.57065	46.2706	68.1976	61.758	93.9096	4.12413	7.10564	4.55521	3.79818	4.46533
ENSMUSG00000025746	10.4852	0.2288	3.1514	1.72e-07	3.86e-06	Il6	chr5	+	30013161	30019968	1087	protein_coding	interleukin_6	1	10	13	9	11	0	1	0	0	0	0.0958744	0.574131	0.79099	0.514621	0.678495	0	0.0589264	0	0	0
ENSMUSG00000006958	561.882	54.6462	3.1456	8.16e-24	2.03e-21	Chrd	chr16	+	20733127	20742384	4406	protein_coding	chordin	299	267	742	352	441	73	58	73	67	80	7.07227	3.78187	11.1382	4.96561	6.71085	0.541882	0.843186	0.700493	0.492311	0.891139
ENSMUSG00000028370	294.79	31.0148	3.1186	2.1e-39	2.17e-36	Pappa	chr4	+	65124174	65357509	11027	protein_coding	pregnancy-associated_plasma_protein_A	104	375	257	252	222	48	14	64	49	41	0.982897	2.12234	1.54146	1.42042	1.34983	0.142367	0.0813224	0.245385	0.143863	0.182485
ENSMUSG00000073418	2540.07	232.166	3.1168	6.99e-17	7.58e-15	C4b	chr17	-	34728380	34743882	5379	protein_coding	complement_component_4B_(Chido_blood_group)	394	1917	3451	1468	3070	242	353	304	272	265	7.63356	22.2413	42.4327	16.9629	38.2667	1.47143	4.20352	2.38945	1.63711	2.41793
ENSMUSG00000028766	172.705	13.1731	3.1014	2.4e-11	1.21e-09	Alpl	chr4	-	137741733	137796384	2522	protein_coding	alkaline_phosphatase_liver/bone/kidney	5	143	216	121	234	24	10	12	26	18	0.206613	3.5386	5.66456	2.98205	6.22092	0.311238	0.253977	0.201169	0.333763	0.35029
ENSMUSG00000022598	102.429	1.55318	3.0978	NA	NA	Psca	chr15	+	74714839	74717069	860	protein_coding	prostate_stem_cell_antigen	177	28	29	38	12	1	2	0	2	4	21.449	2.03189	2.23027	2.74638	0.935549	0.0380302	0.148961	0	0.0752907	0.228277
ENSMUSG00000046259	22.9985	0.919223	3.0805	1.38e-07	3.17e-06	Sprr2h	chr3	+	92385685	92387324	752	protein_coding	small_proline-rich_protein_2H	3	11	52	12	16	0	3	0	2	0	0.415753	0.912883	4.57344	0.991832	1.42655	0	0.255531	0	0.0861037	0
ENSMUSG00000061845	134.191	8.38916	3.0794	3.65e-09	1.18e-07	Gm10104	chr8	+	21065038	21065996	398	protein_coding	predicted_gene_10104	167	25	96	17	103	18	9	20	6	4	43.7286	3.9201	15.9531	2.65485	17.3515	1.47916	1.44844	2.12458	0.488065	0.493261
ENSMUSG00000030669	42.6463	3.41991	3.0731	2.82e-12	1.72e-10	Calca	chr7	-	114631480	114636357	992	protein_coding	calcitonin/calcitonin-related_polypeptide_alpha	22	19	46	32	40	10	2	1	6	5	2.31123	1.19531	3.06693	2.00499	2.70354	0.329697	0.129139	0.04262	0.195816	0.247376
ENSMUSG00000078817	8.51023	0	3.072	7.47e-07	1.41e-05	Nlrp12	chr7	-	3221510	3249740	4329	protein_coding	NLR_family_pyrin_domain_containing_12	4	7	6	3	12	0	0	0	0	0	0.0962952	0.100914	0.0916687	0.0430733	0.185856	0	0	0	0	0
ENSMUSG00000086765	44.8049	3.27376	2.9959	2.29e-09	7.71e-08	Gm11827	chr4	+	11122805	11126998	1257	lincRNA	predicted_gene_11827	51	34	31	17	17	4	6	7	4	0	4.22831	1.68805	1.63111	0.840598	0.90677	0.104076	0.305742	0.235444	0.103023	0
ENSMUSG00000024266	14.969	0.665194	2.9707	1.82e-07	4.06e-06	Adad2	chr8	+	119612747	119616926	1928	protein_coding	adenosine_deaminase_domain_containing_2	4	10	18	9	18	4	0	0	0	1	0.216215	0.323693	0.61748	0.290142	0.625964	0.0678546	0	0	0	0.0254562
ENSMUSG00000027048	11.5359	0.442139	2.9562	3.45e-07	7.17e-06	Abcb11	chr2	-	69238282	69342616	5025	protein_coding	ATP-binding_cassette_sub-family_B_(MDR/TAP)_member_11	11	7	7	9	6	1	0	1	0	1	0.228133	0.0869365	0.0921339	0.111322	0.0800569	0.00650864	0	0.00841374	0	0.00976706
ENSMUSG00000020932	339.065	34.7641	2.9527	4.6e-15	4.22e-13	Gfap	chr11	-	102887336	102900912	2648	protein_coding	glial_fibrillary_acidic_protein	49	250	588	309	218	70	17	40	84	39	1.92846	5.892	14.6864	7.25296	5.51979	0.864583	0.411217	0.638656	1.027	0.722848
ENSMUSG00000044258	383.211	46.0827	2.938	1.93e-33	1.11e-30	Ctla2a	chr13	-	60934155	60936625	1373	protein_coding	cytotoxic_T_lymphocyte-associated_protein_2_alpha	209	292	395	256	304	75	53	50	92	40	15.8638	13.2725	19.0276	11.589	14.8452	1.78656	2.47255	1.53966	2.16934	1.42985
ENSMUSG00000089672	297.529	31.6515	2.9322	3.09e-15	2.9e-13	Gp49a	chr10	+	51480632	51486316	1449	protein_coding	glycoprotein_49_A	82	192	340	219	341	57	38	16	32	55	5.89763	8.26939	15.5192	9.394	15.7786	1.28657	1.67979	0.46685	0.714976	1.86292
ENSMUSG00000027359	1175.33	139.713	2.9247	7.88e-28	3.03e-25	Slc27a2	chr2	+	126552407	126588243	2918	protein_coding	solute_carrier_family_27_(fatty_acid_transporter)_member_2	694	1221	1055	1247	397	224	83	267	214	175	24.786	26.1138	23.9125	26.5617	9.12198	2.51067	1.82193	3.86858	2.37431	2.94342
ENSMUSG00000085049	13.5164	0.833885	2.9204	1.19e-07	2.78e-06	Parvaos	chr7	-	112526972	112535683	1285	antisense	parvin_alpha_opposite_strand	8	12	17	9	6	2	2	1	0	0	0.648812	0.582799	0.87499	0.435326	0.313063	0.0509042	0.0996935	0.032902	0	0
ENSMUSG00000027375	1402.5	172.036	2.9091	1.27e-32	7.13e-30	Mal	chr2	-	127633226	127656695	2778	protein_coding	myelin_and_lymphocyte_protein_T_cell_differentiation_protein	436	1805	796	1360	1373	210	163	246	399	159	16.3564	40.5495	18.9513	30.4286	33.1377	2.47237	3.75833	3.74393	4.64997	2.80909
ENSMUSG00000027313	166.427	19.4102	2.8899	1.77e-19	2.62e-17	Chac1	chr2	+	119351229	119354381	1637	protein_coding	ChaC_cation_transport_regulator_1	26	210	126	168	174	36	18	23	37	19	1.65522	8.00592	5.09072	6.37875	7.12663	0.719251	0.70431	0.594025	0.73175	0.569646
ENSMUSG00000087684	20.7974	1.11433	2.8892	5.74e-07	1.13e-05	1200007C13Rik	chr2	-	167827693	167833646	2455	lincRNA	RIKEN_cDNA_1200007C13_gene	6	19	18	15	25	0	0	0	0	6	0.254702	0.482995	0.484929	0.379765	0.682767	0	0	0	0	0.11995
ENSMUSG00000025930	253.871	30.1835	2.8806	8.78e-20	1.34e-17	Msc	chr1	-	14753346	14755992	1741	protein_coding	musculin	125	182	216	211	236	61	48	20	34	28	7.48244	6.52399	8.20564	7.53284	9.0886	1.14593	1.76597	0.485687	0.632251	0.789331
ENSMUSG00000024529	256.919	31.4028	2.8652	7.13e-26	2.22e-23	Lox	chr18	-	52516069	52529867	4468	protein_coding	lysyl_oxidase	128	237	154	175	289	68	19	39	64	33	2.98558	3.31036	2.27963	2.43444	4.33679	0.497763	0.272383	0.369043	0.463742	0.362494
ENSMUSG00000046688	9357.63	1230.81	2.8547	6.51e-49	1.13e-45	Tifa	chr3	+	127789872	127832135	2181	protein_coding	TRAF-interacting_protein_with_forkhead-associated_domain	5016	8860	6019	8850	7455	2357	1002	1336	2695	1200	239.681	253.524	182.527	252.21	229.179	35.3452	29.4274	25.8986	40.0049	27.0038
ENSMUSG00000066097	6.83613	0	2.846	5.26e-06	7.64e-05	Cyp2j11	chr4	-	96294508	96348662	1917	protein_coding	cytochrome_P450_family_2_subfamily_j_polypeptide_11	4	4	5	4	8	0	0	0	0	0	0.217455	0.13022	0.172506	0.129692	0.279803	0	0	0	0	0
ENSMUSG00000030017	188741	19140.6	2.8148	2.63e-10	1.08e-08	Reg3g	chr6	-	78466269	78468872	2089	protein_coding	regenerating_islet-derived_3_gamma	15201	332611	73494	320385	113110	17354	13994	38378	59837	8897	758.344	9936.62	2326.86	9532.54	3630.33	271.699	429.085	776.728	927.344	209.028
ENSMUSG00000020892	43.1136	4.76917	2.8122	5.57e-12	3.18e-10	Aloxe3	chr11	+	69125896	69149115	4684	protein_coding	arachidonate_lipoxygenase_3	33	33	25	31	34	4	7	3	10	6	0.734225	0.439681	0.353005	0.411358	0.486683	0.0279299	0.095724	0.0270788	0.0691183	0.0628687
ENSMUSG00000024125	11.0933	0.481761	2.8035	2.38e-06	3.87e-05	Sbpl	chr17	-	23953085	23954919	870	protein_coding	spermine_binding_protein-like	3	5	18	4	13	0	1	1	1	0	0.359364	0.358667	1.36839	0.285769	1.00186	0	0.0736242	0.0485966	0.0372126	0
ENSMUSG00000079597	11.9226	0	2.7945	8.91e-06	0.00012011	Gm5483	chr16	+	36184212	36188111	414	protein_coding	predicted_gene_5483	0	4	7	10	26	0	0	0	0	0	0	0.602976	1.11829	1.50132	4.21072	0	0	0	0	0
ENSMUSG00000041347	106.384	12.4799	2.782	5.98e-13	4.09e-11	Bdkrb1	chr12	+	105603085	105605428	1338	protein_coding	bradykinin_receptor_beta_1	18	83	170	88	81	28	15	9	16	14	1.402	3.87135	8.40331	4.08791	4.05894	0.684429	0.718083	0.284388	0.387145	0.513537
ENSMUSG00000092171	27.142	2.70067	2.7819	2.92e-10	1.19e-08	4833427F10Rik	chr17	+	35772450	35780687	1475	lincRNA	RIKEN_cDNA_4833427F10_gene	9	23	34	33	12	6	1	5	6	2	0.635891	0.973142	1.52456	1.39058	0.545473	0.133041	0.0434258	0.143319	0.131695	0.0665485
ENSMUSG00000018339	12330.2	1611.62	2.7785	1.19e-22	2.54e-20	Gpx3	chr11	+	54902453	54910377	1594	protein_coding	glutathione_peroxidase_3	3995	8582	12774	8938	14023	3148	1397	1429	2280	2445	261.193	336.001	530.025	348.519	589.843	64.5911	56.1368	37.9026	46.308	75.2819
ENSMUSG00000029272	20.461	1.41257	2.7745	4.76e-07	9.5e-06	Sult1e1	chr5	-	87575968	87591611	1260	protein_coding	sulfotransferase_family_1E_member_1	24	21	8	7	9	3	2	3	0	1	1.98506	1.04013	0.41993	0.345305	0.478912	0.0778713	0.101671	0.100664	0	0.038952
ENSMUSG00000054203	74.5245	8.59709	2.7682	6.46e-12	3.64e-10	Ifi205	chr1	-	174011998	174031755	1613	protein_coding	interferon_activated_gene_205	18	77	30	60	114	9	9	17	11	10	1.16298	2.97918	1.23011	2.31202	4.73865	0.182488	0.357395	0.445595	0.220784	0.304275
ENSMUSG00000042118	44.0523	4.62515	2.7656	3.8e-11	1.87e-09	Bhmt2	chr13	-	93655720	93674302	2467	protein_coding	betaine-homocysteine_methyltransferase_2	11	47	34	55	36	9	1	11	14	1	0.464682	1.18897	0.911522	1.3857	0.978401	0.119316	0.0259639	0.188516	0.183725	0.0198944
ENSMUSG00000050105	372.454	48.3758	2.7578	5.63e-19	7.95e-17	Grrp1	chr4	-	134251110	134254106	1226	protein_coding	glycine/arginine_rich_protein_1	145	272	505	233	304	111	43	49	46	71	12.3256	13.8458	27.2432	11.8125	16.6252	2.96114	2.24656	1.68978	1.21472	2.84229
ENSMUSG00000079116	111.587	2.97347	2.7548	9.28e-06	0.00012426	Gm15293	chr8	+	21201561	21202539	418	protein_coding	predicted_gene_15293	87	35	114	22	123	17	0	6	1	0	21.6908	5.22555	18.0379	3.27131	19.7293	1.33015	0	0.606876	0.0774521	0
ENSMUSG00000075517	120.849	12.8938	2.7523	2.32e-10	9.6e-09	Cyp2d37-ps	chr15	-	82689134	82690499	590	protein_coding	cytochrome_P450_family_2_subfamily_d_polypeptide_37_pseudogene	110	93	40	87	93	20	6	6	49	14	19.43	9.8372	4.484	9.1652	10.5685	1.10868	0.651387	0.429957	2.68877	1.1646
ENSMUSG00000097758	28.2638	2.02631	2.7514	4.81e-07	9.56e-06	Dio3os	chr12	-	110275384	110278068	1281	lincRNA	deiodinase_iodothyronine_type_III_opposite_strand	34	17	21	15	6	2	1	0	7	4	2.76606	0.828209	1.08425	0.727808	0.314041	0.0510631	0.0500024	0	0.176913	0.153254
ENSMUSG00000000739	34.5074	3.03291	2.7462	5.15e-08	1.31e-06	Sult5a1	chr8	-	123142847	123158315	1150	protein_coding	sulfotransferase_family_5A_member_1	33	24	17	21	24	11	4	5	1	0	2.99053	1.30243	0.977707	1.135	1.39926	0.312839	0.222793	0.183822	0.0281522	0
ENSMUSG00000029084	12125.4	1722.39	2.7432	3.47e-43	4.25e-40	Cd38	chr5	+	43868809	43912375	3014	protein_coding	CD38_antigen	4078	15122	7419	12732	10442	2796	1364	2628	3666	1559	141.006	313.117	162.802	262.56	232.287	30.3403	28.9875	36.8644	39.3785	25.3865
ENSMUSG00000087094	11.2335	0.485217	2.743	4.71e-06	6.97e-05	Gm13093	chr4	-	150113879	150119263	2485	lincRNA	predicted_gene_13093	4	4	3	12	19	1	1	1	0	0	0.167751	0.100456	0.0798458	0.300144	0.512638	0.0131613	0.0257759	0.0170137	0	0
ENSMUSG00000025489	54.2223	6.42874	2.7314	8.63e-12	4.78e-10	Ifitm5	chr7	-	140948963	140950239	708	protein_coding	interferon_induced_transmembrane_protein_5	27	30	63	28	55	14	7	4	8	9	3.97432	2.64441	5.88525	2.4581	5.20851	0.646728	0.633293	0.238865	0.365819	0.623892
ENSMUSG00000066363	131.403	6.84336	2.7305	4.62e-06	6.87e-05	Serpina3f	chr12	+	104214544	104221129	2248	protein_coding	serine_(or_cysteine)_peptidase_inhibitor_clade_A_member_3F	0	136	111	111	197	10	8	8	17	4	0	3.77557	3.26576	3.06903	5.87562	0.145489	0.227947	0.150459	0.244829	0.0873301
ENSMUSG00000061878	690.401	93.4916	2.7304	1.53e-21	2.81e-19	Sphk1	chr11	+	116530925	116536674	4063	protein_coding	sphingosine_kinase_1	307	436	897	444	571	184	114	87	128	100	7.87451	6.697	14.6017	6.79221	9.42265	1.48114	1.79721	0.905311	1.01994	1.20796
ENSMUSG00000036123	381.272	43.2928	2.7268	1.23e-10	5.38e-09	Slc9a3	chr13	+	74121515	74166064	2490	protein_coding	solute_carrier_family_9_(sodium/hydrogen_exchanger)_member_3	93	1063	133	215	239	34	32	92	123	27	3.89239	26.6425	3.53272	5.36678	6.4355	0.446587	0.823172	1.56212	1.59925	0.532187
ENSMUSG00000032532	393.009	46.712	2.7224	1.12e-11	6.08e-10	Cck	chr9	-	121489825	121495689	685	protein_coding	cholecystokinin	48	873	112	436	315	100	46	64	69	40	7.30269	79.5361	10.814	39.5613	30.8321	4.77459	4.30137	3.95016	3.26113	2.86596
ENSMUSG00000026773	1896.29	264.77	2.7223	7.18e-27	2.51e-24	Pfkfb3	chr2	-	11471430	11502101	5072	protein_coding	6-phosphofructo-2-kinase/fructose-26-biphosphatase_3	446	2017	1555	2113	1725	317	301	456	453	231	9.16406	24.818	20.2772	25.8938	22.8031	2.04412	3.80126	3.80111	2.89154	2.23528
ENSMUSG00000033831	9.6917	0.418546	2.7195	4.59e-06	6.84e-05	Fgb	chr3	-	83042247	83049803	1644	protein_coding	fibrinogen_beta_chain	8	11	3	9	5	0	0	0	2	1	0.507131	0.417572	0.120692	0.340264	0.203916	0	0	0	0.0393856	0.0298537
ENSMUSG00000055602	28.2257	2.39391	2.7013	2.66e-07	5.72e-06	Tcp10b	chr17	+	13061104	13082481	2588	protein_coding	t-complex_protein_10b	11	10	43	15	28	0	2	6	8	1	0.442956	0.241144	1.09891	0.360248	0.7254	0	0.0495	0.0980195	0.100077	0.0189643
ENSMUSG00000058427	305.31	1.11186	2.6927	1.93e-05	0.00023068	Cxcl2	chr5	+	90903899	90905909	1054	protein_coding	chemokine_(C-X-C_motif)_ligand_2	1	91	344	162	606	2	3	0	0	1	0.0988762	5.38817	21.5862	9.55321	38.5492	0.0620606	0.182314	0	0	0.046565
ENSMUSG00000060615	2286.44	149.319	2.6809	3.91e-06	5.96e-05	Ang4	chr14	-	51763878	51773590	709	protein_coding	angiogenin_ribonuclease_A_family_member_4	3070	189	1898	247	1361	255	96	236	210	216	451.257	16.6363	177.055	21.6534	128.705	11.7631	8.67291	14.0731	9.58921	14.9523
ENSMUSG00000026073	127.392	17.4525	2.6725	2.23e-16	2.35e-14	Il1r2	chr1	+	40084768	40125219	1337	protein_coding	interleukin_1_receptor_type_II	31	78	150	119	131	32	17	20	25	22	2.41637	3.64086	7.42023	5.53211	6.56937	0.78279	0.814437	0.632447	0.605366	0.807591
ENSMUSG00000058755	56.0433	4.95931	2.6702	7.38e-07	1.4e-05	Osm	chr11	+	4236420	4241026	2272	protein_coding	oncostatin_M	7	38	66	20	92	1	14	5	5	2	0.321086	1.0438	1.92129	0.547138	2.71496	0.0143952	0.394693	0.0930437	0.0712478	0.0432038
ENSMUSG00000021609	15.0885	1.04779	2.6672	1.28e-06	2.26e-05	Slc6a3	chr13	+	73536747	73578672	3456	protein_coding	solute_carrier_family_6_(neurotransmitter_transporter_dopamine)_member_3	14	7	8	19	5	2	0	2	3	1	0.422169	0.126405	0.153099	0.341708	0.0970018	0.018927	0	0.024467	0.0281033	0.0142012
ENSMUSG00000016194	151.626	20.6787	2.6661	3.65e-16	3.79e-14	Hsd11b1	chr1	-	193221630	193264054	1583	protein_coding	hydroxysteroid_11-beta_dehydrogenase_1	37	210	147	129	117	34	24	34	46	6	2.43586	8.27902	6.14177	5.06505	4.95551	0.702465	0.971114	0.908078	0.940777	0.186025
ENSMUSG00000000318	141.894	21.2834	2.6591	3.74e-28	1.5e-25	Clec10a	chr11	+	70156197	70170834	2332	protein_coding	C-type_lectin_domain_family_10_member_A	55	140	147	113	112	32	24	21	35	27	2.45791	3.74662	4.16914	3.01179	3.22013	0.448795	0.659208	0.380729	0.485903	0.568245
ENSMUSG00000029304	149.273	7.48075	2.6244	1.54e-05	0.00019162	Spp1	chr5	+	104435118	104441050	1507	protein_coding	secreted_phosphoprotein_1	0	199	136	219	111	24	9	4	6	7	0	8.24101	5.96875	9.03245	4.93848	0.520864	0.382533	0.11222	0.128898	0.227974
ENSMUSG00000000957	6516.2	892.267	2.6226	1.02e-13	7.89e-12	Mmp14	chr14	+	54431604	54441258	2597	protein_coding	matrix_metallopeptidase_14_(membrane-inserted)	2224	2750	9214	3482	7277	1822	802	804	1090	1366	89.2473	66.0847	234.657	83.3358	187.873	22.9458	19.7807	13.0891	13.5883	25.8154
ENSMUSG00000018623	1022.57	130.757	2.6191	8.56e-11	3.85e-09	Mmp7	chr9	+	7692090	7699585	1068	protein_coding	matrix_metallopeptidase_7	791	498	914	265	1083	265	69	345	125	116	77.1858	29.1004	56.6021	15.4223	67.9894	8.11524	4.13826	13.6576	3.78921	5.33073
ENSMUSG00000005413	215.003	30.4181	2.6073	3.37e-14	2.8e-12	Hmox1	chr8	+	75093591	75100596	1606	protein_coding	heme_oxygenase_(decycling)_1	54	166	138	179	313	35	40	44	36	37	3.50413	6.45064	5.68317	6.92759	13.0672	0.712769	1.59534	1.15833	0.725716	1.13072
ENSMUSG00000079445	1440.05	198.088	2.5814	5.63e-12	3.2e-10	B3gnt7	chr1	+	86302832	86307305	2582	protein_coding	UDP-GlcNAc:betaGal_beta-13-N-acetylglucosaminyltransferase_7	118	1845	807	1554	1820	330	201	283	362	171	4.76275	44.5944	20.6716	37.4084	47.2606	4.18008	4.98631	4.63399	4.53902	3.25042
ENSMUSG00000073530	12.7884	0.616022	2.5809	1.84e-05	0.00022258	Pappa2	chr1	-	158711727	158980490	9518	protein_coding	pappalysin_2	0	17	14	12	13	4	0	1	0	0	0	0.111466	0.0972836	0.0783629	0.0915759	0.0137449	0	0.00444201	0	0
ENSMUSG00000063206	637.845	49.6165	2.5808	6.27e-06	8.84e-05	Gm15315	chr8	+	21665797	21666732	375	protein_coding	predicted_gene_15315	755	69	432	100	589	124	20	110	60	44	209.821	11.4831	76.1921	16.5746	105.31	10.8148	3.41616	12.4019	5.18	5.75866
ENSMUSG00000086474	26.9654	3.33882	2.5731	2.19e-10	9.1e-09	9130204K15Rik	chr11	-	79781979	79872394	867	lincRNA	RIKEN_cDNA_9130204K15_gene	12	31	20	20	24	8	1	4	9	3	1.44243	2.23143	1.5257	1.43379	1.85599	0.301785	0.0738789	0.195059	0.336073	0.169825
ENSMUSG00000029154	74.6418	7.32273	2.5672	1.38e-06	2.41e-05	Cwh43	chr5	+	73406076	73453435	2725	protein_coding	cell_wall_biogenesis_43_C-terminal_homolog_(S._cerevisiae)	3	20	98	72	107	12	6	6	3	18	0.114733	0.458041	2.37858	1.64226	2.6327	0.144026	0.141034	0.0930915	0.0356422	0.324195
ENSMUSG00000022893	529.891	75.0106	2.5671	7.89e-13	5.36e-11	Adamts1	chr16	-	85793827	85803113	4884	protein_coding	a_disintegrin-like_and_metallopeptidase_(reprolysin_type)_with_thrombospondin_type_1_motif_1	316	740	397	426	229	86	76	188	154	20	6.74285	9.45576	5.37616	5.42137	3.14372	0.575903	0.99673	1.62745	1.02083	0.200981
ENSMUSG00000071036	29.4035	2.42088	2.5653	4.51e-06	6.74e-05	Gm10309	chr17	-	86497732	86505232	2005	protein_coding	predicted_gene_10309	2	30	50	23	21	0	2	5	11	0	0.103956	0.933786	1.64935	0.712998	0.702245	0	0.0638933	0.105434	0.177618	0
ENSMUSG00000086425	65.036	9.53152	2.5625	1.42e-14	1.24e-12	F730016J06Rik	chr2	+	28095477	28127731	3699	lincRNA	RIKEN_cDNA_F730016J06_gene	28	46	58	54	65	24	10	9	11	10	0.788871	0.776093	1.03705	0.90737	1.17818	0.212204	0.173163	0.102869	0.096276	0.132683
ENSMUSG00000074766	193.757	27.6717	2.5554	4.19e-13	2.93e-11	Ism1	chr2	+	139678178	139758581	2964	protein_coding	isthmin_1_homolog_(zebrafish)	73	352	210	96	91	35	10	54	74	28	2.56671	7.41148	4.68596	2.01311	2.05848	0.386204	0.216103	0.770266	0.808282	0.463639
ENSMUSG00000017713	1993.78	314.11	2.5535	1.51e-23	3.71e-21	Tha1	chr11	-	117867952	117873481	2686	protein_coding	threonine_aldolase_1	606	1688	1815	1911	1974	618	303	300	387	456	23.5125	39.2199	44.6918	44.2211	49.2748	7.52504	7.22564	4.72216	4.6646	8.33218
ENSMUSG00000035930	2251.38	314.067	2.5362	7.97e-11	3.63e-09	Chst4	chr8	-	110029075	110039334	2000	protein_coding	carbohydrate_(chondroitin_6/keratan)_sulfotransferase_4	129	2895	1454	3008	2292	472	278	504	559	323	6.7219	90.3356	48.083	93.4809	76.8366	7.7186	8.90337	10.6543	9.04881	7.92634
ENSMUSG00000044364	15.2078	1.2142	2.5327	6.59e-06	9.28e-05	Tmem74b	chr2	+	151702008	151712157	1435	protein_coding	transmembrane_protein_74B	3	9	6	12	29	4	1	2	2	0	0.217872	0.391409	0.276539	0.519762	1.35497	0.0911664	0.0446363	0.0589255	0.0451219	0
ENSMUSG00000016024	243.433	35.7085	2.5319	1.05e-12	7.08e-11	Lbp	chr2	+	158306493	158332852	2525	protein_coding	lipopolysaccharide_binding_protein	41	379	136	365	148	58	29	82	38	35	1.69221	9.36738	3.56234	8.98476	3.92992	0.751265	0.735659	1.37302	0.487228	0.68031
ENSMUSG00000044748	10.2701	0.60911	2.5108	1.85e-05	0.00022334	Defb1	chr8	+	21776599	21795185	872	protein_coding	defensin_beta_1	7	2	11	11	6	2	0	1	2	0	0.836592	0.143138	0.834322	0.784063	0.461337	0.0750136	0	0.0484852	0.0742546	0
ENSMUSG00000027224	25.7844	3.24543	2.5072	2.34e-08	6.38e-07	Duoxa1	chr2	-	122302191	122313730	2467	protein_coding	dual_oxidase_maturation_factor_1	8	28	15	18	34	10	2	5	3	3	0.33795	0.70832	0.402142	0.453501	0.924046	0.132574	0.0519279	0.0856892	0.0393697	0.0596832
ENSMUSG00000004031	382.513	51.9721	2.5025	2.98e-09	9.84e-08	Brinp2	chr1	-	158245271	158356260	4099	protein_coding	bone_morphogenic_protein/retinoic_acid_inducible_neural-specific_2	415	216	417	99	132	59	33	67	121	76	10.5512	3.28864	6.72846	1.50118	2.15913	0.470761	0.515675	0.69107	0.95569	0.909988
ENSMUSG00000044103	14.6667	0.2288	2.496	7.35e-05	0.00072916	Il1f9	chr2	+	24186476	24193568	1648	protein_coding	interleukin_1_family_member_9	0	1	14	6	35	0	1	0	0	0	0	0.0378689	0.56186	0.226292	1.42395	0	0.0388671	0	0	0
ENSMUSG00000023473	943.253	154.078	2.4832	4.27e-19	6.2e-17	Celsr3	chr9	+	108826320	108852963	11541	protein_coding	cadherin_EGF_LAG_seven-pass_G-type_receptor_3_(flamingo_homolog_Drosophila)	249	765	776	1063	958	249	147	135	237	240	2.24848	4.13674	4.44709	5.72486	5.56552	0.705639	0.815856	0.494556	0.664836	1.02063
ENSMUSG00000035394	35.5039	3.68294	2.4824	2.12e-06	3.53e-05	Ccdc11	chr18	+	74283090	74359986	2086	protein_coding	cilia_and_flagella_associated_protein_53	49	12	22	7	17	5	3	7	6	4	2.44801	0.359011	0.697535	0.208573	0.54641	0.0783939	0.0921185	0.141876	0.0931208	0.0941122
ENSMUSG00000039099	15.312	1.44071	2.4823	3.77e-06	5.79e-05	Wdr93	chr7	+	79743163	79785950	2285	protein_coding	WD_repeat_domain_93	7	11	17	16	9	8	1	1	1	0	0.31926	0.300432	0.492062	0.43522	0.264083	0.114507	0.028032	0.0185029	0.0141685	0
ENSMUSG00000027579	62.7654	9.92827	2.4722	4.98e-14	3.98e-12	Srms	chr2	-	181205562	181213185	2562	protein_coding	src-related_kinase_lacking_C-terminal_regulatory_tyrosine_and_N-terminal_myristylation_sites	19	77	57	60	47	13	7	7	26	15	0.77287	1.87565	1.47148	1.45562	1.22999	0.165955	0.175008	0.115517	0.328552	0.287351
ENSMUSG00000071001	121.892	18.5874	2.4719	3.07e-12	1.84e-10	Hrct1	chr4	+	43727188	43728639	1452	protein_coding	histidine_rich_carboxyl_terminus_1	62	69	151	66	110	33	11	14	35	33	4.44997	2.96567	6.87809	2.82522	5.07937	0.743317	0.48525	0.407649	0.780389	1.11544
ENSMUSG00000042808	16147.5	2334.34	2.466	9.64e-10	3.48e-08	Gpx2	chr12	-	76792335	76795554	1067	protein_coding	glutathione_peroxidase_2	1627	21240	7494	26274	13732	3813	1385	5947	4466	1230	158.912	1242.31	464.522	1530.51	862.885	116.877	83.1429	235.645	135.508	56.5771
ENSMUSG00000036040	131.363	20.5581	2.4636	4.05e-13	2.84e-11	Adamtsl2	chr2	+	27079379	27108981	5956	protein_coding	ADAMTS-like_2	63	87	172	63	115	30	12	26	31	38	1.10235	0.911601	1.90999	0.657447	1.29457	0.164738	0.129052	0.184563	0.168506	0.313133
ENSMUSG00000097660	275.947	35.9375	2.461	1.22e-07	2.85e-06	Gm26762	chr7	+	34224755	34230236	5284	lincRNA	predicted_gene_26762	214	40	252	105	321	49	45	25	32	68	4.22069	0.47243	3.15424	1.2351	4.07311	0.303291	0.545493	0.200033	0.196064	0.631606
ENSMUSG00000082969	9.31153	0.232824	2.4478	8.8e-05	0.00084539	Gm12630	chr4	-	86817794	86818577	784	pseudogene	predicted_gene_12630	13	3	2	5	5	0	0	0	2	0	1.72806	0.238806	0.168722	0.396396	0.4276	0	0	0	0.0825893	0
ENSMUSG00000003665	9.79702	0.602198	2.4476	3.89e-05	0.00042354	Has1	chr17	-	17843328	17855188	2090	protein_coding	hyaluronan_synthase1	1	14	9	7	11	0	0	1	4	0	0.0498639	0.418044	0.284809	0.208174	0.352883	0	0	0.0202292	0.0619617	0
ENSMUSG00000000982	65.5265	7.17212	2.445	4.63e-06	6.87e-05	Ccl3	chr11	-	83647844	83649355	766	protein_coding	chemokine_(C-C_motif)_ligand_3	5	17	54	35	141	11	11	3	6	12	0.680258	1.38503	4.66254	2.83997	12.3417	0.469667	0.919822	0.165584	0.25359	0.768869
ENSMUSG00000000555	2464.15	429.128	2.4393	5.74e-28	2.25e-25	Itga5	chr15	-	103344289	103366763	4379	protein_coding	integrin_alpha_5_(fibronectin_receptor_alpha)	1467	2128	2688	1915	1251	857	305	573	658	548	34.913	30.3275	40.5987	27.1812	19.1543	6.40077	4.46133	5.53229	4.86475	6.14194
ENSMUSG00000074252	11.5157	0.479473	2.4291	7.89e-05	0.00077418	Gm10654	chr8	+	70931405	70933037	1633	protein_coding	predicted_gene_10654	15	6	5	4	6	4	0	0	0	0	0.957276	0.229301	0.202508	0.152247	0.246348	0.0801125	0	0	0	0
ENSMUSG00000093880	155.094	24.3763	2.4276	1.84e-11	9.6e-10	Tmem181c-ps	chr17	-	6612952	6632485	1288	pseudogene	transmembrane_protein_181C_pseudogene	36	248	151	98	128	20	15	73	37	23	2.91286	12.0165	7.75387	4.72917	6.66312	0.507856	0.745959	2.39625	0.930027	0.87642
ENSMUSG00000035385	92.4151	3.81429	2.4274	9.99e-05	0.00093868	Ccl2	chr11	+	82035571	82037453	1096	protein_coding	chemokine_(C-C_motif)_ligand_2	0	140	122	52	93	4	1	2	2	14	0	7.97183	7.36219	2.94895	5.68926	0.119365	0.0584426	0.0771516	0.0590784	0.626928
ENSMUSG00000078922	84.7848	11.7493	2.4217	7.93e-08	1.94e-06	Tgtp1	chr11	-	48985327	48994172	2823	protein_coding	T_cell_specific_GTPase_1	4	107	61	61	126	24	13	11	25	8	0.147666	2.36545	1.42915	1.34306	2.99256	0.278053	0.294966	0.164743	0.286707	0.139085
ENSMUSG00000074439	4680.55	377.38	2.4128	4.26e-05	0.00045733	Defa5	chr8	+	21297439	21298375	376	protein_coding	defensin_alpha_5	5875	407	3441	579	3747	1265	215	664	248	307	1628.37	67.5534	605.277	95.7118	668.159	110.035	36.6261	74.663	21.3537	40.0729
ENSMUSG00000028909	1180.38	197.46	2.4024	3.82e-14	3.14e-12	Ptpru	chr4	-	131768457	131838288	5484	protein_coding	protein_tyrosine_phosphatase_receptor_type_U	805	788	1346	578	812	440	125	173	292	315	15.2979	8.96745	16.2332	6.55096	9.92756	2.62411	1.46	1.33375	1.72383	2.81912
ENSMUSG00000042102	21.4965	2.49109	2.4003	4.76e-06	7.02e-05	Dmgdh	chr13	+	93674433	93752831	2990	protein_coding	dimethylglycine_dehydrogenase_precursor	4	33	6	26	23	4	3	8	2	0	0.139419	0.688784	0.13272	0.540477	0.515751	0.0437538	0.0642673	0.113121	0.0216555	0
ENSMUSG00000080929	9.32244	0.457599	2.3987	0.00011362	0.0010478	Gm12891	chr4	+	122925833	122926072	240	pseudogene	predicted_gene_12891	0	20	5	10	8	0	2	0	0	0	0	5.20067	1.3779	2.58978	2.23492	0	0.533775	0	0	0
ENSMUSG00000101818	11.8031	0.60911	2.397	8.6e-05	0.00082974	Gm4281	chrX	-	21743440	21745097	559	protein_coding	predicted_gene_28269	8	5	0	14	15	2	0	1	2	0	1.49146	0.558211	0	1.55665	1.79913	0.117016	0	0.0756334	0.115832	0
ENSMUSG00000022146	670.11	120.639	2.3926	6.4e-25	1.83e-22	Osmr	chr15	-	6813577	6874969	5491	protein_coding	oncostatin_M_receptor	211	624	802	516	552	189	121	132	189	163	4.00464	7.09208	9.66007	5.84081	6.74018	1.12574	1.41148	1.01636	1.11435	1.45692
ENSMUSG00000086443	172.465	14.5599	2.3879	4.77e-05	0.00050399	4933421A08Rik	chr4	+	122961309	122963475	1638	processed_transcript	RIKEN_cDNA_4933421A08_gene	19	25	202	54	354	27	12	6	14	33	1.20885	0.952503	8.15633	2.04906	14.4902	0.539109	0.469253	0.154868	0.276709	0.988781
ENSMUSG00000079180	242.421	21.9881	2.3863	3.58e-05	0.0003954	Mptx2	chr1	-	173274461	173277756	694	protein_coding	mucosal_pentraxin_2	278	23	209	35	204	59	13	50	20	15	41.7463	2.06828	19.9179	3.13461	19.7085	2.78048	1.19984	3.04604	0.932997	1.0608
ENSMUSG00000092540	179.709	23.2568	2.386	1.38e-06	2.41e-05	Gm8738	chr11	-	103879915	103880243	329	pseudogene	predicted_gene_8738	158	27	190	53	169	35	31	7	26	43	50.0488	5.12163	38.1958	10.0128	34.4409	3.47935	6.03539	0.899554	2.55851	6.41464
ENSMUSG00000042784	61.3791	8.90839	2.3828	5.41e-08	1.36e-06	Muc1	chr3	+	89229057	89233381	2242	protein_coding	mucin_1_transmembrane	11	50	98	39	54	29	5	4	13	12	0.511316	1.39179	2.891	1.08119	1.61489	0.423047	0.142848	0.075431	0.187723	0.262691
ENSMUSG00000091956	58.7103	7.62404	2.3801	1.42e-06	2.46e-05	C2cd4b	chr9	+	67759437	67760930	1327	protein_coding	C2_calcium-dependent_domain_containing_4B	0	101	68	57	40	15	4	14	13	8	0	4.74997	3.38919	2.6698	2.02103	0.369698	0.193076	0.446049	0.317163	0.295882
ENSMUSG00000028633	918.282	151.578	2.3782	1.16e-11	6.24e-10	Ctps	chr4	-	120539868	120570276	2705	protein_coding	cytidine_5'-triphosphate_synthase	108	1085	1014	1045	694	201	94	338	340	109	4.16091	25.0324	24.7929	24.0118	17.2019	2.43027	2.22587	5.28293	4.06931	1.97769
ENSMUSG00000037820	5293.56	884.667	2.3768	2.77e-12	1.7e-10	Tgm2	chr2	-	158116402	158146436	3596	protein_coding	transglutaminase_2_C_polypeptide	659	4419	4110	5035	7433	1472	694	1456	1450	979	19.0984	76.6911	75.5927	87.0271	138.589	13.388	12.3617	17.1186	13.0544	13.3617
ENSMUSG00000039391	6.44888	0	2.3705	0.00016879	0.0014533	Ccdc81	chr7	-	89866148	89903629	2788	protein_coding	coiled-coil_domain_containing_81	3	5	10	8	0	0	0	0	0	0	0.11214	0.111923	0.237227	0.17835	0	0	0	0	0	0
ENSMUSG00000027656	28.6696	2.80558	2.3681	3e-05	0.00034028	Wisp2	chr2	+	163820861	163833146	1719	protein_coding	WNT1_inducible_signaling_pathway_protein_2	1	23	4	17	69	5	3	5	4	2	0.0606256	0.835011	0.153901	0.614678	2.69127	0.0951307	0.111785	0.122976	0.0753345	0.0571024
ENSMUSG00000021903	457.727	81.8957	2.3538	1.78e-17	2.09e-15	Galnt15	chr14	+	32028989	32062197	6326	protein_coding	UDP-N-acetyl-alpha-D-galactosamine:polypeptide_N-acetylgalactosaminyltransferase_15	366	479	317	286	243	96	65	124	140	120	6.02954	4.72549	3.31427	2.81003	2.5755	0.496328	0.658149	0.828739	0.716487	0.931005
ENSMUSG00000055629	2799.3	489.909	2.347	7.62e-14	6e-12	B4galnt4	chr7	+	141061274	141072119	3105	protein_coding	beta-14-N-acetyl-galactosaminyl_transferase_4	2563	1836	1825	1579	1917	867	505	472	691	676	86.0239	36.9021	38.874	31.6079	41.3947	9.13238	10.4176	6.42696	7.20487	10.6853
ENSMUSG00000087439	34.8919	5.1255	2.3446	2.09e-07	4.6e-06	Gm15788	chr5	+	110262161	110277267	751	antisense	predicted_gene_15788	12	37	12	39	40	4	7	9	14	1	1.66523	3.0747	1.05681	3.22775	3.57111	0.174199	0.597032	0.506673	0.603528	0.0653522
ENSMUSG00000037035	171.705	29.6369	2.3382	4.29e-11	2.08e-09	Inhbb	chr1	-	119415465	119422248	4255	protein_coding	inhibin_beta-B	35	189	164	181	149	53	46	23	22	38	0.857237	2.77206	2.54919	2.64395	2.34785	0.407383	0.692465	0.228535	0.167391	0.438313
ENSMUSG00000097888	47.4707	8.02234	2.3374	8.42e-11	3.81e-09	Gm26682	chr18	-	5162880	5165731	1729	lincRNA	predicted_gene_26682	17	42	42	44	44	19	4	9	7	15	1.02468	1.51598	1.60661	1.58173	1.70625	0.359406	0.148185	0.220076	0.131073	0.425791
ENSMUSG00000029371	34.3004	0	2.3369	0.00019707	0.001654	Cxcl5	chr5	+	90759299	90761625	1655	protein_coding	chemokine_(C-X-C_motif)_ligand_5	0	62	32	26	34	0	0	0	0	0	0	2.33794	1.27882	0.97645	1.37741	0	0	0	0	0
ENSMUSG00000037443	18241.7	2052.56	2.326	2.41e-05	0.00028063	Cep85	chr4	-	134129858	134187112	3893	protein_coding	centrosomal_protein_85	8707	5317	13443	6313	31403	1868	4094	1958	1313	2540	233.086	85.2359	228.386	100.792	540.842	15.6935	67.3602	21.2644	10.9192	32.0221
ENSMUSG00000028980	1556.35	305.441	2.3186	3.55e-62	1.16e-58	H6pd	chr4	-	149979475	150009023	4745	protein_coding	hexose-6-phosphate_dehydrogenase_(glucose_1-dehydrogenase)	649	1583	1249	1660	1097	518	234	495	525	329	14.2541	20.8202	17.4094	21.7444	15.5008	3.57043	3.15878	4.41057	3.58206	3.40298
ENSMUSG00000081715	11.896	1.29815	2.3169	3.78e-05	0.00041378	Rps11-ps3	chr4	+	10946608	10947093	486	pseudogene	ribosomal_protein_S11_pseudogene_3	3	9	16	4	15	1	2	0	3	2	0.643305	1.1557	2.17741	0.511562	2.06937	0.0672962	0.263593	0	0.199846	0.201973
ENSMUSG00000050370	55.8198	7.31605	2.3135	7.94e-06	0.000109	Ch25h	chr19	-	34473786	34475135	1350	protein_coding	cholesterol_25-hydroxylase	7	75	95	35	30	18	16	5	7	0	0.540377	3.46711	4.65422	1.61142	1.48995	0.436079	0.759147	0.156589	0.16787	0
ENSMUSG00000050211	25.4551	2.83513	2.3108	2.19e-05	0.00025809	Pla2g4e	chr2	-	120166412	120245335	4477	protein_coding	phospholipase_A2_group_IVE	30	14	23	7	9	9	3	0	6	2	0.698339	0.195156	0.33978	0.097182	0.134784	0.0657479	0.0429214	0	0.0433884	0.0219252
ENSMUSG00000050164	132.14	23.0788	2.3081	4.7e-12	2.73e-10	Mchr1	chr15	+	81235499	81238963	2188	protein_coding	melanin-concentrating_hormone_receptor_1	52	134	123	148	78	22	14	39	80	14	2.47678	3.82206	3.71805	4.20426	2.39018	0.328853	0.409846	0.753603	1.18373	0.314037
ENSMUSG00000080709	5.18911	0	2.298	0.00026528	0.0021346	Gm14324	chr2	+	177734300	177738757	3051	pseudogene	predicted_gene_14324	3	1	9	3	3	0	0	0	0	0	0.102473	0.0204549	0.1951	0.0611159	0.0659269	0	0	0	0	0
ENSMUSG00000052188	445.043	50.9477	2.2927	3.43e-05	0.0003812	Gm14964	chr19	-	6530711	6532011	716	antisense	predicted_gene_14964	563	147	447	104	136	112	35	22	65	102	81.946	12.8128	41.2907	9.02808	12.7353	5.11601	3.13108	1.29908	2.93907	6.99177
ENSMUSG00000070645	17.2372	1.31812	2.2925	0.000147	0.0013011	Ren1	chr1	+	133350510	133360325	1592	protein_coding	renin_1_structural	16	39	3	3	6	0	0	2	1	5	1.04739	1.52884	0.124634	0.117126	0.252692	0	0	0.0531144	0.020336	0.154144
ENSMUSG00000074758	22.494	2.60984	2.2879	2.83e-05	0.0003238	Gm5535	chr2	-	144173150	144189290	1743	lincRNA	predicted_gene_5535	0	29	9	21	37	5	1	3	7	3	0	1.03834	0.341509	0.748853	1.42327	0.0938208	0.0367487	0.0727695	0.13002	0.0844742
ENSMUSG00000087632	386.367	27.6482	2.2856	0.000185	0.0015708	Gm6058	chr1	-	157383931	157384329	399	pseudogene	predicted_gene_6058	146	11	484	90	656	50	32	7	16	62	38.134	1.72052	80.2287	14.0199	110.234	4.09849	5.13709	0.741738	1.29825	7.62639
ENSMUSG00000002266	9.9678	0.994595	2.2801	7.03e-05	0.00070373	Zim1	chr7	-	6675443	6696450	3519	protein_coding	zinc_finger_imprinted_1	3	18	2	13	7	2	1	3	1	0	0.0888453	0.319223	0.0375896	0.229614	0.133371	0.0185882	0.0182021	0.0360435	0.00920005	0
ENSMUSG00000020419	13.1698	1.03966	2.2787	0.00014426	0.0012809	Hormad2	chr11	-	4345814	4441105	1969	protein_coding	HORMA_domain_containing_2	14	16	8	7	2	0	2	0	5	0	0.740994	0.507125	0.268721	0.220967	0.0681033	0	0.0650615	0	0.0822118	0
ENSMUSG00000040809	55.2405	0.136549	2.2775	0.00028279	0.002252	Chil3	chr3	-	106147554	106167564	1539	protein_coding	chitinase-like_3	0	24	36	56	106	0	0	1	0	0	0	0.973224	1.54711	2.26164	4.61797	0	0	0.0274718	0	0
ENSMUSG00000057604	174.294	30.6622	2.2769	6.24e-10	2.34e-08	Lmcd1	chr6	+	112273758	112330425	1730	protein_coding	LIM_and_cysteine-rich_domains_1	19	144	168	284	126	60	27	48	38	34	1.14456	5.19466	6.42274	10.2035	4.88324	1.13431	0.999672	1.17306	0.711127	0.964568
ENSMUSG00000068606	37.5293	3.73675	2.2755	0.0001004	0.00094135	Gm4841	chr18	-	60268301	60273267	2838	protein_coding	predicted_gene_4841	0	44	30	26	59	2	7	3	0	8	0	0.967566	0.699143	0.569424	1.39387	0.0230486	0.157988	0.0446925	0	0.13835
ENSMUSG00000081511	4.59857	0	2.2751	0.00030572	0.0023995	Gm11475	chr2	+	167591395	167591870	476	pseudogene	predicted_gene_11475	3	4	5	1	4	0	0	0	0	0	0.65682	0.524437	0.694737	0.130577	0.563426	0	0	0	0	0
ENSMUSG00000086324	49.5716	7.39572	2.2719	2.37e-06	3.87e-05	Gm15564	chr16	-	35966752	35983230	545	antisense	predicted_gene_15564	9	26	35	125	15	15	9	6	9	9	1.72099	2.97726	4.24746	14.2557	1.84535	0.900163	1.05776	0.465458	0.534633	0.810487
ENSMUSG00000081648	159.252	23.3882	2.2707	2.43e-06	3.94e-05	Gm13423	chr2	+	23202033	23203683	888	pseudogene	predicted_gene_13423	84	17	239	45	184	35	23	14	49	34	9.85822	1.19475	17.8009	3.14974	13.8928	1.28909	1.65903	0.666562	1.78646	1.87917
ENSMUSG00000058057	5.84544	0	2.2701	0.00031272	0.0024495	Mettl7a3	chr15	+	100334929	100340341	1618	protein_coding	methyltransferase_like_7A3	8	6	2	2	1	0	0	0	0	0	0.515281	0.231427	0.081754	0.0768292	0.0414386	0	0	0	0	0
ENSMUSG00000034796	188.501	31.2071	2.2687	7.6e-08	1.87e-06	Cpne7	chr8	+	123117374	123135182	3542	protein_coding	copine_VII	79	87	267	97	185	60	42	15	20	54	2.3244	1.53289	4.98563	1.70215	3.50193	0.554025	0.759522	0.179047	0.182806	0.748247
ENSMUSG00000031779	205.27	34.5353	2.2664	5.42e-08	1.36e-06	Ccl22	chr8	+	94745590	94751699	2216	protein_coding	chemokine_(C-C_motif)_ligand_22	35	208	110	226	267	32	72	39	27	31	1.646	5.85779	3.28307	6.33889	8.0784	0.472288	2.08115	0.744081	0.394461	0.686581
ENSMUSG00000031444	22.0295	2.12348	2.2639	0.0001114	0.0010311	F10	chr8	+	13037308	13056676	2503	protein_coding	coagulation_factor_X	0	7	28	9	43	6	2	2	1	3	0	0.174533	0.739869	0.223489	1.15184	0.0784002	0.051181	0.0337827	0.0129345	0.0588248
ENSMUSG00000047841	18.6855	2.56916	2.2619	1.75e-05	0.00021412	BC051628	chr2	+	181220013	181222854	1387	protein_coding	cDNA_sequence_BC051628	3	14	22	15	22	1	2	2	2	8	0.225412	0.62993	1.04907	0.672186	1.06348	0.0235803	0.092362	0.0609648	0.0466835	0.283083
ENSMUSG00000022589	5.40192	0.2288	2.2568	0.00031587	0.0024713	Cyp11b2	chr15	-	74851010	74856318	1625	protein_coding	cytochrome_P450_family_11_subfamily_b_polypeptide_2	3	5	1	8	4	0	1	0	0	0	0.192398	0.192025	0.0407009	0.305993	0.16504	0	0.0394173	0	0	0
ENSMUSG00000101414	22.5177	1.81626	2.2565	0.00018359	0.0015602	RP23-5H15.2	chr1	+	91822515	91823985	1471	sense_intronic	predicted_gene_29101	5	2	19	10	47	1	0	0	5	6	0.354233	0.0848511	0.854276	0.422535	2.14224	0.0222338	0	0	0.110044	0.200188
ENSMUSG00000027931	445.053	87.174	2.2504	1.52e-18	1.99e-16	Npr1	chr3	-	90450591	90465866	4066	protein_coding	natriuretic_peptide_receptor_1	277	435	471	202	303	158	90	107	129	97	7.09978	6.67671	7.66145	3.08787	4.99642	1.27091	1.4178	1.11261	1.02715	1.17086
ENSMUSG00000029762	365.625	66.8851	2.2445	1.8e-10	7.65e-09	Akr1b8	chr6	+	34354119	34368463	1358	protein_coding	aldo-keto_reductase_family_1_member_B8	32	482	301	459	315	119	53	111	98	75	2.45574	22.1507	14.6597	21.0081	15.5523	2.86598	2.49986	3.4558	2.33634	2.71058
ENSMUSG00000031452	17.4267	1.06992	2.244	0.00027042	0.0021729	1700029H14Rik	chr8	-	13550733	13562461	1408	protein_coding	RIKEN_cDNA_1700029H14_gene	23	2	13	3	11	0	0	0	6	2	1.70238	0.0886478	0.610658	0.132432	0.52381	0	0	0	0.137962	0.0697152
ENSMUSG00000083093	65.5473	7.40654	2.2418	7.04e-05	0.0007043	Gm15385	chrX	+	75459963	75485753	667	pseudogene	predicted_gene_15385	42	3	64	15	99	21	3	1	11	15	6.56229	0.280696	6.34617	1.39778	9.9516	1.02972	0.288095	0.0633869	0.53392	1.10374
ENSMUSG00000027068	63.0616	7.82746	2.2388	3.65e-05	0.00040143	Dhrs9	chr2	+	69380445	69404533	4281	protein_coding	dehydrogenase/reductase_(SDR_family)_member_9	3	54	57	63	86	9	3	12	38	0	0.0730312	0.787207	0.880617	0.914682	1.3469	0.0687581	0.0448865	0.118512	0.287374	0
ENSMUSG00000021359	8.24352	0.562007	2.2381	0.00024505	0.0019927	Tfap2a	chr13	-	40715675	40733823	3089	protein_coding	transcription_factor_AP-2_alpha	1	4	5	5	17	2	0	1	0	1	0.0337376	0.0808132	0.107056	0.100607	0.36899	0.0211757	0	0.013687	0	0.0158885
ENSMUSG00000062480	22.5529	3.03176	2.2334	9.64e-06	0.00012842	Acat3	chr17	-	12923833	12940402	2123	protein_coding	acetyl-Coenzyme_A_acetyltransferase_3	6	16	18	19	30	13	1	4	6	0	0.294533	0.470338	0.560764	0.556261	0.947447	0.200272	0.030171	0.0796591	0.0914979	0
ENSMUSG00000058618	1429.55	132.285	2.2333	0.00017792	0.0015219	AY761184	chr8	-	21702519	21703645	503	protein_coding	cDNA_sequence_AY761184	1993	109	910	134	995	313	75	320	119	108	412.925	13.5238	119.655	16.5581	132.629	20.3518	9.55065	26.8972	7.65929	10.5379
ENSMUSG00000026880	10640.5	2136.53	2.2271	4.55e-20	7.03e-18	Stom	chr2	-	35313986	35336976	2787	protein_coding	stomatin	2816	11265	7437	10575	11365	3883	2332	2272	3828	2055	105.3	252.252	176.489	235.84	273.411	45.5677	53.5959	34.4665	44.4677	36.1889
ENSMUSG00000054072	702.781	117.131	2.2239	3.73e-07	7.66e-06	Iigp1	chr18	+	60376029	60392627	3121	protein_coding	interferon_inducible_GTPase_1	29	1000	724	458	828	132	152	93	196	167	0.968359	19.9962	15.3427	9.12109	17.7877	1.38327	3.11953	1.25984	2.03316	2.62617
ENSMUSG00000034683	60.844	3.13389	2.2216	NA	NA	Ppp1r1c	chr2	+	79707780	79818496	3467	protein_coding	protein_phosphatase_1_regulatory_(inhibitor)_subunit_1C	115	25	15	4	3	10	3	2	2	4	3.45682	0.450015	0.286151	0.0717102	0.0580164	0.094335	0.0554252	0.0243894	0.0186761	0.0566247
ENSMUSG00000079014	11.6767	0.922679	2.2214	0.00028418	0.0022603	Serpina3i	chr12	+	104263122	104269372	2200	protein_coding	serine_(or_cysteine)_peptidase_inhibitor_clade_A_member_3I	0	9	22	5	13	1	3	0	1	0	0	0.255306	0.66139	0.141261	0.396191	0.0148663	0.0873451	0	0.0147159	0
ENSMUSG00000022579	194.911	39.3216	2.2176	4.35e-20	6.78e-18	Gpihbp1	chr15	+	75596628	75599481	1652	protein_coding	GPI-anchored_HDL-binding_protein_1	131	195	173	128	111	56	40	48	75	44	8.26406	7.36656	6.92618	4.81587	4.50502	1.10868	1.55092	1.22845	1.46981	1.3072
ENSMUSG00000064057	41.7342	6.43706	2.2175	4.23e-06	6.36e-05	Scgb3a1	chr11	+	49663610	49665118	598	protein_coding	secretoglobin_family_3A_member_1	4	58	47	42	31	18	1	5	5	15	0.697094	6.05295	5.19821	4.36539	3.47572	0.98446	0.107112	0.353504	0.270694	1.23109
ENSMUSG00000015134	863.189	179.12	2.2171	6.36e-31	3.28e-28	Aldh1a3	chr7	-	66390892	66427517	3441	protein_coding	aldehyde_dehydrogenase_family_1_subfamily_A3	256	915	827	749	773	276	161	301	301	178	7.75332	16.595	15.8957	13.5292	15.0619	2.62332	2.99696	3.69834	2.83199	2.53884
ENSMUSG00000031289	7.94425	0.745659	2.2143	0.0001416	0.0012613	Il13ra2	chrX	-	147383476	147429192	2281	protein_coding	interleukin_13_receptor_alpha_2	1	12	6	11	5	2	0	2	2	0	0.0456885	0.328319	0.173974	0.299738	0.14697	0.0286768	0	0.0370706	0.0283867	0
ENSMUSG00000045761	38.4828	6.57209	2.2135	1.56e-07	3.57e-06	Fam179a	chr17	+	71673261	71729669	3503	protein_coding	family_with_sequence_similarity_179_member_A	8	20	57	31	38	16	6	7	12	5	0.238003	0.356312	1.0762	0.550043	0.727323	0.149385	0.109711	0.0844857	0.110905	0.0700535
ENSMUSG00000004791	95.5311	18.0459	2.2043	5.82e-10	2.2e-08	Pgf	chr12	-	85166639	85177296	1582	protein_coding	placental_growth_factor	26	80	119	39	115	25	17	23	29	25	1.71277	3.1559	4.97506	1.53226	4.87388	0.516845	0.688307	0.614677	0.593473	0.775592
ENSMUSG00000020805	12.9706	1.39504	2.2021	0.00010287	0.00096262	Slc13a5	chr11	-	72241994	72267222	3267	protein_coding	solute_carrier_family_13_(sodium-dependent_citrate_transporter)_member_5	2	10	22	6	13	4	0	5	2	0	0.0637989	0.191025	0.44538	0.11415	0.266795	0.040044	0	0.0647062	0.0198194	0
ENSMUSG00000047330	506.537	95.7958	2.2001	3.24e-10	1.3e-08	Kcne4	chr1	+	78816758	78820028	2657	protein_coding	potassium_voltage-gated_channel_Isk-related_subfamily_gene_4	100	856	643	378	240	86	66	200	244	79	3.9223	20.1059	16.0058	8.8425	6.05624	1.0586	1.59108	3.18247	2.97309	1.45927
ENSMUSG00000037411	87.5175	15.1328	2.1972	1.88e-07	4.17e-06	Serpine1	chr5	-	137061504	137072272	3024	protein_coding	serine_(or_cysteine)_peptidase_inhibitor_clade_E_member_1	14	90	32	93	130	27	8	40	22	11	0.482479	1.85738	0.699883	1.91151	2.88234	0.292017	0.169452	0.559247	0.235532	0.17853
ENSMUSG00000059657	6.37197	0	2.1926	0.0004855	0.0035545	Stfa2l1	chr16	+	36156811	36161948	414	protein_coding	stefin_A2_like_1	0	5	1	12	9	0	0	0	0	0	0	0.75372	0.159756	1.80159	1.45756	0	0	0	0	0
ENSMUSG00000094818	3243.05	351.097	2.1925	0.0001643	0.0014234	Gm15308	chr8	+	21529032	21530012	425	protein_coding	predicted_gene_15308	3625	319	2166	421	3452	1160	228	628	289	218	888.897	46.8427	337.075	61.5698	544.585	89.268	34.3626	62.4735	22.015	25.1749
ENSMUSG00000087627	5.42716	0.239736	2.1923	0.00042286	0.0031668	A230059L01Rik	chr1	-	146802965	146806022	2813	processed_transcript	RIKEN_cDNA_A230059L01_gene	4	4	4	5	3	2	0	0	0	0	0.148191	0.0887423	0.0940476	0.110478	0.0715048	0.0232534	0	0	0	0
ENSMUSG00000049892	186.061	33.4927	2.1897	3.13e-08	8.28e-07	Rasd1	chr11	-	59963181	59964944	1611	protein_coding	RAS_dexamethasone-induced_1	33	156	129	148	282	94	11	35	74	34	2.13477	6.04323	5.29604	5.71006	11.7365	1.90835	0.437358	0.918539	1.48712	1.03582
ENSMUSG00000026580	11.8075	1.06102	2.1889	0.00024367	0.001984	Selp	chr1	+	164115264	164150026	3438	protein_coding	selectin_platelet	0	13	13	7	17	0	0	3	4	1	0	0.235981	0.250089	0.126551	0.331533	0	0	0.0368927	0.0376672	0.0142756
ENSMUSG00000081869	4.0873	0	2.1845	0.00052153	0.0037719	Gm15002	chrX	-	139256924	139257611	452	pseudogene	predicted_gene_15002	1	4	7	3	2	0	0	0	0	0	0.230565	0.552283	1.02428	0.412532	0.296671	0	0	0	0	0
ENSMUSG00000029134	37.7438	6.74535	2.181	3.66e-07	7.56e-06	Plb1	chr5	+	32232708	32366520	4771	protein_coding	phospholipase_B1	7	51	17	35	48	6	10	10	14	4	0.152905	0.667116	0.235666	0.455967	0.674552	0.0411309	0.134255	0.0886168	0.095001	0.0411482
ENSMUSG00000028655	543.876	107.508	2.1767	1.27e-11	6.79e-10	Mfsd2a	chr4	-	122946850	122961188	2151	protein_coding	major_facilitator_superfamily_domain_containing_2A	81	685	534	462	541	258	91	91	184	118	3.92443	19.8742	16.4194	13.3499	16.8632	3.92289	2.70982	1.78865	2.76941	2.69241
ENSMUSG00000079484	60.341	11.8456	2.1752	3.09e-10	1.24e-08	Phyhd1	chr2	+	30266203	30282149	1678	protein_coding	phytanoyl-CoA_dioxygenase_domain_containing_1	37	55	60	26	49	16	16	11	17	15	2.29796	2.04555	2.36492	0.963066	1.95789	0.311856	0.610756	0.277157	0.327995	0.438732
ENSMUSG00000094806	94.4149	17.9545	2.1745	7.59e-11	3.47e-09	Cyp2d10	chr15	-	82402846	82407194	1647	protein_coding	cytochrome_P450_family_2_subfamily_d_polypeptide_10	76	81	55	81	52	47	11	19	38	15	4.80897	3.06925	2.20865	3.05679	2.11687	0.933321	0.427798	0.487737	0.746964	0.44699
ENSMUSG00000043843	36.5121	5.90325	2.1653	4.44e-06	6.64e-05	Tmem145	chr7	+	25306106	25316195	2298	protein_coding	transmembrane_protein_145	34	22	39	16	16	13	6	1	10	9	1.54192	0.597466	1.12246	0.432758	0.466825	0.185021	0.16724	0.0183982	0.140883	0.192217
ENSMUSG00000097003	16.3478	1.65511	2.1626	0.00023923	0.0019518	D930007P13Rik	chr15	-	103123070	103146828	1324	lincRNA	Riken_cDNA_D930007P13_gene	18	3	23	4	5	5	3	1	2	0	1.41683	0.141408	1.14894	0.187779	0.253201	0.123512	0.145135	0.0319328	0.0489048	0
ENSMUSG00000032080	2251.24	442.029	2.1593	3.42e-10	1.36e-08	Apoa4	chr9	+	46240696	46243459	1815	protein_coding	apolipoprotein_A-IV	1111	1822	1349	3359	1235	580	811	362	733	281	63.7925	62.6487	49.1578	115.029	45.622	10.4515	28.6209	8.43252	13.0749	7.59853
ENSMUSG00000082532	30.7202	3.89838	2.1587	0.00011262	0.00104	Rpl31-ps6	chr5	+	123466509	123466886	378	pseudogene	ribosomal_protein_L31_pseudogene_6	19	1	42	10	35	4	3	3	4	10	5.23834	0.165101	7.34877	1.64431	6.20812	0.346095	0.508357	0.335548	0.342592	1.2984
ENSMUSG00000084939	33.8622	5.46809	2.1582	2.89e-06	4.6e-05	Gm830	chr4	-	95464724	95487394	3502	processed_transcript	predicted_gene_830	28	23	30	10	28	15	3	13	4	4	0.833248	0.409876	0.566582	0.177484	0.536075	0.140088	0.0548713	0.156947	0.0369789	0.0560588
ENSMUSG00000012428	411.019	74.0782	2.1539	2.98e-07	6.29e-06	Steap4	chr5	+	7960472	7982213	3140	protein_coding	STEAP_family_member_4	35	587	280	513	379	90	44	128	256	32	1.16164	11.6667	5.89774	10.1546	8.0927	0.937431	0.897559	1.72348	2.63949	0.500173
ENSMUSG00000000182	3.92396	0	2.1506	0.00063395	0.0044172	Fgf23	chr6	+	127072902	127081408	1814	protein_coding	fibroblast_growth_factor_23	2	5	3	5	1	0	0	0	0	0	0.114901	0.172018	0.109381	0.17132	0.0369612	0	0	0	0	0
ENSMUSG00000031722	1335.84	143.884	2.1493	0.00026167	0.0021121	Hp	chr8	-	109575130	109579172	1343	protein_coding	haptoglobin	88	1199	141	646	3224	235	69	178	514	85	6.82871	55.7165	6.94385	29.8973	160.954	5.72293	3.29089	5.60363	12.3907	3.1063
ENSMUSG00000038917	63.8135	11.4152	2.1488	1.13e-06	2.04e-05	3930402G23Rik	chr8	-	10924427	10928457	2847	lincRNA	RIKEN_cDNA_3930402G23_gene	8	39	107	66	45	18	11	7	13	23	0.292843	0.854904	2.48573	1.44089	1.05976	0.206781	0.247483	0.103953	0.147831	0.396497
ENSMUSG00000022860	259.274	53.7732	2.1485	4.32e-14	3.49e-12	Chodl	chr16	+	78930948	78951733	2535	protein_coding	chondrolectin	54	351	315	248	143	81	37	87	116	55	2.21997	8.64111	8.21845	6.08063	3.78218	1.04504	0.934896	1.451	1.48146	1.06484
ENSMUSG00000026149	12913.6	2734.69	2.1483	7.08e-18	8.63e-16	Tm4sf20	chr1	-	82756649	82768461	1508	protein_coding	transmembrane_4_L_six_family_member_20	3359	12993	8393	15355	12828	4475	2900	2843	4688	3235	232.135	537.71	368.106	632.883	570.35	97.0551	123.179	79.7078	100.646	105.287
ENSMUSG00000021612	1478.62	286.764	2.1434	5.14e-09	1.61e-07	Slc6a18	chr13	-	73661750	73678023	4314	protein_coding	solute_carrier_family_6_(neurotransmitter_transporter)_member_18	1367	578	1350	1173	639	545	199	210	617	406	33.0233	8.36158	20.6972	16.9002	9.93126	4.13183	2.9547	2.05809	4.63036	4.61898
ENSMUSG00000096768	5263.73	1001.82	2.1407	3.22e-08	8.49e-07	Erdr1	chrY	+	90784738	90816464	887	protein_coding	erythroid_differentiation_regulator_1	2485	1843	7430	5806	2615	2048	976	676	820	1859	291.968	129.671	554.016	406.844	197.666	75.5149	70.48	32.2217	29.9295	102.862
ENSMUSG00000050377	20.3125	2.79663	2.1406	7.32e-05	0.00072744	Il31ra	chr13	-	112522810	112580662	3665	protein_coding	interleukin_31_receptor_A	11	24	14	7	22	10	4	5	0	0	0.312789	0.408675	0.252645	0.118713	0.402469	0.0892386	0.0699078	0.0576795	0	0
ENSMUSG00000041481	642.861	113.334	2.138	1.68e-06	2.87e-05	Serpina3g	chr12	+	104236245	104241939	1803	protein_coding	serine_(or_cysteine)_peptidase_inhibitor_clade_A_member_3G	36	834	546	509	822	147	201	80	94	150	2.08084	28.8676	20.0288	17.5468	30.5675	2.66654	7.14069	1.87594	1.68788	4.08315
ENSMUSG00000009185	23.7849	3.63135	2.1333	4.04e-05	0.00043654	Ccl8	chr11	+	82115185	82116799	511	protein_coding	chemokine_(C-C_motif)_ligand_8	2	50	21	8	25	6	1	4	4	9	0.407888	6.10646	2.71804	0.97307	3.28022	0.384023	0.125348	0.330952	0.253425	0.864414
ENSMUSG00000078190	137.799	29.3045	2.1318	1.45e-17	1.71e-15	Dnm3os	chr1	+	162217623	162225550	7928	antisense	dynamin_3_opposite_strand	80	125	137	92	93	65	29	40	41	25	1.05162	0.983981	1.14292	0.721272	0.786508	0.268149	0.234301	0.213315	0.167429	0.154766
ENSMUSG00000038530	454.804	92.419	2.1298	8.94e-11	3.98e-09	Rgs4	chr1	-	169741477	169747642	2941	protein_coding	regulator_of_G-protein_signaling_4	69	664	282	602	358	135	56	170	213	83	2.44504	14.0901	6.34179	12.7226	8.16153	1.50129	1.21964	2.44388	2.34474	1.38511
ENSMUSG00000006344	720.316	155.712	2.1287	4.9e-19	7.07e-17	Ggt5	chr10	+	75589340	75617200	4410	protein_coding	gamma-glutamyltransferase_5	222	639	821	514	690	314	154	174	265	152	5.24622	9.04279	12.3129	7.24435	10.4905	2.32872	2.23677	1.66815	1.94544	1.69163
ENSMUSG00000086050	12.951	1.56918	2.1273	0.0001653	0.0014305	Gm16045	chr11	-	117257649	117263437	2969	antisense	predicted_gene_16045	8	3	21	7	8	1	2	3	5	0	0.28081	0.0630596	0.467807	0.146542	0.180661	0.0110158	0.0431479	0.0427205	0.0545217	0
ENSMUSG00000089901	14.05	1.84862	2.1249	0.00013827	0.0012395	Gm8113	chr14	+	43925390	43933411	2721	protein_coding	predicted_gene_8113	9	23	14	5	5	4	3	5	0	0	0.344704	0.527521	0.340296	0.114213	0.123204	0.0480793	0.0706208	0.0776903	0	0
ENSMUSG00000092563	171.199	12.845	2.1243	0.00060352	0.004252	Gm3617	chr1	+	39314899	39315453	555	pseudogene	predicted_gene_3617	127	5	240	32	176	8	6	3	15	45	23.8475	0.562234	28.6006	3.5837	21.262	0.471437	0.692465	0.228535	0.875	3.97942
ENSMUSG00000069456	1338.66	290.354	2.1211	9.85e-19	1.34e-16	Rdh16	chr10	+	127801152	127846565	3286	protein_coding	retinol_dehydrogenase_16	619	1047	1189	1462	925	383	235	274	747	357	19.6316	19.8847	23.9316	27.6538	18.8737	3.81204	4.58079	3.5254	7.35974	5.33213
ENSMUSG00000061958	8047.15	987.234	2.1206	0.00021773	0.0017996	Gm14851	chr8	-	21095074	21096050	351	protein_coding	predicted_gene_14851	10351	974	5883	1021	5874	2780	466	2258	774	802	3073.32	173.178	1108.53	180.798	1122.05	259.038	85.0391	271.983	71.391	112.142
ENSMUSG00000031825	721.299	159.454	2.1167	5.43e-26	1.72e-23	Crispld2	chr8	+	119992438	120052793	4182	protein_coding	cysteine-rich_secretory_protein_LCCL_domain_containing_2	276	742	751	614	520	233	112	299	342	136	6.87792	11.0729	11.8772	9.12555	8.33687	1.82221	1.71543	3.02282	2.6476	1.59608
ENSMUSG00000085415	52.8289	7.77205	2.1138	6.64e-05	0.00066978	Gm12060	chr11	-	23558058	23558842	785	processed_transcript	predicted_gene_12060	46	8	74	14	36	16	4	3	7	20	6.10689	0.636005	6.23476	1.10849	3.0748	0.666618	0.326385	0.161576	0.288694	1.25043
ENSMUSG00000069805	1221.81	251.339	2.1116	1.49e-10	6.37e-09	Fbp1	chr13	-	62864753	62888282	1479	protein_coding	fructose_bisphosphatase_1	486	1747	446	1719	694	381	183	523	583	132	34.2453	73.7166	19.9445	72.2408	31.4612	8.42526	7.92543	14.9506	12.7617	4.38032
ENSMUSG00000087443	9.59698	0.922482	2.1096	0.00041171	0.003094	Ppp1r18os	chr17	-	35860918	35866886	784	antisense	protein_phosphatase_1_regulatory_subunit_18_opposite_strand	1	9	11	8	11	2	0	5	0	0	0.132928	0.716419	0.92797	0.634233	0.94072	0.0834335	0	0.269637	0	0
ENSMUSG00000053441	31.8986	4.62665	2.109	7.23e-05	0.00071996	Adamts19	chr18	+	58836764	59053678	4666	protein_coding	a_disintegrin-like_and_metallopeptidase_(reprolysin_type)_with_thrombospondin_type_1_motif_19	30	39	29	14	5	4	0	12	4	11	0.670052	0.521627	0.411065	0.186491	0.0718471	0.0280377	0	0.108733	0.027754	0.115704
ENSMUSG00000086109	16.641	2.73885	2.0996	1.36e-05	0.0001717	Gm13391	chr2	+	6472000	6478619	816	lincRNA	predicted_gene_13391	10	14	19	9	11	9	3	1	4	2	1.27715	1.07073	1.54	0.685531	0.903829	0.360727	0.235489	0.0518126	0.158701	0.120293
ENSMUSG00000045502	63.8552	9.97048	2.0981	5.16e-05	0.00053861	Hcar2	chr5	-	123863570	123865516	1947	protein_coding	hydroxycarboxylic_acid_receptor_2	1	17	50	73	114	15	10	15	17	10	0.0535262	0.544908	1.69848	2.33041	3.92575	0.251972	0.328983	0.325725	0.282678	0.252078
ENSMUSG00000052270	29.1212	4.11897	2.0966	0.0001471	0.0013014	Fpr2	chr17	+	17887824	17893952	1133	protein_coding	formyl_peptide_receptor_2	0	29	33	10	49	9	6	2	4	5	0	1.59738	1.92638	0.548586	2.89968	0.2598	0.339204	0.0746321	0.114298	0.216591
ENSMUSG00000074243	8.77096	0.78109	2.0953	0.00057228	0.0040743	Gm10651	chr7	-	27949155	27949763	609	pseudogene	predicted_pseudogene_10651	4	2	15	6	6	0	0	3	0	2	0.684502	0.204952	1.62904	0.612363	0.660568	0	0	0.208271	0	0.161181
ENSMUSG00000022150	899.201	198.695	2.095	2.24e-18	2.85e-16	Dab2	chr15	+	6299788	6440712	4663	protein_coding	disabled_2_mitogen-responsive_phosphoprotein	572	687	1032	576	512	310	175	251	352	249	12.7839	9.19458	14.6377	7.67771	7.36187	2.17432	2.40388	2.2758	2.44392	2.6208
ENSMUSG00000022582	412.075	1.57722	2.0941	0.00078901	0.0052692	Ly6g	chr15	+	75155240	75159126	941	protein_coding	lymphocyte_antigen_6_complex_locus_G	0	163	473	419	624	1	0	3	9	0	0	10.8103	33.2452	27.6757	44.4609	0.0347566	0	0.13479	0.309644	0
ENSMUSG00000029641	162.619	34.1331	2.0939	3.82e-10	1.49e-08	Rasl11a	chr5	+	146845071	146847726	1126	protein_coding	RAS-like_family_11_member_A	40	194	191	86	159	69	37	27	38	50	3.70215	10.7524	11.219	4.74717	9.46766	2.00418	2.10476	1.0138	1.09258	2.17937
ENSMUSG00000044820	8.60087	0.509378	2.0935	0.00075946	0.0051152	AY074887	chr9	-	54950230	54950998	769	protein_coding	cDNA_sequence_AY074887	10	0	8	5	4	1	0	2	1	0	1.35521	0	0.688052	0.404128	0.348753	0.0425305	0	0.109959	0.0421001	0
ENSMUSG00000079355	721.732	155.464	2.0929	6.15e-13	4.19e-11	Ackr4	chr9	-	104084157	104126933	2698	protein_coding	atypical_chemokine_receptor_4	180	988	1074	472	351	212	142	246	248	189	6.95285	22.8536	26.3281	10.8736	8.72266	2.56993	3.37121	3.85495	2.97591	3.43811
ENSMUSG00000034235	526.7	102.642	2.083	2.29e-07	4.99e-06	Usp54	chr14	-	20548912	20618354	6495	protein_coding	ubiquitin_specific_peptidase_54	562	581	389	188	130	105	58	198	204	140	9.01757	5.58261	3.96121	1.79909	1.34199	0.528733	0.57199	1.28888	1.01686	1.05791
ENSMUSG00000071356	244345	46107.5	2.0808	1.32e-06	2.32e-05	Reg3b	chr6	+	78370885	78373466	759	protein_coding	regenerating_islet-derived_3_beta	23355	498079	95925	366691	135034	49405	30451	97496	132925	23859	3206.79	40954	8358.87	30028.5	11928.5	2128.9	2569.8	5430.88	5669.89	1542.8
ENSMUSG00000068888	6.0214	0	2.0791	0.00090715	0.0059369	Lce1i	chr3	-	92777210	92778899	731	protein_coding	late_cornified_envelope_1I	1	0	9	4	9	0	0	0	0	0	0.142566	0	0.814297	0.340108	0.825484	0	0	0	0	0
ENSMUSG00000042010	596.102	132.157	2.0741	3.11e-16	3.25e-14	Acacb	chr5	+	114146535	114250761	8788	protein_coding	acetyl-Coenzyme_A_carboxylase_beta	345	806	408	490	316	204	73	205	353	118	4.0913	5.72381	3.07063	3.46562	2.41091	0.759218	0.532075	0.986255	1.30045	0.65901
ENSMUSG00000026981	370.055	43.3159	2.0735	0.0004265	0.0031905	Il1rn	chr2	+	24336853	24351494	2474	protein_coding	interleukin_1_receptor_antagonist	2	151	530	335	497	94	52	41	58	42	0.0842486	3.80906	14.1688	8.41628	13.4692	1.24267	1.3463	0.700663	0.758993	0.833201
ENSMUSG00000032496	31.9459	4.58625	2.0724	0.00018208	0.0015508	Ltf	chr9	+	111019292	111042766	2742	protein_coding	lactotransferrin	0	50	13	38	40	13	8	4	4	1	0	1.138	0.313569	0.861373	0.978084	0.155061	0.18688	0.0616762	0.0472283	0.0178992
ENSMUSG00000075604	7.39795	0.734722	2.068	0.00062188	0.0043532	Cyp11b1	chr15	-	74834125	74841643	3165	protein_coding	cytochrome_P450_family_11_subfamily_b_polypeptide_1	1	17	4	3	8	0	1	2	2	0	0.0329275	0.335209	0.083588	0.0589145	0.169473	0	0.0202379	0.0267166	0.0204581	0
ENSMUSG00000096630	61.901	11.3771	2.0679	5.74e-06	8.23e-05	Vmn2r26	chr6	+	124024758	124062035	2568	protein_coding	vomeronasal_2_receptor_26	32	38	30	66	67	9	3	10	15	35	1.29864	0.923483	0.772652	1.59744	1.7493	0.114624	0.0748283	0.164638	0.189106	0.668918
ENSMUSG00000095066	6866.08	810.154	2.0674	0.00044111	0.0032834	Defa20	chr8	+	21509258	21510237	425	protein_coding	defensin_alpha_20	8223	587	4986	825	6204	2654	498	1559	698	452	2016.39	86.1965	775.927	120.653	978.738	204.239	75.0551	155.09	53.1712	52.1975
ENSMUSG00000064213	27023.9	3513.25	2.0656	0.00031311	0.0024516	Defa24	chr8	+	21734494	21735471	419	protein_coding	defensin_alpha_24	34139	3648	19405	3345	20839	9407	1778	8897	2504	2544	8491.2	543.352	3063.07	496.2	3334.62	734.283	271.805	897.749	193.477	297.991
ENSMUSG00000035202	14385.8	2041.73	2.062	0.00020499	0.0017095	Lars2	chr9	+	123366940	123462664	3881	protein_coding	leucyl-tRNA_synthetase_mitochondrial	2758	1639	6519	40334	7804	5074	1336	1919	3098	2720	74.0599	26.3558	111.095	645.955	134.821	42.7596	22.0497	20.9053	25.8433	34.3974
ENSMUSG00000100121	57.6569	9.9967	2.0603	1.53e-05	0.00019087	RP23-346B17.3	chr6	-	39063878	39067598	915	antisense	RIKEN_cDNA_1700025N23_gene	66	17	32	20	47	25	7	6	17	14	7.51718	1.15949	2.31306	1.35858	3.44398	0.893605	0.490023	0.27724	0.601503	0.750943
ENSMUSG00000097410	134.619	25.3717	2.06	3.34e-06	5.22e-05	Gm26668	chr11	+	102863337	103075903	3635	lincRNA	predicted_gene_26668	79	29	175	61	138	39	25	12	38	48	2.26493	0.497891	3.18413	1.04304	2.54541	0.350903	0.44053	0.139573	0.338446	0.648092
ENSMUSG00000074440	674.708	96.4966	2.0585	0.00020194	0.00169	Defa3	chr8	+	21287409	21288377	410	protein_coding	defensin_alpha_3	700	114	602	101	632	275	60	202	84	67	177.929	17.3525	97.1114	15.3113	103.352	21.9369	9.37362	20.8302	6.63292	8.02031
ENSMUSG00000025492	3567.07	764.943	2.0551	6.1e-10	2.3e-08	Ifitm3	chr7	-	141009586	141010770	678	protein_coding	interferon_induced_transmembrane_protein_3	457	4458	4111	2526	3573	1527	792	795	962	970	70.2455	410.347	401.029	231.568	353.335	73.6607	74.823	49.575	45.9362	70.217
ENSMUSG00000045551	7.72651	0.32227	2.053	0.001116	0.0070222	Fpr1	chr17	-	17876471	17883940	1324	protein_coding	formyl_peptide_receptor_1	0	1	10	3	16	0	0	1	0	1	0	0.047136	0.499539	0.140834	0.810244	0	0	0.0319328	0	0.0370691
ENSMUSG00000035187	6.42866	0.185721	2.0525	0.0011276	0.0070841	Nkx6-1	chr5	-	101659177	101664996	2100	protein_coding	NK6_homeobox_1	6	0	8	2	5	0	0	0	0	1	0.297759	0	0.251958	0.0591951	0.159637	0	0	0	0	0.0233712
ENSMUSG00000097348	7.27625	0.783894	2.0469	0.00057003	0.0040611	Rmst	chr10	-	92071037	92165170	2891	lincRNA	rhabdomyosarcoma_2_associated_transcript_(non-coding_RNA)	6	3	6	3	7	0	1	1	2	1	0.216289	0.064761	0.137265	0.0644983	0.162343	0	0.022156	0.0146244	0.0223971	0.0169766
ENSMUSG00000010651	909.582	190.925	2.0467	1.55e-08	4.37e-07	Acaa1b	chr9	-	119148023	119157093	1689	protein_coding	acetyl-Coenzyme_A_acyltransferase_1B	715	423	1091	730	318	358	143	139	328	313	44.1173	15.6297	42.7221	26.8638	12.6235	6.93234	5.42308	3.47945	6.28715	9.09525
ENSMUSG00000030717	1498.67	334.583	2.0444	1.06e-12	7.15e-11	Nupr1	chr7	-	126623249	126630861	2449	protein_coding	nuclear_protein_transcription_regulator_1	664	783	1441	983	1770	631	283	372	482	470	28.2561	19.9532	38.9164	24.9482	48.4583	8.42689	7.4018	6.42214	6.37188	9.41909
ENSMUSG00000024575	26.5919	4.58317	2.0431	2.6e-05	0.00029984	Pde6a	chr18	+	61220482	61289924	4421	protein_coding	phosphodiesterase_6A_cGMP-specific_rod_alpha	14	11	12	18	41	3	4	6	15	4	0.33002	0.155279	0.179522	0.253062	0.621795	0.0221936	0.0579534	0.0573794	0.109845	0.0444058
ENSMUSG00000025127	125.665	26.0654	2.0426	4.79e-08	1.22e-06	Gcgr	chr11	+	120530699	120538986	2502	protein_coding	glucagon_receptor	95	51	129	62	105	36	22	22	46	45	3.95702	1.27211	3.41004	1.54021	2.81375	0.470589	0.563216	0.371758	0.595224	0.882725
ENSMUSG00000097464	1210.1	146.489	2.0425	0.00051834	0.0037529	Gm26736	chr6	+	4946568	4947803	1236	lincRNA	predicted_gene_26736	882	115	1337	274	1488	245	151	27	140	337	74.3674	5.80657	71.5435	13.7787	80.7176	6.48297	7.82525	0.923572	3.66707	13.3817
ENSMUSG00000058354	42.4586	0	2.0423	0.0010219	0.0065546	Krt6a	chr15	-	101689932	101694307	2256	protein_coding	keratin_6A	0	24	54	63	39	0	0	0	0	0	0	0.663915	1.58311	1.73571	1.15907	0	0	0	0	0
ENSMUSG00000069792	42.0326	6.92192	2.042	0.00011304	0.0010434	Wfdc17	chr11	+	83703991	83706268	533	protein_coding	WAP_four-disulfide_core_domain_17	1	69	21	31	61	6	15	6	4	8	0.195526	8.07909	2.60585	3.61501	7.67337	0.368172	1.80262	0.475937	0.242964	0.736653
ENSMUSG00000041014	14.5171	2.26773	2.0409	6.75e-05	0.0006799	Nrg3	chr14	-	38368952	39473088	4011	protein_coding	neuregulin_3	12	5	9	16	9	3	2	5	5	1	0.311789	0.0777961	0.148405	0.247937	0.150444	0.0244622	0.0319387	0.0527039	0.0403578	0.0122362
ENSMUSG00000096295	6951.51	838.411	2.0371	0.00055164	0.0039532	Defa2	chr8	+	21378560	21379402	288	protein_coding	defensin_alpha_2	8408	564	5101	771	6176	2701	463	1610	729	560	3042.51	122.216	1171.44	166.394	1437.8	306.732	102.974	236.352	81.9492	95.4323
ENSMUSG00000024225	511.687	63.728	2.0346	0.00050827	0.0036868	Clps	chr17	-	28558210	28560766	550	protein_coding	colipase_pancreatic	693	47	363	63	339	112	43	107	45	111	131.312	5.33305	43.6517	7.11955	41.3257	6.66012	5.00778	8.2252	2.64886	9.90513
ENSMUSG00000018459	10.2283	1.18658	2.0343	0.00061332	0.0043024	Slc13a3	chr2	-	165405028	165473230	3524	protein_coding	solute_carrier_family_13_(sodium-dependent_dicarboxylate_transporter)_member_3	0	7	14	5	16	3	2	1	2	0	0	0.123966	0.262754	0.0881879	0.304416	0.0278427	0.0363525	0.0119975	0.018374	0
ENSMUSG00000068855	15.5829	2.42562	2.0327	0.00017511	0.0015025	Hist2h2ac	chr3	-	96220361	96220880	520	protein_coding	histone_cluster_2_H2ac	1	6	26	16	15	6	2	2	2	4	0.200414	0.720093	3.30695	1.91246	1.93407	0.377376	0.246358	0.162612	0.124519	0.377535
ENSMUSG00000024064	15.305	2.31067	2.0326	0.00018941	0.001602	Galnt14	chr17	-	73493228	73710453	2990	protein_coding	UDP-N-acetyl-alpha-D-galactosamine:polypeptide_N-acetylgalactosaminyltransferase_14	14	6	10	10	12	0	2	2	4	6	0.487965	0.125233	0.221201	0.207876	0.269088	0	0.0428448	0.0282803	0.043311	0.0984873
ENSMUSG00000089877	9.99771	0.457599	2.0296	0.0012783	0.007828	Gm16102	chr1	+	44644279	44644698	420	pseudogene	predicted_gene_16102	2	0	20	3	13	0	2	0	0	0	0.496264	0	3.14947	0.443963	2.07529	0	0.305014	0	0	0
ENSMUSG00000041378	220.021	50.3955	2.0285	5.47e-14	4.36e-12	Cldn5	chr16	+	18776847	18778260	1414	protein_coding	claudin_5	111	183	232	124	193	89	49	71	50	70	8.18099	8.07685	10.8517	5.45064	9.15149	2.05858	2.21966	2.12292	1.1448	2.42968
ENSMUSG00000004951	2133.21	507.603	2.0267	1.05e-28	4.78e-26	Hspb1	chr5	+	135887919	135889563	930	protein_coding	heat_shock_protein_1	726	1986	2202	2138	1572	787	406	700	1095	524	81.3553	133.271	156.6	142.889	113.332	27.677	27.9629	31.8229	38.1189	27.6534
ENSMUSG00000092471	18.4751	1.94943	2.0218	0.00084146	0.0055682	Cyp21a2-ps	chr17	-	34719813	34722252	1383	pseudogene	cytochrome_P450_family_21_subfamily_a_polypeptide_2_pseudogene	3	2	24	8	33	2	0	3	0	7	0.226064	0.0902502	1.14775	0.359536	1.59984	0.0472971	0	0.0917116	0	0.248414
ENSMUSG00000006462	16.6599	1.46261	2.018	NA	NA	A530013C23Rik	chr2	+	167691177	167729172	3489	lincRNA	RIKEN_cDNA_A530013C23_gene	28	7	4	4	4	0	2	6	0	1	0.836352	0.12521	0.0758257	0.071258	0.0768675	0	0.0367171	0.0727069	0	0.0140669
ENSMUSG00000059493	243.977	56.1707	2.0127	2.15e-15	2.03e-13	Nhs	chrX	-	161833296	162159730	8805	protein_coding	Nance-Horan_syndrome_(human)	114	276	224	211	150	87	25	95	151	51	1.3493	1.95623	1.68258	1.48946	1.14221	0.323159	0.181866	0.456162	0.55521	0.284276
ENSMUSG00000031538	714.243	164.913	2.0094	2.57e-13	1.88e-11	Plat	chr8	+	22757744	22782847	2531	protein_coding	plasminogen_activator_tissue	206	653	762	697	587	386	178	155	320	105	8.48218	16.1013	19.9122	17.1165	15.55	4.98795	4.50472	2.5892	4.09324	2.03609
ENSMUSG00000041144	157.387	31.2129	2.007	3.46e-06	5.39e-05	Dnah7b	chr1	+	46066315	46373546	12314	protein_coding	dynein_axonemal_heavy_chain_7B	142	28	184	64	110	64	23	36	43	45	1.20177	0.141906	0.988271	0.32304	0.598932	0.169984	0.119638	0.123603	0.113052	0.179355
ENSMUSG00000030022	180.843	42.8946	2.0069	3.99e-21	7.12e-19	Adamts9	chr6	-	92772699	92943492	8016	protein_coding	a_disintegrin-like_and_metallopeptidase_(reprolysin_type)_with_thrombospondin_type_1_motif_9	77	190	186	147	123	58	27	77	84	51	1.00107	1.47923	1.53466	1.13982	1.0288	0.236645	0.215748	0.406124	0.339259	0.312257
ENSMUSG00000040794	77.1308	17.7887	2.0045	2.28e-12	1.42e-10	C1qtnf4	chr2	+	90885860	90890525	1290	protein_coding	C1q_and_tumor_necrosis_factor_related_protein_4	42	81	87	52	40	35	19	18	28	19	3.39306	3.91864	4.46054	2.50547	2.079	0.88737	0.943417	0.58994	0.702713	0.722876
ENSMUSG00000039109	98.9421	21.1713	2	1.48e-07	3.4e-06	F13a1	chr13	-	36867178	37050244	3877	protein_coding	coagulation_factor_XIII_A1_subunit	13	95	129	68	106	38	9	37	29	33	0.349446	1.52921	2.20065	1.09015	1.83313	0.320564	0.148692	0.403489	0.242165	0.417752
ENSMUSG00000082292	103.962	18.2107	1.9981	9.26e-05	0.00088066	Gm12250	chr11	+	58187739	58189012	1274	pseudogene	predicted_gene_12250	1	191	51	90	130	13	30	32	29	11	0.0818018	9.3563	2.64764	4.39084	6.8416	0.333734	1.50831	1.06195	0.73695	0.423763
ENSMUSG00000034829	7.18023	0.457599	1.9975	0.0014723	0.008775	Nxnl1	chr8	-	71560556	71566649	2777	protein_coding	nucleoredoxin-like_1	9	4	7	1	2	0	2	0	0	0	0.337753	0.0898927	0.166717	0.022382	0.0482878	0	0.0461311	0	0	0
ENSMUSG00000078921	197.692	38.6973	1.9966	1.14e-05	0.00014739	Tgtp2	chr11	-	49057194	49064206	2810	protein_coding	T_cell_specific_GTPase_2	6	252	150	137	295	48	56	48	56	38	0.222524	5.59673	3.53055	3.03032	7.03881	0.558678	1.2765	0.722205	0.645196	0.663708
ENSMUSG00000032281	88.6665	15.6462	1.9962	9.92e-05	0.00093352	Acsbg1	chr9	-	54604877	54661870	2880	protein_coding	acyl-CoA_synthetase_bubblegum_family_member_1	13	33	109	59	134	6	41	11	14	13	0.470417	0.715092	2.50318	1.27331	3.11958	0.0681374	0.911866	0.161483	0.157378	0.221539
ENSMUSG00000068341	105.501	23.6553	1.9952	6.68e-09	2.05e-07	Reg3d	chr6	-	78375874	78378865	782	protein_coding	regenerating_islet-derived_3_delta	25	202	60	98	76	31	13	32	38	44	3.3317	16.1207	5.0746	7.78922	6.51614	1.29653	1.06482	1.73009	1.57321	2.76151
ENSMUSG00000040564	85.0827	16.8154	1.993	8.09e-06	0.00011046	Apoc1	chr7	-	19689484	19692658	487	protein_coding	apolipoprotein_C-I	39	100	8	68	116	22	16	13	40	22	8.3458	12.8148	1.08647	8.6787	15.9703	1.47748	2.10441	1.1286	2.65914	2.21714
ENSMUSG00000028749	181.015	40.1263	1.9925	2.98e-09	9.84e-08	Pla2g2f	chr4	-	138750533	138757626	2465	protein_coding	phospholipase_A2_group_IIF	142	111	150	85	153	73	30	92	50	33	6.00349	2.81026	4.02468	2.14327	4.16158	0.968573	0.77955	1.57796	0.656693	0.657048
ENSMUSG00000021950	89.0547	18.2197	1.9922	2.47e-06	4e-05	Anxa8	chr14	+	34085981	34100571	1880	protein_coding	annexin_A8	5	94	90	97	94	24	15	31	50	10	0.277169	3.1204	3.16623	3.20692	3.35238	0.417523	0.511062	0.697155	0.861037	0.261061
ENSMUSG00000086361	9.40677	0.821797	1.9919	0.001139	0.0071355	Gm6569	chr15	+	73834561	73839908	811	protein_coding	predicted_gene_6569	7	13	12	1	3	2	0	0	5	0	0.899517	1.00038	0.978628	0.0766397	0.248019	0.0806558	0	0	0.199599	0
ENSMUSG00000028539	114.048	25.4327	1.9903	5.27e-09	1.65e-07	Artn	chr4	-	117926162	117929763	2177	protein_coding	artemin	39	95	166	47	104	60	24	29	42	21	1.86697	2.72336	5.04321	1.34188	3.20301	0.901404	0.706143	0.563203	0.624598	0.473436
ENSMUSG00000057729	27.1857	5.27375	1.9895	1.38e-05	0.00017404	Prtn3	chr10	+	79874476	79883174	1025	protein_coding	proteinase_3	10	27	20	17	33	17	4	1	6	8	1.01674	1.64392	1.29052	1.03086	2.15861	0.54244	0.249963	0.0412479	0.189512	0.383059
ENSMUSG00000022847	314.863	74.6701	1.9888	3.61e-15	3.37e-13	Thpo	chr16	-	20725158	20734511	1712	protein_coding	thrombopoietin	126	245	277	261	319	163	60	69	112	102	7.67006	8.93105	10.7012	9.47571	12.4931	3.11394	2.24485	1.704	2.11799	2.92413
ENSMUSG00000020262	145.056	35.0056	1.9861	1.34e-18	1.78e-16	Adarb1	chr10	-	77290726	77418270	6662	protein_coding	adenosine_deaminase_RNA-specific_B1	83	179	119	115	76	51	30	50	54	48	1.29839	1.67683	1.18141	1.07292	0.764879	0.250376	0.288441	0.317315	0.262421	0.35362
ENSMUSG00000021922	13.3308	2.4454	1.9847	9.56e-05	0.00090642	Itih4	chr14	+	30886476	30901981	3159	protein_coding	inter_alpha-trypsin_inhibitor_heavy_chain_4	5	9	18	8	12	3	4	5	1	2	0.16495	0.177801	0.37686	0.157404	0.254692	0.0310598	0.0811055	0.0669184	0.0102485	0.0310728
ENSMUSG00000022218	71.5152	13.0591	1.9789	9.71e-05	0.00091746	Tgm1	chr14	-	55700009	55713492	2852	protein_coding	transglutaminase_1_K_polypeptide	8	63	90	52	83	13	30	3	6	19	0.29233	1.37858	2.08713	1.13326	1.95125	0.14908	0.67377	0.0444731	0.0681101	0.326967
ENSMUSG00000040964	849.577	209.417	1.9739	6.26e-24	1.57e-21	Arhgef10l	chr4	-	140514485	140666012	4531	protein_coding	Rho_guanine_nucleotide_exchange_factor_(GEF)_10-like	254	1140	695	750	694	339	177	358	288	247	5.84214	15.7019	10.1449	10.2883	10.2695	2.44699	2.50218	3.34052	2.05782	2.67549
ENSMUSG00000020363	63.0622	15.0736	1.9697	1.81e-10	7.68e-09	Gfpt2	chr11	+	49794178	49838613	2947	protein_coding	glutamine_fructose-6-phosphate_transaminase_2	21	80	44	54	59	14	21	20	28	14	0.742628	1.69414	0.987484	1.13891	1.34232	0.155373	0.456435	0.286929	0.307601	0.233157
ENSMUSG00000097198	186.681	28.1092	1.9684	0.00046661	0.0034355	9330159N05Rik	chr5	+	93044720	93048430	3711	protein_coding	RIKEN_cDNA_9330159N05_gene	95	20	229	37	278	22	19	31	43	64	2.66787	0.336341	4.08133	0.619706	5.0227	0.193891	0.327946	0.35318	0.375135	0.846426
ENSMUSG00000091115	3.79914	0	1.9679	0.0016663	0.0097153	BC027582	chr3	-	103722222	103734229	889	processed_transcript	cDNA_sequence_BC027582	2	4	7	1	1	0	0	0	0	0	0.234456	0.280801	0.520779	0.0699154	0.0754192	0	0	0	0	0
ENSMUSG00000087589	19.8387	2.99397	1.9548	0.00054783	0.0039331	D430040D24Rik	chr1	+	36558359	36565613	910	processed_transcript	RIKEN_cDNA_D430040D24_gene	15	5	29	5	15	2	3	0	5	8	1.71784	0.342901	2.10773	0.34151	1.10518	0.0718812	0.211164	0	0.177885	0.431468
ENSMUSG00000035458	195.494	40.5594	1.9539	8e-06	0.00010957	Tnni3	chr7	-	4518305	4524229	912	protein_coding	troponin_I_cardiac_3	112	64	266	84	184	82	53	25	22	68	12.7984	4.37951	19.2905	5.72479	13.5272	2.94067	3.72238	1.15897	0.780976	3.65944
ENSMUSG00000037447	480.53	112.755	1.9535	9.22e-10	3.34e-08	Arid5a	chr1	+	36307733	36324029	5504	protein_coding	AT_rich_interactive_domain_5A_(MRF1-like)	140	377	730	332	357	199	165	107	132	114	2.65083	4.27468	8.77207	3.74916	4.34884	1.1825	1.92019	0.821922	0.776435	1.01654
ENSMUSG00000055926	90.1011	21.0051	1.9533	6.81e-10	2.54e-08	Gm14137	chr2	+	119174509	119177575	3067	protein_coding	predicted_gene_14137	24	84	54	86	114	37	17	37	40	16	0.815511	1.70925	1.16449	1.74285	2.49215	0.394561	0.355038	0.510051	0.422237	0.256039
ENSMUSG00000021453	2857.21	686.893	1.9529	1.54e-12	1.01e-10	Gadd45g	chr13	+	51846678	51848468	1071	protein_coding	growth_arrest_and_DNA-damage-inducible_45_gamma	1619	1893	3475	1501	2229	1052	779	827	858	914	157.54	110.307	214.597	87.1096	139.542	32.1257	46.5895	32.6469	25.9363	41.8848
ENSMUSG00000020599	475.584	113.738	1.9506	1.82e-11	9.56e-10	Rgs9	chr11	-	109225355	109298129	3464	protein_coding	regulator_of_G-protein_signaling_9	148	291	496	337	580	179	106	136	168	161	4.45262	5.24271	9.47025	6.04682	11.2262	1.69006	1.96005	1.65992	1.57015	2.28112
ENSMUSG00000032691	54.3619	9.34582	1.9506	0.00024289	0.0019784	Nlrp3	chr11	+	59541568	59566956	4021	protein_coding	NLR_family_pyrin_domain_containing_3	1	29	33	37	116	6	6	15	16	18	0.0259178	0.450095	0.542797	0.57193	1.93423	0.0488027	0.0955778	0.157718	0.128824	0.219704
ENSMUSG00000075045	4.29663	0.2288	1.9494	0.0019761	0.011144	Gm4981	chr10	-	58234848	58236699	1852	protein_coding	predicted_gene_4981	1	2	8	2	4	0	1	0	0	0	0.0562719	0.0673953	0.285698	0.0671218	0.144811	0	0.0345859	0	0	0
ENSMUSG00000030247	1306.17	310.347	1.9479	8.47e-11	3.82e-09	Kcnj8	chr6	-	142564939	142571356	2188	protein_coding	potassium_inwardly-rectifying_channel_subfamily_J_member_8	287	2124	1340	1189	727	443	185	642	723	232	13.6699	60.5826	40.5056	33.7761	22.2777	6.62191	5.41582	12.4055	10.698	5.20404
ENSMUSG00000097885	359.259	83.3988	1.9478	3.93e-09	1.26e-07	5031434O11Rik	chr3	+	51559757	51567117	3727	lincRNA	RIKEN_cDNA_5031434O11_gene	242	192	404	161	300	152	70	70	136	128	6.76688	3.21501	7.16934	2.68498	5.39692	1.33386	1.20304	0.794079	1.18138	1.68558
ENSMUSG00000073490	252.669	60.6311	1.9463	5e-11	2.4e-09	AI607873	chr1	-	173723430	173741809	3481	protein_coding	expressed_sequence_AI607873	124	280	162	163	255	79	56	68	63	117	3.71236	5.01989	3.078	2.91044	4.91156	0.742249	1.03044	0.825905	0.585931	1.64961
ENSMUSG00000089762	303.312	71.436	1.9449	1.98e-09	6.75e-08	Ier5l	chr2	-	30471537	30474219	2683	protein_coding	immediate_early_response_5-like	86	262	332	215	320	131	73	57	69	125	3.34049	6.09426	8.18417	4.98073	7.99674	1.5969	1.74278	0.898213	0.832603	2.2866
ENSMUSG00000028109	6.95096	0.83791	1.9448	0.00095256	0.0061928	Hormad1	chr3	+	95559677	95587671	1511	protein_coding	HORMA_domain_containing_1	6	5	8	4	2	2	1	1	2	0	0.413827	0.206512	0.350173	0.16454	0.0887461	0.0432905	0.0423912	0.0279808	0.0428524	0
ENSMUSG00000086479	7.88367	0.662608	1.9439	0.0017532	0.010114	Gm16014	chr5	+	43876036	43877304	538	sense_intronic	predicted_gene_16014	1	18	1	10	6	0	0	4	1	0	0.193709	2.088	0.122935	1.15529	0.747744	0	0	0.314342	0.0601766	0
ENSMUSG00000097707	10.9136	1.3329	1.9438	0.0010737	0.0068195	Gm26742	chr18	+	54981435	54987689	3340	lincRNA	predicted_gene_26742	8	3	7	3	16	0	2	3	4	0	0.249618	0.0560551	0.138615	0.0558277	0.321186	0	0.0383551	0.0379752	0.0387724	0
ENSMUSG00000087382	73.8041	15.5882	1.9428	3.19e-06	4.99e-05	Ctcflos	chr2	+	173110818	173133204	3476	antisense	CCCTC-binding_factor_(zinc_finger_protein)-like_opposite_strand	55	68	21	27	93	32	12	13	35	17	1.64898	1.22087	0.399574	0.482791	1.79385	0.30109	0.221127	0.158121	0.325985	0.240032
ENSMUSG00000004328	174.825	40.3858	1.9415	2.62e-09	8.74e-08	Hif3a	chr7	-	17031507	17062427	6402	protein_coding	hypoxia_inducible_factor_3_alpha_subunit	154	143	134	97	95	74	19	82	67	44	2.5069	1.39399	1.38435	0.94174	0.994928	0.378044	0.190098	0.541531	0.33882	0.337316
ENSMUSG00000056031	7.83822	0.861502	1.9415	0.001373	0.0082995	9330154J02Rik	chr9	-	85820241	85844323	2557	processed_transcript	RIKEN_cDNA_9330154J02_gene	1	4	11	3	12	3	1	2	0	0	0.0407569	0.0976269	0.284524	0.0729231	0.314655	0.0383722	0.0250501	0.0330693	0	0
ENSMUSG00000034855	346.922	52.2974	1.9378	0.00066724	0.0046065	Cxcl10	chr5	-	92346638	92348889	1094	protein_coding	chemokine_(C-X-C_motif)_ligand_10	4	687	162	301	407	76	72	36	66	76	0.381044	39.1904	9.79389	17.1011	24.9437	2.27208	4.21556	1.39127	1.95315	3.40954
ENSMUSG00000058908	596.85	136.984	1.9375	4.34e-08	1.11e-06	Pla2g2a	chr4	+	138831857	138835186	788	polymorphic_pseudogene	phospholipase_A2_group_IIA_(platelets_synovial_fluid)	443	339	800	168	390	228	114	255	205	134	58.5881	26.8481	67.1462	13.2513	33.1835	9.46314	9.26656	13.6817	8.42243	8.346
ENSMUSG00000074444	12372.2	1921.28	1.937	0.00057535	0.0040902	Gm15284	chr8	+	21134642	21135598	398	protein_coding	predicted_gene_15284	15021	2006	9218	1595	9950	5569	919	4365	1452	1499	3933.22	314.549	1531.83	249.088	1676.19	457.637	147.901	463.689	118.112	184.85
ENSMUSG00000043342	51.3908	12.2214	1.9354	3.03e-10	1.22e-08	Hoxd9	chr2	+	74697727	74700208	2136	protein_coding	homeobox_D9	31	47	28	46	43	16	11	16	21	17	1.51249	1.37321	0.86699	1.33854	1.34974	0.244988	0.329861	0.316697	0.318293	0.390614
ENSMUSG00000000628	2295.11	509.703	1.9341	8.64e-07	1.6e-05	Hk2	chr6	-	82725025	82774454	5513	protein_coding	hexokinase_2	155	3222	1512	1830	3100	735	598	816	709	489	2.93006	36.4735	18.1393	20.6318	37.7014	4.3604	6.94789	6.25788	4.16359	4.35332
ENSMUSG00000032492	355.113	87.7525	1.9338	1.97e-14	1.66e-12	Pth1r	chr9	-	110722088	110743686	2252	protein_coding	parathyroid_hormone_1_receptor	149	253	434	233	309	152	74	110	125	124	6.89525	7.0112	12.7461	6.43076	9.1997	2.20751	2.10476	2.06514	1.79701	2.70242
ENSMUSG00000044534	34.0214	7.48308	1.9334	3.73e-06	5.73e-05	Ackr2	chr9	+	121898464	121911064	2784	protein_coding	atypical_chemokine_receptor_2	27	30	26	15	25	8	13	10	6	8	1.01071	0.6725	0.617677	0.334886	0.60208	0.0939826	0.299098	0.151864	0.0697737	0.141033
ENSMUSG00000020826	3089	740.178	1.9331	2.13e-10	8.9e-09	Nos2	chr11	+	78920787	78960254	4192	protein_coding	nitric_oxide_synthase_2_inducible	1045	4045	952	3308	3281	958	730	1115	1656	610	25.9793	60.2196	15.0201	49.0477	52.477	7.4743	11.1543	11.2455	12.7894	7.14182
ENSMUSG00000031919	23.2012	4.0884	1.9313	0.00017712	0.0015164	Tmed6	chr8	-	107061484	107065644	863	protein_coding	transmembrane_emp24_protein_transport_domain_containing_6	23	7	16	9	21	4	2	11	3	7	2.77747	0.506206	1.22622	0.648196	1.63152	0.151592	0.148443	0.538899	0.112543	0.398096
ENSMUSG00000058398	5.56194	0	1.9293	0.0019616	0.011078	Prss43	chr9	+	110826690	110831502	1990	protein_coding	protease_serine_43	8	2	5	2	0	0	0	0	0	0	0.418957	0.0627216	0.166178	0.0624672	0	0	0	0	0	0
ENSMUSG00000039903	63.6633	13.1729	1.928	1.12e-05	0.00014636	Eva1c	chr16	+	90826719	90905109	2076	protein_coding	eva-1_homolog_C_(C._elegans)	61	41	70	14	33	21	8	11	31	20	3.06221	1.23253	2.23012	0.419156	1.06579	0.33084	0.246833	0.224022	0.483442	0.472827
ENSMUSG00000060591	3060.73	736.103	1.9274	2.71e-10	1.11e-08	Ifitm2	chr7	-	140954839	140955961	627	protein_coding	interferon_induced_transmembrane_protein_2	508	4503	3149	2302	2658	1056	570	1656	1259	573	84.4362	448.203	332.172	228.198	284.231	55.0837	58.23	111.665	65.0082	44.8526
ENSMUSG00000018822	36.8107	8.48282	1.9258	4.64e-08	1.19e-06	Sfrp5	chr19	-	42197971	42202252	1900	protein_coding	secreted_frizzled-related_sequence_protein_5	10	52	26	43	25	17	6	15	18	5	0.548503	1.70801	0.90506	1.40666	0.882206	0.292632	0.202273	0.333782	0.30671	0.129157
ENSMUSG00000046432	802.166	197.499	1.9225	2.04e-12	1.29e-10	Ngfrap1	chrX	+	136270253	136271978	933	protein_coding	nerve_growth_factor_receptor_(TNFRSF16)_associated_protein_1	207	811	1041	578	654	315	175	425	300	144	23.1218	54.2475	73.7949	38.5053	46.998	11.0422	12.0142	19.2589	10.41	7.57497
ENSMUSG00000037624	195.752	46.1518	1.9213	1.88e-08	5.23e-07	Kcnk2	chr1	-	189207931	189343832	3572	protein_coding	potassium_channel_subfamily_K_member_2	68	110	282	115	186	73	32	60	54	84	1.98395	1.92186	5.2215	2.00107	3.49128	0.668402	0.573823	0.710175	0.489432	1.15416
ENSMUSG00000026068	109.235	26.6032	1.9108	6.28e-10	2.35e-08	Il18rap	chr1	+	40515362	40551705	4889	protein_coding	interleukin_18_receptor_accessory_protein	68	63	80	81	108	43	32	33	30	33	1.44951	0.804194	1.08225	1.02977	1.48111	0.287657	0.419247	0.285377	0.19866	0.331279
ENSMUSG00000057897	805.585	187.461	1.9103	1.3e-07	2.99e-06	Camk2b	chr11	-	5969644	6066362	4125	protein_coding	calcium/calmodulin-dependent_protein_kinase_II_beta	700	367	836	629	307	518	177	161	269	170	17.6851	5.55242	13.4042	9.47767	4.98997	4.10707	2.74846	1.65016	2.11124	2.02267
ENSMUSG00000084897	21.9288	4.50058	1.9101	7.45e-05	0.00073658	Gm14226	chr2	+	155018266	155027104	3243	protein_coding	predicted_gene_14226	5	45	15	8	22	4	3	4	8	10	0.160678	0.865976	0.305916	0.153327	0.454841	0.0403403	0.0592535	0.0521481	0.0798643	0.15134
ENSMUSG00000028214	639.968	161.441	1.91	1.55e-14	1.33e-12	Gem	chr4	+	11704457	11714752	2006	protein_coding	GTP_binding_protein_(gene_overexpressed_in_skeletal_muscle)	200	1043	704	408	361	203	149	253	301	180	10.3904	32.4484	23.2113	12.6417	12.0659	3.30972	4.75768	5.3323	4.85786	4.40394
ENSMUSG00000082120	17.145	2.7007	1.905	0.0007063	0.0048303	Gm15720	chr6	-	146463326	146463607	282	pseudogene	predicted_gene_15720	8	3	19	3	28	4	2	1	6	5	2.95647	0.663915	4.45617	0.661222	6.65722	0.463914	0.454277	0.149926	0.68883	0.870204
ENSMUSG00000061186	13.5044	2.22776	1.9042	0.00046438	0.0034204	Sfmbt2	chr2	+	10370510	10595253	7874	protein_coding	Scm-like_with_four_mbt_domains_2	12	6	12	10	7	1	3	7	4	0	0.158825	0.047555	0.100796	0.0789368	0.0596055	0.00415366	0.0244043	0.0375862	0.0164465	0
ENSMUSG00000053897	285.59	72.248	1.9011	3.73e-16	3.86e-14	Slc39a8	chr3	+	135825279	135888572	4212	protein_coding	solute_carrier_family_39_(metal_ion_transporter)_member_8	137	319	183	285	210	107	42	156	146	62	3.38972	4.72653	2.87356	4.20563	3.34283	0.830849	0.638706	1.56589	1.12221	0.722443
ENSMUSG00000025075	74.4602	15.6647	1.8989	1.83e-05	0.00022128	Habp2	chr19	+	56287137	56320822	2815	protein_coding	hyaluronic_acid_binding_protein_2	68	25	74	27	57	26	9	46	17	12	2.51746	0.554245	1.73864	0.596156	1.35763	0.30208	0.204788	0.690883	0.195515	0.20922
ENSMUSG00000002059	533.072	131.961	1.8987	4.66e-11	2.25e-09	Rab34	chr11	+	78188430	78192193	1685	protein_coding	RAB34_member_RAS_oncogene_family	389	401	542	252	361	298	114	135	205	150	24.0592	14.852	21.2744	9.29556	14.3645	5.7842	4.33356	3.38734	3.9388	4.36909
ENSMUSG00000046768	777.399	199.776	1.8986	2.14e-18	2.74e-16	Rhoj	chr12	+	75308322	75401456	4892	protein_coding	ras_homolog_gene_family_member_J	226	740	831	736	634	347	128	304	422	206	4.81453	9.4403	11.235	9.35118	8.68933	2.3199	1.67596	2.62732	2.79277	2.06672
ENSMUSG00000058248	40.1451	9.16701	1.8978	1.72e-06	2.92e-05	Kcnh1	chr1	+	192190784	192510159	7232	protein_coding	potassium_voltage-gated_channel_subfamily_H_(eag-related)_member_1	14	43	21	39	44	5	8	10	27	12	0.201745	0.371065	0.192052	0.335182	0.407923	0.022612	0.0708551	0.0584611	0.120869	0.0814372
ENSMUSG00000028270	1072.73	200.573	1.8959	0.00024973	0.002024	Gbp2	chr3	+	142620602	142638008	2516	protein_coding	guanylate_binding_protein_2	45	2657	590	892	815	206	266	354	367	129	1.86395	65.9054	15.5095	22.0358	21.7185	2.67783	6.7719	5.94864	4.72242	2.5164
ENSMUSG00000031027	13.7618	2.13015	1.8941	0.0007451	0.0050447	Stk33	chr7	-	109279223	109439081	2410	protein_coding	serine/threonine_kinase_33	11	9	22	5	3	5	0	1	4	5	0.475672	0.233059	0.603758	0.128952	0.0834618	0.0678546	0	0.0175432	0.0537344	0.101825
ENSMUSG00000079652	16.8603	2.95802	1.8935	0.00053245	0.0038381	Fam71f2	chr6	+	29279593	29290680	1180	protein_coding	family_with_sequence_similarity_71_member_F2	7	6	28	9	14	0	3	2	6	7	0.618227	0.317329	1.5694	0.474062	0.795481	0	0.162847	0.0716594	0.164619	0.29115
ENSMUSG00000022091	664.269	163.478	1.8927	8.42e-10	3.08e-08	Sorbs3	chr14	-	70180468	70207637	2914	protein_coding	sorbin_and_SH3_domain_containing_3	511	422	684	318	448	256	168	162	236	241	18.2753	9.03781	15.5247	6.78285	10.3079	2.87327	3.69283	2.35045	2.622	4.05908
ENSMUSG00000049551	20.6883	3.27607	1.8926	0.00059201	0.0041829	Fzd9	chr5	-	135248938	135251230	2293	protein_coding	frizzled_homolog_9_(Drosophila)	28	8	10	6	11	7	3	6	8	0	1.27258	0.217734	0.288439	0.162638	0.321642	0.0998437	0.0838025	0.11063	0.112952	0
ENSMUSG00000086446	267.334	57.0833	1.8925	2.65e-05	0.00030538	Prkag2os1	chr5	+	24902569	24906850	991	antisense	protein_kinase_AMP-activated_gamma_2_non-catalytic_subunit_opposite_strand_1	152	50	336	138	283	95	57	21	74	114	15.9846	3.14874	22.4245	8.65526	19.1468	3.13528	3.68418	0.895924	2.41751	5.64587
ENSMUSG00000075270	148.246	35.7205	1.8911	9.94e-09	2.94e-07	Pde11a	chr2	-	75989141	76338774	4189	protein_coding	phosphodiesterase_11A	65	90	136	82	186	50	26	82	65	27	1.61709	1.34083	2.14727	1.21669	2.97705	0.390379	0.39756	0.827616	0.502357	0.31634
ENSMUSG00000021281	695.909	177.586	1.8908	2.09e-13	1.57e-11	Tnfaip2	chr12	+	111442469	111455018	3889	protein_coding	tumor_necrosis_factor_alpha-induced_protein_2	207	791	606	563	673	289	227	184	199	230	5.54708	12.6934	10.306	8.99799	11.6027	2.43045	3.73876	2.00035	1.65663	2.90262
ENSMUSG00000078853	1043.47	229.081	1.8893	1.31e-05	0.00016655	Igtp	chr11	+	58199556	58207591	2022	protein_coding	interferon_gamma_induced_GTPase	82	1540	686	840	1337	198	411	176	244	317	4.22635	47.5313	22.4388	25.821	44.3337	3.20266	13.0197	3.68008	3.90677	7.69446
ENSMUSG00000098202	4.55691	0	1.889	0.0024071	0.013087	B830012L14Rik	chr12	+	109695586	109702587	4505	lincRNA	RIKEN_cDNA_B830012L14_gene	2	2	10	4	0	0	0	0	0	0	0.0462666	0.0277061	0.146812	0.0551874	0	0	0	0	0	0
ENSMUSG00000069763	61.183	15.1308	1.8886	2.13e-09	7.23e-08	Tmem100	chr11	+	90030348	90036508	1767	protein_coding	transmembrane_protein_100	28	50	76	43	42	15	13	19	30	23	1.65141	1.76593	2.84469	1.51254	1.59366	0.27764	0.471245	0.454614	0.54966	0.638839
ENSMUSG00000040152	1817.7	461.933	1.8882	3.61e-13	2.55e-11	Thbs1	chr2	+	118111876	118127133	5848	protein_coding	thrombospondin_1	395	2421	1567	2032	1317	888	284	853	868	393	7.03918	25.8362	17.7223	21.5969	15.0995	4.96629	3.11065	6.1669	4.80532	3.29826
ENSMUSG00000097667	97.5478	21.9098	1.8873	6.23e-06	8.8e-05	Gm26764	chr12	+	87332488	87335655	2596	lincRNA	predicted_gene_26764	40	35	142	42	107	25	16	21	33	46	1.60579	0.841402	3.61777	1.00559	2.76352	0.314965	0.39478	0.342011	0.411546	0.869667
ENSMUSG00000047420	55.6023	13.1444	1.8865	7.45e-07	1.41e-05	Fam180a	chr6	-	35312746	35326141	1528	protein_coding	family_with_sequence_similarity_180_member_A	11	82	66	44	36	9	15	22	34	9	0.750242	3.34912	2.85679	1.7898	1.57966	0.19264	0.628793	0.60873	0.720386	0.289081
ENSMUSG00000073682	441.658	64.8429	1.8827	0.0012805	0.007839	Gm10563	chr4	-	155614413	155645408	237	protein_coding	predicted_gene_10563	223	33	592	103	614	84	57	21	77	161	98.0593	8.68972	165.208	27.0124	173.702	11.592	15.4052	3.74625	10.5185	33.3409
ENSMUSG00000062168	3.80024	0.136549	1.879	0.0028625	0.015065	Ppef1	chrX	-	160623094	160735765	2483	protein_coding	protein_phosphatase_with_EF_hand_calcium-binding_domain_1	1	7	1	2	5	0	0	1	0	0	0.0419716	0.175939	0.0266367	0.0500643	0.135013	0	0	0.0170274	0	0
ENSMUSG00000022935	38.6184	8.50462	1.8783	1.4e-05	0.00017574	Grik1	chr16	-	87896196	88056176	2894	protein_coding	glutamate_receptor_ionotropic_kainate_1	18	15	69	23	22	10	9	11	21	7	0.648196	0.323469	1.57691	0.493974	0.509692	0.113013	0.199197	0.160701	0.234926	0.118713
ENSMUSG00000083226	6.4375	0.574011	1.8778	0.0026289	0.014065	Gm7831	chr16	+	90915180	90915731	552	pseudogene	predicted_gene_7831	8	2	4	2	4	0	2	0	1	0	1.51037	0.226116	0.479268	0.225199	0.485853	0	0.232076	0	0.0586503	0
ENSMUSG00000011257	5368.76	1261.57	1.8761	8.68e-07	1.61e-05	Pabpc4	chr4	+	123262351	123298925	3166	protein_coding	poly(A)_binding_protein_cytoplasmic_4	2317	1433	6669	2453	6899	1859	893	1654	1804	2146	76.2689	28.2472	139.318	48.1572	146.103	19.2041	18.0668	22.0877	18.4474	33.2674
ENSMUSG00000021319	11.4708	1.80948	1.876	0.00071073	0.0048545	Sfrp4	chr13	+	19623175	19632821	1756	protein_coding	secreted_frizzled-related_protein_4	8	15	5	14	3	2	1	3	8	0	0.474786	0.533098	0.188323	0.49554	0.114546	0.0372505	0.0364767	0.0722307	0.147494	0
ENSMUSG00000029372	13.5452	1.17103	1.8746	0.0026691	0.014226	Ppbp	chr5	+	90768518	90770060	1080	protein_coding	pro-platelet_basic_protein	0	4	29	16	8	2	0	0	8	0	0	0.231141	1.77595	0.920812	0.496649	0.0605665	0	0	0.239815	0
ENSMUSG00000058216	208.643	52.6786	1.874	3.47e-10	1.37e-08	BC021614	chr19	-	4057477	4059446	708	protein_coding	cDNA_sequence_BC021614	47	147	241	211	199	73	57	99	79	44	6.91826	12.9576	22.5134	18.5235	18.8453	3.37222	5.15681	5.9119	3.61246	3.05014
ENSMUSG00000024222	3949.77	1024.94	1.8701	1.51e-14	1.31e-12	Fkbp5	chr17	-	28399095	28517524	3858	protein_coding	FK506_binding_protein_5	2204	3655	3536	3958	2026	1239	547	1904	2210	1260	59.5363	59.1242	60.6188	63.7659	35.2096	10.5035	9.08165	20.8656	18.5455	16.0291
ENSMUSG00000028859	188.998	42.7197	1.8679	1.26e-05	0.00016122	Csf3r	chr4	+	126024550	126044440	3481	protein_coding	colony_stimulating_factor_3_receptor_(granulocyte)	13	207	142	180	254	82	59	22	61	50	0.389199	3.71113	2.698	3.21398	4.8923	0.770436	1.08564	0.267205	0.56733	0.704963
ENSMUSG00000029675	636.629	167.913	1.8677	2.04e-18	2.64e-16	Eln	chr5	-	134703781	134747241	2583	protein_coding	elastin	223	782	593	631	397	196	144	345	304	156	8.99731	18.8939	15.1841	15.1838	10.305	2.48175	3.5709	5.64703	3.8103	2.96415
ENSMUSG00000021098	24.5389	5.00024	1.8675	7.51e-05	0.00074148	4930447C04Rik	chr12	-	72881109	72940774	2051	protein_coding	RIKEN_cDNA_4930447C04_gene	14	13	39	7	18	9	4	6	14	3	0.711368	0.395565	1.25764	0.212133	0.588424	0.143517	0.124921	0.123683	0.22099	0.0717886
ENSMUSG00000074623	38.4718	8.43284	1.8642	4.17e-05	0.0004494	Gm826	chr2	-	160311393	160334162	803	protein_coding	predicted_gene_826	10	19	25	31	63	10	6	6	13	19	1.29783	1.47665	2.05912	2.3995	5.26028	0.407297	0.478603	0.315908	0.524128	1.16128
ENSMUSG00000005980	129.429	33.0174	1.8635	5.21e-10	1.99e-08	Dnase1	chr16	+	4036942	4040024	2782	protein_coding	deoxyribonuclease_I	49	91	114	107	142	63	36	29	39	47	1.83557	2.04138	2.71022	2.39057	3.42228	0.740645	0.828868	0.440723	0.453855	0.829165
ENSMUSG00000029659	139.33	33.7068	1.8612	2.58e-07	5.55e-06	Medag	chr5	+	149411749	149431723	2953	protein_coding	mesenteric_estrogen_dependent_adipogenesis	24	90	156	114	176	73	19	35	61	47	0.846993	1.90204	3.49397	2.39948	3.99607	0.808511	0.412126	0.501106	0.668769	0.78115
ENSMUSG00000075044	6.34605	0.512835	1.8563	0.0028571	0.01504	Slc22a29	chr19	-	8160165	8218900	2271	protein_coding	solute_carrier_family_22._member_29	8	2	5	3	2	2	0	2	0	0	0.367118	0.0549608	0.145616	0.0821068	0.0590468	0.0288031	0	0.0372339	0	0
ENSMUSG00000037872	61.5351	15.5199	1.8555	1.42e-10	6.17e-09	Ackr1	chr1	-	173331886	173333503	1158	protein_coding	atypical_chemokine_receptor_1_(Duffy_blood_group)	31	65	64	32	48	26	11	22	32	17	2.78988	3.50304	3.65535	1.71758	2.77918	0.73433	0.608449	0.803229	0.894646	0.720511
ENSMUSG00000074437	1102.69	165.742	1.8554	0.0015233	0.0090345	Defa-rs1	chr8	-	21325887	21327020	508	protein_coding	defensin_alpha_related_sequence_1	1436	120	731	133	856	433	92	417	150	99	294.593	14.7421	95.1724	16.2728	112.978	27.8773	11.6002	34.7054	9.55954	9.5647
ENSMUSG00000093673	22.8697	3.79473	1.8552	0.00080523	0.0053611	Gm20644	chr11	+	98285382	98287444	2063	sense_overlapping	predicted_gene_20644	23	8	32	7	7	18	2	2	3	3	1.16188	0.242009	1.02591	0.210899	0.227501	0.285364	0.062097	0.0409879	0.0470795	0.0713711
ENSMUSG00000036578	162.334	37.5891	1.8528	5.5e-06	7.95e-05	Fxyd7	chr7	-	31042517	31051462	684	protein_coding	FXYD_domain-containing_ion_transport_regulator_7	165	65	166	50	94	75	43	39	50	41	25.1397	5.93059	16.0513	4.54348	9.21415	3.58618	4.02673	2.41065	2.36659	2.9419
ENSMUSG00000008845	169.13	43.5811	1.8505	2.84e-10	1.16e-08	Cd163	chr6	+	124304651	124330527	4492	protein_coding	CD163_antigen	52	169	193	124	147	37	31	64	87	71	1.20641	2.34794	2.84168	1.71576	2.19412	0.269394	0.44204	0.602373	0.627031	0.775744
ENSMUSG00000047517	12645	1919.67	1.849	0.0015711	0.0092658	Dmbt1	chr7	+	131032076	131121626	6241	protein_coding	deleted_in_malignant_brain_tumors_1	294	33642	4565	15651	6367	1475	722	7386	3252	1026	4.90937	336.409	48.3776	155.87	68.4013	7.72973	7.41008	50.0358	16.8696	8.06851
ENSMUSG00000022220	415.083	102.987	1.848	9.47e-08	2.27e-06	Adcy4	chr14	-	55769058	55784042	3500	protein_coding	adenylate_cyclase_4	146	212	462	221	541	198	116	94	116	142	4.34727	3.78014	8.73034	3.92463	10.3637	1.85022	2.1229	1.13549	1.073	1.99123
ENSMUSG00000027514	879.687	195.21	1.8464	4.2e-05	0.00045143	Zbp1	chr2	-	173206612	173218923	3325	protein_coding	Z-DNA_binding_protein_1	73	1164	282	884	1321	207	362	145	228	222	2.28804	21.8475	5.60938	16.5248	26.6376	2.03613	6.97359	1.84375	2.22	3.27689
ENSMUSG00000050896	62.4817	15.9292	1.8463	1.13e-07	2.65e-06	Rtn4rl2	chr2	-	84871924	84886710	1303	protein_coding	reticulon_4_receptor-like_2	10	93	45	80	44	26	20	21	19	17	0.799812	4.45429	2.28415	3.81611	2.26408	0.652613	0.983163	0.681397	0.472083	0.640331
ENSMUSG00000075602	1905.37	460.924	1.8459	9.11e-07	1.68e-05	Ly6a	chr15	-	74994877	74998031	955	protein_coding	lymphocyte_antigen_6_complex_locus_A	152	2240	1234	2276	2224	906	541	523	643	443	16.5872	146.381	85.4613	148.13	156.14	31.0278	36.2855	23.1539	21.798	22.7667
ENSMUSG00000024039	39.9684	8.14293	1.8443	0.00020875	0.0017379	Cbs	chr17	-	31612623	31637199	2497	protein_coding	cystathionine_beta-synthase	46	41	23	12	14	3	11	19	7	10	1.91987	1.02472	0.60921	0.298702	0.375918	0.0392943	0.282172	0.321707	0.0907589	0.196554
ENSMUSG00000007682	17.4345	3.6953	1.8429	0.00015685	0.0013698	Dio2	chr12	-	90724554	90738438	5813	protein_coding	deiodinase_iodothyronine_type_II	1	14	17	15	25	6	3	4	7	5	0.017928	0.150303	0.193422	0.160386	0.288352	0.0337581	0.0330568	0.0290928	0.0389859	0.0422153
ENSMUSG00000043953	84.9493	21.5957	1.8413	3.13e-09	1.02e-07	Ccrl2	chr9	-	111054835	111057270	2110	protein_coding	chemokine_(C-C_motif)_receptor-like_2	33	82	56	50	110	28	17	38	42	23	1.62991	2.42534	1.75535	1.47286	3.49538	0.434012	0.516067	0.761424	0.644431	0.53499
ENSMUSG00000090213	1019.62	269.966	1.8393	2.24e-13	1.66e-11	Tmem189	chr2	-	167642608	167689822	2329	protein_coding	transmembrane_protein_189	553	810	837	989	727	490	319	191	445	325	24.745	21.7048	23.7691	26.3938	20.929	6.88103	8.77326	3.46728	6.18586	6.84879
ENSMUSG00000034731	351.163	90.2179	1.8393	1.36e-09	4.79e-08	Dgkh	chr14	-	78569609	78725089	3967	protein_coding	diacylglycerol_kinase_eta	188	156	464	280	232	185	95	110	114	97	4.93887	2.45416	7.73594	4.38703	3.92111	1.52523	1.53391	1.17235	0.930363	1.20008
ENSMUSG00000054493	10.3736	1.40098	1.8385	0.0023921	0.013033	Gm9947	chr1	+	14752937	14776931	2920	antisense	predicted_gene_9947	4	3	3	9	19	0	4	1	3	0	0.142761	0.0641178	0.067951	0.191573	0.436269	0	0.0877439	0.0144791	0.033262	0
ENSMUSG00000070425	21.4024	4.67768	1.8361	0.00011806	0.0010826	Trpc2	chr7	+	102065713	102096864	4847	protein_coding	transient_receptor_potential_cation_channel_subfamily_C_member_2	7	16	21	10	29	11	8	2	6	3	0.150507	0.20601	0.286552	0.128234	0.401152	0.0742243	0.10572	0.0174455	0.0400763	0.0303772
ENSMUSG00000037418	21.3621	4.88097	1.8355	1.85e-05	0.00022343	Best1	chr19	-	9985174	10001633	2080	protein_coding	bestrophin_1	14	22	14	16	15	8	2	7	4	11	0.70145	0.660085	0.445166	0.478114	0.483517	0.125792	0.0615895	0.142285	0.0622596	0.259555
ENSMUSG00000006642	96.6916	23.5438	1.8354	2.37e-06	3.87e-05	Tcf23	chr5	+	30968677	30977018	4101	protein_coding	transcription_factor_23	7	135	97	126	62	25	22	45	39	26	0.177885	2.0544	1.56437	1.90966	1.01364	0.199378	0.343615	0.463925	0.307882	0.31116
ENSMUSG00000069873	5.16351	0.359605	1.8338	0.0034364	0.017397	4930438A08Rik	chr11	+	58274799	58294289	2062	protein_coding	RIKEN_cDNA_4930438A08_gene	5	4	2	4	3	3	0	0	0	0	0.252705	0.121063	0.0641503	0.120572	0.0975475	0.0475838	0	0	0	0
ENSMUSG00000041548	1414.97	377.384	1.8328	2.28e-14	1.91e-12	Hspb8	chr5	-	116408491	116422864	1816	protein_coding	heat_shock_protein_8	824	1570	1494	954	682	503	275	700	839	328	47.2872	53.9541	54.4117	32.6518	25.1798	9.05897	9.69966	16.297	14.9574	8.86458
ENSMUSG00000030748	4144.55	1130.61	1.8318	3.71e-22	7.5e-20	Il4ra	chr7	+	125552282	125579472	5092	protein_coding	interleukin_4_receptor_alpha	1511	3771	4362	3931	3060	1793	1170	1237	1834	1430	30.9249	46.2177	56.6571	47.9832	40.2918	11.5164	14.7176	10.2709	11.6606	13.7831
ENSMUSG00000038860	284.619	65.8338	1.8252	1.9e-05	0.00022808	Garnl3	chr2	-	32986366	33131654	3878	protein_coding	GTPase_activating_RANGAP_domain-like_3	350	148	241	77	98	101	42	81	134	94	9.40573	2.38174	4.11024	1.23412	1.69435	0.851805	0.693715	0.883085	1.11868	1.18965
ENSMUSG00000028125	21.4361	4.47285	1.8233	8.56e-05	0.00082652	Abca4	chr3	+	122044443	122180061	7265	protein_coding	ATP-binding_cassette_sub-family_A_(ABC1)_member_4	18	12	12	10	22	12	3	8	6	3	0.258208	0.103083	0.109245	0.0855538	0.203035	0.0540222	0.02645	0.0465564	0.0267378	0.0202668
ENSMUSG00000090386	268.253	48.1965	1.823	0.00098322	0.0063479	2810055G20Rik	chr16	+	77236317	77691403	3422	processed_transcript	Mir99a_and_Mirlet7c-1_host_gene_(non-protein_coding)	194	49	327	80	275	91	36	18	37	120	5.90818	0.893627	6.32012	1.45306	5.38811	0.869737	0.673848	0.222391	0.350051	1.72108
ENSMUSG00000067872	17.3857	3.91169	1.8222	4.22e-05	0.00045398	Ccdc87	chr19	+	4839366	4842528	3163	protein_coding	coiled-coil_domain_containing_87	11	16	12	10	16	10	5	4	4	3	0.362431	0.31569	0.250922	0.196506	0.33916	0.103402	0.101254	0.053467	0.0409421	0.0465503
ENSMUSG00000021047	157.574	38.3013	1.8216	3.15e-06	4.96e-05	Nova1	chr12	-	46694517	46818775	7000	protein_coding	neuro-oncological_ventral_antigen_1	97	66	147	57	195	70	45	39	35	55	1.44413	0.588418	1.38892	0.506118	1.86776	0.327059	0.41177	0.235555	0.161875	0.385625
ENSMUSG00000059498	377.565	99.6504	1.818	5.37e-10	2.05e-08	Fcgr3	chr1	-	171051174	171064935	1347	protein_coding	Fc_receptor_IgG_low_affinity_III	83	354	389	310	405	191	111	90	133	127	6.42159	16.4012	19.1003	14.3044	20.1591	4.63759	5.27831	2.82488	3.19664	4.62739
ENSMUSG00000032068	41.0372	9.3284	1.8156	5.71e-05	0.00058594	Plet1	chr9	+	50494525	50505482	1689	protein_coding	placenta_expressed_transcript_1	4	54	25	47	46	32	5	7	10	12	0.24681	1.99528	0.978966	1.72959	1.82605	0.619651	0.189618	0.175224	0.191681	0.3487
ENSMUSG00000022586	3.9798	0	1.8153	0.0034272	0.017364	Ly6i	chr15	-	74979534	74983430	1156	protein_coding	lymphocyte_antigen_6_complex_locus_I	0	2	2	4	8	0	0	0	0	0	0	0.107972	0.114427	0.215069	0.463998	0	0	0	0	0
ENSMUSG00000083016	5.06508	0.116412	1.8142	0.0038097	0.018941	Gm12618	chr11	-	60818796	60819278	483	pseudogene	predicted_gene_12618	2	0	6	1	9	0	0	0	1	0	0.431534	0	0.821602	0.128685	1.24934	0	0	0	0.067029	0
ENSMUSG00000023328	727.394	194.791	1.8104	5.46e-12	3.14e-10	Ache	chr5	+	137287519	137294466	3687	protein_coding	acetylcholinesterase	570	432	570	565	472	330	156	252	350	239	16.1114	7.31225	10.2249	9.52468	8.58327	2.9273	2.71014	2.8897	3.0733	3.18145
ENSMUSG00000032033	138.801	35.6753	1.8098	1.39e-07	3.18e-06	Barx2	chr9	-	31846044	31913462	1968	protein_coding	BarH-like_homeobox_2	44	196	42	116	170	52	44	53	58	29	2.33002	6.21543	1.4115	3.6636	5.79172	0.864181	1.43208	1.13861	0.954141	0.723224
ENSMUSG00000049620	3.87181	0.30559	1.809	0.0039924	0.01968	Prss33	chr17	-	23833360	23836056	1360	protein_coding	protease_serine_33	1	7	5	3	1	1	0	0	0	1	0.076629	0.321218	0.243158	0.137106	0.0492998	0.0240485	0	0	0	0.0360879
ENSMUSG00000038763	28.5242	6.8696	1.808	8.93e-06	0.00012025	Alpk3	chr7	+	81057600	81105612	6369	protein_coding	alpha-kinase_3	12	27	44	12	18	10	7	8	16	6	0.196355	0.264565	0.456919	0.117108	0.189489	0.0513518	0.070399	0.0531061	0.0813314	0.046236
ENSMUSG00000090698	61.0536	16.4205	1.8065	8.73e-11	3.9e-09	Apold1	chr6	+	134982001	134986836	3284	protein_coding	apolipoprotein_L_domain_containing_1	30	61	47	42	57	24	18	28	21	17	0.952029	1.15922	0.946569	0.794916	1.16374	0.23902	0.351082	0.360479	0.207026	0.254066
ENSMUSG00000051727	286.061	78.966	1.8026	5.04e-18	6.26e-16	Kctd14	chr7	+	97451334	97459553	2340	protein_coding	potassium_channel_tetramerisation_domain_containing_14	120	289	165	276	281	125	62	119	143	91	5.34438	7.70766	4.66365	7.33108	8.05145	1.74711	1.69713	2.15009	1.97847	1.90865
ENSMUSG00000027075	196.2	50.896	1.7994	3.12e-08	8.27e-07	Slc43a1	chr2	+	84838850	84863594	3927	protein_coding	solute_carrier_family_43_member_1	179	152	150	85	122	85	51	54	84	64	4.75034	2.41559	2.52632	1.34534	2.08297	0.707921	0.831858	0.581377	0.692513	0.799869
ENSMUSG00000029417	373.932	62.0742	1.7978	0.0018821	0.01072	Cxcl9	chr5	-	92321331	92328079	2905	protein_coding	chemokine_(C-X-C_motif)_ligand_9	6	570	97	292	640	82	97	48	79	77	0.215247	12.2453	2.20843	6.24758	14.7713	0.923197	2.13878	0.698587	0.880421	1.3009
ENSMUSG00000022044	90.8073	23.2197	1.7943	1.81e-07	4.03e-06	Stmn4	chr14	+	66344296	66361680	1361	protein_coding	stathmin-like_4	65	49	112	48	55	44	21	22	44	27	4.97723	2.24687	5.44274	2.19209	2.70949	1.05736	0.988328	0.683423	1.04666	0.973656
ENSMUSG00000062593	208.34	52.7705	1.7938	2.14e-06	3.55e-05	Lilrb4	chr10	+	51480640	51496613	1441	protein_coding	leukocyte_immunoglobulin-like_receptor_subfamily_B_member_4	33	177	178	185	276	82	84	35	67	60	2.38661	7.66566	8.16984	7.97963	12.8419	1.86113	3.73383	1.0269	1.50529	2.04356
ENSMUSG00000053338	4.04673	0	1.7901	0.0038383	0.019054	Tarm1	chr7	-	3489079	3502465	867	protein_coding	T_cell-interacting_activating_receptor_on_myeloid_cells_1	0	2	3	2	9	0	0	0	0	0	0	0.143963	0.228855	0.143379	0.695997	0	0	0	0	0
ENSMUSG00000053054	703.766	195.006	1.7884	4.74e-15	4.33e-13	Adh6a	chr3	+	138313286	138331134	2363	protein_coding	alcohol_dehydrogenase_6A_(class_V)	407	970	348	556	495	357	209	238	340	174	17.9499	25.6182	9.74031	14.6247	14.0451	4.94118	5.66529	4.25832	4.65827	3.61398
ENSMUSG00000032643	123.797	32.7316	1.7881	1.28e-07	2.95e-06	Fhl3	chr4	+	124700701	124708611	1664	protein_coding	four_and_a_half_LIM_domains_3	50	104	102	117	114	64	56	32	23	28	3.13147	3.9005	4.05419	4.37026	4.59341	1.25792	2.15563	0.813059	0.447491	0.825857
ENSMUSG00000082512	5.08497	0.369373	1.7864	0.0045261	0.021866	Gm13937	chr2	-	110209178	110210165	988	pseudogene	predicted_gene_13937	0	6	7	9	1	0	0	1	2	0	0	0.378996	0.468596	0.566188	0.067862	0	0	0.0427926	0.0655364	0
ENSMUSG00000091735	8.34837	1.3016	1.7855	0.0025644	0.013769	Gpr62	chr9	-	106463962	106465938	1977	protein_coding	G_protein-coupled_receptor_62	5	5	15	1	5	2	2	0	2	2	0.26357	0.157835	0.501813	0.031439	0.169569	0.0330864	0.0647982	0	0.0327516	0.0496505
ENSMUSG00000040594	25.3362	5.4004	1.7844	0.00035649	0.0027346	Ranbp17	chr11	-	33211795	33513746	5001	protein_coding	RAN_binding_protein_17	25	25	19	8	12	3	9	14	6	2	0.520973	0.311978	0.251278	0.0994278	0.160882	0.0196196	0.115272	0.118358	0.0388422	0.0196279
ENSMUSG00000048794	63.013	14.8856	1.7826	6.03e-05	0.00061397	Ccdc37	chr6	-	90403736	90428797	2733	protein_coding	coiled-coil_domain_containing_37	47	33	93	23	31	23	15	13	10	31	1.79222	0.753555	2.25061	0.523074	0.760512	0.275242	0.351553	0.201108	0.11846	0.556701
ENSMUSG00000038517	508.994	138.462	1.7797	2.56e-10	1.05e-08	Tbkbp1	chr11	-	97136171	97151495	3338	protein_coding	TBK1_binding_protein_1	314	343	462	313	451	228	141	115	206	211	9.80337	6.41281	9.15405	5.82818	9.05887	2.23396	2.70566	1.45659	1.99798	3.10239
ENSMUSG00000085925	13.2727	2.34874	1.7785	0.0016782	0.00977	Rtl1	chr12	-	109589194	109600330	6357	protein_coding	retrotransposon-like_1	6	5	28	7	5	3	3	0	8	2	0.0983629	0.0490861	0.291315	0.0684417	0.0527353	0.0154346	0.030228	0	0.0407425	0.0154411
ENSMUSG00000028583	312.758	84.6229	1.778	2.84e-09	9.44e-08	Pdpn	chr4	-	143267431	143299564	1817	protein_coding	podoplanin	51	302	293	294	353	146	77	98	138	108	2.92515	10.3727	10.6652	10.057	13.0258	2.62799	2.71441	2.28032	2.45886	2.91722
ENSMUSG00000075408	8.54757	1.10897	1.7768	0.0037498	0.018696	6030408B16Rik	chr15	+	101293212	101297426	1947	lincRNA	RIKEN_cDNA_6030408B16_gene	4	15	2	1	12	0	2	0	4	1	0.214105	0.480801	0.0679394	0.0319234	0.413237	0	0.0657967	0	0.0665126	0.0252078
ENSMUSG00000037446	25.0208	4.49492	1.7766	0.0015066	0.0089518	Tulp1	chr17	-	28351515	28365182	2179	protein_coding	tubby_like_protein_1	26	5	31	3	16	9	2	5	2	11	1.24351	0.143203	0.94094	0.0855734	0.492319	0.135086	0.0587912	0.0970148	0.0297155	0.247762
ENSMUSG00000027225	416.983	100.857	1.7761	3.26e-05	0.00036507	Duoxa2	chr2	+	122298900	122302885	1592	protein_coding	dual_oxidase_maturation_factor_2	50	921	165	352	389	134	98	112	339	41	3.2731	36.1041	6.85486	13.7428	16.3829	2.75289	3.94296	2.97441	6.89392	1.26398
ENSMUSG00000101356	8.90494	1.37434	1.7722	0.0027503	0.014587	RP24-89G21.1	chr15	-	103096151	103102111	703	lincRNA	predicted_gene_28876	1	15	12	4	7	5	1	4	0	0	0.148244	1.33161	1.12897	0.353655	0.667616	0.232617	0.0911139	0.240564	0	0
ENSMUSG00000098561	3.76783	0	1.7713	0.0042112	0.020608	Gm27154	chr7	-	15319972	15320260	289	pseudogene	predicted_gene_27154	3	3	6	2	0	0	0	0	0	0	1.08182	0.647834	1.37313	0.430137	0	0	0	0	0	0
ENSMUSG00000023033	88.3061	24.0019	1.7631	2.07e-08	5.7e-07	Scn8a	chr15	+	100870683	101045929	11293	protein_coding	sodium_channel_voltage-gated_type_VIII_alpha	48	56	63	113	58	43	34	31	30	18	0.44296	0.30947	0.368968	0.621934	0.344352	0.124533	0.192845	0.116059	0.0860046	0.0782282
ENSMUSG00000035875	19.6093	4.30103	1.7619	0.00022163	0.0018265	AI182371	chr2	-	35084046	35101543	1724	protein_coding	expressed_sequence_AI182371	19	11	20	12	6	9	3	7	4	6	1.14855	0.398195	0.767273	0.432632	0.233345	0.170739	0.111461	0.171667	0.075116	0.17081
ENSMUSG00000081751	12.9287	2.3888	1.761	0.0014432	0.0086489	Gm14251	chr2	+	156322402	156322680	279	pseudogene	predicted_gene_14251	10	7	11	3	14	7	2	0	3	4	3.73532	1.56579	2.60763	0.668331	3.3644	0.820579	0.459162	0	0.348118	0.703649
ENSMUSG00000002076	67.2059	18.3588	1.7604	1.62e-07	3.69e-06	Hsf2bp	chr17	-	31944769	32034508	2867	protein_coding	heat_shock_transcription_factor_2_binding_protein	28	67	53	57	61	27	22	14	16	34	1.0178	1.45844	1.22266	1.23573	1.42655	0.308008	0.491513	0.206455	0.180677	0.582038
ENSMUSG00000060756	7.3118	0.616022	1.7603	0.0050142	0.023853	Krtap2-4	chr11	-	99614019	99614846	828	protein_coding	keratin_associated_protein_2-4	4	1	3	2	15	4	0	1	0	0	0.503456	0.075372	0.239634	0.150132	1.21463	0.158	0	0.0510617	0	0
ENSMUSG00000022622	21.0048	3.49817	1.7589	0.0021883	0.012111	Acr	chr15	+	89568326	89574585	1504	protein_coding	acrosin_prepropeptide	30	9	15	6	4	14	1	4	1	5	2.07877	0.373452	0.659631	0.247958	0.178318	0.304444	0.0425885	0.112444	0.0215259	0.163163
ENSMUSG00000003955	3792.67	1058.97	1.758	1.54e-11	8.16e-10	Fam162a	chr16	-	36043844	36071515	635	protein_coding	family_with_sequence_similarity_162_member_A	1209	2790	2665	4718	3740	2373	877	1031	2018	1067	198.42	274.202	277.575	461.805	394.895	122.222	88.4638	68.6452	102.886	82.469
ENSMUSG00000056427	246.112	64.268	1.7564	1.32e-06	2.32e-05	Slit3	chr11	+	35121224	35708507	5228	protein_coding	slit_homolog_3_(Drosophila)	68	358	205	228	180	70	30	208	126	32	1.35552	4.27354	2.59344	2.71065	2.30845	0.437914	0.367558	1.6821	0.780269	0.30041
ENSMUSG00000024871	381.863	94.437	1.756	3.33e-05	0.00037143	Doc2g	chr19	+	4003321	4007005	2350	protein_coding	double_C2_gamma	133	164	551	194	419	167	71	46	90	223	5.89815	4.35528	15.5075	5.13108	11.9545	2.32421	1.93522	0.82759	1.23989	4.65733
ENSMUSG00000041046	82.833	22.7607	1.7552	3.62e-10	1.43e-08	Ramp3	chr11	+	6658521	6677475	1333	protein_coding	receptor_(calcitonin)_activity_modifying_protein_3	42	62	92	60	62	52	19	24	35	26	3.28361	2.9027	4.56473	2.79767	3.1185	1.27585	0.912984	0.761213	0.850056	0.957289
ENSMUSG00000026102	1283.27	346.961	1.7547	4.57e-08	1.17e-06	Inpp1	chr1	-	52785427	52817688	5767	protein_coding	inositol_polyphosphate-1-phosphatase	796	513	1394	649	1275	614	293	407	518	487	14.3845	5.55147	15.9871	6.99471	14.8233	3.48213	3.2543	2.9838	2.90797	4.14457
ENSMUSG00000013483	907.808	259.55	1.7534	3.19e-17	3.64e-15	Card14	chr11	+	119307768	119345375	4206	protein_coding	caspase_recruitment_domain_family_member_14	398	776	744	901	746	455	235	370	586	175	9.86157	11.5142	11.6993	13.3147	11.892	3.53809	3.57881	3.71927	4.51064	2.04206
ENSMUSG00000095493	9.98436	1.54445	1.7526	0.0036931	0.018484	A630023A22Rik	chr14	-	34051132	34102754	1332	protein_coding	RIKEN_cDNA_A630023A22_gene	0	3	15	11	12	2	4	2	1	0	0	0.140559	0.744808	0.513291	0.604033	0.049108	0.192351	0.0634821	0.0243055	0
ENSMUSG00000027077	4.121	0.116412	1.7499	0.0052614	0.024867	Smtnl1	chr2	-	84811176	84822652	1761	protein_coding	smoothelin-like_1	1	1	2	1	10	0	0	0	1	0	0.0591797	0.035439	0.0751152	0.0352952	0.380736	0	0	0	0.0183844	0
ENSMUSG00000028359	9.17917	1.51897	1.7496	0.0027097	0.0144	Orm3	chr4	+	63356162	63359511	773	protein_coding	orosomucoid_3	1	4	20	8	5	3	0	1	4	3	0.13482	0.322939	1.71123	0.643258	0.433685	0.126931	0	0.0546948	0.167529	0.190477
ENSMUSG00000056370	8.22354	1.38411	1.7491	0.0026809	0.01427	Sftpb	chr6	+	72304610	72314371	1549	protein_coding	surfactant_associated_protein_B	0	11	7	9	9	2	1	5	2	0	0	0.443182	0.298885	0.361132	0.38956	0.0422285	0.0413512	0.136472	0.0418011	0
ENSMUSG00000026536	65.7603	17.4754	1.7486	1.64e-06	2.79e-05	Mnda	chr1	-	173896355	173912922	1651	protein_coding	myeloid_cell_nuclear_differentiation_antigen	12	86	40	46	89	35	15	26	19	22	0.757472	3.25081	1.6024	1.73175	3.61432	0.693342	0.581948	0.665812	0.372577	0.653997
ENSMUSG00000092526	170.1	40.1184	1.7477	0.00016088	0.0013969	Gm17907	chr7	-	55902602	55903311	710	pseudogene	predicted_gene_17907	125	39	193	71	162	49	30	19	47	104	18.3478	3.42805	17.9786	6.21548	15.2982	2.25717	2.70647	1.13141	2.14313	7.18911
ENSMUSG00000038295	32.2414	8.59666	1.7465	1.79e-06	3.02e-05	Atg9b	chr5	-	24384181	24392143	3902	protein_coding	autophagy_related_9B	8	25	34	30	33	14	9	8	18	9	0.213666	0.399846	0.576301	0.477869	0.567036	0.117346	0.147739	0.0866818	0.149346	0.113202
ENSMUSG00000083332	4.69811	0.365349	1.7445	0.0056212	0.026176	Gm7599	chr18	-	12742464	12743259	796	pseudogene	predicted_gene_7599	3	1	10	1	2	0	1	1	0	0	0.392772	0.078402	0.830892	0.078084	0.168461	0	0.0804686	0.0531144	0	0
ENSMUSG00000043592	937.222	262.014	1.7437	4.17e-10	1.62e-08	Unc5cl	chr17	+	48454901	48539714	2838	protein_coding	unc-5_homolog_C_(C._elegans)-like	232	1436	586	1027	720	408	186	587	475	189	8.51938	31.5778	13.6566	22.4923	17.01	4.70191	4.19798	8.74482	5.41865	3.26851
ENSMUSG00000002847	115.376	33.0763	1.7409	2.71e-12	1.67e-10	Pla1a	chr16	-	38396119	38433145	1972	protein_coding	phospholipase_A1_member_A	29	148	118	97	91	49	25	47	64	41	1.53258	4.68377	3.95761	3.05731	3.09399	0.812673	0.812031	1.00767	1.05071	1.02042
ENSMUSG00000024235	155.854	42.8477	1.7407	7.39e-08	1.82e-06	Map3k8	chr18	-	4331327	4353015	2507	protein_coding	mitogen-activated_protein_kinase_kinase_kinase_8	80	150	198	66	110	72	58	53	38	50	3.32558	3.73403	5.22358	1.63631	2.94186	0.939301	1.48188	0.893813	0.490726	0.978849
ENSMUSG00000028845	46.0678	11.1583	1.7404	8.52e-05	0.00082281	Tekt2	chr4	-	126322121	126325688	1542	protein_coding	tektin_2	29	19	59	27	34	33	10	4	12	16	1.95995	0.76897	2.53061	1.08831	1.47835	0.699932	0.415389	0.109673	0.251945	0.509255
ENSMUSG00000018930	62.0828	8.03538	1.7388	0.0048409	0.023158	Ccl4	chr11	+	83662584	83664683	660	protein_coding	chemokine_(C-C_motif)_ligand_4	1	21	53	23	143	9	15	2	4	15	0.157902	1.98571	5.31116	2.166	14.527	0.44599	1.45575	0.128118	0.196212	1.11544
ENSMUSG00000085088	108.379	26.1587	1.7371	0.00011441	0.0010535	4931413K12Rik	chr11	-	75589665	75594771	1282	processed_transcript	RIKEN_cDNA_4931413K12_gene	69	24	113	32	140	32	21	19	58	44	5.6091	1.16832	5.82972	1.55145	7.3219	0.816373	1.04923	0.626601	1.4647	1.68448
ENSMUSG00000097391	102.528	24.7384	1.7354	0.00014755	0.0013048	Mirg	chr12	+	109729764	109749460	3822	lincRNA	miRNA_containing_gene	58	21	179	50	67	39	30	15	24	45	1.5815	0.342901	3.09756	0.813119	1.17535	0.333734	0.502771	0.16593	0.203297	0.577859
ENSMUSG00000029913	84.8962	21.4632	1.7348	1.81e-05	0.00021981	Prdm5	chr6	+	65778988	65936373	2152	protein_coding	PR_domain_containing_5	88	68	72	46	21	39	17	17	43	30	4.2616	1.972	2.21283	1.32859	0.654276	0.592719	0.505995	0.333989	0.646898	0.684194
ENSMUSG00000080722	13.3817	1.43897	1.7345	0.0054666	0.025615	Defa-ps7	chr8	-	21232066	21232233	168	pseudogene	defensin_alpha_pseudogene_7	18	0	9	2	10	4	3	2	0	0	11.1659	0	3.54316	0.739938	3.99093	0.778713	1.1438	0.503322	0	0
ENSMUSG00000090817	4.43446	0	1.7342	0.004903	0.02341	Gm4450	chr3	-	98445675	98457073	1779	protein_coding	predicted_gene_4450	4	1	8	0	2	0	0	0	0	0	0.234324	0.0350804	0.297421	0	0.0753768	0	0	0	0	0
ENSMUSG00000022510	5.01649	0.605654	1.7312	0.00447	0.021632	Trp63	chr16	+	25683763	25892102	5366	protein_coding	transformation_related_protein_63	3	5	2	4	5	1	0	1	3	0	0.0582643	0.0581513	0.0246511	0.0463323	0.0624745	0.00609503	0	0.00787906	0.0181001	0
ENSMUSG00000054136	5.85772	0.686399	1.7308	0.0057139	0.026476	Adm2	chr15	+	89322972	89324728	1043	protein_coding	adrenomedullin_2	3	2	4	8	5	0	3	0	0	0	0.299757	0.11967	0.253649	0.476739	0.321417	0	0.184237	0	0	0
ENSMUSG00000052934	996.201	289.217	1.7304	1.43e-16	1.52e-14	Fbxo31	chr8	-	121549440	121578806	4358	protein_coding	F-box_protein_31	602	908	1008	692	595	510	188	410	509	376	14.396	13.0029	15.2979	9.86947	9.15405	3.82745	2.76319	3.97761	3.78129	4.23449
ENSMUSG00000042821	156.376	44.3777	1.7298	2.65e-09	8.81e-08	Snai1	chr2	+	167538195	167542814	1621	protein_coding	snail_family_zinc_finger_1	34	200	140	122	157	83	43	47	54	64	2.18589	7.69994	5.71219	4.67791	6.49382	1.67464	1.69912	1.22586	1.0785	1.93775
ENSMUSG00000074447	17342.2	3035.29	1.7298	0.0029259	0.01534	Defa21	chr8	+	21025545	21026516	418	protein_coding	defensin_alpha_21	21417	2511	12129	2170	14303	11436	1575	4671	2059	2297	5339.67	374.896	1919.14	322.67	2294.22	894.797	241.348	472.453	159.474	269.702
ENSMUSG00000050445	5.24533	0.2288	1.7287	0.0058591	0.02697	Cyp8b1	chr9	-	121914356	121916305	1950	protein_coding	cytochrome_P450_family_8_subfamily_b_polypeptide_1	4	2	12	1	0	0	1	0	0	0	0.213775	0.0640082	0.407009	0.0318743	0	0	0.0328477	0	0	0
ENSMUSG00000028475	61.0447	16.8245	1.7284	8.63e-07	1.6e-05	5430416O09Rik	chr4	+	43730034	43734534	4086	lincRNA	RIKEN_cDNA_5430416O09_gene	19	82	45	71	39	40	18	12	14	25	0.484605	1.25244	0.728403	1.08003	0.639956	0.320176	0.282172	0.124168	0.110928	0.300291
ENSMUSG00000061039	40.9328	9.67346	1.728	0.00020196	0.00169	Olfr920	chr9	+	38752796	38756863	1960	protein_coding	olfactory_receptor_920	44	34	32	15	15	22	9	6	7	18	2.33953	1.08259	1.07982	0.475675	0.51312	0.367107	0.294121	0.129426	0.115625	0.45073
ENSMUSG00000027074	1242.99	352.417	1.7267	3.48e-10	1.38e-08	Slc43a3	chr2	+	84936579	84958509	2621	protein_coding	solute_carrier_family_43_member_3	951	1331	834	686	805	544	307	405	465	579	37.8134	31.6921	21.0454	16.2679	20.5927	6.78826	7.50259	6.53301	5.74375	10.8421
ENSMUSG00000045968	30.5846	7.29557	1.7259	0.00012262	0.0011181	5830403L16Rik	chr1	-	153849542	153900228	3121	protein_coding	transmembrane_epididymal_family_member_2	32	17	26	14	14	10	5	7	12	14	1.06853	0.339935	0.550982	0.278811	0.300759	0.104793	0.102616	0.0948265	0.124479	0.220158
ENSMUSG00000035041	7073.8	2017.92	1.7253	8.82e-11	3.93e-09	Creb3l3	chr10	-	81084324	81098874	2294	protein_coding	cAMP_responsive_element_binding_protein_3-like_3	3490	4144	7815	6597	5038	3095	2533	1820	2926	2575	158.549	112.737	225.317	178.743	147.248	44.1259	70.7264	33.5431	41.2943	55.0914
ENSMUSG00000040649	31.5989	7.47833	1.725	0.00019326	0.0016282	Rimklb	chr6	-	122447296	122486313	4533	protein_coding	ribosomal_modification_protein_rimK-like_family_member_B	32	20	31	12	13	12	11	4	16	6	0.735693	0.27535	0.452307	0.16454	0.192283	0.0865809	0.155434	0.0373078	0.114273	0.0649629
ENSMUSG00000001155	5.25622	0.239736	1.7239	0.006183	0.028098	Ftcd	chr10	+	76575648	76590338	2914	protein_coding	formiminotransferase_cyclodeaminase	8	1	1	2	3	2	0	0	0	0	0.28611	0.0214166	0.022697	0.0426595	0.0690264	0.0224475	0	0	0	0
ENSMUSG00000033768	385.603	105.796	1.7223	2.03e-07	4.47e-06	Nrxn2	chr19	+	6418731	6544169	6667	protein_coding	neurexin_II	325	375	401	160	147	163	71	142	178	161	5.08025	3.51028	3.97806	1.49164	1.47833	0.79962	0.682131	0.900499	0.864369	1.18521
ENSMUSG00000037738	60.2648	15.9233	1.7216	3.13e-06	4.94e-05	Nek5	chr8	-	22073616	22125053	2404	protein_coding	NIMA_(never_in_mitosis_gene_a)-related_expressed_kinase_5	36	42	49	30	65	31	10	10	32	26	1.56063	1.09032	1.34809	0.775643	1.81285	0.421749	0.266444	0.17587	0.430948	0.53081
ENSMUSG00000074441	207.811	40.2027	1.7211	0.0020631	0.011558	Gm15292	chr8	+	21249754	21250556	385	protein_coding	predicted_gene_15292	232	34	156	27	198	98	23	89	39	35	62.8	5.51136	26.7992	4.35891	34.4817	8.32515	3.82655	9.7736	3.27954	4.46177
ENSMUSG00000020830	5.77058	0.76234	1.7187	0.0049531	0.023603	Vmo1	chr11	-	70513516	70514616	672	protein_coding	vitelline_membrane_outer_layer_1_homolog_(chicken)	1	11	8	5	1	1	0	3	2	0	0.155083	1.02156	0.787369	0.462462	0.0997733	0.0486695	0	0.188746	0.0963541	0
ENSMUSG00000029379	33.2461	0	1.7187	0.0048796	0.023315	Cxcl3	chr5	+	90786103	90788086	1009	protein_coding	chemokine_(C-X-C_motif)_ligand_3	0	9	47	22	55	0	0	0	0	0	0	0.556662	3.0808	1.35521	3.65473	0	0	0	0	0
ENSMUSG00000028073	735.171	201.992	1.7184	3.72e-07	7.65e-06	Pear1	chr3	-	87747890	87824306	5471	protein_coding	platelet_endothelial_aggregation_receptor_1	631	445	641	357	502	310	272	200	216	270	12.0197	5.07614	7.74906	4.0558	6.15206	1.8532	3.18451	1.54557	1.27819	2.42213
ENSMUSG00000034563	26.1374	5.50391	1.7151	0.0012403	0.0076383	Ccpg1	chr9	+	72985429	73016340	3151	protein_coding	cell_cycle_progression_1	17	3	45	16	13	5	2	5	10	14	0.562254	0.0594173	0.944543	0.315607	0.276617	0.0518977	0.0406557	0.0670883	0.102745	0.218062
ENSMUSG00000018470	34.9013	8.66695	1.7138	0.00010675	0.00099421	Kcnab3	chr11	+	69326258	69333042	2538	protein_coding	potassium_voltage-gated_channel_shaker-related_subfamily_beta_member_3	32	27	42	13	10	11	10	10	11	13	1.31399	0.663915	1.0945	0.318366	0.264175	0.141751	0.252376	0.166584	0.140317	0.251392
ENSMUSG00000066760	27.4424	6.97893	1.7134	3.72e-05	0.00040829	Psg16	chr7	+	17074040	17133450	4421	protein_coding	pregnancy_specific_glycoprotein_16	11	16	21	19	37	7	5	9	18	9	0.259301	0.22586	0.314164	0.267121	0.561132	0.051785	0.0724418	0.0860691	0.131814	0.099913
ENSMUSG00000060208	3594.5	672.996	1.7127	0.0026765	0.014258	Defa17	chr8	+	21655780	21656735	397	protein_coding	defensin_alpha_17	3986	648	2813	505	3299	2043	308	1608	425	477	1046.35	101.865	468.637	79.0634	557.154	168.308	49.6935	171.246	34.6584	58.9696
ENSMUSG00000017692	182.028	51.8706	1.7122	8.61e-10	3.14e-08	Rhbdl3	chr11	+	80300912	80355955	3736	protein_coding	rhomboid_veinlet-like_3_(Drosophila)	87	189	230	120	96	62	42	112	104	40	2.42686	3.15715	4.07172	1.99641	1.72285	0.542764	0.720082	1.26747	0.901231	0.525476
ENSMUSG00000074677	8.66759	1.43937	1.7113	0.0037168	0.018564	Sirpb1c	chr3	-	15795145	15848528	2489	protein_coding	signal-regulatory_protein_beta_1C	1	4	3	9	17	2	0	3	2	3	0.0418704	0.100294	0.0797175	0.224746	0.457939	0.0262804	0	0.0509591	0.0260145	0.0591557
ENSMUSG00000070891	215.336	51.4623	1.7099	0.00030518	0.0023972	Gm12689	chr4	+	99295900	99297258	1359	protein_coding	predicted_gene_12689	163	44	210	61	254	103	31	22	69	113	12.4997	2.02057	10.2202	2.78988	12.5314	2.47882	1.46111	0.684429	1.64376	4.08093
ENSMUSG00000022101	4.78114	0.119868	1.7084	0.006231	0.028277	Fgf17	chr14	-	70636205	70642268	1687	protein_coding	fibroblast_growth_factor_17	3	1	2	0	10	1	0	0	0	0	0.185327	0.0369935	0.0784102	0	0.397437	0.019387	0	0	0	0
ENSMUSG00000015312	1108.26	324.136	1.708	2.28e-12	1.42e-10	Gadd45b	chr10	+	80930091	80932204	1266	protein_coding	growth_arrest_and_DNA-damage-inducible_45_beta	480	1096	1018	847	934	508	397	303	371	473	39.513	54.0278	53.1828	41.5838	49.4649	13.1237	20.0861	10.1189	9.48746	18.337
ENSMUSG00000091019	6.3992	0.578036	1.7079	0.006585	0.029481	Gm7502	chr18	+	7932782	7933514	733	pseudogene	predicted_gene_7502	5	0	9	4	4	0	1	0	3	0	0.710883	0	0.812075	0.339181	0.365881	0	0.0873848	0	0.132503	0
ENSMUSG00000029070	1248.5	371.429	1.7077	1.51e-19	2.26e-17	Mxra8	chr4	+	155839680	155844088	2203	protein_coding	matrix-remodelling_associated_8	747	1398	1107	823	759	613	297	565	544	482	35.3377	39.6035	33.2346	23.2199	23.0999	9.10065	8.63539	10.8432	7.99455	10.7382
ENSMUSG00000027301	9.05754	1.70066	1.7073	0.0024557	0.013265	Oxt	chr2	+	130576173	130577054	537	protein_coding	oxytocin	7	5	11	2	7	3	1	1	2	4	1.35849	0.58108	1.3548	0.231489	0.873992	0.182715	0.119279	0.078732	0.120577	0.365583
ENSMUSG00000098178	130885	22639.5	1.706	0.0037211	0.018576	Yam1	chr17	+	39846958	39848788	1831	lincRNA	YY1_associated_myogenesis_RNA_1	20769	17796	57213	384578	63527	54977	15791	28064	36357	23541	1182.11	606.561	2066.64	13054.8	2326.24	982.018	552.409	648.017	642.85	631.011
ENSMUSG00000030353	75.5868	21.3599	1.706	1.12e-07	2.64e-06	Tead4	chr6	-	128224288	128300823	3076	protein_coding	TEA_domain_family_member_4	22	68	91	56	68	49	26	30	26	13	0.745364	1.37963	1.95665	1.13156	1.4822	0.520998	0.541411	0.412345	0.273651	0.207423
ENSMUSG00000051502	334.777	97.5945	1.7056	2.16e-12	1.36e-10	Ufsp1	chr5	+	137294629	137295665	1037	protein_coding	UFM1-specific_peptidase_1	190	198	244	289	325	166	90	124	168	111	19.0944	11.9159	15.5621	17.3218	21.013	5.23547	5.55909	5.05555	5.24494	5.25345
ENSMUSG00000060070	432.195	75.7915	1.7047	0.0035925	0.018035	Defa26	chr8	+	21618183	21618972	372	protein_coding	defensin_alpha_26	504	70	344	54	363	245	36	193	49	33	141.195	11.7434	61.1608	9.02247	65.4256	21.5402	6.19868	21.9351	4.26445	4.35383
ENSMUSG00000020377	77.1363	19.4821	1.7046	9.19e-05	0.00087528	Ltc4s	chr11	-	50236469	50238616	716	protein_coding	leukotriene_C4_synthase	71	36	74	34	49	34	18	9	21	41	10.3342	3.13783	6.83559	2.95149	4.58846	1.55308	1.61027	0.531441	0.949546	2.81042
ENSMUSG00000027670	103.188	29.7831	1.7006	4.83e-09	1.52e-07	Ocstamp	chr2	-	165393760	165400405	3657	protein_coding	osteoclast_stimulatory_transmembrane_protein	27	109	86	79	118	66	27	38	36	34	0.769433	1.86012	1.55536	1.34269	2.16342	0.590263	0.47291	0.439323	0.318704	0.456304
ENSMUSG00000097794	8.45714	1.81846	1.6967	0.0011193	0.0070389	Gm2990	chr14	+	32465042	32483539	1109	lincRNA	predicted_gene_2990	3	7	8	10	6	4	1	2	4	2	0.281917	0.393919	0.477107	0.560458	0.362747	0.117966	0.0577575	0.0762472	0.116772	0.0885113
ENSMUSG00000073489	107.542	30.092	1.6951	2.12e-07	4.67e-06	Ifi204	chr1	-	173747293	173766876	2253	protein_coding	interferon_activated_gene_204	45	103	47	71	149	59	21	36	60	34	2.08153	2.8531	1.37973	1.95872	4.43413	0.85648	0.597032	0.675564	0.862183	0.740658
ENSMUSG00000034758	129.734	37.0316	1.6949	6.27e-08	1.56e-06	Tle6	chr10	-	81590904	81601073	2015	protein_coding	transducin-like_enhancer_of_split_6_homolog_of_Drosophila_E(spl)	41	100	184	93	101	75	27	41	44	60	2.12051	3.09717	6.03949	2.86868	3.3607	1.21734	0.858279	0.860269	0.706948	1.46142
ENSMUSG00000085511	4.00013	0	1.6949	0.0058634	0.026984	Gm11738	chr11	+	118114855	118118279	2158	antisense	predicted_gene_11738	5	3	4	0	1	0	0	0	0	0	0.241463	0.0867581	0.122593	0	0.0310694	0	0	0	0	0
ENSMUSG00000044562	376.726	108.284	1.6944	1.09e-08	3.19e-07	Rasip1	chr7	+	45627488	45639093	3202	protein_coding	Ras_interacting_protein_1	158	303	413	192	391	176	79	119	143	195	5.14243	5.90557	8.53073	3.72696	8.18727	1.7977	1.58032	1.57127	1.44585	2.98891
ENSMUSG00000042265	26.226	5.14966	1.6919	0.0027407	0.014541	Trem1	chr17	+	48232768	48246924	2993	protein_coding	triggering_receptor_expressed_on_myeloid_cells_1	0	9	32	18	46	7	4	15	2	6	0	0.187662	0.707132	0.373801	1.03047	0.0764923	0.0856038	0.21189	0.0216338	0.0983886
ENSMUSG00000002831	2026.23	566.83	1.6912	6.44e-07	1.25e-05	Plin4	chr17	-	56100591	56109803	5756	protein_coding	perilipin_4	1786	2052	1077	712	1587	835	337	936	1461	494	32.3365	22.2483	12.3752	7.68837	18.4859	4.74452	3.75015	6.87512	8.21749	4.21217
ENSMUSG00000060424	14.5195	2.97669	1.6908	0.0019604	0.011075	Pou3f3os	chr1	-	42590782	42694842	2085	lincRNA	POU_domain_class_3_transcription_factor_3_adjacent_noncoding_transcript_1	12	4	22	3	9	6	3	3	2	5	0.599801	0.119728	0.697869	0.0894314	0.289414	0.0941178	0.0921626	0.0608332	0.0310551	0.117697
ENSMUSG00000020836	136.054	33.7925	1.6899	0.00020371	0.0017008	Coro6	chr11	+	77462411	77470484	2804	protein_coding	coronin_6	172	57	116	45	41	39	33	26	75	50	6.39268	1.26864	2.73613	0.997492	0.980369	0.454897	0.753834	0.392031	0.86595	0.875169
ENSMUSG00000085204	64.1849	15.6132	1.6894	0.00033578	0.0025987	Gm15327	chr13	+	111809141	111811039	467	processed_transcript	predicted_gene_15327	66	17	57	26	44	29	18	7	16	28	14.7285	2.27181	8.07264	3.46044	6.31713	2.03099	2.46885	0.633733	1.10921	2.94267
ENSMUSG00000020286	11.7961	1.86358	1.6892	0.0043554	0.021182	1700093K21Rik	chr11	-	23516203	23521155	1320	protein_coding	RIKEN_cDNA_1700093K21_gene	13	6	15	1	4	6	1	5	2	0	1.02636	0.283673	0.751579	0.047087	0.203175	0.148663	0.048525	0.160148	0.049053	0
ENSMUSG00000097971	4771.4	1362.88	1.6887	6.74e-08	1.67e-06	Gm26917	chr17	+	39845074	39846245	869	processed_transcript	predicted_gene_26917	1941	2585	5384	4361	4166	2546	1086	1221	1411	2575	232.776	185.644	409.772	311.919	321.428	95.822	80.0479	59.4048	52.5674	145.431
ENSMUSG00000074443	19996.5	3553.61	1.6882	0.0040028	0.019717	Defa22	chr8	+	21162277	21163249	419	protein_coding	defensin_alpha_22	24752	2793	14207	2565	16226	13947	1765	5398	2253	2577	6156.42	416.004	2242.57	380.494	2596.46	1088.66	269.818	544.683	174.083	301.856
ENSMUSG00000038751	1975.86	578.247	1.6879	2.98e-10	1.21e-08	Ptk6	chr2	-	181193721	181202789	3689	protein_coding	PTK6_protein_tyrosine_kinase_6	549	2364	1439	2182	1665	939	367	939	1565	384	15.5094	39.9926	25.7994	36.7638	30.2614	8.32499	6.37231	10.7617	13.7346	5.10884
ENSMUSG00000074676	21.7226	5.37327	1.6849	0.0002893	0.0022964	Foxs1	chr2	-	152931898	152933208	1311	protein_coding	forkhead_box_S1	8	11	29	21	16	9	7	2	16	3	0.635945	0.523637	1.46303	0.995615	0.818278	0.224526	0.342007	0.0644989	0.395118	0.11231
ENSMUSG00000060445	10.161	2.11308	1.6844	0.0014757	0.0087921	Sycp2	chr2	-	178345293	178407685	5717	protein_coding	synaptonemal_complex_protein_2	5	17	9	7	4	5	1	6	4	0	0.0911453	0.185576	0.104119	0.0761035	0.0469111	0.0286041	0.011204	0.0443719	0.0226517	0
ENSMUSG00000058740	165.594	43.5127	1.6831	5.2e-05	0.00054197	Kcnt1	chr2	+	25863795	25918273	5881	protein_coding	potassium_channel_subfamily_T_member_1	183	78	153	72	62	48	40	55	52	81	3.24289	0.827721	1.72067	0.76095	0.706845	0.266942	0.435661	0.3954	0.286261	0.67598
ENSMUSG00000083306	98.4341	23.6564	1.6814	0.00058611	0.0041532	Gm13868	chr2	-	102311914	102312207	294	pseudogene	predicted_gene_13868	47	17	165	37	95	29	27	10	24	53	16.6603	3.60863	37.1188	7.82221	21.6651	3.2261	5.88242	1.43806	2.64286	8.84766
ENSMUSG00000035085	84.9506	24.8333	1.6814	5.56e-10	2.11e-08	1700020L24Rik	chr11	+	83437677	83441233	949	protein_coding	RIKEN_cDNA_1700020L24_gene	37	71	82	69	73	60	25	26	40	20	4.0632	4.66909	5.71485	4.51916	5.15751	2.06781	1.68738	1.15833	1.36459	1.03434
ENSMUSG00000052942	58.0103	16.6615	1.681	6.77e-09	2.07e-07	Glis3	chr19	-	28258851	28680077	7514	protein_coding	GLIS_family_zinc_finger_3	29	64	47	54	36	37	11	34	18	16	0.402216	0.531556	0.413699	0.446681	0.321229	0.161049	0.0937694	0.191308	0.0775552	0.104508
ENSMUSG00000028970	131.905	35.0735	1.6804	3.15e-05	0.00035487	Abcb1b	chr5	+	8798147	8866314	4344	protein_coding	ATP-binding_cassette_sub-family_B_(MDR/TAP)_member_1B	142	76	60	52	104	42	33	35	58	59	3.40668	1.09185	0.913522	0.744026	1.60519	0.316218	0.486591	0.340646	0.432263	0.666595
ENSMUSG00000002265	1204.47	336.072	1.6786	2.45e-06	3.97e-05	Peg3	chr7	-	6703892	6730421	8694	protein_coding	paternally_expressed_3	1301	1073	518	486	713	539	292	402	551	461	15.5952	7.7023	3.94065	3.47449	5.49862	2.02766	2.15131	1.95493	2.05183	2.60244
ENSMUSG00000046056	171.629	47.4708	1.6775	3.78e-06	5.79e-05	Sbsn	chr7	+	30734739	30756134	2460	protein_coding	suprabasin	162	105	159	60	104	79	47	46	78	64	6.86297	2.66376	4.27484	1.51597	2.83454	1.05031	1.22378	0.790584	1.02652	1.27686
ENSMUSG00000101059	50.4754	12.8805	1.6775	0.00013631	0.0012264	RP24-208N6.2	chrY	-	1268548	1268885	338	pseudogene	predicted_gene_4017	37	12	53	28	46	19	7	13	19	27	11.4082	2.21567	10.3709	5.14892	9.12483	1.8385	1.32654	1.62612	1.8199	3.92055
ENSMUSG00000038357	9.93091	1.93292	1.6769	0.0028686	0.015088	Camp	chr9	-	109847375	109849456	601	protein_coding	cathelicidin_antimicrobial_peptide	10	5	7	3	8	4	2	1	1	4	1.73403	0.519201	0.770337	0.310257	0.892482	0.217677	0.213155	0.0703479	0.0538685	0.326652
ENSMUSG00000015947	104.691	30.133	1.6759	4.41e-07	8.89e-06	Fcgr1	chr3	-	96282909	96293969	2589	protein_coding	Fc_receptor_IgG_high_affinity_I	16	128	86	108	105	70	28	33	34	37	0.644051	3.08545	2.19697	2.59279	2.7192	0.884286	0.692733	0.538899	0.425164	0.701406
ENSMUSG00000041193	111.77	19.2569	1.6728	0.0049651	0.023654	Pla2g5	chr4	-	138799244	138863482	2289	protein_coding	phospholipase_A2_group_V	5	340	34	72	84	2	33	30	33	19	0.227644	9.26987	0.982405	1.95507	2.46047	0.0285766	0.923438	0.554116	0.466743	0.407388
ENSMUSG00000093862	5.88586	0.592429	1.6723	0.0075448	0.03268	Gm5117	chr8	-	31737054	31739763	2574	protein_coding	predicted_gene_5117	4	10	0	4	5	3	0	0	2	0	0.161951	0.242455	0	0.0965887	0.13024	0.0381188	0	0	0.0251554	0
ENSMUSG00000100255	4.0511	0	1.6716	0.0064663	0.029061	RP23-263L18.2	chr2	+	129948568	129949207	640	lincRNA	predicted_gene_28196	5	1	5	2	0	0	0	0	0	0	0.814183	0.0975125	0.516711	0.194234	0	0	0	0	0	0
ENSMUSG00000085694	4.0511	0	1.6716	0.0064663	0.029061	Gm14967	chr19	-	6543771	6544899	335	antisense	predicted_gene_14967	5	1	5	2	0	0	0	0	0	0	1.55546	0.186293	0.987149	0.371074	0	0	0	0	0	0
ENSMUSG00000039232	69.421	19.3389	1.6711	2.31e-05	0.00026994	Stx11	chr10	-	12939983	12964259	2396	protein_coding	syntaxin_11	15	59	58	65	84	27	37	12	26	16	0.652434	1.53676	1.60103	1.68617	2.35059	0.368556	0.989133	0.211748	0.351315	0.327743
ENSMUSG00000030510	4.30822	0.365349	1.6702	0.0080499	0.034359	Cers3	chr7	+	66743504	66823692	3251	protein_coding	ceramide_synthase_3	0	1	5	8	4	0	1	1	0	0	0	0.0191966	0.101721	0.152949	0.0824948	0	0.0197026	0.0130049	0	0
ENSMUSG00000089937	8.5685	1.01476	1.6695	0.0077149	0.033216	Gm7281	chr1	-	85332716	85342086	543	pseudogene	predicted_gene_7281	5	2	20	4	1	0	2	0	0	3	0.959627	0.229864	2.43606	0.457862	0.123476	0	0.235923	0	0	0.271157
ENSMUSG00000039542	350.603	98.4505	1.669	2.79e-06	4.47e-05	Ncam1	chr9	-	49504361	49798922	3629	protein_coding	neural_cell_adhesion_molecule_1	270	154	425	171	223	157	65	114	137	179	7.7537	2.64834	7.74568	2.92876	4.12004	1.41494	1.14727	1.32814	1.2222	2.42084
ENSMUSG00000087281	105.624	15.7865	1.6669	0.0064766	0.029089	Gm16015	chr5	-	43909215	43909885	390	antisense	predicted_gene_16015	15	303	24	142	22	23	12	54	25	0	4.00829	48.4862	4.07009	22.6307	3.78218	1.92881	1.97086	5.85402	2.07532	0
ENSMUSG00000098708	20.8861	4.80821	1.666	0.00076902	0.0051631	Gm27252	chr7	+	63896533	63899698	689	antisense	predicted_gene_27252	20	21	12	10	11	4	4	2	19	5	3.02512	1.90213	1.15191	0.902102	1.07043	0.189875	0.371861	0.122726	0.892779	0.356165
ENSMUSG00000079162	3.33201	0	1.6657	0.0067356	0.029978	Trim43b	chr9	-	89084624	89092835	2262	protein_coding	tripartite_motif-containing_43B	3	2	4	3	0	0	0	0	0	0	0.138217	0.0551795	0.116957	0.0824335	0	0	0	0	0	0
ENSMUSG00000043421	121.359	35.5398	1.6636	1.65e-08	4.63e-07	Hilpda	chr6	+	29272488	29275446	982	protein_coding	hypoxia_inducible_lipid_droplet_associated	40	119	169	87	78	70	27	72	59	23	4.24503	7.56268	11.3824	5.50659	5.32558	2.33138	1.76113	3.09989	1.94514	1.14952
ENSMUSG00000100166	4.82365	0.136549	1.6631	0.007634	0.032974	RP24-96N20.1	chr6	+	138580624	138599314	772	antisense	RIKEN_cDNA_B230110G15_gene	4	1	11	1	0	0	0	1	0	0	0.539977	0.0808394	0.942395	0.0805114	0	0	0	0.0547656	0	0
ENSMUSG00000034460	11.5364	1.6126	1.6613	0.0065457	0.029339	Six4	chr12	-	73099609	73113456	6817	protein_coding	sine_oculis-related_homeobox_4	17	5	11	2	0	4	1	1	5	1	0.259889	0.0457738	0.106723	0.0182352	0	0.0191908	0.00939608	0.006202	0.0237458	0.00719957
ENSMUSG00000023140	3.6383	0	1.6613	0.0067534	0.030043	Reg2	chr6	+	78405155	78408097	692	protein_coding	regenerating_islet-derived_2	0	8	7	1	1	0	0	0	0	0	0	0.72148	0.669036	0.0898191	0.0968897	0	0	0	0	0
ENSMUSG00000078763	53.2868	13.333	1.6606	0.00067169	0.0046291	Slfn1	chr11	+	83116849	83122670	1864	protein_coding	schlafen_1	8	36	52	47	72	14	25	4	8	24	0.447277	1.20531	1.84508	1.56721	2.58982	0.245645	0.859081	0.0907276	0.138948	0.631925
ENSMUSG00000024905	6.3015	1.11101	1.6599	0.0044227	0.021445	Mtl5	chr19	+	3388857	3407823	2279	protein_coding	metallothionein-like_5_testis-specific_(tesmin)	4	8	6	6	1	2	1	3	2	0	0.182914	0.219072	0.174126	0.163637	0.0294198	0.028702	0.0281058	0.0556548	0.0284116	0
ENSMUSG00000097823	18.8398	4.63049	1.659	0.00041412	0.0031109	Gm16701	chr1	-	166974024	167000841	1529	lincRNA	predicted_gene_16701	13	15	17	8	16	2	3	13	7	6	0.88607	0.612243	0.735358	0.325205	0.701611	0.0427808	0.125676	0.359469	0.148218	0.192594
ENSMUSG00000048489	152.101	42.8426	1.6588	2.6e-06	4.18e-05	8430408G22Rik	chr6	+	116650684	116652847	1317	protein_coding	RIKEN_cDNA_8430408G22_gene	129	87	169	89	66	75	44	50	101	28	10.2079	4.12263	8.48708	4.20029	3.36002	1.86252	2.13996	1.60513	2.48282	1.04345
ENSMUSG00000021190	6146.4	1856.6	1.6573	2.5e-11	1.25e-09	Lgmn	chr12	-	102394084	102439813	1990	protein_coding	legumain	1452	6060	5093	7256	5516	3840	1642	2140	3730	1584	76.0406	190.047	169.269	226.631	185.847	63.111	52.8518	45.4659	60.6828	39.0663
ENSMUSG00000027322	32.8467	8.95914	1.657	4.37e-05	0.00046801	Siglec1	chr2	-	131069220	131086765	6387	protein_coding	sialic_acid_binding_Ig-like_lectin_1_sialoadhesin	8	68	19	24	25	18	7	19	16	4	0.130535	0.664435	0.19675	0.233555	0.262438	0.0921727	0.0702006	0.125771	0.0811022	0.0307371
ENSMUSG00000054200	235.163	69.7136	1.6564	7.28e-09	2.21e-07	Ffar4	chr19	+	38097079	38114263	1393	protein_coding	free_fatty_acid_receptor_4	96	291	190	298	96	80	49	154	147	58	7.18212	13.0371	9.02111	13.2966	4.62066	1.8783	2.25312	4.67407	3.41646	2.04351
ENSMUSG00000001943	100.109	28.4996	1.6561	1.93e-06	3.24e-05	Vsig2	chr9	+	37539255	37544205	1170	protein_coding	V-set_and_immunoglobulin_domain_containing_2	86	65	92	49	61	36	29	31	41	46	7.66028	3.46711	5.20067	2.60307	3.49565	1.00634	1.58764	1.12021	1.13451	1.92962
ENSMUSG00000066687	277.557	72.0813	1.656	0.00019707	0.001654	Zbtb16	chr9	-	48654311	48835945	5100	protein_coding	zinc_finger_and_BTB_domain_containing_16	154	376	150	282	148	22	27	115	332	48	3.1469	4.60106	1.94526	3.4368	1.9457	0.141084	0.339104	0.953351	2.10755	0.461925
ENSMUSG00000090329	54.4244	12.8434	1.6551	0.0010608	0.0067551	Gm17160	chr13	+	102762435	102764785	260	antisense	predicted_gene_17160	50	10	55	17	48	27	12	5	10	27	20.0414	2.40031	13.9909	4.06397	12.378	3.39639	2.95629	0.813059	1.24519	5.09672
ENSMUSG00000002992	819.331	233.558	1.6548	3.01e-06	4.77e-05	Apoc2	chr7	-	19671579	19681423	722	protein_coding	apolipoprotein_C-II	195	407	521	1396	782	469	202	175	401	326	28.1468	35.1801	47.7263	120.177	72.6195	21.2453	17.9207	10.2477	17.9811	22.1605
ENSMUSG00000002578	74.4583	21.8719	1.651	1.23e-06	2.18e-05	Ikzf4	chr10	-	128630843	128645991	5150	protein_coding	IKAROS_family_zinc_finger_4	14	94	114	51	44	34	23	30	31	26	0.283304	1.1391	1.46405	0.615514	0.572835	0.215923	0.286062	0.246286	0.194879	0.24778
ENSMUSG00000101925	16.5101	2.68481	1.6502	0.005621	0.026176	RP23-281C18.21	chr11	-	101339660	101347939	1136	antisense	predicted_gene_28156	27	10	6	2	3	9	2	5	4	0	2.47695	0.549366	0.349326	0.109428	0.177063	0.259114	0.112769	0.186087	0.113996	0
ENSMUSG00000007783	367.032	107.063	1.6495	3.34e-07	6.95e-06	Cpt1c	chr7	-	44959373	44974851	2793	protein_coding	carnitine_palmitoyltransferase_1c	236	194	439	193	280	211	79	127	119	175	8.80589	4.33482	10.3956	4.29498	6.72157	2.4708	1.81174	1.92246	1.37939	3.07516
ENSMUSG00000082792	4.65223	0.239736	1.6452	0.0089017	0.036892	Gm12176	chr11	+	47541432	47542306	875	pseudogene	predicted_gene_12176	4	1	1	1	8	2	0	0	0	0	0.476414	0.0713234	0.0755874	0.0710341	0.613007	0.0747564	0	0	0	0
ENSMUSG00000031480	125.147	34.9625	1.6449	1.31e-05	0.00016655	Thsd1	chr8	+	22227313	22261334	4422	protein_coding	thrombospondin_type_I_domain_1	128	71	77	54	89	70	36	33	47	45	3.01664	1.00203	1.15167	0.759014	1.34944	0.517733	0.521463	0.315515	0.344103	0.499452
ENSMUSG00000028865	9.03474	1.52471	1.6449	0.0063678	0.028789	Cd164l2	chr4	+	133212131	133224555	986	protein_coding	CD164_sialomucin-like_2	0	8	9	3	17	0	1	2	4	3	0	0.506353	0.603703	0.189112	1.15599	0	0.0649625	0.0857587	0.131339	0.149329
ENSMUSG00000004842	181.862	28.1194	1.6441	0.0071966	0.031564	Pou1f1	chr16	+	65520511	65535005	2240	protein_coding	POU_domain_class_1_transcription_factor_1	116	7	203	57	242	28	41	5	13	71	5.39687	0.195025	5.99384	1.58162	7.24354	0.408824	1.1724	0.0943729	0.187891	1.55564
ENSMUSG00000097372	4.87293	0.598173	1.6441	0.0085998	0.036011	Gm26876	chr10	+	128645884	128649811	2387	lincRNA	predicted_gene_26876	0	6	8	7	1	0	1	1	2	0	0	0.15687	0.221664	0.182272	0.0280887	0	0.0268341	0.0177122	0.0271261	0
ENSMUSG00000040473	98.128	29.1097	1.6437	1.33e-07	3.06e-06	A330021E22Rik	chr5	-	5579278	5664239	4956	protein_coding	cilia_and_flagella_associated_protein_69	39	60	131	69	82	40	36	44	53	21	0.820098	0.755545	1.74823	0.865352	1.10934	0.26397	0.465276	0.375359	0.346222	0.207964
ENSMUSG00000062372	23.4746	5.10164	1.6431	0.0022124	0.012223	Otof	chr5	-	30367066	30461932	7125	protein_coding	otoferlin	32	5	13	6	14	6	5	5	6	10	0.468056	0.0437951	0.120675	0.0523409	0.131743	0.0275418	0.0449495	0.0296695	0.0272631	0.0688835
ENSMUSG00000086442	14.7327	3.14663	1.6426	0.0032436	0.016611	Gm11722	chr11	+	107481916	107483107	534	sense_intronic	predicted_gene_11722	10	3	15	5	18	2	4	2	2	8	1.9516	0.350607	1.85784	0.581974	2.26003	0.122494	0.479798	0.158349	0.121255	0.735273
ENSMUSG00000074213	35.8488	8.47463	1.6422	0.00096513	0.0062578	Gm10642	chr9	+	70656251	70657860	1610	protein_coding	predicted_gene_10642	43	20	14	31	10	24	5	3	14	13	2.78339	0.775255	0.575122	1.19677	0.416445	0.487542	0.198922	0.0787809	0.281522	0.396294
ENSMUSG00000032394	5.51098	0.356149	1.6414	0.0091927	0.037895	Igdcc3	chr9	+	65141154	65185857	3166	protein_coding	immunoglobulin_superfamily_DCC_subclass_member_3	8	4	4	0	1	2	0	0	1	0	0.263337	0.0788478	0.0835616	0	0.0211774	0.0206607	0	0	0.0102258	0
ENSMUSG00000069515	26619.4	5222.77	1.6408	0.0044088	0.021384	Lyz1	chr10	-	117287796	117292868	1264	protein_coding	lysozyme_1	34763	3357	18382	3334	19477	10994	2875	14531	5707	3223	2866.17	165.747	961.841	163.943	1033.14	284.469	145.69	486.042	146.174	125.145
ENSMUSG00000068758	515.981	148.02	1.6401	5.91e-06	8.41e-05	Il3ra	chr14	+	14346495	14355490	1394	protein_coding	interleukin_3_receptor_alpha_chain	205	217	538	299	677	252	193	123	155	209	15.3258	9.71488	25.5257	13.3316	32.5619	5.91241	8.86818	3.73051	3.5998	7.3584
ENSMUSG00000030790	278.868	86.7704	1.6398	2.34e-13	1.73e-11	Adm	chr7	+	110627661	110629820	1390	protein_coding	adrenomedullin	116	290	229	219	252	135	110	81	142	96	8.69712	13.0204	10.8963	9.79274	12.1554	3.17648	5.06895	2.46374	3.30737	3.38966
ENSMUSG00000063234	3.2868	0	1.6388	0.0074969	0.032532	Gpr84	chr15	-	103308236	103310438	1550	protein_coding	G_protein-coupled_receptor_84	1	3	0	4	5	0	0	0	0	0	0.0672358	0.12079	0	0.1604	0.216283	0	0	0	0	0
ENSMUSG00000000805	6274.89	1885.37	1.6376	1.64e-08	4.6e-07	Car4	chr11	+	84957786	84966044	1256	protein_coding	carbonic_anhydrase_4	1022	9454	4262	8012	4556	3337	1378	2998	3288	2035	84.7995	469.75	224.43	396.484	243.208	86.8947	70.2748	100.918	84.7524	79.5197
ENSMUSG00000026475	42.1092	12.1318	1.6372	3.12e-05	0.00035232	Rgs16	chr1	+	153740349	153745468	2339	protein_coding	regulator_of_G-protein_signaling_16	11	65	56	16	30	19	17	11	16	14	0.490111	1.7343	1.58349	0.425172	0.859953	0.265675	0.465542	0.198833	0.221462	0.293764
ENSMUSG00000020649	397.944	103.234	1.6363	0.00036422	0.0027883	Rrm2	chr12	+	24708241	24714146	2193	protein_coding	ribonucleotide_reductase_M2	424	264	217	331	126	65	97	385	117	38	20.1493	7.51287	6.54453	9.38133	3.85226	0.969396	2.83317	7.42245	1.72726	0.850443
ENSMUSG00000003378	1158.11	335.561	1.6358	3.14e-06	4.94e-05	Grik5	chr7	-	25009853	25072369	3836	protein_coding	glutamate_receptor_ionotropic_kainate_5_(gamma_2)	796	656	1245	550	942	561	311	272	328	656	21.6255	10.6725	21.4659	8.91167	16.4648	4.78312	5.19304	2.99789	2.76825	8.39316
ENSMUSG00000024223	5.63461	0.647345	1.6355	0.0089846	0.037154	Armc12	chr17	+	28530860	28538954	1083	protein_coding	armadillo_repeat_containing_12	7	5	3	4	0	0	1	0	2	1	0.6736	0.288126	0.18321	0.229565	0	0	0.0591441	0	0.0597876	0.0453181
ENSMUSG00000092021	20.8253	5.53875	1.6337	0.00056792	0.0040491	Gbp11	chr5	-	105323042	105346472	2692	polymorphic_pseudogene	guanylate_binding_protein_11	6	20	13	11	32	3	9	6	7	8	0.232278	0.463655	0.319393	0.253976	0.797001	0.0364479	0.214145	0.0942327	0.0841846	0.145853
ENSMUSG00000081046	22.533	4.08212	1.6328	0.0057072	0.026458	Gm12846	chr4	+	98664366	98666137	1373	pseudogene	predicted_gene_12846	19	0	25	5	25	3	5	1	13	5	1.44217	0	1.20428	0.226347	1.22082	0.0714623	0.233259	0.0307932	0.306537	0.178731
ENSMUSG00000047562	608.06	181.076	1.6312	2.45e-07	5.32e-06	Mmp10	chr9	+	7502352	7510238	1720	protein_coding	matrix_metallopeptidase_10	90	543	670	494	706	381	156	250	257	192	5.45314	19.7021	25.7634	17.8514	27.5207	7.24474	5.80946	6.14521	4.83743	5.47864
ENSMUSG00000024679	157.49	43.635	1.6307	7.88e-05	0.00077341	Ms4a6d	chr19	-	11586604	11604849	1418	protein_coding	membrane-spanning_4-domains_subfamily_A_member_6D	17	119	161	119	225	104	60	31	64	31	1.24941	5.23734	7.50943	5.2161	10.6387	2.39874	2.71028	0.924295	1.46121	1.07296
ENSMUSG00000031736	12.5284	2.91658	1.6307	0.001868	0.010654	Crnde	chr8	-	92326038	92356120	1238	lincRNA	colorectal_neoplasia_differentially_expressed_(non-protein_coding)	9	8	6	4	17	4	4	4	2	4	0.757625	0.403283	0.320544	0.200823	0.920687	0.105673	0.206957	0.136604	0.0523021	0.158577
ENSMUSG00000098501	3.56531	0	1.6304	0.0077153	0.033216	Gm19272	chr6	+	7301908	7309747	2217	lincRNA	predicted_gene_19272	1	2	8	0	3	0	0	0	0	0	0.0470074	0.0562995	0.238661	0	0.0907276	0	0	0	0	0
ENSMUSG00000023495	576.931	176.363	1.6292	7.6e-10	2.79e-08	Pcbp4	chr9	+	106453291	106464012	1987	protein_coding	poly(rC)_binding_protein_4	362	385	643	355	401	348	168	174	265	224	18.9864	12.0921	21.4028	11.1047	13.531	5.72807	5.41566	3.70234	4.31775	5.53287
ENSMUSG00000004296	5.6361	0.943385	1.6282	0.0075367	0.032669	Il12b	chr11	+	44400063	44414033	1944	protein_coding	interleukin_12b	1	5	4	11	3	0	2	1	3	0	0.0536088	0.160514	0.136088	0.351699	0.103469	0	0.0658982	0.0217485	0.0499614	0
ENSMUSG00000054582	85.7707	21.8279	1.6266	0.00058282	0.0041373	Pabpc1l	chr2	+	164025450	164050538	2354	protein_coding	poly(A)_binding_protein_cytoplasmic_1-like	108	19	71	35	34	45	25	16	27	29	4.78134	0.503718	1.99485	0.924137	0.968403	0.62522	0.680257	0.287368	0.371336	0.604633
ENSMUSG00000067526	3.743	0	1.6254	0.0078686	0.033764	Olfr1425	chr19	-	12073695	12074633	939	protein_coding	olfactory_receptor_1425	3	0	7	2	1	0	0	0	0	0	0.332957	0	0.493049	0.132385	0.0714033	0	0	0	0	0
ENSMUSG00000095369	11.0159	2.12003	1.6246	0.0055551	0.025949	Gm21859	chr16	-	10912012	10914797	1045	lincRNA	predicted_gene_21859	0	4	17	4	19	5	2	2	2	3	0	0.238882	1.07595	0.237913	1.21905	0.156488	0.12259	0.0809169	0.0619617	0.140898
ENSMUSG00000063851	14.5863	3.15939	1.6244	0.0030043	0.015632	Rnf183	chr4	-	62427540	62435252	1432	protein_coding	ring_finger_protein_183	4	12	17	8	17	16	3	1	2	1	0.291105	0.522972	0.785169	0.347234	0.795957	0.365429	0.134189	0.0295245	0.0452165	0.0342734
ENSMUSG00000040340	7.04449	0.136549	1.6239	0.0085718	0.035932	1700019B03Rik	chr8	+	3470862	3487181	1613	protein_coding	RIKEN_cDNA_1700019B03_gene	13	4	0	0	2	0	0	1	0	0	0.839926	0.154763	0	0	0.0831341	0	0	0.0262114	0	0
ENSMUSG00000099032	42.2476	11.2471	1.6216	0.0002143	0.0017766	Tcf24	chr1	-	9960163	9967932	4193	protein_coding	transcription_factor_24	9	57	29	47	37	11	2	30	35	7	0.223692	0.84838	0.457436	0.696703	0.591644	0.0858014	0.0305524	0.302497	0.270242	0.0819357
ENSMUSG00000054966	4.36559	0.507992	1.6214	0.0096297	0.039308	Ifltd1	chr6	-	145365134	145614319	3385	protein_coding	lamin_tail_domain_containing_1	4	3	2	2	4	0	0	1	0	2	0.12315	0.0553099	0.0390777	0.0367237	0.0792292	0	0	0.0124901	0	0.0289982
ENSMUSG00000038777	86.4825	23.6682	1.6209	0.00016582	0.0014328	Sema6c	chr3	+	95160457	95174024	5095	protein_coding	sema_domain_transmembrane_domain_(TM)_and_cytoplasmic_domain_(semaphorin)_6C	58	43	103	36	72	50	29	14	13	41	1.18636	0.526702	1.33706	0.439171	0.947484	0.320961	0.364581	0.116174	0.0826055	0.394948
ENSMUSG00000003617	302.063	91.6033	1.6207	1.13e-07	2.65e-06	Cp	chr3	+	19957054	20009145	4564	protein_coding	ceruloplasmin	62	333	220	268	361	175	108	84	122	109	1.41572	4.55343	3.18812	3.64976	5.30329	1.25406	1.51572	0.778142	0.865414	1.17214
ENSMUSG00000020010	15.093	3.44429	1.6206	0.0015996	0.0093967	Vnn3	chr10	+	23851462	23869843	1811	protein_coding	vanin_3	14	24	3	7	8	6	2	4	10	3	0.805642	0.827053	0.109562	0.240245	0.29618	0.108358	0.0707378	0.0933828	0.178769	0.0813023
ENSMUSG00000038910	4979.78	1398.03	1.6196	6.04e-05	0.00061511	Plcl2	chr17	+	50509547	50688493	4050	protein_coding	phospholipase_C-like_2	3242	1213	5566	1822	5640	2113	1138	1350	1792	2646	83.4239	18.6916	90.8962	27.962	93.3701	17.0636	17.9981	14.093	14.3249	32.0653
ENSMUSG00000086224	3.66191	0.185721	1.6178	0.0099336	0.040281	2700069I18Rik	chr3	-	5177586	5220841	1020	antisense	RIKEN_cDNA_2700069I18_gene	5	1	2	1	2	0	0	0	0	1	0.51086	0.0611843	0.129684	0.0609361	0.131466	0	0	0	0	0.0481171
ENSMUSG00000083282	376.51	109.658	1.6171	6.02e-06	8.54e-05	Ctsf	chr19	+	4855129	4860912	1975	protein_coding	cathepsin_F	407	286	273	148	162	169	88	168	173	141	21.4763	9.03731	9.14225	4.65768	5.49961	2.79863	2.85401	3.5964	2.83589	3.5039
ENSMUSG00000042515	52.266	15.3212	1.6166	6.74e-06	9.45e-05	Mum1l1	chrX	+	139210042	139238335	4600	protein_coding	melanoma_associated_antigen_(mutated)_1-like_1	37	57	45	33	26	9	15	23	26	25	0.838255	0.773317	0.647012	0.445893	0.378965	0.0639899	0.208869	0.211395	0.182989	0.266736
ENSMUSG00000075707	6.01267	0.740816	1.6158	0.009463	0.038814	Dio3	chr12	+	110279068	110281097	2030	protein_coding	deiodinase_iodothyronine_type_III	8	7	1	3	1	0	0	1	2	2	0.410701	0.2152	0.0325808	0.0918544	0.0330284	0	0	0.0208271	0.0318965	0.0483542
ENSMUSG00000050612	3.90987	0	1.6141	0.0082411	0.034942	Txndc2	chr17	-	65637505	65642204	1899	protein_coding	thioredoxin_domain_containing_2_(spermatozoa)	6	3	2	1	0	0	0	0	0	0	0.329275	0.0985909	0.0696566	0.0327303	0	0	0	0	0	0
ENSMUSG00000075569	29.1314	7.86253	1.6113	0.00033263	0.0025802	Rsph10b	chr5	+	143933035	143985719	2878	protein_coding	radial_spoke_head_10_homolog_B_(Chlamydomonas)	15	10	27	22	33	14	6	7	6	17	0.543166	0.216845	0.620484	0.475124	0.768789	0.159098	0.133537	0.102833	0.0674948	0.289907
ENSMUSG00000028031	326.975	99.2741	1.6083	1.76e-07	3.93e-06	Dkk2	chr3	+	132085292	132180293	3694	protein_coding	dickkopf_homolog_2_(Xenopus_laevis)	131	239	414	164	319	125	53	147	197	157	3.69578	4.03777	7.41244	2.75945	5.78999	1.10672	0.919007	1.68246	1.72655	2.08594
ENSMUSG00000015452	323.805	86.5401	1.6047	0.00045085	0.0033427	Ager	chr17	+	34597862	34600936	1876	protein_coding	advanced_glycosylation_end_product-specific_receptor	343	108	287	130	193	162	93	36	66	179	19.0543	3.59279	10.1183	4.3071	6.89776	2.82429	3.17534	0.811325	1.13899	4.68296
ENSMUSG00000053185	4.21647	0	1.6033	0.0085712	0.035932	Gm9898	chr1	-	30718560	30719962	1161	lincRNA	predicted_gene_9898	7	1	2	2	0	0	0	0	0	0	0.628345	0.0537537	0.113934	0.107071	0	0	0	0	0	0
ENSMUSG00000061701	3.68287	0	1.6019	0.0086519	0.036152	Fbxw20	chr9	-	109217432	109234754	2244	protein_coding	F-box_and_WD-40_domain_protein_20	2	1	9	2	0	0	0	0	0	0	0.0928837	0.0278111	0.265263	0.0553965	0	0	0	0	0	0
ENSMUSG00000056501	1152.7	363.267	1.6013	5.77e-11	2.69e-09	Cebpb	chr2	+	167688915	167690418	1504	protein_coding	CCAAT/enhancer_binding_protein_(C/EBP)_beta	449	1097	1521	622	891	698	326	416	552	452	31.1122	45.5197	66.8866	25.705	39.7204	15.1787	13.8838	11.6942	11.8823	14.75
ENSMUSG00000085551	5.5094	0.900307	1.5994	0.0080503	0.034359	1810063I02Rik	chr11	+	59921499	59921889	274	lincRNA	RIKEN_cDNA_1810063I02_gene	5	4	3	2	5	0	1	1	3	1	1.90174	0.911066	0.724149	0.453685	1.2235	0	0.23377	0.154303	0.354471	0.179122
ENSMUSG00000019230	4.03201	0.2288	1.5983	0.010719	0.042759	Lhx9	chr1	-	138825186	138848576	4937	protein_coding	LIM_homeobox_protein_9	4	1	3	6	0	0	1	0	0	0	0.0844363	0.0126409	0.0401898	0.0755376	0	0	0.0129741	0	0	0
ENSMUSG00000029477	39.2134	9.56044	1.594	0.0016153	0.0094662	Morn3	chr5	-	123035769	123047016	1128	protein_coding	MORN_repeat_containing_3	48	13	32	9	21	27	7	14	5	12	4.4347	0.719241	1.87628	0.495916	1.24823	0.782855	0.397492	0.52474	0.143506	0.522122
ENSMUSG00000038067	34.0452	0	1.5938	0.0083467	0.035275	Csf3	chr11	+	98701263	98703629	1413	protein_coding	colony_stimulating_factor_3_(granulocyte)	0	29	64	5	44	0	0	0	0	0	0	1.28084	2.99568	0.219939	2.08783	0	0	0	0	0
ENSMUSG00000086381	17.6416	2.66726	1.5937	0.009551	0.039057	AV064505	chr9	-	7669429	7695631	522	antisense	expressed_sequence_AV064505	19	0	23	4	10	13	2	0	4	1	3.79328	0	2.91417	0.476282	1.28444	0.814516	0.245414	0	0.248084	0.094022
ENSMUSG00000047878	507.581	162.486	1.5921	5.24e-13	3.6e-11	A4galt	chr15	-	83226726	83251774	2128	protein_coding	alpha_14-galactosyltransferase	147	551	604	431	358	297	105	240	283	200	7.1991	16.1592	18.7725	12.5887	11.2796	4.56469	3.16051	4.76831	4.30551	4.61273
ENSMUSG00000087182	3.86287	0.239736	1.5911	0.011441	0.04489	Gm13334	chr2	+	18694032	18699037	723	protein_coding	predicted_gene_13334	2	1	2	9	1	2	0	0	0	0	0.288286	0.0863181	0.182957	0.773712	0.0927354	0.0904728	0	0	0	0
ENSMUSG00000064368	94999.6	26771.3	1.5908	0.00016768	0.0014453	mt-Nd6	chrMT	-	13552	14070	519	protein_coding	mitochondrially_encoded_NADH_dehydrogenase_6	79980	24468	81555	32923	100631	38853	25754	19272	31008	53738	16060	2942.2	10393	3942.82	13000.1	2448.41	3178.46	1569.95	1934.27	5081.76
ENSMUSG00000027261	5.26083	0.136549	1.5902	0.010306	0.041474	Hao1	chr2	-	134497361	134554368	2045	protein_coding	hydroxyacid_oxidase_1_liver	10	2	1	1	0	0	0	1	0	0	0.509611	0.0610347	0.0323418	0.0303936	0	0	0	0.0206744	0	0
ENSMUSG00000037379	463.238	144.923	1.5895	1.24e-08	3.59e-07	Spon2	chr5	-	33213518	33218238	2237	protein_coding	spondin_2_extracellular_matrix_protein	127	478	412	401	468	368	81	181	177	199	5.91657	13.3353	12.1812	11.1417	14.027	5.38032	2.31931	3.42088	2.56163	4.36603
ENSMUSG00000031734	14.0524	3.4736	1.5875	0.0014918	0.0088742	Irx3	chr8	-	91798525	91801916	2610	protein_coding	Iroquois_related_homeobox_3	3	16	11	12	16	6	2	10	8	0	0.119788	0.382578	0.278747	0.285769	0.41102	0.0751861	0.0490828	0.161989	0.0992337	0
ENSMUSG00000026890	21.0486	5.32042	1.5861	0.0017474	0.010087	Lhx6	chr2	-	36081953	36105408	3481	protein_coding	LIM_homeobox_protein_6	8	30	9	8	29	15	4	6	1	9	0.239507	0.537846	0.171	0.142844	0.55857	0.140933	0.073603	0.072874	0.00930049	0.126893
ENSMUSG00000044349	1818.03	517.495	1.5839	0.00015049	0.0013242	Snhg11	chr2	+	158375638	158386145	5864	protein_coding	small_nucleolar_RNA_host_gene_11	1922	733	1789	676	898	995	480	274	717	902	34.1579	7.801	20.1778	7.16519	10.2675	5.54952	5.24309	1.97552	3.95854	7.5494
ENSMUSG00000053469	11.8753	2.67815	1.5835	0.0033062	0.016879	Tg	chr15	+	66670753	66850721	8454	protein_coding	thyroglobulin	12	9	6	8	6	1	4	3	9	1	0.147928	0.0664386	0.0469404	0.058817	0.0475853	0.00386869	0.0303066	0.0150032	0.0344659	0.00580548
ENSMUSG00000030895	9.5608	2.03714	1.5835	0.0055687	0.025994	Hpx	chr7	-	105591613	105600116	1478	protein_coding	hemopexin	4	2	9	6	14	4	4	3	2	0	0.282045	0.0844493	0.402741	0.25232	0.635093	0.088514	0.173351	0.0858168	0.0438092	0
ENSMUSG00000002769	29.7319	8.74453	1.5816	1.87e-05	0.00022509	Gnmt	chr17	-	46725664	46729168	1035	protein_coding	glycine_N-methyltransferase	19	22	28	16	25	16	9	15	9	9	1.91313	1.32655	1.78927	0.960848	1.61951	0.505599	0.556983	0.61274	0.281522	0.426778
ENSMUSG00000085564	3.83897	0.418546	1.5816	0.011748	0.045893	Gm12198	chr11	-	50599298	50602448	1809	processed_transcript	predicted_gene_12198	3	4	3	1	3	0	0	0	2	1	0.172828	0.137995	0.109683	0.0343587	0.11119	0	0	0	0.0357932	0.0271307
ENSMUSG00000030142	37.0812	1.26789	1.5812	0.010559	0.042283	Clec4e	chr6	-	123281789	123289870	4804	protein_coding	C-type_lectin_domain_family_4_member_e	0	2	31	11	96	1	4	0	2	0	0	0.0259817	0.426792	0.14232	1.33984	0.00680806	0.0533331	0	0.0134783	0
ENSMUSG00000017724	39.3288	11.3012	1.5803	0.00016625	0.0014352	Etv4	chr11	-	101769742	101785371	2395	protein_coding	ets_variant_4	12	17	63	18	42	19	12	15	14	14	0.522165	0.44298	1.73977	0.467134	1.17578	0.259463	0.320934	0.264796	0.189248	0.286895
ENSMUSG00000023992	13.8192	3.20301	1.5801	0.0041864	0.020499	Trem2	chr17	+	48346401	48354147	4784	protein_coding	triggering_receptor_expressed_on_myeloid_cells_2	5	5	10	12	20	8	7	3	2	0	0.108921	0.0652258	0.13825	0.155907	0.2803	0.0546922	0.0937231	0.0265128	0.0135347	0
ENSMUSG00000041096	1038.7	304.053	1.5796	5.44e-05	0.00056178	Tspyl2	chrX	-	152336852	152342425	2804	protein_coding	TSPY-like_2	1128	466	876	397	552	539	339	279	347	449	41.9241	10.3717	20.6625	8.80009	13.1991	6.28691	7.74393	4.2068	4.00646	7.85902
ENSMUSG00000087620	8.97174	1.58305	1.5786	0.0082018	0.034798	5330434G04Rik	chrX	-	105348282	105391776	3545	lincRNA	RIKEN_cDNA_5330434G04_gene	9	4	2	13	3	0	1	6	3	1	0.264581	0.0704181	0.0373139	0.22793	0.0567399	0	0.0180686	0.0715584	0.0273977	0.0138447
ENSMUSG00000001227	397.071	129.672	1.5778	3.69e-15	3.43e-13	Sema6b	chr17	-	56123085	56140343	3847	protein_coding	sema_domain_transmembrane_domain_(TM)_and_cytoplasmic_domain_(semaphorin)_6B	119	411	405	337	345	248	122	170	196	140	3.22372	6.66745	6.9629	5.44481	6.01285	2.10841	2.03132	1.86832	1.64947	1.7861
ENSMUSG00000085427	87.1569	27.4881	1.5775	4.36e-07	8.82e-06	6430710C18Rik	chr2	-	72745846	72813717	1540	lincRNA	RIKEN_cDNA_6430710C18_gene	17	88	96	66	92	41	33	30	46	30	1.15043	3.56617	4.12295	2.66378	4.00545	0.870742	1.37257	0.823618	0.967045	0.956094
ENSMUSG00000089929	7.68348	1.24356	1.5771	0.011057	0.043768	Bcl2a1b	chr9	+	89199209	89207827	817	protein_coding	B_cell_leukemia/lymphoma_2_related_protein_A1b	2	12	9	1	8	0	3	0	0	3	0.255117	0.916642	0.728581	0.0760769	0.656526	0	0.235201	0	0	0.180218
ENSMUSG00000010080	90.5476	27.7451	1.577	3.91e-07	7.97e-06	Epn3	chr11	-	94489599	94499974	3884	protein_coding	epsin_3	49	74	91	78	57	46	14	75	34	26	1.31477	1.18903	1.5496	1.24822	0.983964	0.387351	0.230881	0.816408	0.283406	0.328544
ENSMUSG00000028525	292.261	92.8915	1.5767	1.45e-08	4.15e-07	Pde4b	chr4	+	102087543	102607259	4304	protein_coding	phosphodiesterase_4B_cAMP_specific	88	408	319	186	217	105	119	168	152	67	2.1308	5.916	4.90203	2.68606	3.38042	0.797891	1.77098	1.6503	1.14335	0.764016
ENSMUSG00000026312	3.42041	0.185721	1.5759	0.011925	0.046425	Cdh7	chr1	+	109982431	110140157	4945	protein_coding	cadherin_7_type_2	4	1	4	1	1	0	0	0	0	1	0.0842997	0.0126204	0.0534997	0.0125692	0.0135587	0	0	0	0	0.00992507
ENSMUSG00000064367	312402	88501.6	1.5751	0.00024571	0.0019969	mt-Nd5	chrMT	+	11742	13565	1824	protein_coding	mitochondrially_encoded_NADH_dehydrogenase_5	276230	68658	272281	107037	315067	124244	89744	69026	100113	172277	15782.6	2349.13	9873.02	3647.4	11581.4	2227.8	3151.52	1599.97	1776.95	4635.56
ENSMUSG00000040283	47.4927	12.3548	1.5741	0.0012481	0.007679	Btnl9	chr11	-	49165585	49187159	5273	protein_coding	butyrophilin-like_9	27	79	2	25	54	17	6	26	24	14	0.533628	0.934996	0.0250859	0.294684	0.686625	0.105443	0.0728842	0.208469	0.147354	0.130308
ENSMUSG00000038296	90.9225	28.8543	1.5718	6.33e-08	1.57e-06	Galnt18	chr7	-	111471661	111779977	2575	protein_coding	UDP-N-acetyl-alpha-D-galactosamine:polypeptide_N-acetylgalactosaminyltransferase_18	38	139	70	64	63	39	33	62	43	17	1.53794	3.36882	1.79795	1.54482	1.64039	0.495352	0.820874	1.01798	0.540631	0.32402
ENSMUSG00000019823	1132.37	373.217	1.5711	1.16e-18	1.56e-16	Mical1	chr10	+	41476314	41487032	3645	protein_coding	microtubule_associated_monooxygenase_calponin_and_LIM_domain_containing_1	502	1179	824	1092	900	666	445	451	563	347	14.3529	20.1863	14.9516	18.6209	16.555	5.9759	7.81992	5.23124	5.00058	4.67231
ENSMUSG00000022651	69.4651	0	1.5703	0.0091575	0.037766	Retnlg	chr16	+	48872608	48874498	608	protein_coding	resistin_like_gamma	0	21	77	58	122	0	0	0	0	0	0	2.15554	8.37615	5.92924	13.4536	0	0	0	0	0
ENSMUSG00000074625	7.71462	1.08374	1.5703	0.011636	0.045527	Arhgap40	chr2	+	158512796	158550762	2162	protein_coding	Rho_GTPase_activating_protein_40	0	2	15	3	11	4	0	0	2	2	0	0.0577317	0.458874	0.0862463	0.341131	0.0605105	0	0	0.0299491	0.0454019
ENSMUSG00000082035	71.956	17.6431	1.5679	0.0027904	0.014764	Rpl17-ps8	chrX	+	96484859	96485479	621	pseudogene	ribosomal_protein_L17_pseudogene_8	71	5	69	24	63	21	12	9	24	45	11.9151	0.50248	7.34877	2.40212	6.80194	1.106	1.23774	0.61274	1.25121	3.55648
ENSMUSG00000054672	26.4672	7.68145	1.5659	0.00036746	0.0028066	5830411N06Rik	chr7	+	140247301	140299791	3342	protein_coding	RIKEN_cDNA_5830411N06_gene	19	24	13	27	16	7	14	11	4	9	0.592488	0.448172	0.257273	0.502149	0.320994	0.0685044	0.268325	0.139159	0.0387492	0.132171
ENSMUSG00000030545	1907.75	637.786	1.5646	4.1e-34	2.59e-31	Pex11a	chr7	-	79735957	79743131	2241	protein_coding	peroxisomal_biogenesis_factor_11_alpha	825	1959	1672	1865	1302	1088	547	792	1145	758	38.3658	54.5548	49.346	51.7264	38.9541	15.8787	15.6345	14.942	16.5414	16.6007
ENSMUSG00000069874	753.779	217.699	1.5637	0.0002065	0.0017198	Irgm2	chr11	+	58199618	58222779	3470	protein_coding	immunity-related_GTPase_family_M_member_2	32	1400	480	716	747	253	267	313	389	206	0.961065	25.179	9.14891	12.825	14.4336	2.38461	4.92858	3.81364	3.62936	2.91365
ENSMUSG00000048218	246.959	80.7686	1.5635	4.72e-16	4.8e-14	Amigo2	chr15	-	97244074	97247287	2871	protein_coding	adhesion_molecule_with_Ig_like_domain_2	144	239	215	159	187	131	70	121	147	83	5.22711	5.19523	4.95294	3.44222	4.36709	1.49233	1.56173	1.78188	1.65765	1.41888
ENSMUSG00000028341	41.2312	11.9142	1.5631	0.00033269	0.0025802	Nr4a3	chr4	+	48045153	48086447	5720	protein_coding	nuclear_receptor_subfamily_4_group_A_member_3	4	45	15	62	49	14	14	20	21	10	0.072878	0.490972	0.173441	0.673706	0.574359	0.0800495	0.156773	0.147829	0.118859	0.0858033
ENSMUSG00000032968	161.816	48.2646	1.5626	4e-05	0.00043326	Inha	chr1	+	75507077	75510366	1475	protein_coding	inhibin_alpha	153	87	171	68	78	102	56	53	48	56	10.8101	3.68102	7.66764	2.86544	3.54557	2.2617	2.43184	1.51918	1.05356	1.86336
ENSMUSG00000085573	7.57917	1.66834	1.5622	0.0056764	0.02636	Gm15418	chr8	+	11187755	11204503	677	antisense	predicted_gene_15418	5	9	9	2	4	3	3	2	3	0	0.769686	0.829649	0.879248	0.183618	0.396146	0.14493	0.283839	0.124901	0.143464	0
ENSMUSG00000050910	208.547	67.0399	1.5579	8.73e-08	2.11e-06	Cdr2l	chr11	+	115381916	115396132	3700	protein_coding	cerebellar_degeneration-related_protein_2-like	43	205	248	199	171	80	69	98	85	99	1.21115	3.45774	4.4331	3.34292	3.09869	0.707155	1.1945	1.11982	0.74375	1.31321
ENSMUSG00000071547	34.0878	10.035	1.5569	4.76e-05	0.00050337	Nt5dc2	chr14	+	31134853	31139121	1407	protein_coding	5'-nucleotidase_domain_containing_2	22	27	35	13	29	14	11	15	23	6	1.62952	1.1976	1.64525	0.574281	1.38194	0.325432	0.50077	0.450736	0.529229	0.209294
ENSMUSG00000031640	16.5471	3.40413	1.5549	0.0073964	0.032195	Klkb1	chr8	-	45269442	45294859	2496	protein_coding	kallikrein_B_plasma_1	15	1	16	5	17	6	3	0	6	7	0.626295	0.0250032	0.423968	0.124509	0.456655	0.07862	0.0769868	0	0.0778245	0.137643
ENSMUSG00000091318	26.6467	5.21154	1.5549	0.0086471	0.036144	Gm5415	chr1	-	32543686	32547294	3609	protein_coding	predicted_gene_5415	10	7	39	8	35	21	0	0	4	12	0.288766	0.121046	0.714719	0.137777	0.650227	0.190309	0	0	0.0358825	0.16319
ENSMUSG00000028444	170.071	54.2928	1.5549	1.93e-07	4.27e-06	Cntfr	chr4	-	41657498	41697089	1995	protein_coding	ciliary_neurotrophic_factor_receptor	94	144	213	94	107	66	55	61	72	92	4.9104	4.50464	7.06145	2.9286	3.59604	1.082	1.76587	1.29274	1.16842	2.26331
ENSMUSG00000063632	20.1433	5.8106	1.5546	0.00065889	0.0045601	Sox11	chr12	-	27334264	27342574	8311	protein_coding	SRY_(sex_determining_region_Y)-box_11	10	26	28	9	8	5	10	10	7	4	0.125395	0.195236	0.222824	0.0673076	0.0645387	0.0196763	0.0770702	0.0508712	0.0272681	0.0236215
ENSMUSG00000059089	184.447	55.7465	1.5537	4.37e-05	0.00046775	Fcgr4	chr1	+	171018920	171029761	1256	protein_coding	Fc_receptor_IgG_low_affinity_IV	17	165	209	154	222	128	35	58	89	76	1.41056	8.19851	11.0056	7.62089	11.8508	3.33309	1.78492	1.95238	2.29409	2.96978
ENSMUSG00000062044	257.955	72.5496	1.5523	0.00057478	0.0040891	Lmtk3	chr7	+	45783738	45804144	5051	protein_coding	lemur_tyrosine_kinase_3	273	61	271	101	136	114	91	46	72	126	5.63271	0.75369	3.54854	1.24285	1.80528	0.738166	1.15399	0.38504	0.461493	1.22432
ENSMUSG00000068099	19.0486	5.54009	1.5518	0.00072966	0.0049589	1500009C09Rik	chr15	+	82252397	82260753	1552	protein_coding	RIKEN_cDNA_1500009C09_gene	5	18	11	15	27	9	10	4	6	5	0.335746	0.723804	0.468769	0.600723	1.16642	0.189661	0.412713	0.108967	0.125161	0.158117
ENSMUSG00000020673	9.03233	2.12544	1.5508	0.0030668	0.015867	Tpo	chr12	-	30054659	30132624	3299	protein_coding	thyroid_peroxidase	4	5	11	9	6	6	1	3	5	1	0.12636	0.0945863	0.22053	0.169565	0.121942	0.0594834	0.0194159	0.0384472	0.0490679	0.0148771
ENSMUSG00000044544	2.89801	0.136549	1.5506	0.013269	0.050483	4921513I03Rik	chr10	+	120765774	120778886	1534	protein_coding	RIKEN_cDNA_4921513I03_gene	3	3	1	1	2	0	0	1	0	0	0.203811	0.12205	0.0431154	0.0405181	0.0874155	0	0	0.0275613	0	0
ENSMUSG00000056271	13.547	3.10001	1.549	0.00598	0.027379	Lman1l	chr9	-	57607085	57620774	1685	protein_coding	lectin_mannose-binding_1_like	1	5	10	10	27	8	3	3	1	5	0.061849	0.185187	0.392516	0.368871	1.07435	0.15528	0.114041	0.0752743	0.0192136	0.145636
ENSMUSG00000023000	9.62571	2.2615	1.5482	0.0060739	0.02768	Dhh	chr15	-	98893031	98898540	2363	protein_coding	desert_hedgehog	1	10	5	10	14	0	2	3	4	5	0.044103	0.264105	0.139947	0.263034	0.397235	0	0.0542133	0.0536763	0.0548032	0.10385
ENSMUSG00000083385	3.46741	0	1.5475	0.010796	0.042988	Gm11411	chr4	+	81696441	81697159	719	pseudogene	predicted_gene_11411	1	0	7	1	4	0	0	0	0	0	0.144945	0	0.643912	0.0864462	0.373005	0	0	0	0	0
ENSMUSG00000055172	715.609	227.831	1.5475	6.1e-07	1.19e-05	C1ra	chr6	+	124512632	124523440	2751	protein_coding	complement_component_1_r_subcomponent_A	132	827	613	519	869	396	275	217	314	276	5.00052	18.761	14.7376	11.726	21.1794	4.70794	6.40298	3.33499	3.69529	4.92401
ENSMUSG00000067878	19.3861	4.58348	1.5466	0.0028332	0.014947	Mtap7d3	chrX	-	56797858	56822326	2891	protein_coding	MAP7_domain_containing_3	22	14	13	4	11	8	1	8	15	3	0.793061	0.302218	0.297408	0.0859977	0.25511	0.0905041	0.022156	0.116995	0.167978	0.0509299
ENSMUSG00000036880	3884.92	1279.19	1.5466	2.2e-11	1.13e-09	Acaa2	chr18	+	74779197	74806207	1515	protein_coding	acetyl-Coenzyme_A_acyltransferase_2_(mitochondrial_3-oxoacyl-Coenzyme_A_thiolase)	1881	5457	3839	3054	1607	2096	1003	2536	2174	1072	129.392	224.792	167.596	125.294	71.1192	45.2486	42.4061	70.7721	46.4576	34.7282
ENSMUSG00000027257	203.198	64.9959	1.546	5.92e-08	1.48e-06	Pacsin3	chr2	+	91255954	91264679	1993	protein_coding	protein_kinase_C_and_casein_kinase_substrate_in_neurons_3	151	159	193	101	137	131	52	73	100	85	7.8959	4.97886	6.40483	3.14984	4.6089	2.14976	1.67123	1.54861	1.62443	2.0932
ENSMUSG00000087006	1213.92	387.924	1.5458	3.47e-07	7.2e-06	Gm13889	chr2	-	93955810	93957201	1386	protein_coding	predicted_gene_13889	353	1094	1471	992	1008	858	408	295	382	576	26.5426	49.26	70.1951	44.486	48.7619	20.2465	18.8554	8.99879	8.92298	20.3967
ENSMUSG00000064363	301688	88649.6	1.5442	0.00022115	0.0018241	mt-Nd4	chrMT	+	10167	11544	1378	protein_coding	mitochondrially_encoded_NADH_dehydrogenase_4	224888	72023	281222	112428	343960	147364	89379	57518	108630	161724	17007.8	3261.84	13497.6	5071.08	16735.6	3497.59	4154.57	1764.74	2552.17	5760.04
ENSMUSG00000097462	101.668	31.5073	1.5427	1.21e-05	0.00015574	9530026P05Rik	chr6	+	92940369	93272889	2968	lincRNA	RIKEN_cDNA_9530026P05_gene	78	70	103	46	69	47	29	40	29	56	2.73882	1.47189	2.29525	0.963316	1.55872	0.517917	0.625855	0.569799	0.316332	0.926028
ENSMUSG00000031898	19.3639	4.74699	1.5419	0.0045716	0.022053	Dpep3	chr8	-	105973520	105979419	1681	protein_coding	dipeptidase_3	14	8	24	9	14	5	6	4	0	12	0.867946	0.297004	0.94428	0.332774	0.558398	0.0972812	0.228625	0.100605	0	0.350359
ENSMUSG00000058925	8.35007	1.79084	1.5403	0.0064673	0.029061	1700011I03Rik	chr18	+	57533780	57731065	1013	protein_coding	RIKEN_cDNA_1700011I03_gene	9	7	7	5	1	3	2	1	4	2	0.925903	0.43125	0.457031	0.306786	0.0661872	0.0968586	0.126462	0.0417365	0.127838	0.0968993
ENSMUSG00000095040	39.6437	9.75561	1.5384	0.0037983	0.018894	1700001J03Rik	chr5	-	146182441	146185304	787	protein_coding	RIKEN_cDNA_1700001J03_gene	47	24	38	10	11	23	6	6	3	24	6.2238	1.90317	3.1935	0.789769	0.937134	0.955828	0.488333	0.322331	0.123412	1.49671
ENSMUSG00000085439	10.5555	1.4621	1.5379	0.013895	0.052292	Rapgef4os1	chr2	-	72097603	72148796	638	antisense	Rap_guanine_nucleotide_exchange_factor_(GEF)_4_opposite_strand_1	6	0	13	10	9	6	0	0	0	4	0.980083	0	1.34766	0.974214	0.945814	0.307579	0	0	0	0.307708
ENSMUSG00000064360	1947.58	593.526	1.5364	6.32e-05	0.00064082	mt-Nd3	chrMT	+	9459	9806	348	protein_coding	mitochondrially_encoded_NADH_dehydrogenase_3	1135	536	1793	886	2567	963	552	481	931	957	339.898	96.1227	340.768	158.245	494.573	90.5052	101.601	58.4374	86.6124	134.969
ENSMUSG00000029287	680.631	221.761	1.5362	1.91e-08	5.3e-07	Tgfbr3	chr5	-	107106570	107289629	6087	protein_coding	transforming_growth_factor_beta_receptor_III	365	897	625	410	406	257	141	575	325	228	6.24916	9.19665	6.79101	4.18654	4.47205	1.38088	1.48373	3.99383	1.72858	1.83836
ENSMUSG00000006221	759.731	252.248	1.5349	3.32e-11	1.65e-09	Hspb7	chr4	+	141420779	141425311	2769	protein_coding	heat_shock_protein_family_member_7_(cardiovascular)	262	630	839	894	450	345	200	383	580	244	9.86076	14.199	20.0399	20.0673	10.8962	4.07495	4.62644	5.84792	6.78133	4.32481
ENSMUSG00000015476	373.144	113.325	1.5341	8e-05	0.00078096	Prrt1	chr17	+	34629533	34633126	1940	protein_coding	proline-rich_transmembrane_protein_1	398	198	293	168	188	169	135	104	117	185	21.3803	6.36948	9.98903	5.38248	6.4974	2.84913	4.4573	2.26651	1.95251	4.68026
ENSMUSG00000087364	2.59911	0	1.5333	0.011803	0.04607	Gm13398	chr2	+	27037285	27040853	2837	antisense	predicted_gene_13398	0	2	3	3	3	0	0	0	0	0	0	0.0439958	0.069939	0.0657259	0.0708999	0	0	0	0	0
ENSMUSG00000064341	421614	123941	1.5327	0.0003277	0.0025506	mt-Nd1	chrMT	+	2751	3707	957	protein_coding	mitochondrially_encoded_NADH_dehydrogenase_1	355483	97468	362656	147845	450987	192543	122766	84988	145975	237851	38711.4	6356.1	25063.4	9602.17	31596.3	6580.25	8216.86	3754.66	4938.29	12198.1
ENSMUSG00000045777	10.1865	2.02737	1.5316	0.0099689	0.040374	Ifitm10	chr7	-	142325837	142373753	3412	protein_coding	interferon_induced_transmembrane_protein_10	6	3	6	6	15	7	4	2	0	0	0.183263	0.0548722	0.116305	0.109299	0.294758	0.0670989	0.0750915	0.0247826	0	0
ENSMUSG00000023484	1413.88	458.549	1.5296	1.96e-07	4.34e-06	Prph	chr15	+	99055174	99058978	1865	protein_coding	peripherin	997	807	1704	772	866	777	408	463	883	571	55.712	27.0044	60.4294	25.7284	31.1331	13.626	14.0127	10.4961	15.3282	15.0265
ENSMUSG00000022484	25.0531	7.10521	1.5284	0.0006965	0.0047749	Hoxc10	chr15	+	102966796	102971893	1909	protein_coding	homeobox_C10	3	29	24	29	22	22	1	13	10	7	0.163775	0.948053	0.831501	0.944206	0.772681	0.376915	0.0335532	0.287914	0.169591	0.179967
ENSMUSG00000031808	1436.93	479.146	1.5283	3.54e-11	1.75e-09	Slc27a1	chr8	+	71568927	71586708	2795	protein_coding	solute_carrier_family_27_(fatty_acid_transporter)_member_1	941	1800	961	756	1045	849	393	592	781	623	35.0865	40.1912	22.7404	16.8118	25.0679	9.93465	9.00638	8.95499	9.04646	10.9397
ENSMUSG00000043873	4.53626	0.458819	1.5274	0.01536	0.056451	Chil5	chr3	-	106016919	106024916	1052	protein_coding	chitinase-like_5	5	5	4	2	0	0	0	2	0	1	0.495321	0.296616	0.251479	0.118165	0	0	0	0.0803784	0	0.0466535
ENSMUSG00000024774	29.937	8.52869	1.5273	0.00064199	0.0044636	Ankrd22	chr19	-	34122549	34166053	1766	protein_coding	ankyrin_repeat_domain_22	7	43	25	28	24	19	3	29	9	3	0.413085	1.51956	0.936282	0.985467	0.91118	0.351876	0.10881	0.694277	0.164991	0.083374
ENSMUSG00000090546	12.6818	1.32715	1.5256	NA	NA	Cdr1	chrX	-	61183246	61185558	2313	protein_coding	cerebellar_degeneration_related_antigen_1	0	2	0	52	2	3	1	2	4	0	0	0.0539628	0	1.39734	0.0579746	0.0424201	0.0276926	0.0365578	0.0559879	0
ENSMUSG00000003477	117.159	22.9385	1.5244	0.010923	0.043386	Inmt	chr6	-	55170626	55175043	1077	protein_coding	indolethylamine_N-methyltransferase	172	87	3	18	73	39	31	27	26	24	16.6435	5.04132	0.184231	1.0388	4.54455	1.18434	1.84368	1.05992	0.781569	1.09369
ENSMUSG00000027737	88.6255	14.9417	1.522	0.013658	0.051665	Slc7a11	chr3	-	50364936	50443613	9227	protein_coding	solute_carrier_family_7_(cationic_amino_acid_transporter_y+_system)_member_11	1	33	118	37	163	11	37	18	20	2	0.0112946	0.2232	0.845822	0.249239	1.18443	0.0389905	0.256851	0.0824778	0.0701745	0.0106382
ENSMUSG00000036412	60.0013	18.0972	1.5218	0.00030351	0.0023898	Arsi	chr18	+	60911780	60918561	2975	protein_coding	arylsulfatase_i	5	75	78	36	62	35	11	24	17	33	0.175152	1.57331	1.73406	0.752126	1.3973	0.384776	0.236835	0.341075	0.185	0.544411
ENSMUSG00000085668	3.41547	0.239736	1.5192	0.015777	0.057572	Gm13447	chr2	-	35503531	35506090	712	lincRNA	predicted_gene_13447	3	1	3	4	1	2	0	0	0	0	0.43911	0.0876517	0.278675	0.349184	0.0941681	0.0918706	0	0	0	0
ENSMUSG00000097385	228.54	50.0616	1.5181	0.0087933	0.036564	Gm26814	chr6	+	4942147	4946295	4149	lincRNA	predicted_gene_26814	158	25	287	70	248	62	43	11	55	134	3.96868	0.376043	4.57505	1.04865	4.00767	0.488737	0.663842	0.112092	0.42917	1.58512
ENSMUSG00000070644	43.1016	12.6838	1.5172	0.00023298	0.0019096	Etnk2	chr1	+	133363572	133380336	2742	protein_coding	ethanolamine_kinase_2	42	18	31	35	21	24	15	15	26	7	1.5963	0.409681	0.747742	0.793369	0.513494	0.286266	0.3504	0.231286	0.306984	0.125294
ENSMUSG00000025461	79.0746	25.3513	1.5166	5.59e-06	8.07e-05	Cd163l1	chr7	+	140218267	140231145	3454	protein_coding	CD163_molecule-like_1	38	108	28	70	72	64	23	22	33	30	1.14655	1.95138	0.536158	1.25965	1.39764	0.606016	0.426526	0.269293	0.309315	0.426284
ENSMUSG00000034837	495.569	154.94	1.5164	3.75e-05	0.00041133	Gnat1	chr9	-	107674477	107679592	2205	protein_coding	guanine_nucleotide_binding_protein_alpha_transducing_1	498	209	290	319	341	333	171	119	238	172	23.5371	5.91532	8.69855	8.99201	10.3688	4.93926	4.96738	2.28173	3.49444	3.82842
ENSMUSG00000032334	406.343	135.165	1.5159	1.56e-08	4.38e-07	Loxl1	chr9	-	58287723	58313212	3338	protein_coding	lysyl_oxidase-like_1	82	391	407	420	381	175	127	197	296	128	2.56012	7.31023	8.06428	7.82056	7.65284	1.71466	2.43701	2.4952	2.87088	1.88202
ENSMUSG00000041660	16.431	4.83534	1.5157	0.0011313	0.0070986	Bbox1	chr2	-	110262697	110314560	4030	protein_coding	butyrobetaine_(gamma)_2-oxoglutarate_dioxygenase_1_(gamma-butyrobetaine_hydroxylase)	2	32	8	21	11	8	4	5	10	6	0.0517198	0.495548	0.131293	0.323884	0.183009	0.0649249	0.0635762	0.0524554	0.080335	0.0730712
ENSMUSG00000097632	12.3366	2.81989	1.5131	0.0057233	0.026507	4930552P12Rik	chr19	-	55640589	55702204	2496	lincRNA	RIKEN_cDNA_4930552P12_gene	10	2	5	12	13	6	2	3	9	1	0.41753	0.0500064	0.13249	0.298821	0.349207	0.07862	0.0513246	0.0508162	0.116737	0.0196633
ENSMUSG00000001555	385.072	129.023	1.512	1.2e-09	4.29e-08	Fkbp10	chr11	+	100415697	100424824	2584	protein_coding	FK506_binding_protein_10	234	313	426	200	276	222	126	177	174	157	9.43747	7.55949	10.9037	4.81075	7.16144	2.80988	3.12333	2.89605	2.18005	2.982
ENSMUSG00000032125	604.704	194.769	1.5092	6.15e-06	8.71e-05	Robo4	chr9	+	37401897	37414023	3947	protein_coding	roundabout_homolog_4_(Drosophila)	508	380	427	350	462	376	203	156	211	309	13.4131	6.00837	7.15514	5.51158	7.84799	3.11564	3.29434	1.67102	1.73071	3.8423
ENSMUSG00000032841	112.469	37.3959	1.5091	2.67e-07	5.74e-06	Prr5l	chr2	-	101714285	101883027	4296	protein_coding	proline_rich_5_like	37	107	75	94	134	45	47	41	77	36	0.897573	1.55439	1.15466	1.36	2.09134	0.34259	0.700767	0.403501	0.580278	0.411281
ENSMUSG00000004885	6.88066	0.855758	1.5085	0.016016	0.058305	Crabp2	chr3	+	87948666	87953376	931	protein_coding	cellular_retinoic_acid_binding_protein_II	9	2	4	2	4	6	0	1	0	0	1.00745	0.134067	0.284163	0.133523	0.288067	0.210779	0	0.0454125	0	0
ENSMUSG00000090785	10.3841	2.4244	1.5077	0.0077598	0.033377	Gm17116	chr14	-	64111200	64114641	1013	antisense	predicted_gene_17116	7	4	3	11	12	6	4	0	2	3	0.720146	0.246429	0.195871	0.674929	0.794247	0.193717	0.252924	0	0.063919	0.145349
ENSMUSG00000044505	307.594	90.4773	1.5069	0.00066614	0.0046029	Lingo4	chr3	+	94398517	94404501	3645	protein_coding	leucine_rich_repeat_and_Ig_domain_containing_4	371	83	165	126	215	154	98	62	114	150	10.6074	1.42109	2.99395	2.14856	3.9548	1.38181	1.72214	0.71915	1.01255	2.01973
ENSMUSG00000033256	461.147	151.838	1.5057	6.08e-07	1.19e-05	Shf	chr2	-	122348892	122369162	1566	protein_coding	Src_homology_2_domain_containing_F	136	333	567	248	531	271	113	192	219	225	9.05064	13.2707	23.9469	9.84317	22.7346	5.65984	4.62196	5.18364	4.52754	7.05165
ENSMUSG00000074207	805.074	278.297	1.5051	1.92e-17	2.23e-15	Adh1	chr3	+	138260991	138290698	1492	protein_coding	alcohol_dehydrogenase_1_(class_I)	389	930	566	831	502	362	281	368	458	361	27.1715	38.9004	25.0903	34.6184	22.5589	7.93535	12.0636	10.4281	9.93817	11.8751
ENSMUSG00000097258	278.434	90.8203	1.5039	1.65e-06	2.82e-05	Gm26767	chr9	+	97068183	97073429	4476	lincRNA	predicted_gene_26767	213	151	199	253	185	157	67	77	154	152	4.95932	2.10536	2.9405	3.51322	2.77118	1.14719	0.958792	0.727321	1.11388	1.66669
ENSMUSG00000083594	3.4664	0	1.5017	0.012965	0.04955	Gm13722	chr2	-	86090336	86093401	3066	pseudogene	predicted_gene_13722	5	0	1	2	2	0	0	0	0	0	0.169953	0	0.0215717	0.0405446	0.0437363	0	0	0	0	0
ENSMUSG00000000938	6.39904	1.3237	1.499	0.010645	0.042533	Hoxa10	chr6	-	52231197	52240854	2565	protein_coding	homeobox_A10	1	6	3	6	10	2	1	2	5	0	0.0406298	0.145984	0.0773555	0.145391	0.261394	0.0255017	0.0249719	0.0329661	0.0631091	0
ENSMUSG00000072620	432.552	135.281	1.4971	0.00015	0.0013217	Slfn2	chr11	+	83065112	83070678	1664	protein_coding	schlafen_2	86	375	361	311	607	173	275	104	138	115	5.38614	14.0643	14.3487	11.6167	24.4579	3.40032	10.5857	2.64244	2.68495	3.39191
ENSMUSG00000022952	448.555	151.484	1.4968	2.03e-08	5.6e-07	Runx1	chr16	-	92601466	92826149	5861	protein_coding	runt_related_transcription_factor_1	139	326	447	343	512	243	175	187	199	181	2.47158	3.47125	5.04421	3.63745	5.85709	1.356	1.91252	1.34895	1.09924	1.51568
ENSMUSG00000023411	645.617	218.882	1.4962	2.51e-09	8.41e-08	Nfatc4	chr14	+	55824795	55833943	4019	protein_coding	nuclear_factor_of_activated_T_cells_cytoplasmic_calcineurin_dependent_4	336	416	821	413	468	338	221	316	306	264	8.71272	6.45975	13.5108	6.38715	7.80749	2.75059	3.5222	3.32426	2.46498	3.22393
ENSMUSG00000047649	108.685	34.6544	1.4958	5.11e-05	0.00053463	Cd3eap	chr7	-	19356849	19359483	1404	protein_coding	CD3E_antigen_epsilon_polypeptide_associated_protein	29	84	142	55	122	29	29	89	49	36	2.1526	3.73381	6.68927	2.43484	5.82608	0.67555	1.32303	2.68008	1.1299	1.25845
ENSMUSG00000097564	11.9539	3.08507	1.4946	0.0048885	0.023352	C430014B12Rik	chr1	-	82691928	82725169	3377	lincRNA	RIKEN_cDNA_C430014B12_gene	9	16	11	7	3	3	3	10	1	3	0.277743	0.295685	0.215436	0.128837	0.0595626	0.0290547	0.0569023	0.125197	0.00958691	0.0436004
ENSMUSG00000027399	24.1983	6.33059	1.4943	0.0054941	0.02571	Il1a	chr2	-	129299610	129309972	1974	protein_coding	interleukin_1_alpha	4	12	10	16	51	7	8	3	4	15	0.211176	0.37938	0.335051	0.503788	1.73223	0.115978	0.259587	0.0642539	0.0656028	0.372944
ENSMUSG00000085078	427.976	127.749	1.4939	0.0007234	0.0049252	C030013C21Rik	chr11	-	80507410	80509106	795	sense_intronic	RIKEN_cDNA_C030013C21_gene	188	91	579	256	470	244	106	50	150	269	24.6447	7.14356	48.1691	20.0146	39.6382	10.038	8.54041	2.65906	6.10849	16.6068
ENSMUSG00000031805	765.256	244.391	1.4938	5.31e-05	0.00055203	Jak3	chr8	+	71676296	71690575	4049	protein_coding	Janus_kinase_3	124	687	953	668	737	330	442	253	208	242	3.19158	10.5889	15.5669	10.2542	12.204	2.66559	6.99221	2.64179	1.66313	2.93338
ENSMUSG00000039661	250.029	82.3166	1.4935	1.32e-06	2.32e-05	Dusp26	chr8	+	31089471	31097047	1938	protein_coding	dual_specificity_phosphatase_26_(putative)	191	243	283	100	110	155	72	119	134	83	10.271	7.82515	9.65806	3.20716	3.8056	2.6158	2.37968	2.59608	2.23852	2.10196
ENSMUSG00000029409	9.27235	1.2748	1.4903	0.01786	0.063434	U90926	chr5	-	92209896	92215408	520	protein_coding	cDNA_sequence_U90926	1	19	0	9	12	3	4	0	0	0	0.200414	2.28029	0	1.07576	1.54725	0.188688	0.492716	0	0	0
ENSMUSG00000020108	1510.31	504.959	1.4897	3.77e-07	7.74e-06	Ddit4	chr10	-	59949675	59951770	1685	protein_coding	DNA-damage-inducible_transcript_4	1158	1254	1068	1268	811	747	721	838	642	330	71.6211	46.4449	41.9207	46.7729	32.2704	14.4993	27.4079	21.0266	12.3352	9.61201
ENSMUSG00000061981	791.386	272.255	1.488	3.52e-11	1.74e-09	Flot2	chr11	+	78037931	78060434	2712	protein_coding	flotillin_2	306	947	829	587	545	399	226	572	516	186	11.7588	21.7922	20.2173	13.4531	13.4738	4.81182	5.33775	8.91726	6.15984	3.36607
ENSMUSG00000097263	145.219	42.6597	1.487	0.0011802	0.0073439	Gm26804	chr8	+	20292477	20420781	1017	lincRNA	predicted_gene_26804	129	32	176	57	97	68	41	20	52	88	13.2191	1.96367	11.4459	3.4836	6.39491	2.18683	2.58228	0.831447	1.65536	4.2468
ENSMUSG00000096719	3.00395	0	1.4869	0.013754	0.0519	Mrgpra2b	chr7	-	47463806	47528862	1265	protein_coding	MAS-related_GPR_member_A2B	0	1	5	1	5	0	0	0	0	0	0	0.0493344	0.261419	0.0491343	0.265011	0	0	0	0	0
ENSMUSG00000095028	5.71933	1.07765	1.4867	0.01436	0.053597	Sirpb1b	chr3	-	15495754	15575065	1496	protein_coding	signal-regulatory_protein_beta_1B	0	6	6	3	9	4	1	1	2	0	0	0.2503	0.265263	0.124642	0.403362	0.087449	0.0428162	0.0282614	0.0432821	0
ENSMUSG00000018916	2.87386	0	1.4853	0.013885	0.052273	Csf2	chr11	-	54247271	54249667	800	protein_coding	colony_stimulating_factor_2_(granulocyte-macrophage)	0	1	7	2	2	0	0	0	0	0	0	0.07801	0.578716	0.155387	0.167619	0	0	0	0	0
ENSMUSG00000026121	351.654	121.685	1.4849	4.98e-12	2.88e-10	Sema4c	chr1	-	36548642	36558381	3805	protein_coding	sema_domain_immunoglobulin_domain_(Ig)_transmembrane_domain_(TM)_and_short_cytoplasmic_domain_(semaphorin)_4C	147	491	351	209	236	236	84	174	189	153	4.0262	8.05318	6.10112	3.41402	4.15854	2.02854	1.41405	1.93339	1.60811	1.9735
ENSMUSG00000023393	890.818	287.394	1.4834	4.42e-05	0.00047135	Slc17a9	chr2	+	180725263	180742280	2275	protein_coding	solute_carrier_family_17_member_9	422	331	1030	447	1058	512	337	224	348	419	19.3314	9.08002	29.9442	12.2124	31.1809	7.36063	9.4883	4.16286	4.95231	9.03926
ENSMUSG00000046223	315.723	107.761	1.483	4.84e-08	1.23e-06	Plaur	chr7	+	24462500	24475873	1396	protein_coding	plasminogen_activator_urokinase_receptor	139	296	277	212	308	163	167	115	132	102	10.3768	13.2326	13.1236	9.43899	14.7928	3.81882	7.66251	3.48287	3.06125	3.58604
ENSMUSG00000000125	40.183	9.48846	1.4827	0.0083104	0.035152	Wnt3	chr11	+	103774150	103817957	3076	protein_coding	wingless-type_MMTV_integration_site_family_member_3	49	1	36	13	24	14	2	29	10	12	1.66013	0.0202887	0.774058	0.262683	0.523129	0.148857	0.041647	0.3986	0.10525	0.191467
ENSMUSG00000031425	651.292	205.915	1.482	0.00014771	0.0013056	Plp1	chrX	+	136822671	136839733	4699	protein_coding	proteolipid_protein_(myelin)_1	457	206	828	304	515	303	183	147	285	401	10.1354	2.73591	11.6542	4.02108	7.34828	2.10894	2.49451	1.32263	1.96358	4.18831
ENSMUSG00000095294	3.7942	0.505922	1.4817	0.018125	0.064123	Gm21119	chr8	+	20615097	20639412	1053	protein_coding	predicted_gene_21119	1	4	6	4	1	0	0	2	2	0	0.0989701	0.237067	0.37686	0.236106	0.063673	0	0	0.0803021	0.061491	0
ENSMUSG00000100147	45.9486	14.1329	1.4811	0.00016807	0.0014478	RP24-131B6.1	chr1	+	182287990	182303325	2607	lincRNA	RIKEN_cDNA_1700047M11_gene	42	29	47	23	20	30	8	19	19	21	1.67896	0.69422	1.19238	0.548355	0.514367	0.376363	0.196557	0.308133	0.235951	0.395347
ENSMUSG00000017943	59.9792	18.7036	1.4808	7.79e-05	0.00076514	Gdap1l1	chr2	+	163438476	163455324	2475	protein_coding	ganglioside-induced_differentiation-associated_protein_1-like_1	59	46	33	32	37	39	16	17	42	17	2.48433	1.15991	0.881853	0.803618	1.00233	0.515366	0.41408	0.290402	0.549394	0.337112
ENSMUSG00000001120	292.767	98.66	1.4788	2.56e-07	5.52e-06	Pcbp3	chr10	-	76761857	76961887	2544	protein_coding	poly(rC)_binding_protein_3	228	197	288	158	183	150	97	118	155	131	9.34007	4.8327	7.48743	3.86024	4.82301	1.92842	2.44227	1.96106	1.97253	2.52729
ENSMUSG00000022181	162.356	53.8471	1.4779	2.19e-06	3.62e-05	C6	chr15	+	4727175	4815456	3404	protein_coding	complement_component_6	96	103	122	114	165	125	28	59	74	85	2.9391	1.88837	2.37043	2.08157	3.24996	1.20101	0.526876	0.732804	0.703804	1.22555
ENSMUSG00000078532	235.851	79.6013	1.4778	1.07e-06	1.93e-05	Nkain1	chr4	-	130531602	130574173	1202	protein_coding	Na+/K+_transporting_ATPase_interacting_1	45	440	139	200	206	123	70	143	121	82	3.90158	22.8449	7.64835	10.3419	11.4907	3.34678	3.73021	5.02987	3.25905	3.34818
ENSMUSG00000066068	24.2745	8.00264	1.4777	2.01e-05	0.00023936	Gm13611	chr2	+	32271845	32272162	318	pseudogene	predicted_gene_13611	11	29	20	24	14	11	6	12	14	11	3.60494	5.6913	4.15968	4.69093	2.95178	1.13134	1.20855	1.59544	1.42531	1.69772
ENSMUSG00000087236	3.61777	0.371443	1.4777	0.01896	0.066241	Gm1305	chr1	-	179695297	179745185	3449	protein_coding	predicted_gene_1305	2	3	7	1	1	0	0	0	0	2	0.0604323	0.0542836	0.134234	0.0180211	0.0194397	0	0	0	0	0.0284601
ENSMUSG00000022894	207.297	68.0243	1.4776	5.75e-06	8.24e-05	Adamts5	chr16	-	85858170	85901125	8091	protein_coding	a_disintegrin-like_and_metallopeptidase_(reprolysin_type)_with_thrombospondin_type_1_motif_5_(aggrecanase-2)	175	167	149	89	156	105	36	95	168	79	2.25407	1.28812	1.21798	0.683695	1.29272	0.424437	0.284997	0.496417	0.672228	0.479209
ENSMUSG00000038884	364.236	122.182	1.4775	1.71e-06	2.91e-05	A230050P20Rik	chr9	+	20868642	20874307	3210	protein_coding	RIKEN_cDNA_A230050P20_gene	196	245	357	193	371	199	156	117	128	171	6.36331	4.76323	7.35564	3.73703	7.74912	2.02756	3.11286	1.54101	1.29097	2.61451
ENSMUSG00000078518	4.0977	0.252961	1.4772	0.018087	0.064023	Gm13030	chr4	-	138870992	138873964	655	protein_coding	predicted_gene_13030	0	0	4	4	8	0	0	1	1	0	0	0	0.403902	0.379571	0.818903	0	0	0.0645482	0.0494275	0
ENSMUSG00000032023	3.02206	0	1.4764	0.01443	0.053808	4931429I11Rik	chr9	-	40894849	40964118	3074	protein_coding	RIKEN_cDNA_4931429I11_gene	3	0	4	2	1	0	0	0	0	0	0.101707	0	0.0860624	0.0404391	0.0218112	0	0	0	0	0
ENSMUSG00000025064	18.2764	5.46185	1.4761	0.0018403	0.010517	Col17a1	chr19	-	47646344	47692094	5588	protein_coding	collagen_type_XVII_alpha_1	5	15	21	12	20	2	9	8	13	3	0.0932494	0.167523	0.248554	0.133475	0.23997	0.0117058	0.103163	0.0605284	0.0753176	0.026349
ENSMUSG00000016758	112.736	36.7031	1.4758	3.89e-05	0.00042354	Bik	chr15	+	83526862	83544635	943	protein_coding	BCL2-interacting_killer	83	91	119	55	66	72	41	28	32	60	9.17273	6.02241	8.34628	3.62515	4.69263	2.49717	2.78491	1.25537	1.09862	3.12277
ENSMUSG00000093668	5.45028	1.04031	1.4755	0.015866	0.057854	Pou5f2	chr13	+	78024902	78026295	1394	protein_coding	POU_domain_class_5_transcription_factor_2	0	5	11	1	6	1	1	2	2	1	0	0.223845	0.5219	0.0445874	0.288584	0.0234619	0.0459491	0.0606586	0.0464491	0.0352077
ENSMUSG00000028965	20.4868	6.24699	1.4752	0.0012525	0.0077014	Tnfrsf9	chr4	+	150914562	150946102	2115	protein_coding	tumor_necrosis_factor_receptor_superfamily_member_9	4	14	13	17	33	9	9	10	7	5	0.197098	0.413103	0.406528	0.49959	1.04613	0.139174	0.272566	0.199901	0.107151	0.116027
ENSMUSG00000081170	3.60785	0.409647	1.4747	0.019221	0.066916	Gm12922	chr4	-	123709219	123710027	809	pseudogene	predicted_gene_12922	2	4	2	3	3	0	0	3	0	0	0.25764	0.308569	0.163508	0.230488	0.248632	0	0	0.156783	0	0
ENSMUSG00000083195	91.3252	13.2003	1.4742	0.018837	0.065905	Gm13567	chr2	-	60596048	60596294	247	pseudogene	predicted_gene_13567	112	6	45	17	93	7	4	1	11	54	47.2556	1.51598	12.0496	4.27786	25.2447	0.926889	1.0373	0.17117	1.4418	10.7299
ENSMUSG00000053475	21.0605	6.54544	1.4733	0.00027434	0.002199	Tnfaip6	chr2	+	52038009	52056686	1710	protein_coding	tumor_necrosis_factor_alpha_induced_protein_6	7	30	22	11	17	12	3	7	17	8	0.426613	1.09488	0.850911	0.399826	0.666556	0.229515	0.112374	0.173072	0.321857	0.229612
ENSMUSG00000029373	104.456	31.6203	1.4731	0.0010231	0.0065601	Pf4	chr5	+	90772435	90773381	586	protein_coding	platelet_factor_4	6	77	139	84	127	52	19	21	54	64	1.06705	8.20037	15.6883	8.90957	14.5308	2.90223	2.07681	1.51512	2.98336	5.36022
ENSMUSG00000099337	21.0271	4.94803	1.4729	0.010015	0.040486	RP24-401K1.1	chr1	+	136507409	136507780	372	pseudogene	predicted_gene_29486	3	4	21	11	41	16	4	0	7	7	0.840447	0.671054	3.73365	1.83791	7.38966	1.40671	0.688742	0	0.609207	0.923539
ENSMUSG00000079330	9.82902	2.37282	1.472	0.0084547	0.035594	Lemd1	chr1	+	132191431	132259227	5271	protein_coding	LEM_domain_containing_1	7	11	11	8	1	4	0	4	2	6	0.1384	0.130239	0.138025	0.0943348	0.0127201	0.0248195	0	0.0320843	0.0122842	0.0558674
ENSMUSG00000029544	125.58	38.681	1.472	0.00069594	0.0047736	Cabp1	chr5	-	115168689	115194381	1621	protein_coding	calcium_binding_protein_1	49	57	175	66	131	53	37	29	21	94	3.15025	2.19448	7.14023	2.53067	5.41841	1.06935	1.46204	0.75638	0.419417	2.84607
ENSMUSG00000040554	3.56313	0.2288	1.4719	0.018196	0.064273	Aipl1	chr11	-	72027963	72037509	2403	protein_coding	aryl_hydrocarbon_receptor-interacting_protein-like_1	4	2	5	1	0	0	1	0	0	0	0.173476	0.0519418	0.137618	0.0258655	0	0	0.0266554	0	0	0
ENSMUSG00000024256	13.9176	4.13793	1.4716	0.0029461	0.0154	Adcyap1	chr17	+	93199422	93205485	2088	protein_coding	adenylate_cyclase_activating_polypeptide_1	5	15	22	4	10	4	7	4	5	5	0.249558	0.448333	0.696867	0.119071	0.32111	0.062655	0.214737	0.0809944	0.0775263	0.117528
ENSMUSG00000076867	7.72638	1.84296	1.4714	0.012093	0.046931	Trdv4	chr14	+	54075004	54075515	345	IG_LV_gene	T_cell_receptor_delta_variable_4	0	12	7	6	9	0	2	3	2	4	0	2.17071	1.34195	1.08095	1.74907	0	0.371322	0.367644	0.187681	0.569038
ENSMUSG00000074264	181.097	55.252	1.4713	0.00059099	0.0041772	Amy1	chr3	-	113555710	113606699	1985	protein_coding	amylase_1_salivary	228	98	113	48	87	87	37	76	145	49	11.9703	3.0811	3.76509	1.50299	2.93861	1.43346	1.19394	1.61874	2.36492	1.21153
ENSMUSG00000023826	44.7286	13.2329	1.4704	0.00076602	0.0051454	Park2	chr17	+	10840384	12063361	4759	protein_coding	Parkinson_disease_(autosomal_recessive_juvenile)_2_parkin	52	20	32	15	25	25	10	17	26	14	1.13873	0.262274	0.444725	0.195907	0.352215	0.171811	0.134593	0.151028	0.176875	0.144382
ENSMUSG00000032925	8.69277	1.80875	1.4692	0.01209	0.046931	Itgbl1	chr14	+	123659971	123975618	4065	protein_coding	integrin_beta-like_1	9	4	2	13	2	2	0	4	4	3	0.230735	0.0614101	0.0325407	0.198773	0.0329878	0.0160915	0	0.041603	0.0318573	0.036221
ENSMUSG00000003505	42.9204	12.0919	1.4683	0.0042567	0.020795	Psg18	chr7	-	18345422	18355009	1783	protein_coding	pregnancy_specific_glycoprotein_18	25	28	18	40	48	7	34	12	3	8	1.46124	0.980047	0.667696	1.39439	1.80499	0.128402	1.22143	0.284548	0.0544728	0.220211
ENSMUSG00000026601	9.46503	2.36673	1.4679	0.0072762	0.031814	Axdnd1	chr1	-	156323509	156421159	3586	protein_coding	axonemal_dynein_light_chain_domain_containing_1	4	5	8	3	15	4	1	5	2	4	0.116247	0.0870162	0.147549	0.0519979	0.280456	0.0364818	0.017862	0.0589502	0.0180563	0.0547457
ENSMUSG00000030787	286.457	99.1104	1.4672	3.25e-09	1.06e-07	Lyve1	chr7	-	110850607	110862953	2607	protein_coding	lymphatic_vessel_endothelial_hyaluronan_receptor_1	92	387	198	272	238	201	62	210	147	81	3.67772	9.26425	5.02321	6.48489	6.12096	2.52163	1.52332	3.40568	1.82552	1.52491
ENSMUSG00000045083	7.06807	1.47956	1.4672	0.013646	0.051631	Lingo2	chr4	-	35706647	36951747	3808	protein_coding	leucine_rich_repeat_and_Ig_domain_containing_2	1	6	5	13	5	0	0	3	6	2	0.0273675	0.098332	0.0868421	0.212188	0.0880353	0	0	0.0333081	0.051011	0.025777
ENSMUSG00000079697	5.10912	0.871271	1.4668	0.017848	0.063409	Gm5751	chrX	+	8874253	8880750	444	protein_coding	predicted_gene_5751	3	8	1	8	1	0	1	3	2	0	0.704159	1.12447	0.148962	1.11991	0.151008	0	0.144264	0.285669	0.145833	0
ENSMUSG00000039236	152.056	52.0626	1.4666	9.35e-07	1.71e-05	Isg20	chr7	+	78913424	78920362	1087	protein_coding	interferon-stimulated_protein	35	170	181	95	146	81	50	78	56	74	3.3556	9.76022	11.013	5.43211	9.00548	2.43715	2.94632	3.03382	1.66789	3.3412
ENSMUSG00000100173	8.35153	2.1221	1.4666	0.0085475	0.035861	AC148327.1	chr5	+	95861708	95862894	596	pseudogene	-	5	8	5	8	6	5	2	1	0	5	0.874291	0.837692	0.554857	0.834293	0.674977	0.274379	0.214943	0.070938	0	0.411741
ENSMUSG00000064247	24.9219	7.60244	1.4662	0.00082641	0.0054872	Plcxd1	chr5	+	110099969	110105953	3314	protein_coding	phosphatidylinositol-specific_phospholipase_C_X_domain_containing_1	14	27	23	12	20	22	7	2	9	11	0.440259	0.508454	0.459021	0.225063	0.404633	0.217118	0.135296	0.0255154	0.0879224	0.162907
ENSMUSG00000074340	51.3753	15.7708	1.4654	0.00065014	0.0045059	Ovgp1	chr3	+	105973711	105987423	2616	protein_coding	oviductal_glycoprotein_1	40	17	71	19	33	15	17	18	32	21	1.59351	0.405557	1.79506	0.45143	0.845785	0.187534	0.416247	0.290911	0.396024	0.393987
ENSMUSG00000030218	975.286	339.154	1.4646	1.64e-09	5.68e-08	Mgp	chr6	-	136872436	136875805	598	protein_coding	matrix_Gla_protein	276	1115	1175	716	740	521	238	598	761	280	48.0995	116.363	129.955	74.4195	82.9687	28.4946	25.4927	42.2791	41.1996	22.9804
ENSMUSG00000020656	38.8291	12.5545	1.4641	8.97e-05	0.0008582	Grhl1	chr12	+	24572287	24617391	3464	protein_coding	grainyhead-like_1_(Drosophila)	29	28	40	24	21	9	14	17	24	17	0.872474	0.504453	0.763729	0.430634	0.406467	0.084975	0.258875	0.20749	0.224307	0.240864
ENSMUSG00000042846	24.4503	7.47117	1.4622	0.00063496	0.0044221	Lrrtm3	chr10	-	63928472	64090277	3896	protein_coding	leucine_rich_repeat_transmembrane_neuronal_3	23	26	11	12	15	10	7	8	10	13	0.615235	0.416481	0.186737	0.191442	0.25814	0.0839475	0.115085	0.0868153	0.083098	0.163766
ENSMUSG00000075302	16.5565	4.92849	1.4622	0.0017659	0.010169	Erich2	chr2	+	70508819	70540884	1865	protein_coding	glutamate_rich_2	8	9	14	12	19	12	6	7	2	5	0.447037	0.301165	0.496486	0.399924	0.683059	0.21044	0.206069	0.158688	0.0347185	0.13158
ENSMUSG00000026417	47852.9	15881.2	1.4618	2.21e-05	0.00026078	Pigr	chr1	+	130826684	130852249	3849	protein_coding	polymeric_immunoglobulin_receptor	10434	34039	34783	33461	75738	17214	10985	34293	25467	19691	282.511	551.911	597.691	540.338	1319.32	146.272	182.807	376.689	214.21	251.085
ENSMUSG00000037451	3.95468	0.32227	1.4617	0.020059	0.069035	Slc22a20	chr19	-	5970234	5986143	1897	protein_coding	solute_carrier_family_22_(organic_anion_transporter)_member_20	6	2	2	2	0	0	0	1	0	1	0.329622	0.0657965	0.0697301	0.0655296	0	0	0	0.0222873	0	0.0258722
ENSMUSG00000004415	19.8935	5.58335	1.4609	0.0034955	0.017643	Col26a1	chr5	-	136741759	136883209	2781	protein_coding	collagen_type_XXVI_alpha_1	20	14	22	8	5	11	7	3	5	9	0.749482	0.314172	0.523214	0.178798	0.120546	0.129365	0.161227	0.0456085	0.0582075	0.158833
ENSMUSG00000026473	6370.53	2243.09	1.4598	1.43e-11	7.6e-10	Glul	chr1	+	153899944	153909723	2792	protein_coding	glutamate-ammonia_ligase_(glutamine_synthetase)	4489	6232	4949	5263	3123	4335	2059	2945	3974	2087	167.558	139.3	117.236	117.164	74.9964	50.7809	47.2368	44.5959	46.081	36.6866
ENSMUSG00000101610	4.73372	0	1.4583	0.014986	0.055385	RP23-334J7.1	chr1	+	12120960	12121832	873	pseudogene	predicted_gene_7560	4	0	10	0	2	0	0	0	0	0	0.477505	0	0.757606	0	0.153603	0	0	0	0	0
ENSMUSG00000038209	8179.34	2100.07	1.4576	0.0079729	0.034085	Itln1	chr1	-	171518122	171535294	1141	protein_coding	intelectin_1_(galactofuranose_binding)	9871	1725	5834	1051	6640	6489	1516	3137	2306	1500	901.587	94.3504	338.172	57.2522	390.181	186.002	85.1047	116.24	65.431	64.5217
ENSMUSG00000079362	382.521	119.452	1.4573	0.00072387	0.0049264	Gbp6	chr5	-	105215699	105293699	4314	protein_coding	guanylate_binding_protein_6	29	652	289	268	435	134	234	93	158	101	0.700568	9.43209	4.43073	3.86126	6.76072	1.0159	3.47437	0.91144	1.18573	1.14906
ENSMUSG00000018387	135.261	46.1173	1.4572	3.7e-06	5.71e-05	Shroom1	chr11	+	53457205	53467766	4548	protein_coding	shroom_family_member_1	68	130	85	158	91	84	59	23	71	60	1.55819	1.78387	1.23611	2.15929	1.34154	0.604067	0.830943	0.213812	0.505414	0.647487
ENSMUSG00000022871	2.96983	0.256417	1.4572	0.020498	0.07026	Fetub	chr16	+	22918382	22939766	1573	protein_coding	fetuin_beta	0	5	3	1	4	1	0	1	0	0	0	0.198373	0.126139	0.0395136	0.170496	0.0207921	0	0.026878	0	0
ENSMUSG00000042417	7.035	1.36375	1.4568	0.016061	0.058413	Ccno	chr13	+	112987802	112990778	1876	protein_coding	cyclin_O	2	5	6	2	12	6	0	2	0	2	0.111104	0.166333	0.211532	0.0662631	0.428876	0.104603	0	0.0450736	0	0.0523236
ENSMUSG00000016327	3.03027	0.185721	1.4566	0.019232	0.066942	Atp1b4	chrX	+	38316184	38336769	4201	protein_coding	ATPase_(Na+)/K+_transporting_beta_4_polypeptide	1	7	2	0	3	0	0	0	0	1	0.0248073	0.103989	0.0314873	0	0.0478798	0	0	0	0	0.0116828
ENSMUSG00000082046	4.33622	0.136549	1.4563	0.017802	0.063277	Gm14464	chr2	+	78597669	78598922	1254	pseudogene	predicted_gene_14464	5	0	6	3	0	0	0	1	0	0	0.415532	0	0.316454	0.148696	0	0	0	0.0337154	0	0
ENSMUSG00000062012	89.5812	29.1327	1.4549	4.59e-05	0.00048728	Zfp13	chr17	-	23575845	23599487	2139	protein_coding	zinc_finger_protein_13	85	45	80	48	49	48	23	53	44	31	4.14134	1.31293	2.47364	1.39478	1.53592	0.733934	0.688742	1.04759	0.665965	0.711297
ENSMUSG00000040711	349.096	123.184	1.4547	4.49e-11	2.17e-09	Sh3pxd2b	chr11	+	32347820	32428173	7413	protein_coding	SH3_and_PX_domains_2B	116	355	394	307	248	215	88	253	182	116	1.63078	2.98865	3.51528	2.57406	2.24306	0.948574	0.760376	1.44295	0.794853	0.768005
ENSMUSG00000037465	2106.56	756.494	1.454	4.76e-21	8.42e-19	Klf10	chr15	-	38294413	38300707	3045	protein_coding	Kruppel-like_factor_10	1006	2133	1553	1857	1723	1409	582	890	1392	920	34.4305	43.7164	33.732	37.9053	37.9386	15.1339	12.2427	12.3574	14.8	14.8286
ENSMUSG00000036192	7.99681	1.92935	1.4538	0.0083788	0.035357	Rorb	chr19	-	18930605	19111196	9293	protein_coding	RAR-related_orphan_receptor_beta	3	6	8	10	5	3	1	3	8	0	0.0336432	0.0402936	0.0569366	0.0668835	0.0360743	0.0105582	0.00689261	0.0136487	0.0278704	0
ENSMUSG00000049130	159.995	54.7461	1.4535	3.44e-06	5.36e-05	C5ar1	chr7	-	16246743	16259540	2540	protein_coding	complement_component_5a_receptor_1	24	159	155	177	155	112	44	66	73	74	0.984713	3.90664	4.03604	4.33126	4.09149	1.44215	1.10958	1.09859	0.930462	1.42987
ENSMUSG00000064351	1.68439e+06	529453	1.4534	0.0005898	0.0041733	mt-Co1	chrMT	+	5328	6872	1545	protein_coding	mitochondrially_encoded_cytochrome_c_oxidase_I	1362632	361960	1500162	619028	1843784	793334	490395	397132	674065	1020119	91914.1	14620.8	64219.5	24903.3	80013.9	16794	20330.9	10867.6	14124.8	32405.8
ENSMUSG00000041329	382.847	135.071	1.4531	3.81e-11	1.87e-09	Atp1b2	chr11	-	69599736	69605942	3751	protein_coding	ATPase_Na+/K+_transporting_beta_2_polypeptide	196	482	417	262	176	227	111	193	273	131	5.44554	8.01937	7.35269	4.34139	3.14593	1.97927	1.89546	2.17538	2.35627	1.71405
ENSMUSG00000032511	78.7345	26.441	1.4521	8.03e-06	0.00010985	Scn5a	chr9	-	119483408	119579016	8453	protein_coding	sodium_channel_voltage-gated_type_V_alpha	32	68	117	56	41	37	12	44	58	35	0.394522	0.50204	0.915445	0.411767	0.325205	0.143159	0.0909306	0.220073	0.22214	0.203216
ENSMUSG00000033576	119.414	39.1883	1.452	8.22e-05	0.00079873	Apol6	chr15	+	77044729	77057107	2315	protein_coding	apolipoprotein_L_6	30	168	66	67	160	46	27	54	125	30	1.35052	4.52896	1.8856	1.79887	4.63396	0.64988	0.747055	0.986207	1.74811	0.636019
ENSMUSG00000029816	45.8821	15.4992	1.4511	0.00013137	0.0011863	Gpnmb	chr6	+	49036518	49058182	3798	protein_coding	glycoprotein_(transmembrane)_nmb	10	73	42	32	39	19	27	24	18	9	0.274396	1.19952	0.731395	0.523685	0.688483	0.163616	0.455353	0.267166	0.153436	0.116302
ENSMUSG00000054855	78.7251	25.7688	1.4504	0.00023675	0.0019357	Rnd1	chr15	-	98663421	98677461	2203	protein_coding	Rho_family_GTPase_1	9	101	87	46	90	44	23	20	34	46	0.425756	2.86119	2.61193	1.29783	2.73912	0.653228	0.668734	0.383832	0.499659	1.02481
ENSMUSG00000034059	184.93	61.9079	1.4501	2.31e-05	0.00026996	Ypel4	chr2	+	84734058	84738655	1813	protein_coding	yippee-like_4_(Drosophila)	118	126	204	112	127	108	37	56	70	133	6.78292	4.33724	7.442	3.83968	4.69667	1.94829	1.3072	1.30592	1.25	3.60043
ENSMUSG00000025355	74.5306	24.9746	1.4496	1.73e-05	0.00021193	Mmp19	chr10	+	128790953	128800824	3410	protein_coding	matrix_metallopeptidase_19	13	82	58	78	80	41	13	42	64	21	0.397302	1.50072	1.12494	1.42172	1.57297	0.393239	0.24419	0.520739	0.607624	0.302249
ENSMUSG00000024349	297.763	97.4224	1.4485	0.0001988	0.0016656	Tmem173	chr18	-	35733678	35740554	2302	protein_coding	transmembrane_protein_173	48	302	376	249	269	109	201	99	97	73	2.17304	8.18732	10.8029	6.72309	7.83485	1.54863	5.59282	1.81826	1.36419	1.55639
ENSMUSG00000003541	705.479	243.43	1.4483	9.32e-07	1.71e-05	Ier3	chr17	+	35821684	35822923	1131	protein_coding	immediate_early_response_3	154	769	926	446	625	426	221	230	366	365	14.1903	42.433	54.1509	24.5102	37.0511	12.3189	12.5161	8.59786	10.4768	15.8391
ENSMUSG00000022076	8.28873	1.61693	1.4449	0.016289	0.059079	Klhl1	chr14	-	96105259	96519102	4122	protein_coding	kelch-like_1	9	9	9	1	1	2	1	5	4	0	0.227545	0.136262	0.144408	0.0150788	0.0162658	0.015869	0.0155393	0.0512846	0.0314168	0
ENSMUSG00000030043	155.516	55.204	1.4445	3.98e-09	1.27e-07	Tacr1	chr6	+	82402475	82560103	5025	protein_coding	tachykinin_receptor_1	42	145	126	180	142	70	49	92	99	62	0.871055	1.80083	1.65841	2.22644	1.89468	0.455605	0.624597	0.774064	0.637836	0.605558
ENSMUSG00000004558	1554.24	548.029	1.4442	3.16e-09	1.03e-07	Ndrg2	chr14	-	51905271	51913488	2157	protein_coding	N-myc_downstream_regulated_gene_2	1011	1489	1749	895	765	937	413	887	817	673	48.8465	43.0809	53.6287	25.7898	23.7791	14.2074	12.2642	17.386	12.2626	15.3132
ENSMUSG00000071691	13.3398	3.09445	1.4438	0.010928	0.043389	Gm960	chr19	-	4625841	4698668	2262	protein_coding	predicted_gene_960	13	6	17	2	7	9	2	8	4	0	0.59894	0.165539	0.497066	0.0549556	0.207486	0.13013	0.056634	0.149528	0.0572502	0
ENSMUSG00000052371	23.2583	7.25119	1.4433	0.00048945	0.0035808	Hoxd3os1	chr2	-	74703248	74716130	1701	antisense	homeobox_D3_opposite_strand_1	18	18	25	13	11	17	6	6	10	10	1.10281	0.660402	0.97206	0.475022	0.433583	0.326867	0.225937	0.149132	0.190329	0.288533
ENSMUSG00000038156	270.169	97.7542	1.4427	3.39e-18	4.26e-16	Spon1	chr7	+	113765998	114043370	6161	protein_coding	spondin_1_(f-spondin)_extracellular_matrix_protein	136	309	215	252	162	177	99	128	158	97	2.30049	3.13002	2.30805	2.54228	1.76298	0.939612	1.02926	0.878383	0.830263	0.772717
ENSMUSG00000030098	167.09	51.2224	1.4406	0.001416	0.0085092	Grip2	chr6	-	91761509	91827250	5520	protein_coding	glutamate_receptor_interacting_protein_2	207	152	124	45	28	87	39	68	60	84	3.90808	1.71848	1.48573	0.506697	0.340097	0.515474	0.452549	0.520829	0.351902	0.746862
ENSMUSG00000097651	3.00395	0.119868	1.4398	0.019722	0.068174	4930461G14Rik	chr9	+	58455173	58469623	780	lincRNA	RIKEN_cDNA_4930461G14_gene	0	1	5	1	5	1	0	0	0	0	0	0.0800103	0.423968	0.0796857	0.429793	0.0419307	0	0	0	0
ENSMUSG00000037010	89.7202	29.0157	1.4392	0.00037025	0.0028257	Apln	chrX	-	48025146	48034853	3149	protein_coding	apelin	7	147	92	81	70	78	17	37	65	17	0.231664	2.9133	1.93229	1.59877	1.49042	0.810118	0.345793	0.496769	0.668267	0.264958
ENSMUSG00000039720	27.6662	7.04086	1.4389	0.0081932	0.034777	Got1l1	chr8	-	27197460	27202547	1355	protein_coding	glutamic-oxaloacetic_transaminase_1-like_1	37	4	28	7	8	15	2	9	13	11	2.84574	0.18423	1.36671	0.321095	0.395853	0.362058	0.0945432	0.28082	0.310609	0.398431
ENSMUSG00000085068	7.46062	1.55538	1.4383	0.017934	0.063629	Gm15895	chr8	+	110805638	110807477	731	antisense	predicted_gene_15895	0	3	5	8	14	4	3	2	1	0	0	0.25612	0.452387	0.680217	1.28409	0.178965	0.262872	0.115675	0.0442886	0
ENSMUSG00000002500	3.11806	0.369373	1.4371	0.02253	0.075513	Rpl3l	chr17	+	24727820	24736143	1375	protein_coding	ribosomal_protein_L3-like	1	3	3	5	1	0	0	1	2	0	0.0757931	0.136163	0.144303	0.226018	0.0487619	0	0	0.0307484	0.0470909	0
ENSMUSG00000025790	896.42	326.068	1.4357	1.4e-21	2.6e-19	Slco3a1	chr7	-	74275419	74554780	4589	protein_coding	solute_carrier_organic_anion_transporter_family_member_3a1	467	881	633	838	674	468	272	541	566	366	10.6055	11.9811	9.12311	11.3501	9.84749	3.33545	3.79656	4.9843	3.99308	3.91438
ENSMUSG00000050345	18.0904	4.96915	1.4342	0.0070996	0.031253	4930486L24Rik	chr13	-	60842621	60864416	1364	protein_coding	RIKEN_cDNA_4930486L24_gene	11	7	20	18	11	13	5	3	0	10	0.840447	0.320276	0.96978	0.820225	0.540707	0.311713	0.234799	0.0929891	0	0.35982
ENSMUSG00000040829	536.981	184.372	1.4341	1e-05	0.00013289	Zmynd15	chr11	+	70459433	70466202	3696	protein_coding	zinc_finger_MYND-type_containing_15	191	451	504	380	586	404	172	140	155	320	5.38559	7.61526	9.01895	6.39038	10.6304	3.575	2.98082	1.60148	1.35772	4.24931
ENSMUSG00000028876	10.1239	2.47397	1.4341	0.011074	0.043805	Epha10	chr4	+	124880899	124917800	4660	protein_coding	Eph_receptor_A10	9	5	4	9	8	4	1	0	4	7	0.201275	0.0669614	0.0567717	0.120042	0.115103	0.0280738	0.0137453	0	0.0277897	0.0737246
ENSMUSG00000062785	159.989	55.443	1.433	1.06e-06	1.93e-05	Kcnc3	chr7	+	44590664	44604754	5281	protein_coding	potassium_voltage_gated_channel_Shaw-related_subfamily_member_3	128	153	135	93	79	89	52	99	61	66	2.52596	1.80807	1.69073	1.09457	1.00299	0.551189	0.630706	0.792582	0.373958	0.613377
ENSMUSG00000064357	5935.9	1924.08	1.4327	0.00043246	0.0032264	mt-Atp6	chrMT	+	7927	8607	681	protein_coding	mitochondrially_encoded_ATP_synthase_6	4471	1496	5485	2526	6430	3333	1809	1026	3540	3007	684.211	137.096	532.705	230.548	633.064	160.072	170.15	63.698	168.293	216.714
ENSMUSG00000042678	11.1428	2.83288	1.4323	0.01008	0.040706	Myo15	chr11	+	60469339	60528369	11769	protein_coding	myosin_XV	13	10	6	2	6	1	5	4	4	3	0.115116	0.0530275	0.0337186	0.0105625	0.0341818	0.00277899	0.0272126	0.0143696	0.0110035	0.0125107
ENSMUSG00000101249	9411.71	3059.77	1.4313	0.00040764	0.0030658	RP23-8J15.1	chr1	-	24615706	24616197	492	pseudogene	predicted_gene_29216	6897	2278	8621	4255	10424	5548	2830	1632	6032	4427	1460.92	288.954	1158.91	537.538	1420.54	368.806	368.435	140.243	396.923	441.616
ENSMUSG00000053522	16.9326	4.92808	1.4291	0.002494	0.013446	Lgals7	chr7	+	28863853	28866284	754	protein_coding	lectin_galactose_binding_soluble_7	9	13	7	11	23	14	4	5	11	2	1.24395	1.076	0.614022	0.906768	2.04522	0.607272	0.339804	0.280365	0.472314	0.130184
ENSMUSG00000021765	64.5074	21.4568	1.4281	0.00018572	0.0015763	Fst	chr13	-	114452262	114458730	2337	protein_coding	follistatin	19	123	29	84	28	45	11	19	51	27	0.84728	3.28463	0.820723	2.23406	0.80331	0.629768	0.301491	0.343732	0.706515	0.567029
ENSMUSG00000027965	8.79171	2.0789	1.4279	0.012565	0.048408	Olfm3	chr3	+	114904078	115125722	4647	protein_coding	olfactomedin_3	3	5	12	15	1	5	0	3	6	2	0.0672792	0.0671487	0.170791	0.200629	0.0144282	0.0351904	0	0.0272944	0.0418011	0.0211231
ENSMUSG00000026921	732.725	252.024	1.427	1.51e-05	0.00018842	Egfl7	chr2	+	26580014	26593120	1865	protein_coding	EGF-like_domain_7	279	463	850	512	735	502	229	162	290	450	15.5904	15.4933	30.1438	17.0634	26.4236	8.80342	7.86496	3.6725	5.03418	11.8422
ENSMUSG00000053297	73.1548	25.6434	1.4269	2.23e-06	3.68e-05	AI854703	chr6	+	48626764	48633689	3806	lincRNA	expressed_sequence_AI854703	26	56	107	51	51	41	27	33	48	24	0.711929	0.918247	1.8594	0.832868	0.898432	0.352324	0.454396	0.366581	0.408303	0.309487
ENSMUSG00000079363	480.026	154.968	1.4252	0.00072705	0.0049429	Gbp4	chr5	-	105115767	105139586	4538	protein_coding	guanylate_binding_protein_4	45	646	326	336	676	240	243	108	132	218	1.03343	8.884	4.75128	4.60203	9.98771	1.72971	3.4299	1.0062	0.941714	2.35772
ENSMUSG00000045349	64.4986	21.7095	1.4246	0.00015234	0.0013399	Sh2d5	chr4	+	138250403	138261332	3529	protein_coding	SH2_domain_containing_5	23	42	107	36	46	32	18	17	36	39	0.679217	0.742742	2.00535	0.634053	0.873957	0.296568	0.326709	0.203668	0.330263	0.542392
ENSMUSG00000091455	10.4448	2.94066	1.4235	0.008648	0.036144	Otogl	chr10	-	107762223	107912134	7071	protein_coding	otogelin-like	1	26	7	11	4	2	3	3	9	3	0.0147384	0.229474	0.0654749	0.0966911	0.0379283	0.00925072	0.0271757	0.0179377	0.041207	0.0208229
ENSMUSG00000050578	356.596	113.57	1.4228	0.0011216	0.0070509	Mmp13	chr9	+	7272514	7283333	2675	protein_coding	matrix_metallopeptidase_13	16	353	335	276	511	183	94	97	152	211	0.623345	8.23553	8.28282	6.41298	12.808	2.23745	2.25084	1.53311	1.83963	3.87132
ENSMUSG00000086096	85.0889	26.2481	1.4222	0.0019527	0.011036	Gm12688	chr4	-	99653607	99654983	701	lincRNA	predicted_gene_12688	72	28	126	27	42	48	26	10	51	39	10.704	2.49276	11.888	2.39398	4.01712	2.23949	2.37572	0.603125	2.35538	2.73053
ENSMUSG00000025330	5.4818	1.36827	1.4219	0.015629	0.057119	Padi4	chr4	-	140745865	140774236	3021	protein_coding	peptidyl_arginine_deiminase_type_IV	2	5	6	5	4	3	3	1	0	1	0.068994	0.10329	0.131358	0.102871	0.0887755	0.0324786	0.0636078	0.0139951	0	0.0162461
ENSMUSG00000021892	680.996	237.957	1.4218	3.97e-06	6.03e-05	Sh3bp5	chr14	-	31359880	31436078	2684	protein_coding	SH3-domain_binding_protein_5_(BTK-associated)	420	508	595	697	366	434	389	194	294	195	16.3079	11.8119	14.662	16.1408	9.14286	5.28852	9.2834	3.05594	3.54629	3.56576
ENSMUSG00000029769	135.267	47.1425	1.4217	1.32e-06	2.32e-05	Ccdc136	chr6	+	29396309	29426994	3826	protein_coding	coiled-coil_domain_containing_136	99	138	132	73	65	63	33	92	70	61	2.69664	2.25099	2.28185	1.18591	1.13907	0.538545	0.55247	1.01664	0.592329	0.782501
ENSMUSG00000022512	42.3431	12.9262	1.4215	0.0014152	0.0085092	Cldn1	chr16	-	26356642	26371841	3247	protein_coding	claudin_1	35	39	10	20	46	22	7	20	40	7	1.12336	0.749588	0.203693	0.382845	0.949859	0.221599	0.138088	0.260419	0.39883	0.105807
ENSMUSG00000031465	54.7369	18.8389	1.4214	1.27e-05	0.00016181	Angpt2	chr8	-	18690263	18741562	3560	protein_coding	angiopoietin_2	21	54	42	71	34	35	14	47	24	12	0.614754	0.946638	0.780291	1.2396	0.640343	0.321547	0.251894	0.558179	0.218258	0.165436
ENSMUSG00000030544	21.388	7.18988	1.4213	0.00055844	0.0039893	Mesp1	chr7	-	79792241	79793788	1275	protein_coding	mesoderm_posterior_1	3	40	14	22	16	12	7	12	12	6	0.245213	1.9579	0.726232	1.07248	0.841383	0.307821	0.351664	0.397921	0.304706	0.230962
ENSMUSG00000074436	36.2278	9.10041	1.4202	0.010925	0.043386	Defa-ps18	chr8	+	21445069	21446004	371	pseudogene	defensin_alpha_pseudogene_18	43	4	21	6	36	33	2	19	10	5	12.0789	0.672863	3.74372	1.0052	6.50597	2.90915	0.345299	2.16523	0.872641	0.661449
ENSMUSG00000100862	8323.79	2752.26	1.4198	0.00032794	0.0025514	RP23-8J15.3	chr1	-	24613974	24614651	678	pseudogene	predicted_gene_10925	6442	2134	7530	3793	8655	4729	2451	1678	5799	3879	990.201	196.429	734.552	347.719	855.896	228.121	231.555	104.638	276.906	280.796
ENSMUSG00000035352	26.8873	8.56528	1.4187	0.0023013	0.012615	Ccl12	chr11	+	82101845	82103400	537	protein_coding	chemokine_(C-C_motif)_ligand_12	2	39	36	22	19	8	7	5	17	18	0.38814	4.53243	4.4339	2.54638	2.37226	0.487239	0.834956	0.39366	1.02491	1.64512
ENSMUSG00000019987	31.1438	10.0654	1.4187	0.00099733	0.0064207	Arg1	chr10	-	24915208	24927470	1476	protein_coding	arginase_liver	8	10	24	33	45	16	10	15	12	13	0.564854	0.422819	1.07543	1.38964	2.04414	0.354536	0.433964	0.429665	0.263211	0.432272
ENSMUSG00000031284	43.1237	14.2794	1.4179	8.16e-05	0.00079392	Pak3	chrX	+	143518591	143797796	8657	protein_coding	p21_protein_(Cdc42/Rac)-activated_kinase_3	22	36	43	36	30	14	7	32	41	10	0.264842	0.259523	0.328517	0.25847	0.232347	0.0528917	0.0517929	0.156282	0.15333	0.0566934
ENSMUSG00000029368	17.4317	3.51221	1.4171	0.019404	0.067422	Alb	chr5	+	90460889	90476603	2043	protein_coding	albumin	26	1	2	1	18	5	2	3	8	6	1.32629	0.0305472	0.0647469	0.0304233	0.590728	0.0800439	0.0627049	0.0620838	0.126774	0.144139
ENSMUSG00000024261	155.767	55.3018	1.4157	1.1e-07	2.6e-06	Syt4	chr18	-	31437808	31447415	3901	protein_coding	synaptotagmin_IV	70	115	212	128	86	104	42	80	115	48	1.87005	1.83976	3.59433	2.03943	1.47811	0.871935	0.689625	0.86704	0.954402	0.6039
ENSMUSG00000064370	601911	196777	1.4155	0.00060802	0.0042714	mt-Cytb	chrMT	+	14145	15288	1144	protein_coding	mitochondrially_encoded_cytochrome_b	458550	149869	553823	229876	668302	313276	192557	140660	234976	369410	41772.7	8175.72	32018.6	12489.4	39167.9	8956.28	10781.3	5198.4	6649.78	15848.3
ENSMUSG00000068262	10.0988	2.76026	1.4154	0.0063772	0.028808	Gm5879	chr6	-	87764993	87766204	1212	pseudogene	predicted_gene_5879	5	6	14	9	5	4	0	7	5	4	0.429932	0.308951	0.763982	0.461546	0.276599	0.10794	0	0.244186	0.13356	0.161979
ENSMUSG00000053687	47.2645	16.6595	1.4151	5.89e-05	0.00060308	Dpep2	chr8	-	105984944	105996423	2936	protein_coding	dipeptidase_2	17	67	48	29	34	19	18	18	16	32	0.603428	1.42416	1.08129	0.613927	0.776438	0.211653	0.392696	0.259204	0.17643	0.534926
ENSMUSG00000087366	36.7536	12.6214	1.415	6.57e-05	0.00066404	Junos	chr4	+	95051534	95167318	864	antisense	jun_proto-oncogene_opposite_strand	11	23	32	33	45	18	13	15	26	13	1.32682	1.66132	2.44959	2.37397	3.49207	0.681374	0.963761	0.734011	0.974247	0.738465
ENSMUSG00000064354	9777.31	3218.34	1.4137	0.0005081	0.0036868	mt-Co2	chrMT	+	7013	7696	684	protein_coding	mitochondrially_encoded_cytochrome_c_oxidase_II	7348	2352	8480	4131	11192	5982	3105	1828	5936	4578	1119.55	214.596	819.969	375.382	1097.07	286.033	290.767	112.991	280.962	328.488
ENSMUSG00000093760	27.0491	6.1263	1.4136	0.017183	0.06149	Gm20678	chr14	-	18587517	18590427	1051	pseudogene	predicted_gene_20678	28	0	33	5	20	10	4	2	5	17	2.77644	0	2.07668	0.295694	1.27588	0.311189	0.243779	0.0804549	0.15402	0.793864
ENSMUSG00000091509	1484.6	482.713	1.4134	0.00077896	0.0052127	Gm17066	chr14	-	105109390	105114676	1113	processed_transcript	predicted_gene_17066	1121	449	1640	585	1362	747	428	233	642	1016	104.965	25.1763	97.4555	32.669	82.0476	21.9509	24.6314	8.85087	18.6745	44.8021
ENSMUSG00000049115	86.884	29.9169	1.4117	1.18e-05	0.00015275	Agtr1a	chr13	+	30336441	30382867	2199	protein_coding	angiotensin_II_receptor_type_1a	62	124	66	45	39	42	24	49	74	22	2.93832	3.51914	1.98507	1.27193	1.18911	0.62467	0.699078	0.942098	1.08947	0.491018
ENSMUSG00000074434	21.2435	5.80273	1.4116	0.0082621	0.034987	Gm6696	chr8	+	21583027	21583961	382	protein_coding	predicted_gene_6696	26	5	15	7	13	7	8	9	2	9	7.0932	0.816859	2.59708	1.13896	2.28173	0.599323	1.34142	0.996103	0.169503	1.15632
ENSMUSG00000042712	1223.57	423.239	1.4114	3.14e-05	0.00035417	Wbp5	chrX	+	136245079	136247139	1019	protein_coding	WW_domain_binding_protein_5	226	1854	1270	1233	728	567	248	1168	778	261	23.1135	113.547	82.4303	75.208	47.9006	18.1985	15.589	48.4612	24.7181	12.5709
ENSMUSG00000030630	210.19	74.4053	1.4112	1.44e-06	2.49e-05	Fah	chr7	-	84585159	84606722	1470	protein_coding	fumarylacetoacetate_hydrolase	123	161	200	121	183	140	72	52	117	110	8.72007	6.83516	8.9985	5.11615	8.34675	3.11485	3.13729	1.49559	2.57678	3.67262
ENSMUSG00000102070	8543.07	2855.8	1.4071	0.00035427	0.0027229	RP23-8J15.2	chr1	-	24614885	24615565	681	pseudogene	predicted_gene_28661	6358	2169	7747	3810	9351	5023	2669	1812	5532	4047	972.984	198.771	752.392	347.738	920.65	241.236	251.039	112.496	262.993	291.666
ENSMUSG00000081535	21.5475	7.09758	1.407	0.00031093	0.0024365	Gm15453	chr1	-	150264925	150266056	1130	pseudogene	-	14	17	15	21	14	8	7	7	18	8	1.29117	0.938882	0.877951	1.15509	0.830679	0.231546	0.396789	0.261906	0.515708	0.347465
ENSMUSG00000090101	15.7147	5.15769	1.4066	0.0013867	0.008378	Snhg9	chr17	-	24719531	24719965	183	antisense	small_nucleolar_RNA_host_gene_9	6	21	20	11	7	10	4	8	4	8	3.4169	7.16158	7.2283	3.73608	2.56467	1.78721	1.40007	1.84826	0.70765	2.14555
ENSMUSG00000056972	3.70921	0.425458	1.4059	0.025689	0.08338	Magel2	chr7	+	62376979	62381640	4662	protein_coding	melanoma_antigen_family_L_2	2	3	6	0	3	2	0	0	0	1	0.0447085	0.0401596	0.0851209	0	0.0431452	0.0140309	0	0	0	0.0105276
ENSMUSG00000022753	5.33914	0.649384	1.4056	0.025684	0.083377	Tmem30c	chr16	-	57266139	57292865	3478	protein_coding	transmembrane_protein_30C	6	2	5	0	4	2	0	3	0	0	0.179785	0.0358873	0.0950819	0	0.0771106	0.0188073	0	0.0364684	0	0
ENSMUSG00000101111	7132.65	2368.79	1.4055	0.00049641	0.0036196	RP23-8J15.4	chr1	-	24613189	24613971	783	pseudogene	predicted_gene_28437	4973	1721	6477	3199	8376	4166	2115	1327	5181	3237	661.895	137.17	547.104	253.938	717.23	174.014	173.017	71.653	214.221	202.9
ENSMUSG00000100502	6.94073	1.57241	1.4028	0.01615	0.058671	RP23-218F13.6	chr1	-	154027363	154034301	586	lincRNA	predicted_gene_28286	6	3	2	7	6	6	1	1	1	2	1.06705	0.319495	0.22573	0.742464	0.686495	0.334873	0.109306	0.0721486	0.0552474	0.167507
ENSMUSG00000050623	9.39007	2.52679	1.4026	0.0072446	0.031739	Tex40	chr19	-	6922426	6925380	781	protein_coding	testis_expressed_40	7	9	4	4	10	3	1	5	6	3	0.93407	0.719171	0.33874	0.318335	0.858485	0.125631	0.0820141	0.270673	0.24872	0.188526
ENSMUSG00000035828	3764.74	1403.38	1.4026	1.7e-20	2.73e-18	Pim3	chr15	+	88862186	88865718	2419	protein_coding	proviral_integration_site_3	1911	3299	3125	3706	2618	2655	1271	1761	2202	1602	82.3298	85.1112	85.442	95.2236	72.5634	35.8968	33.655	30.7786	29.4707	32.5032
ENSMUSG00000027419	114.178	40.3444	1.401	4.93e-06	7.24e-05	Pcsk2	chr2	+	143546156	143816285	4723	protein_coding	proprotein_convertase_subtilisin/kexin_type_2	81	92	113	61	74	49	48	38	87	44	1.78731	1.21565	1.58241	0.802762	1.0505	0.339316	0.650973	0.340166	0.596363	0.45723
ENSMUSG00000039781	235.1	82.4013	1.4009	1.8e-05	0.00021891	Cep131	chr11	-	120064430	120086827	3581	protein_coding	centrosomal_protein_131	189	167	254	105	130	123	90	94	101	121	5.50034	2.9104	4.69123	1.82247	2.43401	1.12338	1.60982	1.10981	0.913118	1.65837
ENSMUSG00000061723	26.0204	6.99577	1.4008	0.010511	0.042176	Tnnt3	chr7	+	142498836	142516009	1079	protein_coding	troponin_T3_skeletal_fast	38	7	14	9	9	10	14	3	6	8	3.67024	0.404871	0.858152	0.518437	0.559248	0.303113	0.831087	0.117551	0.180028	0.363889
ENSMUSG00000056665	232.099	79.5001	1.4008	9.33e-05	0.00088699	Them6	chr15	+	74721204	74724639	1784	protein_coding	thioesterase_superfamily_member_6	250	170	156	143	74	129	75	121	106	97	14.6042	5.94695	5.78345	4.98214	2.78113	2.36495	2.69281	2.86758	1.92363	2.66856
ENSMUSG00000029660	5.17453	1.05577	1.4005	0.022938	0.076644	Tex26	chr5	+	149439706	149470620	1094	protein_coding	testis_expressed_26	4	6	1	3	5	0	3	1	2	0	0.381044	0.342274	0.0604561	0.170443	0.306434	0	0.175648	0.0386463	0.0591865	0
ENSMUSG00000025091	566.894	187.66	1.3999	0.00062554	0.0043727	Pnliprp2	chr19	+	58759723	58777533	1567	protein_coding	pancreatic_lipase-related_protein_2	566	115	517	265	398	446	122	269	347	157	37.6426	4.58004	21.8212	10.5112	17.0293	9.30877	4.9869	7.25786	7.16919	4.91735
ENSMUSG00000101939	768.37	257.387	1.3994	0.00044149	0.0032838	RP23-8J15.5	chr1	-	24612775	24613119	345	pseudogene	predicted_gene_28438	517	251	691	372	873	520	225	116	432	417	156.172	45.4041	132.47	67.0191	169.66	49.2959	41.7737	14.2156	40.5391	59.3222
ENSMUSG00000046402	147.503	52.7719	1.3994	1.67e-06	2.85e-05	Rbp1	chr9	+	98422961	98446575	2652	protein_coding	retinol_binding_protein_1_cellular	94	78	130	160	87	71	60	74	67	68	3.69391	1.83553	3.24211	3.74991	2.19953	0.875611	1.44916	1.17973	0.81792	1.25845
ENSMUSG00000060459	12.9441	3.06343	1.3987	0.016814	0.060456	Kng2	chr16	-	22985854	23029101	2294	protein_coding	kininogen_2	0	11	22	9	13	12	0	1	8	3	0	0.299254	0.634288	0.243851	0.379956	0.171086	0	0.0184303	0.112903	0.0641842
ENSMUSG00000024190	865.735	317.685	1.3982	3.17e-10	1.27e-08	Dusp1	chr17	-	26505590	26508519	2313	protein_coding	dual_specificity_phosphatase_1	442	715	868	541	750	645	267	320	576	369	19.9149	19.2917	24.82	14.5377	21.7405	9.12033	7.39393	5.84924	8.06225	7.8298
ENSMUSG00000019146	9.26289	1.84174	1.3981	0.023486	0.077983	Cacng2	chr15	-	77991748	78120028	5510	protein_coding	calcium_channel_voltage-dependent_gamma_subunit_2	8	0	13	9	2	0	4	1	2	3	0.151311	0	0.156045	0.101523	0.0243367	0	0.0464995	0.00767315	0.0117514	0.026722
ENSMUSG00000053552	115.925	39.5496	1.3972	0.00017259	0.0014822	Ebf4	chr2	+	130295169	130370481	2982	protein_coding	early_B_cell_factor_4	104	72	121	46	62	45	43	45	54	64	3.63461	1.50683	2.68371	0.958793	1.39402	0.49355	0.923635	0.638014	0.586267	1.05335
ENSMUSG00000059033	3.06138	0.185721	1.3962	0.023994	0.079245	Rpl18a-ps1	chr12	-	55395707	55396229	523	pseudogene	ribosomal_protein_L18A_pseudogene_1	0	1	8	3	1	0	0	0	0	1	0	0.119327	1.01169	0.356529	0.128198	0	0	0	0	0.0938422
ENSMUSG00000036833	426.539	150.523	1.3959	1.68e-05	0.000206	Pnpla7	chr2	+	24976033	25054057	4616	protein_coding	patatin-like_phospholipase_domain_containing_7	357	382	328	201	268	203	224	165	171	175	8.05999	5.16462	4.69965	2.70648	3.89272	1.43832	3.10829	1.51127	1.19933	1.86068
ENSMUSG00000096965	443.239	155.558	1.3959	2.56e-05	0.00029614	3300005D01Rik	chr17	+	5798657	5803240	1174	lincRNA	RIKEN_cDNA_3300005D01_gene	302	244	252	315	478	332	168	106	224	198	26.8084	12.9707	14.1968	16.677	27.2988	9.24904	9.16602	3.81736	6.17717	8.27746
ENSMUSG00000022575	14379.6	5249.54	1.3935	2.95e-08	7.86e-07	Gsdmd	chr15	+	75862339	75867404	1776	protein_coding	gasdermin_D	6491	8406	12782	13885	13501	9178	5284	4564	9181	6722	380.891	295.384	476.007	485.935	509.691	169.017	190.572	108.65	167.362	185.761
ENSMUSG00000059244	4.60818	0.485217	1.3934	0.026712	0.085846	Gm10062	chr5	-	25659809	25661282	1470	lincRNA	predicted_gene_10062	3	0	9	0	4	1	1	1	0	0	0.212685	0	0.404932	0	0.182443	0.0222489	0.0435735	0.0287613	0	0
ENSMUSG00000022438	232.912	84.9574	1.3932	1.12e-08	3.26e-07	Parvb	chr15	+	84232043	84315688	3784	protein_coding	parvin_beta	166	204	193	141	158	134	97	120	128	83	4.57182	3.36449	3.37337	2.31602	2.79956	1.15819	1.64195	1.34077	1.09514	1.07653
ENSMUSG00000041165	14.871	4.08043	1.3931	0.010595	0.042393	Spem1	chr11	-	69820876	69822180	1041	protein_coding	sperm_maturation_1	12	6	10	12	12	7	2	1	2	13	1.20133	0.3597	0.635341	0.716482	0.772884	0.219925	0.123061	0.0406139	0.0621998	0.612904
ENSMUSG00000048583	229.084	84.555	1.3929	2.06e-11	1.07e-09	Igf2	chr7	-	142650766	142666816	4722	protein_coding	insulin-like_growth_factor_2	95	247	231	176	168	112	56	164	165	90	2.09667	3.26446	3.23552	2.31666	2.38543	0.775744	0.759629	1.4684	1.13127	0.935441
ENSMUSG00000047976	119.811	40.8612	1.3924	0.00016534	0.0014305	Kcna1	chr6	-	126636463	126645801	8970	protein_coding	potassium_voltage-gated_channel_shaker-related_subfamily_member_1	84	183	75	98	33	45	22	90	108	30	0.975931	1.27321	0.553001	0.679061	0.246664	0.164077	0.157098	0.424205	0.389799	0.164145
ENSMUSG00000082208	6.92984	1.06153	1.3916	0.026359	0.085008	Gm15379	chrX	+	75458812	75459459	648	pseudogene	predicted_gene_15379	3	1	10	1	10	4	0	0	5	0	0.482479	0.0963087	1.02066	0.0959179	1.03469	0.201888	0	0	0.249807	0
ENSMUSG00000038372	4719.05	1616.7	1.3911	0.00023115	0.0018978	Gmds	chr13	-	31819579	32338712	2003	protein_coding	GDP-mannose_4_6-dehydratase	844	7122	2344	6601	3574	2040	793	4671	3309	903	43.9131	221.902	77.3988	204.835	119.635	33.3101	25.359	98.5949	53.4842	22.1262
ENSMUSG00000029581	311.926	114.32	1.3899	1.87e-07	4.16e-06	Fscn1	chr5	+	142960343	142973185	2675	protein_coding	fascin_homolog_1_actin_bundling_protein_(Strongylocentrotus_purpuratus)	107	303	277	256	305	177	170	134	125	115	4.16862	7.06902	6.84878	5.94828	7.64469	2.16409	4.07066	2.1179	1.51285	2.10996
ENSMUSG00000031595	21.1033	6.0543	1.3898	0.0070029	0.030908	Pdgfrl	chr8	+	40926212	40990785	2069	protein_coding	platelet-derived_growth_factor_receptor-like	18	5	18	9	21	5	5	20	4	6	0.90666	0.150817	0.575399	0.270369	0.680523	0.079038	0.154792	0.408691	0.0625906	0.142328
ENSMUSG00000027603	187.858	66.2288	1.3897	2.81e-05	0.00032123	Ggt7	chr2	-	155490379	155518237	2614	protein_coding	gamma-glutamyltransferase_7	145	111	211	105	104	104	83	56	99	84	5.78089	2.65007	5.33869	2.49666	2.66754	1.30123	2.03382	0.905749	1.22614	1.57715
ENSMUSG00000038037	456.425	150.03	1.389	0.0013262	0.0080682	Socs1	chr16	-	10783808	10785536	1220	protein_coding	suppressor_of_cytokine_signaling_1	29	743	248	368	595	302	212	98	167	175	2.47725	38.0075	13.4446	18.7483	32.6995	8.09606	11.1305	3.39619	4.43166	7.04009
ENSMUSG00000026814	1113.2	398.133	1.3889	7.31e-06	0.00010158	Eng	chr2	+	32646595	32682669	3572	protein_coding	endoglin	455	847	1060	878	1092	704	405	291	382	737	13.2749	14.7983	19.6269	15.2777	20.4972	6.44596	7.26245	3.44435	3.46227	10.1264
ENSMUSG00000044276	3.96882	0.232824	1.3889	0.025524	0.082951	4933427E11Rik	chr15	+	74709161	74710374	1214	antisense	RIKEN_cDNA_4933427E11_gene	6	2	3	1	0	0	0	0	2	0	0.515068	0.102814	0.163441	0.0511984	0	0	0	0	0.0533361	0
ENSMUSG00000042659	2219.6	826.125	1.3887	1.64e-12	1.05e-10	Arrdc4	chr7	-	68737045	68749241	3855	protein_coding	arrestin_domain_containing_4	1097	1808	1484	2304	1892	1524	594	1154	1773	773	29.6561	29.2694	25.4605	37.1478	32.9064	12.9297	9.86965	12.6563	14.89	9.84136
ENSMUSG00000024659	605.254	221.303	1.3877	8.07e-08	1.97e-06	Anxa1	chr19	-	20373428	20390944	1674	protein_coding	annexin_A1	153	517	477	589	702	337	158	317	476	248	9.52507	19.2742	18.8461	21.8693	28.1168	6.58417	6.04563	8.00625	9.20579	7.27104
ENSMUSG00000059866	689.727	256.92	1.3874	3.69e-12	2.19e-10	Tnip2	chr5	-	34496087	34513997	2099	protein_coding	TNFAIP3_interacting_protein_2	369	532	689	598	462	492	253	285	395	297	18.3209	15.8176	21.7102	17.7078	14.7575	7.66618	7.72054	5.74061	6.09248	6.94455
ENSMUSG00000050035	4.14625	0.899738	1.3874	0.024543	0.080643	Fhl4	chr10	-	85097019	85102495	2670	protein_coding	four_and_a_half_LIM_domains_4	1	3	8	3	2	1	2	1	0	1	0.039032	0.0701214	0.198169	0.0698369	0.050223	0.0122494	0.0479798	0.0158349	0	0.0183818
ENSMUSG00000013974	25.3549	6.86207	1.3871	0.013069	0.049871	Mcemp1	chr8	+	3665762	3668905	1132	protein_coding	mast_cell_expressed_membrane_protein_1	1	21	24	16	42	13	11	17	4	0	0.0920631	1.15775	1.40224	0.878513	2.48763	0.375598	0.622424	0.634933	0.114399	0
ENSMUSG00000066392	46.2381	15.437	1.387	0.00084065	0.0055648	Nrxn3	chr12	+	88722876	90334935	7922	protein_coding	neurexin_III	26	14	49	68	18	29	14	17	17	24	0.342035	0.110289	0.40909	0.533518	0.152343	0.119726	0.113196	0.0907276	0.0694742	0.148688
ENSMUSG00000034839	63.2315	23.4917	1.3862	4.73e-07	9.45e-06	Larp6	chr9	+	60712989	60738801	2440	protein_coding	La_ribonucleoprotein_domain_family_member_6	29	60	65	55	41	29	30	33	28	29	1.23863	1.53462	1.7619	1.40103	1.12662	0.388718	0.787537	0.571807	0.371516	0.583322
ENSMUSG00000021226	304.681	112.651	1.3861	3.04e-09	1e-07	Acot2	chr12	+	83987861	83993873	2196	protein_coding	acyl-CoA_thioesterase_2	138	340	356	263	132	225	112	126	191	111	6.54906	9.66244	10.722	7.44386	4.03019	3.35102	3.26682	2.42585	2.81586	2.48079
ENSMUSG00000052271	109.146	39.5917	1.386	2.92e-07	6.2e-06	Bhlha15	chr5	+	144190286	144194441	3494	protein_coding	basic_helix-loop-helix_family_member_a15	45	135	63	86	108	84	27	77	48	39	1.34221	2.4113	1.19255	1.52986	2.07245	0.78629	0.494972	0.931737	0.444762	0.547825
ENSMUSG00000010760	24.872	8.33703	1.3858	0.0023051	0.012633	Phlda2	chr7	-	143501545	143502541	757	protein_coding	pleckstrin_homology-like_domain_family_A_member_2	3	42	38	14	13	9	9	10	9	15	0.413007	3.46253	3.32005	1.14949	1.15141	0.388842	0.761529	0.558508	0.384907	0.972513
ENSMUSG00000049723	26.5542	7.68398	1.3852	0.0097012	0.039543	Mmp12	chr9	+	7344381	7369499	4474	protein_coding	matrix_metallopeptidase_12	0	16	23	16	52	6	12	12	11	7	0	0.223185	0.340008	0.222279	0.779276	0.0438613	0.171801	0.113399	0.0795988	0.0767895
ENSMUSG00000024855	296.935	107.541	1.385	2.17e-06	3.6e-05	Pacs1	chr19	-	5133688	5273119	4339	protein_coding	phosphofurin_acidic_cluster_sorting_protein_1	150	180	340	242	220	122	150	194	137	87	3.60275	2.58895	5.18259	3.46657	3.39951	0.919595	2.21433	1.89033	1.02221	0.984078
ENSMUSG00000034371	19265.1	7143.05	1.385	5.17e-10	1.98e-08	Dak	chr19	-	10592200	10604258	2253	protein_coding	dihydroxyacetone_kinase_2_homolog_(yeast)	12802	16540	11886	16249	14555	13997	6262	7171	12253	8760	592.173	458.157	348.925	448.271	433.146	203.189	178.029	134.569	176.072	190.828
ENSMUSG00000001248	1777.6	623.435	1.3844	8.08e-05	0.00078802	Gramd1a	chr7	-	31130127	31155896	3810	protein_coding	GRAM_domain_containing_1A	632	1055	2622	1123	1513	896	996	433	707	790	17.2872	17.281	45.5161	18.3202	26.6255	7.69147	16.7446	4.80494	6.00764	10.1766
ENSMUSG00000032717	144.768	50.0979	1.3837	0.00017666	0.0015138	Mdfi	chr17	-	47815328	47834691	1711	protein_coding	MyoD_family_inhibitor	91	74	156	101	110	137	52	30	45	67	5.54273	2.69912	6.0302	3.66899	4.31049	2.61877	1.94667	0.741304	0.851475	1.92187
ENSMUSG00000087466	2.97264	0.2288	1.3831	0.025969	0.084037	A330041J22Rik	chr9	+	86695460	86701253	1825	antisense	RIKEN_cDNA_A330041J22_gene	1	0	4	2	4	0	1	0	0	0	0.0571044	0	0.144962	0.0681149	0.146954	0	0.0350976	0	0	0
ENSMUSG00000031024	1368.99	517.02	1.3819	5.81e-18	7.17e-16	St5	chr7	-	109523911	109617147	4427	protein_coding	suppression_of_tumorigenicity_5	521	1279	1237	1186	1221	976	420	726	810	595	12.2648	18.0302	18.4807	16.6514	18.4923	7.21052	6.07686	6.9335	5.92359	6.59641
ENSMUSG00000082129	3.70703	0.239736	1.3814	0.026638	0.085708	Gm14502	chrX	-	8830322	8830434	113	pseudogene	predicted_gene_14502	5	3	3	1	0	2	0	0	0	0	4.6113	1.65685	1.7559	0.550043	0	0.578866	0	0	0	0
ENSMUSG00000044676	157.393	57.8707	1.3807	8.37e-10	3.06e-08	Zfp612	chr8	+	110079764	110090181	2301	protein_coding	zinc_finger_protein_612	78	213	125	105	109	109	33	93	120	57	3.53273	5.77701	3.59295	2.83627	3.1761	1.5493	0.918623	1.7088	1.6884	1.21579
ENSMUSG00000064345	191164	64198.4	1.3805	0.00085169	0.0056185	mt-Nd2	chrMT	+	3914	4951	1038	protein_coding	mitochondrially_encoded_NADH_dehydrogenase_2	140239	50691	181080	69195	217429	94760	62975	46325	75499	125545	14080	3047.71	11538	4143.36	14044.4	2985.76	3886.07	1886.88	2354.8	5936.11
ENSMUSG00000025044	187.129	65.7779	1.3804	0.00011606	0.0010657	Msr1	chr8	-	39581700	39642678	3643	protein_coding	macrophage_scavenger_receptor_1	31	162	138	162	266	151	72	59	76	77	0.886819	2.77521	2.5054	2.76395	4.8956	1.35564	1.26594	0.684728	0.675405	1.03737
ENSMUSG00000084411	28.4456	8.31743	1.38	0.0072917	0.031853	Gm11510	chr11	-	88432986	88433514	353	pseudogene	predicted_gene_11510	20	4	47	10	19	20	5	4	14	14	5.90456	0.707173	8.80604	1.76076	3.6088	1.85303	0.907267	0.479083	1.28399	1.9465
ENSMUSG00000074813	26.7236	9.06507	1.3793	0.0017026	0.0098682	Gm14005	chr2	-	128195993	128429349	845	processed_transcript	predicted_gene_14005	9	20	21	19	35	13	14	6	6	15	1.10999	1.47711	1.64369	1.39756	2.77712	0.503168	1.06123	0.300206	0.229882	0.871234
ENSMUSG00000097518	9.0415	2.40543	1.3792	0.0162	0.058842	Gm26694	chr17	+	25794894	25964784	1902	lincRNA	predicted_gene_26694	5	6	8	7	8	1	5	7	0	1	0.273963	0.196871	0.278187	0.228751	0.282009	0.0171956	0.168383	0.155601	0	0.0258041
ENSMUSG00000084383	11.744	2.57253	1.3787	0.023111	0.077036	Gm13370	chr2	+	24985984	24986466	483	pseudogene	predicted_gene_13370	7	2	23	6	5	0	2	0	7	7	1.51037	0.258418	3.14947	0.77211	0.694075	0	0.26523	0	0.469203	0.711297
ENSMUSG00000085071	10.0163	2.38675	1.3773	0.017777	0.0632	Gm14066	chr2	-	139256876	139677714	2057	processed_transcript	predicted_gene_14066	6	22	3	8	3	4	0	8	7	0	0.303983	0.667465	0.0964594	0.24173	0.0977847	0.0635993	0	0.16443	0.110173	0
ENSMUSG00000011305	13.5907	4.31067	1.3768	0.0040021	0.019717	Plin5	chr17	-	56111601	56117596	1986	protein_coding	perilipin_5	4	18	4	20	11	9	4	3	10	4	0.2099	0.565632	0.13321	0.62593	0.371362	0.148214	0.129009	0.0638656	0.163016	0.0988509
ENSMUSG00000034614	477.492	163.451	1.3768	0.00041797	0.003135	Pik3ip1	chr11	+	3330401	3342971	2573	protein_coding	phosphoinositide-3-kinase_interacting_protein_1	543	448	338	150	145	201	151	285	298	168	21.9934	10.8662	8.68829	3.62348	3.77843	2.55495	3.75904	4.68307	3.74961	3.20457
ENSMUSG00000029752	454.186	166.241	1.3766	9.01e-07	1.66e-05	Asns	chr6	-	7675169	7693254	2016	protein_coding	asparagine_synthetase	85	592	349	515	390	260	125	351	270	146	4.39401	18.3262	11.4497	15.8778	12.9705	4.21803	3.97154	7.36109	4.33594	3.55437
ENSMUSG00000040253	614.562	219.894	1.3764	3.11e-05	0.00035141	Gbp7	chr3	+	142530338	142550083	5548	protein_coding	guanylate_binding_protein_7	96	1087	389	435	656	336	252	238	317	283	1.8033	12.2274	4.63736	4.87335	7.92777	1.98075	2.9094	1.8137	1.84983	2.50351
ENSMUSG00000074749	260.666	97.1064	1.3758	9.9e-10	3.56e-08	Kiz	chr2	+	146855864	146970097	2183	protein_coding	kizuna_centrosomal_protein	121	223	288	158	221	158	79	165	136	117	5.77649	6.37517	8.72562	4.49861	6.78769	2.36717	2.318	3.19562	2.01695	2.63046
ENSMUSG00000040414	1554.56	573.59	1.3753	1.07e-07	2.54e-06	Slc25a28	chr19	-	43663822	43674881	1514	protein_coding	solute_carrier_family_25_member_28	843	1089	1763	1159	1067	955	551	543	777	907	58.0275	44.8893	77.0165	47.5809	47.2522	20.6302	23.3112	15.1635	16.6152	29.4023
ENSMUSG00000040093	574.222	215.372	1.3752	5.84e-12	3.31e-10	Bmf	chr2	-	118528757	118549687	4642	protein_coding	BCL2_modifying_factor	382	547	419	444	375	375	205	257	340	263	8.57611	7.35398	5.96989	5.94501	5.41639	2.64212	2.82871	2.34074	2.37128	2.78068
ENSMUSG00000051832	17.2879	3.7342	1.3749	0.022423	0.075181	E230016K23Rik	chr11	+	83582056	83623693	2139	processed_transcript	RIKEN_cDNA_E230016K23_gene	26	0	10	5	8	2	1	12	6	5	1.26676	0	0.309205	0.145289	0.250763	0.0305806	0.0299453	0.23719	0.0908134	0.114725
ENSMUSG00000038805	3.31635	0.2288	1.3748	0.026589	0.085594	Six3	chr17	+	85613608	85629302	3680	protein_coding	sine_oculis-related_homeobox_3	4	0	2	1	3	0	1	0	0	0	0.113278	0	0.0359451	0.0168899	0.0546584	0	0.0174057	0	0	0
ENSMUSG00000007097	2791.74	980.82	1.3732	0.00013762	0.0012359	Atp1a2	chr1	-	172271709	172298064	6227	protein_coding	ATPase_Na+/K+_transporting_alpha_2_polypeptide	2479	1505	2482	815	2292	1359	843	1048	1699	1530	41.4887	15.0834	26.3621	8.13493	24.6785	7.13785	8.67139	7.11554	8.83332	12.059
ENSMUSG00000030471	809.454	299.439	1.3724	1.11e-07	2.62e-06	Zdhhc13	chr7	+	48789003	48827440	2410	protein_coding	zinc_finger_DHHC_domain_containing_13	222	905	770	897	570	364	228	722	494	256	9.59993	23.4354	21.1315	23.134	15.8577	4.93982	6.05979	12.6662	6.6362	5.21342
ENSMUSG00000025478	66.6857	21.8007	1.3718	0.0017905	0.010296	Dpysl4	chr7	+	139086001	139102704	4196	protein_coding	dihydropyrimidinase-like_4	67	54	66	23	22	10	20	37	48	29	1.66407	0.803154	1.04032	0.340696	0.351537	0.0779455	0.305305	0.372813	0.370353	0.339205
ENSMUSG00000027380	14.6221	4.27654	1.3718	0.0056961	0.026431	Acoxl	chr2	+	127838876	128123873	2842	protein_coding	acyl-Coenzyme_A_oxidase-like	9	7	8	7	21	13	2	6	6	4	0.330028	0.153714	0.186176	0.153091	0.495426	0.149605	0.045076	0.0892591	0.0683497	0.0690774
ENSMUSG00000085382	6.67247	1.76929	1.3717	0.015046	0.055556	Gm13861	chr6	-	34651354	34653894	495	lincRNA	predicted_gene_13861	1	13	4	3	8	4	1	3	4	1	0.210536	1.639	0.534456	0.376696	1.0836	0.26429	0.1294	0.256237	0.261616	0.0991505
ENSMUSG00000097250	6.8224	1.26968	1.3715	0.026683	0.085783	Gm26771	chr3	-	83773853	83789956	1082	lincRNA	predicted_gene_26771	5	0	8	2	8	0	1	2	5	1	0.481587	0	0.489013	0.114889	0.495731	0	0.0591987	0.0781498	0.149607	0.04536
ENSMUSG00000090399	10.9778	2.91314	1.3702	0.016262	0.059013	Nav1	chr1	-	135606447	135688105	1645	lincRNA	neuron_navigator_1	4	28	5	8	4	0	2	11	5	2	0.253412	1.06226	0.20103	0.302273	0.163034	0	0.077876	0.282717	0.0984042	0.0596711
ENSMUSG00000037679	579.151	220.367	1.3688	3.81e-14	3.14e-12	Inf2	chr12	+	112588784	112615556	4600	protein_coding	inverted_formin_FH2_and_WH2_domain_containing	272	514	553	484	441	337	248	298	299	257	6.16231	6.97342	7.95105	6.53977	6.42783	2.39607	3.45329	2.73895	2.10437	2.74205
ENSMUSG00000024578	11.7737	3.76311	1.3687	0.0032927	0.016814	Il17b	chr18	+	61687935	61692537	692	protein_coding	interleukin_17B	3	12	11	15	8	5	2	5	11	4	0.451801	1.08222	1.05134	1.34729	0.775118	0.236315	0.185124	0.305485	0.514631	0.283696
ENSMUSG00000097569	3.71008	0.232824	1.3686	0.027684	0.08825	Gm26640	chr6	+	72953236	72957249	3526	lincRNA	predicted_gene_26640	3	0	2	1	6	0	0	0	2	0	0.0886689	0	0.037515	0.0176276	0.114091	0	0	0	0.0183636	0
ENSMUSG00000020937	171.618	62.6032	1.3684	3.36e-06	5.25e-05	Plcd3	chr11	-	103070304	103101658	3023	protein_coding	phospholipase_C_delta_3	132	137	126	101	126	83	70	68	85	94	4.55059	2.82828	2.7567	2.07663	2.79458	0.89798	1.4832	0.951034	0.910312	1.52612
ENSMUSG00000093424	13.8176	4.13194	1.3684	0.0087146	0.036322	6330562C20Rik	chr3	-	95307672	95315127	784	antisense	RIKEN_cDNA_6330562C20_gene	4	4	21	8	16	4	4	2	10	7	0.531712	0.318408	1.77158	0.634233	1.36832	0.166867	0.326801	0.107855	0.412946	0.43821
ENSMUSG00000079018	514.1	193.412	1.368	1.03e-09	3.69e-08	Ly6c1	chr15	-	75044018	75048830	844	protein_coding	lymphocyte_antigen_6_complex_locus_C1	144	616	354	583	436	366	201	249	339	162	17.7808	45.549	27.7408	42.934	34.636	14.1829	15.2543	12.4733	13.0037	9.42047
ENSMUSG00000046101	7.62365	1.90864	1.3675	0.016277	0.059057	Mcmdc2	chr1	+	9908638	9942085	3249	protein_coding	minichromosome_maintenance_domain_containing_2	6	9	8	5	1	4	2	2	6	0	0.192457	0.172875	0.162854	0.0956522	0.0206364	0.0402658	0.0394294	0.0260259	0.0597876	0
ENSMUSG00000094392	631.746	211.626	1.3671	0.0014631	0.0087333	Gm3788	chr3	-	86672033	86672168	136	pseudogene	predicted_gene_3788	87	257	521	547	1067	431	255	113	249	308	66.6673	117.933	253.371	249.99	526.028	103.649	120.099	35.1289	59.2748	111.151
ENSMUSG00000083728	4.25427	0.2288	1.3664	0.026191	0.084591	Gm13854	chr6	-	33375111	33377446	1679	pseudogene	predicted_gene_13854	5	0	5	0	3	0	1	0	0	0	0.31035	0	0.196959	0	0.119799	0	0.0381495	0	0	0
ENSMUSG00000086700	5.53962	0.851134	1.3659	0.029713	0.093128	Gm15747	chr5	-	123393649	123397957	521	antisense	predicted_gene_15747	5	2	10	0	2	0	1	2	3	0	1.00015	0.23957	1.26946	0	0.257381	0	0.122942	0.1623	0.18642	0
ENSMUSG00000023224	1957.92	740.143	1.3658	3.82e-11	1.87e-09	Serping1	chr2	-	84765387	84775444	1768	protein_coding	serine_(or_cysteine)_peptidase_inhibitor_clade_G_member_1	532	2597	1810	1645	1592	1515	678	890	1201	765	31.359	91.6706	67.7101	57.8307	60.3732	28.0257	24.5633	21.283	21.9923	21.2363
ENSMUSG00000036790	9.48213	2.16506	1.3655	0.019816	0.068427	Slitrk2	chrX	+	66649318	66661393	7769	protein_coding	SLIT_and_NTRK-like_family_member_2	11	4	1	5	9	5	2	3	6	0	0.147557	0.0321318	0.00851319	0.0400018	0.0776714	0.021049	0.0164894	0.0163261	0.0250032	0
ENSMUSG00000053580	448.06	158.358	1.3644	0.00014049	0.0012542	Tanc2	chr11	+	105589986	105929304	11855	protein_coding	tetratricopeptide_repeat_ankyrin_repeat_and_coiled-coil_containing_2	327	194	501	201	366	253	83	177	268	289	2.87461	1.02127	2.79508	1.05383	2.06997	0.697984	0.448452	0.631244	0.731885	1.19645
ENSMUSG00000040328	9.78128	2.50804	1.3641	0.017617	0.062758	Olfr56	chr11	+	48978889	49135387	1935	protein_coding	olfactory_receptor_56	0	15	4	6	17	4	1	5	8	1	0	0.483783	0.136721	0.192728	0.589049	0.0676092	0.0331023	0.109248	0.13385	0.0253641
ENSMUSG00000096960	5.67911	1.15531	1.3639	0.025556	0.083029	A230028O05Rik	chr16	+	25059639	25069058	2793	lincRNA	RIKEN_cDNA_A230028O05_gene	3	12	6	2	1	2	0	5	2	0	0.111939	0.268133	0.142082	0.0445076	0.0240056	0.0234199	0	0.0756875	0.023183	0
ENSMUSG00000097136	367.232	99.6602	1.3638	0.015145	0.055806	Gm26772	chr14	-	25548390	25554369	3429	lincRNA	predicted_gene_26772	276	36	462	108	369	164	81	41	113	230	8.3883	0.655202	8.91111	1.95763	7.2151	1.56424	1.51306	0.505524	1.06689	3.292
ENSMUSG00000079114	12.7041	3.45354	1.3632	0.011172	0.044063	Gm7849	chr8	-	21455445	21456560	488	protein_coding	predicted_gene_7849	11	6	15	4	8	8	2	11	3	1	2.34912	0.767312	2.03296	0.509466	1.09914	0.536163	0.262512	0.953012	0.199027	0.100573
ENSMUSG00000083505	17.6048	5.27035	1.3626	0.0078948	0.033847	Gm7541	chr16	-	8623186	8623720	535	pseudogene	predicted_gene_7541	7	6	30	4	19	11	3	4	9	9	1.36357	0.699903	3.70873	0.464709	2.38113	0.672458	0.359176	0.316105	0.544626	0.825636
ENSMUSG00000030235	13.8199	3.75327	1.3605	0.013538	0.05133	Slco1c1	chr6	+	141524386	141570177	3178	protein_coding	solute_carrier_organic_anion_transporter_family_member_1c1	19	4	8	6	5	6	7	3	4	3	0.623063	0.0785501	0.166492	0.117347	0.105487	0.0617481	0.141086	0.039911	0.0407489	0.0463305
ENSMUSG00000055003	6.71639	1.66899	1.3603	0.020087	0.069109	Lrtm2	chr6	-	119315133	119330766	4001	protein_coding	leucine-rich_repeats_and_transmembrane_domains_2	5	8	4	8	1	4	2	4	0	1	0.130237	0.124785	0.0661224	0.124279	0.0167577	0.0326978	0.0320185	0.0422685	0	0.0122668
ENSMUSG00000015468	308.285	116.839	1.3601	3.79e-10	1.48e-08	Notch4	chr17	+	34564268	34588503	6591	protein_coding	notch_4	143	272	295	201	284	195	121	150	153	148	2.26109	2.57548	2.96025	1.89548	2.88902	0.967631	1.17591	0.9622	0.751536	1.10207
ENSMUSG00000024940	1095.73	410.193	1.3593	4.02e-08	1.04e-06	Ltbp3	chr19	+	5740904	5758532	5190	protein_coding	latent_transforming_growth_factor_beta_binding_protein_3	701	846	1163	590	784	714	345	526	584	570	14.0761	10.1729	14.8207	7.06577	10.1282	4.49943	4.25786	4.28493	3.64297	5.39023
ENSMUSG00000037386	58.9409	20.0507	1.359	0.00033025	0.0025664	Rims2	chr15	+	39198332	39681940	4800	protein_coding	regulating_synaptic_membrane_exocytosis_2	45	43	38	47	41	64	7	20	42	17	0.97702	0.559072	0.5236	0.608599	0.572699	0.436079	0.0934107	0.176163	0.283281	0.173823
ENSMUSG00000026950	28.7413	10.403	1.3588	0.00015784	0.001376	Neb	chr2	-	52136647	52338798	22489	protein_coding	nebulin	12	34	17	20	31	14	10	16	11	16	0.0556088	0.0943516	0.0499961	0.0552758	0.092422	0.0203603	0.0284819	0.0300798	0.0158355	0.034918
ENSMUSG00000084947	2.75107	0	1.3587	0.022396	0.075139	Gm15594	chr6	+	18424684	18427885	2215	antisense	predicted_gene_15594	3	1	4	0	1	0	0	0	0	0	0.14115	0.0281752	0.119438	0	0.0302698	0	0	0	0	0
ENSMUSG00000051062	11.7336	3.10134	1.3587	0.015596	0.057027	Fbll1	chr11	-	35797382	35798884	1503	protein_coding	fibrillarin-like_1	5	23	15	4	3	4	1	9	10	0	0.346692	0.955013	0.66007	0.165415	0.133828	0.0870417	0.0426168	0.253168	0.215402	0
ENSMUSG00000084202	3.87428	0.352693	1.3586	0.030575	0.095297	Gm5398	chrX	-	77289832	77290815	984	pseudogene	predicted_gene_5398	4	0	2	1	5	1	0	0	2	0	0.42364	0	0.134429	0.0631655	0.340689	0.0332377	0	0	0.0658028	0
ENSMUSG00000003410	150.161	54.6196	1.3583	4.09e-06	6.2e-05	Elavl3	chr9	-	22015005	22052023	5027	protein_coding	ELAV_(embryonic_lethal_abnormal_vision_Drosophila)-like_3_(Hu_antigen_C)	114	100	157	85	88	87	38	73	114	66	2.36335	1.24146	2.06561	1.05096	1.1737	0.566027	0.484189	0.613959	0.734185	0.64437
ENSMUSG00000017723	32.0187	10.0472	1.3574	0.0050756	0.024111	Wfdc2	chr2	+	164562413	164568510	849	protein_coding	WAP_four-disulfide_core_domain_2	4	22	28	37	40	10	4	31	27	3	0.491003	1.61717	2.18126	2.70875	3.1589	0.385229	0.301781	1.54376	1.02959	0.173426
ENSMUSG00000064358	7221.1	2490.08	1.3574	0.00077555	0.0051934	mt-Co3	chrMT	+	8607	9390	784	protein_coding	mitochondrially_encoded_cytochrome_c_oxidase_III	5149	1817	6558	3113	8351	4243	2340	1369	5116	3573	684.446	144.637	553.239	246.796	714.177	177.004	191.179	73.8266	211.263	223.675
ENSMUSG00000047564	67.3696	23.4274	1.3574	0.00064699	0.0044873	Krtap3-1	chr11	-	99566027	99566630	604	protein_coding	keratin_associated_protein_3-1	54	35	43	48	57	30	35	17	21	38	9.31728	3.61636	4.70857	4.93946	6.32735	1.62447	3.71168	1.18997	1.12562	3.08778
ENSMUSG00000002908	32.6016	11.2726	1.3571	0.00023438	0.0019186	Kcnn1	chr8	-	70842049	70857008	4045	protein_coding	potassium_intermediate/small_conductance_calcium-activated_channel_subfamily_N_member_1	19	44	25	13	26	20	9	23	22	6	0.489516	0.678851	0.40877	0.199756	0.430962	0.16171	0.142516	0.2404	0.176082	0.0728002
ENSMUSG00000014329	182.104	69.2713	1.3569	6.91e-10	2.57e-08	Bicc1	chr10	-	70922832	71159700	5431	protein_coding	bicaudal_C_homolog_1_(Drosophila)	57	187	170	168	158	117	51	120	90	90	1.09377	2.14883	2.07027	1.92267	1.95057	0.704584	0.601492	0.934172	0.536503	0.813322
ENSMUSG00000039377	456.126	171.483	1.3556	2.41e-08	6.51e-07	Hlx	chr1	-	184727140	184732619	2278	protein_coding	H2.0-like_homeobox	288	387	441	264	332	288	163	189	242	246	13.1756	10.6022	12.8039	7.20319	9.77165	4.1349	4.58325	3.50779	3.43931	5.30007
ENSMUSG00000028441	11.9832	2.8717	1.3544	0.019935	0.068731	1110017D15Rik	chr4	-	41505009	41517333	1114	protein_coding	RIKEN_cDNA_1110017D15_gene	10	2	12	3	13	14	1	4	2	1	0.935507	0.112043	0.712449	0.167383	0.782424	0.411026	0.0574982	0.15181	0.0581239	0.044057
ENSMUSG00000032598	318.058	122.221	1.3542	1.02e-11	5.59e-10	Nckipsd	chr9	+	108808380	108818366	2870	protein_coding	NCK_interacting_protein_with_SH3_domain	119	304	325	267	257	179	142	143	197	139	4.32113	6.61047	7.48961	5.78235	6.00392	2.03985	3.16917	2.10659	2.22226	2.37702
ENSMUSG00000038670	30.412	8.79525	1.3532	0.014005	0.052566	Mybpc2	chr7	-	44501699	44524669	3624	protein_coding	myosin_binding_protein_C_fast-type	2	23	33	24	43	8	22	12	10	0	0.0575141	0.396077	0.602259	0.411621	0.795544	0.0721985	0.388843	0.139997	0.089335	0
ENSMUSG00000009097	50.6304	17.1907	1.3523	0.0013194	0.0080341	Tbx1	chr16	-	18581713	18586969	1777	protein_coding	T-box_1	30	37	48	40	36	49	12	24	4	26	1.75941	1.29944	1.78653	1.3991	1.35831	0.901852	0.432547	0.571017	0.0728756	0.718102
ENSMUSG00000038456	163.039	61.1854	1.3517	8.43e-08	2.05e-06	Dennd2a	chr6	-	39462378	39557867	4468	protein_coding	DENN/MADD_domain_containing_2A	106	175	124	98	116	86	58	111	70	77	2.47244	2.44436	1.83555	1.36329	1.74072	0.629523	0.831485	1.05035	0.507218	0.845819
ENSMUSG00000085255	13.7333	3.8916	1.3516	0.0093455	0.038404	Taco1os	chr11	-	106065077	106066305	644	antisense	translational_activator_of_mitochondrially_encoded_cytochrome_c_oxidase_I_opposite_strand	18	7	7	5	6	5	4	6	7	4	2.91286	0.678348	0.718902	0.482569	0.624668	0.253928	0.397845	0.393904	0.351902	0.304842
ENSMUSG00000075122	15.768	5.40029	1.3495	0.0024171	0.013122	Cd80	chr16	+	38458933	38486933	1701	protein_coding	CD80_antigen	2	13	15	16	19	7	4	9	8	8	0.122534	0.476957	0.583236	0.584643	0.748916	0.134592	0.150624	0.223699	0.152263	0.230827
ENSMUSG00000073555	26.6049	8.20219	1.3484	0.0090493	0.037398	Gm4951	chr18	+	60212080	60247820	2645	protein_coding	predicted_gene_4951	0	36	18	24	37	11	10	19	14	2	0	0.84941	0.450095	0.563976	0.937907	0.136017	0.242167	0.303706	0.171361	0.0371111
ENSMUSG00000045795	3286.83	1211.47	1.3463	1.44e-05	0.00018111	Whamm	chr7	+	81571292	81596836	3069	protein_coding	WAS_protein_homolog_associated_with_actin_golgi_membranes_and_microtubules	2499	1702	3008	2280	2266	2287	1168	1012	1573	1878	84.8597	34.6101	64.8244	46.1756	49.5047	24.3723	24.3773	13.9415	16.5936	30.033
ENSMUSG00000072812	190.939	72.3923	1.346	1.23e-08	3.55e-07	Ahnak2	chr12	-	112772194	112802657	5443	protein_coding	AHNAK_nucleoprotein_2	80	266	190	107	134	162	55	108	107	71	1.53174	3.04989	2.30873	1.22186	1.65063	0.973427	0.647238	0.838901	0.636436	0.640206
ENSMUSG00000083822	21.8511	6.72199	1.3454	0.00717	0.031496	Hmgb1-ps5	chr3	+	95530418	95530974	557	pseudogene	high_mobility_group_box_1_pseudogene_5	10	10	17	9	34	12	3	2	18	12	1.87101	1.12043	2.0186	1.0043	4.09268	0.704616	0.344989	0.15181	1.04623	1.05737
ENSMUSG00000091586	132.84	47.1253	1.3448	0.00018294	0.0015555	Cyp4f17	chr17	+	32506462	32528894	1693	protein_coding	cytochrome_P450_family_4_subfamily_f_polypeptide_17	130	86	125	63	55	107	40	59	83	40	8.00237	3.17017	4.88327	2.31291	2.17816	2.06706	1.51336	1.4734	1.5872	1.15959
ENSMUSG00000024401	104.327	33.7469	1.3434	0.0057683	0.026684	Tnf	chr17	-	35199381	35202007	1639	protein_coding	tumor_necrosis_factor	13	82	58	79	186	51	78	15	25	26	0.826602	3.1223	2.34049	2.99587	7.60883	1.0177	3.04828	0.386935	0.493822	0.778564
ENSMUSG00000021411	1058.31	393.794	1.3427	7.27e-06	0.00010114	Pxdc1	chr13	-	34627840	34652681	2027	protein_coding	PX_domain_containing_1	496	781	934	928	941	565	686	330	520	342	25.5012	24.0457	30.4755	28.4557	31.1257	9.11636	21.6775	6.88312	8.30537	8.2808
ENSMUSG00000097336	2362.97	864.689	1.3425	4.96e-05	0.00052072	Fendrr	chr8	-	121054882	121083110	2410	lincRNA	Foxf1_adjacent_non-coding_developmental_regulatory_RNA	1242	1346	3010	1335	1947	1573	847	698	863	1543	53.7077	34.8553	82.6051	34.4302	54.1667	21.3471	22.5116	12.2451	11.5932	31.4231
ENSMUSG00000049336	21.0668	7.40063	1.3421	0.00066564	0.004602	Tenm2	chr11	-	36006656	37235964	9908	protein_coding	teneurin_transmembrane_protein_2	8	18	16	30	13	9	6	17	13	6	0.0841465	0.113378	0.106805	0.188196	0.0879713	0.0297087	0.0387887	0.0725418	0.0424783	0.0297211
ENSMUSG00000056025	183.258	70.6319	1.3398	1.29e-09	4.57e-08	Clca1	chr3	-	144729677	144760977	3798	protein_coding	chloride_channel_calcium_activated_1	89	192	139	164	138	93	67	120	79	100	2.44212	3.15491	2.42057	2.68388	2.43617	0.800856	1.12995	1.33583	0.673413	1.29225
ENSMUSG00000079669	21.692	7.57488	1.3397	0.0021471	0.011933	Gm17396	chr9	+	117252536	117254696	1655	processed_transcript	predicted_gene_17396	5	22	16	12	32	6	9	13	10	10	0.31485	0.829593	0.63941	0.450669	1.29639	0.118571	0.348325	0.332101	0.195619	0.296553
ENSMUSG00000091955	19.7475	5.03051	1.3395	0.02276	0.07614	Gm9844	chr7	+	24862213	24862697	485	protein_coding	predicted_pseudogene_9844	8	11	13	12	30	13	3	0	0	15	1.71902	1.41544	1.7728	1.53785	4.14728	0.876654	0.396204	0	0	1.51792
ENSMUSG00000024620	1210.67	464.895	1.3394	3.81e-10	1.49e-08	Pdgfrb	chr18	+	61045150	61085061	5423	protein_coding	platelet_derived_growth_factor_receptor_beta_polypeptide	620	1033	1159	994	879	990	371	541	567	654	11.9147	11.8878	14.1352	11.3926	10.8676	5.97066	4.38202	4.21777	3.38496	5.91886
ENSMUSG00000030711	328.034	125.202	1.3393	4.3e-10	1.66e-08	Sult1a1	chr7	-	126672865	126676432	1370	protein_coding	sulfotransferase_family_1A_phenol-preferring_member_1	202	328	252	192	269	227	89	172	221	153	15.3661	14.9415	12.1657	8.71075	13.1648	5.41916	4.16111	5.30803	5.22253	5.48114
ENSMUSG00000055216	110.586	34.9005	1.3376	0.0072645	0.031776	9430025C20Rik	chr4	-	3806635	3808751	2115	pseudogene	RIKEN_cDNA_9430025C20_gene	76	16	108	41	139	79	28	9	38	72	3.74486	0.472117	3.37731	1.20489	4.40644	1.22164	0.847984	0.179911	0.581678	1.67079
ENSMUSG00000023341	113.146	41.3031	1.3375	0.00016771	0.0014453	Mx2	chr16	+	97535308	97560900	2477	polymorphic_pseudogene	MX_dynamin-like_GTPase_2	23	112	64	84	173	65	44	42	58	59	0.967685	2.82184	1.70888	2.10779	4.68278	0.85825	1.1378	0.716884	0.758074	1.16903
ENSMUSG00000042279	2.30479	0	1.3355	0.024814	0.081383	H1foo	chr6	+	115944938	115950236	1192	protein_coding	H1_histone_family_member_O_oocyte-specific	1	3	2	0	3	0	0	0	0	0	0.0874291	0.157067	0.110971	0	0.168744	0	0	0	0	0
ENSMUSG00000006457	10.3744	3.17356	1.3355	0.0073631	0.0321	Actn3	chr19	-	4861223	4877909	2880	protein_coding	actinin_alpha_3	9	7	11	6	4	4	3	5	5	4	0.325673	0.151686	0.252614	0.129489	0.0931218	0.0454249	0.0667219	0.0734011	0.0562066	0.068166
ENSMUSG00000042686	71.8054	24.1647	1.3348	0.002177	0.012068	Jph1	chr1	-	16964560	17097889	4809	protein_coding	junctophilin_1	66	100	64	19	17	39	14	60	44	16	1.43028	1.29773	0.880203	0.245569	0.237016	0.265238	0.186472	0.527499	0.296215	0.163292
ENSMUSG00000050966	3.85519	0.2288	1.3344	0.029703	0.093111	Lin28a	chr4	-	134003330	134018841	3505	protein_coding	lin-28_homolog_A_(C._elegans)	3	0	0	5	5	0	1	0	0	0	0.0892001	0	0	0.0886659	0.0956458	0	0.0182748	0	0	0
ENSMUSG00000090248	31.8064	8.76441	1.334	NA	NA	Gm14027	chr2	+	129016952	129021756	622	processed_transcript	predicted_gene_14027	52	12	4	15	8	7	14	6	8	16	8.71255	1.20401	0.425331	1.49891	0.86235	0.368073	1.44171	0.407837	0.416399	1.26249
ENSMUSG00000100779	3.15246	0.239736	1.3332	0.032573	0.099858	RP23-193A16.7	chr11	-	116529215	116533077	766	antisense	predicted_gene_29292	3	3	3	0	2	2	0	0	0	0	0.408155	0.244418	0.25903	0	0.175059	0.0853941	0	0	0	0
ENSMUSG00000005677	115.494	39.8095	1.333	0.0011098	0.0069901	Nr1i3	chr1	+	171213970	171220701	2980	protein_coding	nuclear_receptor_subfamily_1_group_I_member_3	143	74	39	68	50	73	28	61	78	39	5.00094	1.54973	0.865577	1.4183	1.12496	0.801186	0.601841	0.865444	0.847399	0.642316
ENSMUSG00000022650	2.6887	0	1.3325	0.024546	0.080643	Retnlb	chr16	+	48816856	48818891	695	protein_coding	resistin_like_beta	2	1	0	1	5	0	0	0	0	0	0.299901	0.0897957	0	0.0894314	0.482357	0	0	0	0	0
ENSMUSG00000038527	56.3458	21.2303	1.3311	2.9e-06	4.62e-05	C1rl	chr6	+	124493113	124510643	3010	protein_coding	complement_component_1_r_subcomponent-like	24	77	36	54	39	33	13	46	29	25	0.830954	1.59648	0.791031	1.11507	0.868724	0.35857	0.276641	0.646125	0.311919	0.407637
ENSMUSG00000102084	3.77246	0	1.3308	0.024106	0.079531	RP24-121L4.2	chr7	+	12959299	12961887	371	lincRNA	predicted_gene_29638	4	0	6	0	2	0	0	0	0	0	1.12362	0	1.06963	0	0.361443	0	0	0	0	0
ENSMUSG00000097526	3.15607	0.2288	1.3307	0.031016	0.096365	Gm26847	chr10	-	128230590	128232790	2109	lincRNA	predicted_gene_26847	2	1	0	8	1	0	1	0	0	0	0.0988293	0.0295913	0	0.23577	0.0317912	0	0.0303713	0	0	0
ENSMUSG00000020593	370.341	134.139	1.3303	0.00019446	0.0016377	Lpin1	chr12	-	16535669	16589770	5626	protein_coding	lipin_1	336	512	206	135	174	202	88	275	294	97	6.22403	5.67951	2.42173	1.49145	2.07364	1.1743	1.0019	2.06661	1.69183	0.846198
ENSMUSG00000023912	173.098	64.8775	1.3302	3.81e-06	5.83e-05	Slc25a27	chr17	-	43641900	43667015	2687	protein_coding	solute_carrier_family_25_member_27	121	143	193	79	105	110	55	76	108	87	4.69299	3.32131	4.75059	1.8274	2.62002	1.33891	1.3111	1.19583	1.30126	1.5891
ENSMUSG00000101828	32.5061	9.47432	1.3292	0.014721	0.054614	RP23-64J7.2	chr15	+	85639747	85645934	6188	lincRNA	RIKEN_cDNA_D130051D11_gene	19	3	44	8	40	7	6	4	21	23	0.319989	0.030256	0.470284	0.0803553	0.433405	0.0369977	0.062107	0.0273297	0.10987	0.182422
ENSMUSG00000051965	5.17276	0.844004	1.328	0.03381	0.10269	Nanos2	chr7	+	18987524	18988962	1439	protein_coding	nanos_homolog_2_(Drosophila)	8	2	2	1	2	2	0	0	2	2	0.579377	0.086738	0.0919235	0.0431931	0.0931865	0.0454565	0	0	0.0449965	0.0682133
ENSMUSG00000021620	70.4029	25.1073	1.3273	0.00041757	0.0031332	Acot12	chr13	+	91741512	91786148	3058	protein_coding	acyl-CoA_thioesterase_12	50	35	95	51	27	27	23	30	66	26	1.70398	0.714284	2.05468	1.03659	0.591984	0.288771	0.481759	0.414772	0.698741	0.417288
ENSMUSG00000027859	33.7313	11.8532	1.3272	0.00055979	0.003997	Ngf	chr3	+	102469928	102521013	1187	protein_coding	nerve_growth_factor	26	29	39	15	15	14	9	15	25	17	2.28273	1.52471	2.17306	0.785444	0.847275	0.385748	0.485659	0.534276	0.681866	0.702908
ENSMUSG00000021702	97.048	32.9481	1.3271	0.0029726	0.015506	Thbs4	chr13	-	92751590	92794818	3198	protein_coding	thrombospondin_4	17	134	93	97	75	18	11	127	62	20	0.553991	2.61497	1.92337	1.88525	1.57241	0.184086	0.22032	1.679	0.627658	0.306939
ENSMUSG00000020799	7.01722	1.66208	1.327	0.024199	0.079757	Tekt1	chr11	-	72344722	72362442	1447	protein_coding	tektin_1	9	4	4	1	4	2	2	4	2	1	0.648196	0.172517	0.182831	0.0429543	0.185343	0.0452052	0.0885322	0.116874	0.0447477	0.0339181
ENSMUSG00000028069	387.26	148.463	1.3261	1.03e-07	2.45e-06	Gpatch4	chr3	+	88043108	88055993	1768	protein_coding	G_patch_domain_containing_4	221	353	393	211	298	177	154	293	209	149	13.0269	12.4604	14.7017	7.4178	11.301	3.27429	5.57928	7.00665	3.82713	4.13622
ENSMUSG00000051504	59.9347	20.8854	1.326	0.001331	0.0080899	Siglech	chr7	+	55768178	55778925	2301	protein_coding	sialic_acid_binding_Ig-like_lectin_H	43	16	79	26	47	35	22	20	32	28	1.94753	0.433954	2.27074	0.702314	1.36951	0.497483	0.612415	0.367484	0.450239	0.59723
ENSMUSG00000040606	1031.89	400.426	1.3259	3.05e-10	1.23e-08	Kazn	chr4	-	142102390	142239401	5725	protein_coding	kazrin_periplakin_interacting_protein	315	965	932	902	1037	780	302	642	722	356	5.73413	10.5194	10.7671	9.79278	12.1447	4.45601	3.37887	4.74116	4.08292	3.05193
ENSMUSG00000046991	11.7915	2.97669	1.3254	0.023598	0.07825	Wdr27	chr17	-	14829331	14934653	2574	protein_coding	WD_repeat_domain_27	13	2	18	1	4	6	3	3	2	5	0.526341	0.0484911	0.46251	0.0241472	0.104192	0.0762376	0.0746539	0.0492763	0.0251554	0.095337
ENSMUSG00000043017	78.3736	30.4245	1.3252	1.67e-07	3.77e-06	Ptgir	chr7	+	16906490	16910905	3305	protein_coding	prostaglandin_I_receptor_(IP)	29	87	74	71	57	33	26	57	44	41	0.914448	1.64281	1.48087	1.33525	1.15634	0.326565	0.503897	0.72917	0.431013	0.608853
ENSMUSG00000069785	2.50615	0	1.3252	0.025368	0.082612	Gm11444	chr11	-	85846790	85850333	575	protein_coding	predicted_gene_11444	1	0	3	1	4	0	0	0	0	0	0.181244	0	0.345073	0.108095	0.466419	0	0	0	0	0
ENSMUSG00000030930	514.513	201.626	1.3252	1.18e-11	6.34e-10	Chst15	chr7	-	132235780	132317228	5041	protein_coding	carbohydrate_(N-acetylgalactosamine_4-sulfate_6-O)_sulfotransferase_15	166	626	449	508	375	272	224	343	311	187	3.43181	7.74993	5.89097	6.26357	4.98768	1.76473	2.84624	2.87675	1.99735	1.82064
ENSMUSG00000074336	9.24859	2.93641	1.3248	0.0098115	0.039901	Apoc4	chr7	-	19678094	19681416	464	protein_coding	apolipoprotein_C-IV	4	6	6	12	8	6	3	1	4	5	0.898409	0.807	0.855245	1.60745	1.15599	0.422922	0.414136	0.0911187	0.279095	0.528874
ENSMUSG00000043366	48.8992	16.2445	1.3247	0.0033618	0.017095	Olfr78	chr7	-	102740721	102759471	3496	protein_coding	olfactory_receptor_78	53	25	47	14	23	36	13	29	11	20	1.57993	0.446282	0.889168	0.248904	0.441103	0.336789	0.238184	0.350713	0.101866	0.280775
ENSMUSG00000068452	3187.4	1159.98	1.3245	0.00027336	0.0021921	Duox2	chr2	-	122279247	122298165	5744	protein_coding	dual_oxidase_2	413	4584	1612	3526	3542	1652	979	1764	3206	667	7.49321	49.8047	18.5613	38.1542	41.3445	9.40637	10.9171	12.984	18.07	5.69917
ENSMUSG00000100625	12.5456	3.21158	1.3237	0.025775	0.083549	RP23-28J6.1	chr13	-	5855508	5858092	594	lincRNA	RIKEN_cDNA_1700016G22_gene	0	2	9	11	27	6	3	2	2	7	0	0.210128	1.00211	1.15102	3.04762	0.330363	0.3235	0.142354	0.109007	0.578378
ENSMUSG00000018449	424.291	161.963	1.3218	7.52e-07	1.42e-05	Rpain	chr11	+	70970213	70977833	1100	protein_coding	RPA_interacting_protein	307	302	373	314	261	296	164	162	212	227	29.0856	17.1338	22.4271	17.7424	15.9086	8.80087	9.54973	6.22655	6.23954	10.1282
ENSMUSG00000032735	190.999	70.6328	1.3218	5.93e-05	0.00060653	Ablim3	chr18	-	61799395	61911852	4532	protein_coding	actin_binding_LIM_protein_family_member_3	154	148	191	62	129	122	66	74	129	85	3.5413	2.03804	2.78741	0.850309	1.90846	0.880433	0.932811	0.690347	0.92153	0.920511
ENSMUSG00000090958	415.242	158.538	1.3216	2.2e-06	3.64e-05	Lrrc32	chr7	+	98494222	98501831	3817	protein_coding	leucine_rich_repeat_containing_32	140	356	478	323	361	274	148	174	154	270	3.82242	5.82061	8.28253	5.25963	6.34116	2.34777	2.48359	1.92731	1.3062	3.4717
ENSMUSG00000036139	228.713	87.3307	1.3201	1.73e-06	2.93e-05	Hoxc9	chr15	+	102976439	102985099	2374	protein_coding	homeobox_C9	111	188	227	144	209	129	70	78	141	155	4.87275	4.94217	6.32416	3.77013	5.90268	1.7772	1.88867	1.38912	1.92286	3.20443
ENSMUSG00000020926	636.34	234.278	1.32	0.00014822	0.0013096	Adam11	chr11	+	102761439	102780262	5102	protein_coding	a_disintegrin_and_metallopeptidase_domain_11	570	400	723	287	260	357	210	279	313	371	11.643	4.89283	9.3725	3.49636	3.41678	2.28852	2.63644	2.31201	1.98616	3.56889
ENSMUSG00000029049	115.125	40.6005	1.3192	0.0010706	0.0068047	Morn1	chr4	+	155086577	155145505	2707	protein_coding	MORN_repeat_containing_1	97	48	124	34	93	53	25	45	79	71	3.73436	1.10661	3.02964	0.780666	2.30345	0.640345	0.59155	0.702829	0.944819	1.28727
ENSMUSG00000025902	129.082	48.6715	1.3184	1.63e-05	0.00020113	Sox17	chr1	-	4490928	4496413	3130	protein_coding	SRY_(sex_determining_region_Y)-box_17	65	103	100	88	135	101	38	52	46	83	2.16422	2.05368	2.11307	1.74748	2.89183	1.05537	0.777641	0.7024	0.475799	1.30147
ENSMUSG00000087113	3.60669	0.2288	1.3182	0.031559	0.097619	Gm11714	chr11	+	107428276	107435686	876	processed_transcript	predicted_gene_11714	0	0	5	2	7	0	1	0	0	0	0	0	0.377506	0.141906	0.535769	0	0.0731199	0	0	0
ENSMUSG00000028776	2308.52	905.265	1.317	1.6e-11	8.46e-10	Tinagl1	chr4	-	130164454	130175122	2085	protein_coding	tubulointerstitial_nephritis_antigen-like_1	843	2190	1749	2248	2183	1401	766	1591	1807	724	42.136	65.5509	55.4806	67.0139	70.1991	21.9765	23.5322	32.2619	28.0583	17.0425
ENSMUSG00000063160	353.435	136.863	1.3163	5.69e-09	1.77e-07	Numbl	chr7	+	27258433	27282144	8511	protein_coding	numb-like	229	302	352	203	239	258	121	191	228	138	2.80406	2.21445	2.73539	1.48249	1.88279	0.991438	0.910635	0.948807	0.867289	0.79579
ENSMUSG00000052581	12.1486	3.52076	1.3156	0.017737	0.063104	Lrrtm4	chr6	+	80018877	80810143	4435	protein_coding	leucine_rich_repeat_transmembrane_neuronal_4	7	3	18	16	2	2	4	2	10	5	0.164489	0.0422151	0.268433	0.224234	0.0302357	0.014749	0.0577705	0.0190661	0.0729988	0.055332
ENSMUSG00000084012	3.79916	0	1.3154	0.025402	0.082681	Gm11956	chr11	-	4230754	4231265	512	pseudogene	predicted_gene_11956	1	0	7	0	6	0	0	0	0	0	0.203546	0	0.904244	0	0.785715	0	0	0	0	0
ENSMUSG00000017715	984.926	381.685	1.3148	8.11e-08	1.98e-06	Pgs1	chr11	+	117986292	118024011	3113	protein_coding	phosphatidylglycerophosphate_synthase_1	224	1132	870	1018	864	550	311	732	740	315	7.49896	22.6938	18.4841	20.3256	18.6088	5.77843	6.39913	9.94162	7.69595	4.96628
ENSMUSG00000023886	954.179	356.059	1.3147	7.93e-05	0.00077688	Smoc2	chr17	+	14279506	14404790	2832	protein_coding	SPARC_related_modular_calcium_binding_2	203	1389	1165	770	567	386	184	896	805	278	7.47025	30.609	27.2076	16.8994	13.4237	4.4578	4.16164	13.3764	9.20264	4.81783
ENSMUSG00000038521	1053.24	409.388	1.3146	3.74e-08	9.75e-07	C1s1	chr6	-	124530345	124542359	2946	protein_coding	complement_component_1_s_subcomponent_1	304	1122	1024	724	1094	746	422	492	530	509	10.7541	23.7684	22.9892	15.275	24.8982	8.28195	9.17528	7.06086	5.82442	8.47979
ENSMUSG00000079113	8.73582	1.65432	1.3144	0.034272	0.10374	Gm7861	chr8	-	21593375	21594508	506	protein_coding	predicted_gene_7861	9	3	4	2	10	0	0	7	6	0	1.85364	0.370008	0.522838	0.245671	1.32505	0	0	0.584888	0.383893	0
ENSMUSG00000027995	48.621	18.0103	1.3142	0.00052359	0.0037826	Tlr2	chr3	-	83836273	83841767	3013	protein_coding	toll-like_receptor_2	9	81	29	51	41	21	14	41	16	26	0.311297	1.67775	0.636585	1.05207	0.912365	0.227954	0.297624	0.575321	0.171922	0.42352
ENSMUSG00000049252	11.4489	3.13444	1.3142	0.02561	0.083193	Lrp1b	chr2	-	40595248	42653598	16268	protein_coding	low_density_lipoprotein-related_protein_1B_(deleted_in_tumors)	2	9	4	34	1	2	6	4	2	4	0.0128123	0.0345262	0.0162623	0.129903	0.00412145	0.00402089	0.0236242	0.0103956	0.0039802	0.0120677
ENSMUSG00000027913	5.88414	1.16587	1.3108	0.035537	0.10674	Crct1	chr3	-	93014205	93015687	718	protein_coding	cysteine-rich_C-terminal_1	5	1	4	5	5	4	3	0	0	0	0.725735	0.0869192	0.368462	0.432833	0.466906	0.182206	0.267631	0	0	0
ENSMUSG00000085525	8.36954	2.04808	1.3103	0.027644	0.08815	Gm13166	chr4	+	146251829	146278434	940	lincRNA	predicted_gene_13166	6	1	13	2	7	6	3	3	2	0	0.665205	0.0663915	0.914688	0.132244	0.499291	0.208761	0.204425	0.134933	0.068883	0
ENSMUSG00000005125	1969	764.247	1.3102	9.59e-08	2.3e-06	Ndrg1	chr15	-	66929321	66969640	4049	protein_coding	N-myc_downstream_regulated_gene_1	1319	1932	1439	2150	724	1376	590	1180	1376	770	33.9492	29.7783	23.5056	33.0039	11.9888	11.1147	9.33349	12.3214	11.0022	9.33347
ENSMUSG00000027520	16.635	5.2699	1.31	0.0076439	0.033	Zdbf2	chr1	+	63273265	63314576	12629	protein_coding	zinc_finger_DBF-type_containing_2	7	15	15	22	8	5	2	15	17	1	0.0577645	0.0741247	0.0785561	0.108275	0.0424722	0.0129487	0.0101438	0.0502166	0.0435802	0.00388625
ENSMUSG00000099590	2.86394	0.438683	1.3098	0.03768	0.11139	RP23-114A6.2	chr7	-	140837221	140845689	1077	antisense	RIKEN_cDNA_C330022C24_gene	0	2	2	4	4	0	0	1	1	1	0	0.115892	0.122821	0.230844	0.249016	0	0	0.0392563	0.0300603	0.0455706
ENSMUSG00000001053	88.9207	34.4783	1.3098	7.58e-06	0.00010494	N4bp3	chr11	-	51643063	51650842	2367	protein_coding	NEDD4_binding_protein_3	21	96	85	70	93	56	41	56	38	34	0.924599	2.53112	2.37508	1.83812	2.63432	0.773778	1.1095	1.00027	0.519751	0.704986
ENSMUSG00000021268	3175.54	1160.53	1.3096	0.00047457	0.0034849	Meg3	chr12	+	109541001	109571726	14548	lincRNA	maternally_expressed_3	2447	1422	4376	1243	1794	2087	925	911	1687	2035	17.5292	6.1001	19.8944	5.31059	8.26805	4.69187	4.07266	2.64753	3.75423	6.86533
ENSMUSG00000078607	60.3792	22.66	1.3094	4.55e-05	0.0004837	1810010H24Rik	chr11	+	107028118	107030443	1197	antisense	RIKEN_cDNA_1810010H24_gene	32	39	53	55	50	53	25	36	20	18	2.78604	2.03334	2.92846	2.8559	2.80065	1.44813	1.33778	1.27155	0.540935	0.738037
ENSMUSG00000087479	7.16491	1.55021	1.3085	0.030741	0.095721	Gm16835	chr14	+	119098965	119115074	2809	processed_transcript	predicted_gene_16835	8	4	9	2	1	6	1	1	4	0	0.296805	0.0888687	0.211908	0.0442541	0.0238689	0.0698596	0.0228028	0.0150513	0.0461018	0
ENSMUSG00000012017	1091.78	416.514	1.3082	9.35e-06	0.00012499	Scarf2	chr16	+	17797282	17808287	3302	protein_coding	scavenger_receptor_class_F_member_2	840	930	1002	563	655	778	328	460	487	693	26.5115	17.5771	20.07	10.5976	13.2999	7.706	6.36263	5.88988	4.77487	10.3005
ENSMUSG00000056856	24.7709	8.03877	1.3078	0.0081261	0.034557	Jakmip3	chr7	+	138940730	139083976	3324	protein_coding	janus_kinase_and_microtubule_interacting_protein_3	29	19	17	12	6	5	13	7	11	12	0.909221	0.356725	0.338256	0.224386	0.121025	0.0491967	0.250508	0.0890353	0.107137	0.177182
ENSMUSG00000059970	1026.33	386.93	1.3073	4.92e-05	0.00051729	Hspa2	chr12	+	76404176	76406934	2520	protein_coding	heat_shock_protein_2	567	1594	954	628	411	454	260	899	943	218	23.4485	39.4755	25.0383	15.4894	10.9352	5.89226	6.60865	15.0829	12.1149	4.24577
ENSMUSG00000068923	485.537	190.498	1.3068	4.04e-10	1.57e-08	Syt11	chr3	-	88744700	88775164	5020	protein_coding	synaptotagmin_XI	252	355	482	385	382	258	139	321	386	210	5.23153	4.41332	6.3504	4.76685	5.10203	1.6809	1.77358	2.7035	2.48939	2.05313
ENSMUSG00000045991	9.1972	2.57795	1.3064	0.02201	0.074113	Onecut2	chr18	+	64340364	64398488	13391	protein_coding	one_cut_domain_family_member_2	2	6	16	10	4	1	1	1	10	5	0.015565	0.0279627	0.079025	0.0464154	0.0200277	0.00244238	0.00478329	0.00315727	0.0241767	0.0183256
ENSMUSG00000022603	4.08671	0	1.3052	0.026302	0.084894	Mroh4	chr15	-	74606029	74636353	3583	protein_coding	maestro_heat-like_repeat_family_member_4	6	0	5	1	0	0	0	0	0	0	0.174517	0	0.0922955	0.0173471	0	0	0	0	0	0
ENSMUSG00000019787	38.5513	12.5526	1.3042	0.0064091	0.028905	Trdn	chr10	+	33083483	33476709	4514	protein_coding	triadin	42	10	24	9	37	17	12	15	30	12	0.969661	0.138254	0.351647	0.123924	0.549571	0.123173	0.170278	0.140493	0.215164	0.130473
ENSMUSG00000100334	3.15282	0.273098	1.3041	0.036123	0.10804	RP23-184B11.4	chr1	-	153721240	153737829	3337	lincRNA	RIKEN_cDNA_C230024C17_gene	0	1	7	2	3	0	0	2	0	0	0	0.0187018	0.138739	0.0372519	0.0602766	0	0	0.0253396	0	0
ENSMUSG00000037188	16.7675	5.29089	1.3037	0.0085758	0.035932	Grhl3	chr4	-	135541888	135573630	2789	protein_coding	grainyhead-like_3_(Drosophila)	14	17	7	17	7	9	0	6	10	12	0.523133	0.3804	0.166	0.378857	0.16828	0.105541	0	0.0909553	0.116081	0.21117
ENSMUSG00000000934	92.1792	35.644	1.3031	3.8e-06	5.81e-05	Top1mt	chr15	-	75657035	75678800	1903	protein_coding	DNA_topoisomerase_1_mitochondrial	36	95	112	74	55	62	26	72	35	45	1.9715	3.11548	3.89257	2.41695	1.93779	1.06556	0.875134	1.59963	0.595441	1.16058
ENSMUSG00000051219	3.56962	0.136549	1.3029	0.031715	0.09804	3100002H09Rik	chr4	-	124609931	124610803	873	protein_coding	RIKEN_cDNA_3100002H09_gene	3	0	7	0	2	0	0	1	0	0	0.358129	0	0.530324	0	0.153603	0	0	0.0484296	0	0
ENSMUSG00000032690	206.963	72.273	1.3013	0.0034764	0.017564	Oas2	chr5	-	120730333	120749853	3961	protein_coding	2'-5'_oligoadenylate_synthetase_2	16	223	75	212	335	108	85	61	70	126	0.420966	3.5135	1.25232	3.32664	5.67053	0.891755	1.37453	0.651104	0.572141	1.56123
ENSMUSG00000097752	3.29984	0.232824	1.3009	0.035733	0.10716	Gm26688	chr13	+	40727808	40735162	1568	antisense	predicted_gene_26688	2	0	7	2	1	0	0	0	2	0	0.132928	0	0.295263	0.0792791	0.04276	0	0	0	0.0412946	0
ENSMUSG00000070368	2.58806	0	1.3004	0.027694	0.088252	Prok1	chr3	-	107235531	107239707	414	protein_coding	prokineticin_1	3	1	1	0	3	0	0	0	0	0	0.755185	0.150744	0.159756	0	0.485853	0	0	0	0	0
ENSMUSG00000048602	3.77246	0.185721	1.3003	0.032865	0.10043	Morc2b	chr17	-	33135588	33139683	3857	protein_coding	microrchidia_2B	4	0	6	0	2	0	0	0	0	1	0.108079	0	0.102887	0	0.0347667	0	0	0	0	0.0127248
ENSMUSG00000051435	65.5665	23.507	1.3	0.0011642	0.0072672	Fhad1	chr4	-	141890438	142015082	4809	protein_coding	forkhead-associated_(FHA)_phosphopeptide_binding_domain_1	29	35	41	27	109	52	20	23	47	22	0.628457	0.454207	0.56388	0.348967	1.51969	0.353651	0.266388	0.202208	0.316412	0.224527
ENSMUSG00000022610	311.553	119.064	1.2991	2.9e-05	0.00033032	Mapk12	chr15	-	89130585	89140703	1889	protein_coding	mitogen-activated_protein_kinase_12	152	206	350	159	311	178	120	98	176	196	8.38579	6.80574	12.2544	5.23167	11.0386	3.08187	4.06901	2.19341	3.01641	5.09242
ENSMUSG00000036036	224.535	85.3018	1.2988	6.94e-05	0.00069617	Zfp57	chr17	+	37001163	37010635	2597	protein_coding	zinc_finger_protein_57	85	141	285	155	207	181	83	71	83	136	3.41098	3.38834	7.25822	3.70966	5.34419	2.27947	2.04713	1.15588	1.0347	2.5702
ENSMUSG00000036972	2.66081	0	1.2984	0.027812	0.088513	Zic4	chr9	+	91362413	91389348	3891	protein_coding	zinc_finger_protein_of_the_cerebellum_4	4	1	2	1	0	0	0	0	0	0	0.107135	0.0160391	0.0339959	0.015974	0	0	0	0	0	0
ENSMUSG00000058934	9.78054	2.47052	1.2984	0.028007	0.089003	Igf1os	chr10	-	87826377	87863381	2595	antisense	insulin-like_growth_factor_1_opposite_strand	9	2	7	3	11	3	1	0	5	7	0.361441	0.0480987	0.17841	0.0718553	0.28421	0.0378103	0.0246833	0	0.0623796	0.132392
ENSMUSG00000029096	554.833	217.825	1.2981	1.52e-08	4.31e-07	Htra3	chr5	-	35652041	35679782	2732	protein_coding	HtrA_serine_peptidase_3	284	461	410	392	567	460	134	290	368	267	10.8335	10.5308	9.92569	8.91826	13.9151	5.50686	3.14169	4.48789	4.36091	4.79657
ENSMUSG00000016493	58.1674	22.2572	1.2978	6.88e-06	9.63e-05	Cd46	chr1	-	195041285	195092248	1828	protein_coding	CD46_antigen_complement_regulatory_protein	36	66	53	33	36	29	18	26	46	31	2.05238	2.25324	1.9176	1.12205	1.32041	0.518858	0.630719	0.601343	0.814688	0.832311
ENSMUSG00000028804	21.298	6.77657	1.2975	0.011972	0.046571	Csmd2	chr4	+	127987857	128567656	12964	protein_coding	CUB_and_Sushi_multiple_domains_2	21	3	13	22	12	6	11	5	7	11	0.168816	0.0144418	0.0663226	0.105477	0.062062	0.015137	0.0543492	0.0163063	0.0174811	0.0416441
ENSMUSG00000055538	1069.42	426.888	1.2972	3.6e-13	2.55e-11	Zcchc24	chr14	-	25711642	25769039	4556	protein_coding	zinc_finger_CCHC_domain_containing_24	409	1329	1012	793	805	654	311	805	792	405	9.3556	18.2046	14.6911	10.8184	11.8467	4.69484	4.37237	7.47029	5.62796	4.36286
ENSMUSG00000074280	2.58688	0.136549	1.2971	0.034435	0.10415	Gm6166	chr9	+	57483913	57484585	669	pseudogene	predicted_gene_6166	2	1	4	0	2	0	0	1	0	0	0.311556	0.0932855	0.39545	0	0.200441	0	0	0.0631974	0	0
ENSMUSG00000031295	428.694	155.604	1.2969	0.00099202	0.0063921	Phka2	chrX	+	160502166	160598878	4341	protein_coding	phosphorylase_kinase_alpha_2	526	211	297	195	150	271	145	236	223	171	12.6278	3.03342	4.52506	2.79203	2.31678	2.04177	2.13953	2.29852	1.66312	1.93333
ENSMUSG00000027547	8.95585	2.63278	1.2963	0.012758	0.049029	Sall4	chr2	-	168748332	168767943	5073	protein_coding	sal-like_4_(Drosophila)	8	7	6	7	4	5	2	2	8	2	0.164345	0.086114	0.0782247	0.0857646	0.0528663	0.0322353	0.0252525	0.0166683	0.0510546	0.0193493
ENSMUSG00000027220	256.936	102.324	1.2962	1.43e-10	6.17e-09	Syt13	chr2	+	92915098	92956058	3761	protein_coding	synaptotagmin_XIII	93	250	203	249	234	209	96	111	171	109	2.57698	4.14837	3.56985	4.11501	4.17154	1.81748	1.63496	1.2478	1.47198	1.4224
ENSMUSG00000063804	5.37004	1.34871	1.2962	0.029283	0.092129	Lin28b	chr10	-	45376620	45470201	5402	protein_coding	lin-28_homolog_B_(C._elegans)	4	7	2	2	5	2	2	0	4	1	0.0771681	0.0808693	0.0244868	0.0230118	0.0620582	0.0121088	0.0237146	0	0.0239726	0.00908543
ENSMUSG00000030228	6.63241	1.93923	1.2952	0.023937	0.07912	Pik3c2g	chr6	+	139587221	139969284	4407	protein_coding	phosphatidylinositol_3-kinase_C2_domain_containing_gamma_polypeptide	2	7	10	3	5	0	2	2	4	4	0.0472954	0.0991278	0.150077	0.042311	0.0760695	0	0.0290688	0.0191872	0.0293851	0.0445468
ENSMUSG00000087365	6.95652	1.62985	1.2952	0.032909	0.10052	C430049B03Rik	chrX	-	53055046	53057190	868	processed_transcript	RIKEN_cDNA_C430049B03_gene	0	8	14	7	2	2	0	2	8	1	0	0.575189	1.06676	0.501249	0.154488	0.0753593	0	0.0974172	0.298387	0.0565432
ENSMUSG00000057421	737.645	281.829	1.2949	3.21e-05	0.00036076	Las1l	chrX	-	95935335	95956962	4625	protein_coding	LAS1-like_(S._cerevisiae)	649	631	626	345	384	351	248	595	386	306	14.624	8.51448	8.952	4.63641	5.56677	2.48212	3.43463	5.43914	2.702	3.24721
ENSMUSG00000013921	303.824	120.806	1.2948	5.59e-11	2.62e-09	Clip3	chr7	+	30291672	30308367	3381	protein_coding	CAP-GLY_domain_containing_linker_protein_3	157	393	265	233	167	190	111	222	204	100	4.83935	7.25417	5.18392	4.28337	3.31173	1.83796	2.10289	2.77609	1.95342	1.45163
ENSMUSG00000031963	61.0746	23.4243	1.2948	0.00012834	0.0011638	Bmper	chr9	+	23223076	23485202	3793	protein_coding	BMP-binding_endothelial_regulator	18	51	65	73	42	28	16	31	28	48	0.494563	0.839127	1.13341	1.19623	0.742421	0.241436	0.270195	0.345545	0.238993	0.621096
ENSMUSG00000020684	68.7068	26.2912	1.2947	1.18e-06	2.11e-05	Rasl10b	chr11	+	83409137	83421039	3481	protein_coding	RAS-like_family_10_member_B	31	60	60	51	65	54	18	46	49	20	0.92809	1.07569	1.14	0.910628	1.25197	0.50736	0.331214	0.558701	0.455724	0.281985
ENSMUSG00000071064	2404.7	892.007	1.2941	0.00046951	0.0034529	Zfp827	chr8	+	79028437	79193766	7581	protein_coding	zinc_finger_protein_827	1325	721	2988	986	2673	1562	634	1056	1280	1435	18.2147	5.93539	26.0682	8.08398	23.6405	6.73878	5.35676	5.88929	5.4663	9.29021
ENSMUSG00000035678	36.2855	13.9659	1.294	0.00039474	0.0029813	Tnfsf9	chr17	+	57105385	57107757	1230	protein_coding	tumor_necrosis_factor_(ligand)_superfamily_member_9	8	28	48	38	27	19	19	17	16	17	0.677824	1.42067	2.58103	1.92023	1.47178	0.505214	0.989437	0.584345	0.421138	0.678334
ENSMUSG00000025723	38.4881	13.676	1.2934	0.0023873	0.01301	Nmb	chr7	-	80902227	80905076	705	protein_coding	neuromedin_B	31	32	40	24	14	31	15	8	10	23	4.58252	2.8327	3.75257	2.11591	1.33144	1.43813	1.36283	0.479762	0.45922	1.60117
ENSMUSG00000019737	71.7898	27.2002	1.2929	0.000129	0.0011687	Syne4	chr7	+	30314807	30319046	1355	protein_coding	spectrin_repeat_containing_nuclear_envelope_family_member_4	45	58	67	40	58	42	26	40	19	46	3.46103	2.67134	3.27034	1.83483	2.86994	1.01376	1.22906	1.24809	0.453967	1.66617
ENSMUSG00000071713	337.21	132.638	1.2929	6.6e-07	1.27e-05	Csf2rb	chr15	+	78325990	78351000	4764	protein_coding	colony_stimulating_factor_2_receptor_beta_low-affinity_(granulocyte-macrophage)	126	343	256	343	287	252	195	137	178	99	2.75633	4.49327	3.55407	4.47504	4.03919	1.73004	2.62182	1.21583	1.20964	1.01991
ENSMUSG00000010755	1087.46	429.17	1.2927	6.95e-08	1.72e-06	Cars	chr7	-	143557230	143600090	3222	protein_coding	cysteinyl-tRNA_synthetase	388	788	1185	937	989	698	440	483	565	609	12.5498	15.263	24.3249	18.0754	20.5804	7.08527	8.74716	6.33792	5.67718	9.27666
ENSMUSG00000038775	170.367	65.3137	1.2923	4.42e-05	0.00047135	Vill	chr9	+	119052778	119071525	3901	protein_coding	villin-like	72	81	150	172	175	104	63	51	106	103	1.92348	1.29583	2.54315	2.74048	3.00778	0.871935	1.03444	0.552738	0.87971	1.29587
ENSMUSG00000045709	16.3825	4.44046	1.2921	0.021827	0.073622	1700023L04Rik	chr6	+	29985329	29993776	901	lincRNA	RIKEN_cDNA_1700023L04_gene	16	10	9	5	15	8	1	2	24	1	1.85066	0.692653	0.660656	0.344921	1.11622	0.290397	0.0710911	0.0938492	0.862375	0.0544722
ENSMUSG00000028640	2.80013	0.256417	1.2906	0.038627	0.11325	Tfap2c	chr2	+	172549593	172558622	2985	protein_coding	transcription_factor_AP-2_gamma	1	0	3	6	1	1	0	1	0	0	0.0349131	0	0.0664713	0.124934	0.0224615	0.0109568	0	0.0141638	0	0
ENSMUSG00000025176	454.185	174.969	1.2904	1.77e-05	0.00021561	Hoga1	chr19	+	42045610	42070953	1668	protein_coding	4-hydroxy-2-oxoglutarate_aldolase_1	335	310	293	518	222	333	151	143	284	258	20.9306	11.5986	11.6179	19.3023	8.92361	6.52942	5.79857	3.62464	5.51229	7.59143
ENSMUSG00000027848	361.692	143.364	1.2899	5.35e-08	1.35e-06	Olfml3	chr3	-	103733700	103738001	3981	protein_coding	olfactomedin-like_3	90	353	450	299	294	262	124	194	240	157	2.35604	5.53379	7.47615	4.66825	4.95152	2.15246	1.99512	2.06032	1.95177	1.93556
ENSMUSG00000086568	212.928	77.4486	1.2885	0.0013908	0.0083989	9130020K20Rik	chr4	+	136347286	136350334	3049	lincRNA	RIKEN_cDNA_9130020K20_gene	139	67	288	112	160	144	54	58	86	161	4.75105	1.37138	6.2473	2.28316	3.51841	1.54466	1.13443	0.804259	0.913168	2.5916
ENSMUSG00000018648	195.122	73.5813	1.2884	0.00030571	0.0023995	Dusp14	chr11	-	84048041	84069261	1571	protein_coding	dual_specificity_phosphatase_14	62	106	120	266	213	167	97	73	61	77	4.1129	4.21085	5.05199	10.524	9.09049	3.4767	3.9549	1.96459	1.25708	2.40555
ENSMUSG00000033906	112.346	41.143	1.2878	0.0010433	0.0066701	Zdhhc15	chrX	-	104536969	104671064	5509	protein_coding	zinc_finger_DHHC_domain_containing_15	32	164	103	124	56	43	20	129	93	16	0.605354	1.85785	1.23658	1.39902	0.681552	0.255283	0.23254	0.990016	0.546537	0.142543
ENSMUSG00000041147	94.2087	35.5113	1.2875	0.00016017	0.0013913	Brca2	chr5	+	150522630	150569746	10724	protein_coding	breast_cancer_2	65	91	74	50	71	34	37	95	46	25	0.631668	0.529572	0.456386	0.289793	0.4439	0.103693	0.220996	0.374535	0.138871	0.114415
ENSMUSG00000086308	16.3031	5.4888	1.2872	0.0043909	0.021313	G630016G05Rik	chr2	+	116067225	116085911	3398	lincRNA	RIKEN_cDNA_G630016G05_gene	9	11	18	8	15	5	2	11	14	7	0.276027	0.202027	0.350354	0.146333	0.295973	0.0481253	0.0377004	0.136866	0.133387	0.101105
ENSMUSG00000053519	54.6485	17.8866	1.2868	0.0091354	0.037684	Kcnip1	chr11	-	33629339	33993152	4095	protein_coding	Kv_channel-interacting_protein_1	71	33	46	21	5	26	21	35	27	11	1.80691	0.502922	0.742953	0.318743	0.0818653	0.207657	0.328477	0.361359	0.213461	0.131837
ENSMUSG00000084137	9.68792	2.64864	1.2863	0.022624	0.07579	Gm9085	chrX	-	20382750	20383821	1072	pseudogene	predicted_gene_9085	8	2	11	4	8	2	1	2	10	4	0.777728	0.116433	0.678665	0.231921	0.500356	0.0610185	0.059751	0.0788788	0.302005	0.183132
ENSMUSG00000069518	3.33201	0.55107	1.2859	0.041304	0.11879	Gm10271	chr10	-	116956824	116972609	156	protein_coding	predicted_gene_10271	3	2	4	3	0	0	1	1	0	1	2.00414	0.800103	1.69587	1.19529	0	0	0.410596	0.27102	0	0.314612
ENSMUSG00000086290	435.645	173.656	1.285	2.66e-08	7.13e-07	Snhg12	chr4	+	132308678	132311024	933	lincRNA	small_nucleolar_RNA_host_gene_12	196	416	500	269	331	275	204	192	241	214	21.8931	27.8261	35.4443	17.9203	23.7865	9.64001	14.0052	8.70051	8.36267	11.2572
ENSMUSG00000026177	143.029	56.3524	1.2848	3.72e-06	5.73e-05	Slc11a1	chr1	+	74375195	74386062	2726	protein_coding	solute_carrier_family_11_(proton-coupled_divalent_metal_ion_transporters)_member_1	41	137	142	110	147	109	51	75	56	80	1.56744	3.13643	3.44524	2.50808	3.61556	1.30776	1.19835	1.16322	0.665077	1.44034
ENSMUSG00000026387	62.2669	23.088	1.2846	0.00080084	0.0053373	Sctr	chr1	+	120006894	120063536	2012	protein_coding	secretin_receptor	31	36	43	29	90	27	21	28	31	41	1.60571	1.11664	1.41351	0.89587	2.99915	0.438897	0.668546	0.588377	0.498819	1.00013
ENSMUSG00000000901	131.262	52.3833	1.2846	5.33e-08	1.34e-06	Mmp11	chr10	-	75923222	75932502	2288	protein_coding	matrix_metallopeptidase_11	75	161	106	93	80	87	58	70	59	66	3.41615	4.39147	3.06413	2.5264	2.34432	1.24363	1.62372	1.2935	0.834845	1.41575
ENSMUSG00000084342	3.84758	0.30559	1.2846	0.038634	0.11325	Gm11224	chr4	-	69954166	69955276	1111	pseudogene	predicted_gene_11224	7	0	1	1	1	1	0	0	0	1	0.656623	0	0.059531	0.0559449	0.0603489	0.0294383	0	0	0	0.044176
ENSMUSG00000032380	632.977	255.611	1.283	7.99e-15	7.09e-13	Dapk2	chr9	+	66158223	66272242	1772	protein_coding	death-associated_protein_kinase_2	283	539	582	562	512	513	217	324	435	267	16.6439	18.983	21.7228	19.7128	19.3727	9.46848	7.84397	7.73048	7.94758	7.39516
ENSMUSG00000056679	30.0414	11.0291	1.2829	0.00030198	0.0023797	Gpr173	chrX	-	152343598	152368704	4855	protein_coding	G-protein_coupled_receptor_173	21	33	21	17	21	13	6	21	21	15	0.450778	0.424195	0.28608	0.217638	0.290011	0.0875751	0.0791593	0.182875	0.140036	0.151636
ENSMUSG00000028978	95.8975	36.8877	1.2816	3.88e-05	0.00042265	Nos3	chr5	+	24364810	24384474	4132	protein_coding	nitric_oxide_synthase_3_endothelial_cell	59	71	52	63	108	63	36	34	60	51	1.48807	1.07235	0.832339	0.947666	1.75246	0.498663	0.558061	0.347892	0.470111	0.605773
ENSMUSG00000030643	398.781	149.237	1.2814	0.00058406	0.0041431	Rab30	chr7	+	92741603	92837117	2038	protein_coding	RAB30_member_RAS_oncogene_family	294	146	425	373	199	223	210	103	171	218	15.034	4.47084	13.7925	11.3757	6.54685	3.57872	6.60017	2.13677	2.71645	5.24992
ENSMUSG00000031750	311.943	123.597	1.2814	1.04e-06	1.89e-05	Il34	chr8	-	110741829	110805924	1796	protein_coding	interleukin_34	91	312	244	261	349	207	126	120	173	180	5.28041	10.8415	8.98547	9.03252	13.0288	3.76956	4.4937	2.82488	3.11853	4.91888
ENSMUSG00000086845	15.0223	4.40409	1.2811	0.019339	0.067253	Gm13010	chr4	-	137436579	137438395	828	antisense	predicted_gene_13010	12	7	10	2	20	14	4	1	8	4	1.51037	0.527604	0.79878	0.150132	1.61951	0.552999	0.309435	0.0510617	0.312802	0.237099
ENSMUSG00000036553	704.127	284.543	1.2805	4.47e-13	3.09e-11	Sh3tc1	chr5	-	35697180	35729276	4991	protein_coding	SH3_domain_and_tetratricopeptide_repeats_1	407	715	569	547	479	451	259	376	406	391	8.49844	8.94044	7.54019	6.812	6.43475	2.9554	3.32393	3.18512	2.63359	3.84494
ENSMUSG00000033857	746.985	294.935	1.2804	5.87e-07	1.15e-05	Engase	chr11	+	118476829	118489209	4303	protein_coding	endo-beta-N-acetylglucosaminidase	490	503	747	498	525	455	232	581	358	357	11.8674	7.2952	11.4817	7.19338	8.18035	3.45833	3.45348	5.70861	2.69353	4.0719
ENSMUSG00000085310	3.29487	0.501898	1.2802	0.042242	0.1208	Gm11491	chr11	-	87121567	87126958	1118	antisense	predicted_gene_11491	3	1	3	1	3	0	1	2	0	0	0.279648	0.0558211	0.177475	0.0555947	0.179913	0	0.0572925	0.0756334	0	0
ENSMUSG00000025083	147.408	59.1106	1.2802	2.6e-11	1.31e-09	Afap1l2	chr19	-	56912361	57008228	3667	protein_coding	actin_filament_associated_protein_1-like_2	75	178	110	128	95	98	41	80	108	78	2.13149	3.02935	1.98399	2.16957	1.73699	0.874061	0.716164	0.922368	0.953504	1.04396
ENSMUSG00000037801	3.80802	0.758315	1.2801	0.040733	0.11758	Iqch	chr9	-	63421455	63602493	3688	protein_coding	IQ_motif_containing_H	1	1	6	4	3	1	1	3	0	0	0.028258	0.0169219	0.107601	0.067413	0.0545399	0.0088682	0.017368	0.0343919	0	0
ENSMUSG00000033099	629.71	243.57	1.28	5.04e-05	0.00052877	Nol12	chr15	+	78934933	78943634	3717	protein_coding	nucleolar_protein_12	125	415	786	466	734	449	243	313	313	296	3.50469	6.9678	13.9858	7.79235	13.24	3.95076	4.18749	3.56022	2.72622	3.9084
ENSMUSG00000040690	749.422	293.983	1.2788	5.57e-06	8.04e-05	Col16a1	chr4	+	130047840	130099283	5206	protein_coding	collagen_type_XVI_alpha_1	335	458	1047	441	597	520	234	340	442	432	6.70614	5.49037	13.3015	5.26513	7.68872	3.26682	2.87906	2.76121	2.7487	4.07267
ENSMUSG00000012520	298.954	114.563	1.2764	9.74e-05	0.00092017	Phox2b	chr5	-	67094405	67099301	3007	protein_coding	paired-like_homeobox_2b	264	206	304	135	147	140	87	168	231	151	9.14961	4.27537	6.68648	2.79046	3.27769	1.52272	1.85321	2.36212	2.48707	2.46458
ENSMUSG00000043924	15.9014	4.23156	1.2761	0.029291	0.092129	Ncmap	chr4	-	135369576	135398227	2000	protein_coding	noncompact_myelin_associated_protein	12	0	18	3	20	8	1	8	4	8	0.625293	0	0.595251	0.0932322	0.670477	0.130824	0.0320265	0.169116	0.06475	0.196318
ENSMUSG00000072663	3.5938	0.461624	1.276	0.042521	0.12138	Spef2	chr15	-	9578193	9748868	5313	protein_coding	sperm_flagellar_2	4	1	4	3	0	0	1	0	2	0	0.0784607	0.0117463	0.0497941	0.0350959	0	0	0.0120559	0	0.0121871	0
ENSMUSG00000043833	45.6781	17.6805	1.275	0.00013028	0.0011775	2900005J15Rik	chr5	+	25100983	25110109	2025	processed_transcript	RIKEN_cDNA_2900005J15_gene	25	71	39	25	24	21	13	28	24	30	1.28661	2.18813	1.27379	0.767344	0.794639	0.339173	0.411205	0.584599	0.383704	0.727104
ENSMUSG00000044628	453.56	168.985	1.2739	0.00096374	0.006253	Rnf208	chr2	+	25242255	25244262	1333	protein_coding	ring_finger_protein_208	431	230	408	258	231	310	199	111	158	284	33.6961	10.7681	20.2436	12.03	11.6189	7.60603	9.56231	3.52061	3.8374	10.4565
ENSMUSG00000089797	10.4412	3.66085	1.2736	0.0083222	0.035187	Gm16118	chr8	-	114698439	114708006	680	antisense	predicted_gene_16118	5	13	6	6	11	5	4	5	3	6	0.76629	1.19309	0.583579	0.548425	1.08459	0.240485	0.376783	0.310875	0.142831	0.433054
ENSMUSG00000097125	8.0292	2.16645	1.2728	0.032393	0.099489	Gm26885	chr17	-	29461896	29491925	1688	lincRNA	predicted_gene_26885	2	14	3	11	5	0	0	6	2	6	0.123478	0.517602	0.117546	0.405037	0.198601	0	0	0.150281	0.038359	0.174453
ENSMUSG00000037007	736.402	287.387	1.2719	2.92e-05	0.00033246	Zfp113	chr5	-	138139702	138155744	6470	protein_coding	zinc_finger_protein_113	417	309	876	408	691	521	257	350	455	352	6.71682	2.98054	8.95483	3.9195	7.16073	2.63366	2.5443	2.28712	2.27676	2.67017
ENSMUSG00000029484	543.561	216.038	1.2719	3.82e-07	7.82e-06	Anxa3	chr5	+	96793385	96845968	1597	protein_coding	annexin_A3	360	305	484	405	433	407	201	335	344	191	23.4925	11.9189	20.0446	15.7625	18.1789	8.3352	8.06178	8.86881	6.9737	5.86987
ENSMUSG00000024734	11.4811	3.55412	1.2716	0.017252	0.061704	Zp1	chr19	-	10914287	10920632	1963	protein_coding	zona_pellucida_glycoprotein_1	9	10	14	9	1	9	4	7	2	2	0.477809	0.317922	0.471699	0.284969	0.0341557	0.149951	0.130521	0.150766	0.0329852	0.0500046
ENSMUSG00000013353	2.28301	0	1.2707	0.030771	0.095784	4931406B18Rik	chr7	-	43492044	43505940	3970	protein_coding	RIKEN_cDNA_4931406B18_gene	0	1	2	1	5	0	0	0	0	0	0	0.0157199	0.0333194	0.0156561	0.0844429	0	0	0	0	0
ENSMUSG00000033545	1134.31	451.585	1.2696	1.42e-06	2.47e-05	Znrf1	chr8	+	111536097	111626030	5466	protein_coding	zinc_and_ring_finger_1	445	837	1258	902	1000	721	484	451	519	713	8.48443	9.55644	15.2219	10.2568	12.2663	4.31412	5.67173	3.48845	3.07402	6.40206
ENSMUSG00000051790	1070.14	427.008	1.2692	7.21e-07	1.37e-05	Nlgn2	chr11	-	69823122	69837784	5568	protein_coding	neuroligin_2	477	750	1305	737	869	732	422	472	523	632	8.92794	8.40625	15.5013	8.22703	10.4642	4.2997	4.85459	3.584	3.04097	5.5708
ENSMUSG00000038539	908.039	362.105	1.2691	1.08e-06	1.95e-05	Atf5	chr7	-	44812257	44816658	1815	protein_coding	activating_transcription_factor_5	201	722	880	913	968	587	351	472	575	431	11.5412	24.8257	32.0674	31.2658	35.7588	10.5776	12.3871	10.9949	10.2565	11.6547
ENSMUSG00000094256	2.27846	0	1.2688	0.031027	0.096378	Rpl21-ps7	chr17	+	83288546	83289028	483	pseudogene	ribosomal_protein_L21_pseudogene_7	1	1	5	2	0	0	0	0	0	0	0.215767	0.129209	0.684668	0.25737	0	0	0	0	0	0
ENSMUSG00000097804	11.1853	3.44733	1.2688	0.025412	0.082698	Gm16685	chr3	+	7612705	7690001	1592	lincRNA	predicted_gene_16685	3	11	3	18	11	2	9	5	4	0	0.196386	0.431211	0.124634	0.702756	0.463269	0.0410879	0.362109	0.132786	0.0813442	0
ENSMUSG00000023348	420.229	168.393	1.2685	2.43e-07	5.27e-06	Trip6	chr5	-	137309899	137314241	1760	protein_coding	thyroid_hormone_receptor_interactor_6	222	361	460	255	316	250	155	211	211	267	13.1454	12.8007	17.2863	9.00539	12.0381	4.64573	5.64103	5.06868	3.88132	7.44558
ENSMUSG00000064356	23.6885	7.3964	1.2683	0.016345	0.05922	mt-Atp8	chrMT	+	7766	7969	204	protein_coding	mitochondrially_encoded_ATP_synthase_8	33	11	11	6	11	14	9	4	6	13	16.8584	3.36514	3.56632	1.82808	3.61532	2.24452	2.82587	0.829001	0.952206	3.12761
ENSMUSG00000062421	449.116	182.452	1.2681	9.16e-12	5.05e-10	Arf2	chr11	+	103966739	103985337	2660	protein_coding	ADP-ribosylation_factor_2	182	478	291	442	401	306	148	309	350	156	7.13053	11.2147	7.2355	10.328	10.1076	3.76241	3.56385	4.91136	4.25987	2.87835
ENSMUSG00000097645	8.90172	2.72879	1.2679	0.023444	0.077898	Gm26863	chr15	+	38384981	38386300	624	lincRNA	predicted_gene_26863	1	3	18	6	8	4	4	5	4	1	0.167012	0.300039	1.90786	0.597643	0.859586	0.209653	0.410596	0.338775	0.207532	0.078653
ENSMUSG00000026249	281.309	112.543	1.2674	1.68e-08	4.71e-07	Serpine2	chr1	-	79794197	79861180	3393	protein_coding	serine_(or_cysteine)_peptidase_inhibitor_clade_E_member_2	172	249	272	201	176	160	77	169	261	120	5.28295	4.5799	5.30203	3.68203	3.47786	1.54228	1.45361	2.10585	2.49038	1.73579
ENSMUSG00000021448	4.88235	0.967546	1.2658	0.043176	0.12287	Shc3	chr13	-	51431041	51567084	1537	protein_coding	src_homology_2_domain-containing_transforming_protein_C3	1	1	2	13	3	0	1	2	4	0	0.0678045	0.0406038	0.0860624	0.525708	0.130867	0	0.0416741	0.055015	0.084255	0
ENSMUSG00000074178	42.1839	15.66	1.2656	0.0018896	0.010748	Gm10638	chr8	+	86745699	86746603	905	protein_coding	predicted_gene_10638	14	45	66	43	8	38	15	16	28	12	1.61217	3.10316	4.82339	2.95321	0.592687	1.37329	1.06165	0.747475	1.00166	0.650778
ENSMUSG00000042286	1051.41	419.737	1.2654	1.21e-06	2.15e-05	Stab1	chr14	-	31139013	31168641	7999	protein_coding	stabilin_1	679	801	934	682	812	682	440	446	488	644	8.8464	6.24938	7.72269	5.29936	6.80619	2.78853	3.52336	2.35735	1.97512	3.95139
ENSMUSG00000024678	218.132	88.6599	1.2654	1.98e-10	8.31e-09	Ms4a4d	chr19	+	11536801	11558467	1513	protein_coding	membrane-spanning_4-domains_subfamily_A_member_4D	112	310	147	170	138	146	88	123	168	79	7.71456	12.7868	6.42593	6.98369	6.11539	3.15603	3.72549	3.43709	3.59484	2.56264
ENSMUSG00000036560	53.7428	19.5194	1.2652	0.0021896	0.012115	Lgi4	chr7	+	31059342	31070935	4037	protein_coding	leucine-rich_repeat_LGI_family_member_4	35	98	36	30	18	26	5	53	37	20	0.903528	1.51498	0.589795	0.461889	0.298949	0.21064	0.0793325	0.555063	0.296724	0.243148
ENSMUSG00000063558	167.082	63.2131	1.2652	0.00048153	0.0035281	Aox1	chr1	+	58029931	58106413	6429	protein_coding	aldehyde_oxidase_1	172	148	89	75	92	94	46	77	90	110	2.78816	1.43668	0.915596	0.725091	0.959463	0.478202	0.458305	0.506375	0.45322	0.839749
ENSMUSG00000017002	497.031	192.775	1.2649	0.00013383	0.0012063	Slpi	chr2	-	164354070	164389095	876	protein_coding	secretory_leukocyte_peptidase_inhibitor	120	579	653	232	464	348	149	143	510	205	14.2761	41.2491	49.3022	16.4611	35.5138	12.9928	10.8949	6.90172	18.8485	11.4855
ENSMUSG00000004098	649.045	256.39	1.2642	1.28e-05	0.00016317	Col5a3	chr9	-	20770050	20815067	6119	protein_coding	collagen_type_V_alpha_3	428	446	699	388	440	462	227	269	287	425	7.28946	4.54878	7.55534	3.94118	4.82121	2.46938	2.37621	1.85865	1.51849	3.40886
ENSMUSG00000018411	365.489	145.64	1.2639	1.19e-06	2.12e-05	Mapt	chr11	+	104231390	104332090	5253	protein_coding	microtubule-associated_protein_tau	209	237	439	212	274	207	110	209	291	179	4.1464	2.81567	5.52732	2.50844	3.49725	1.28881	1.3413	1.68215	1.79347	1.67242
ENSMUSG00000019368	7.63721	1.81501	1.2638	0.034575	0.10449	Sec14l4	chr11	+	4031462	4048024	3238	protein_coding	SEC14-like_4_(S._cerevisiae)	10	1	7	1	4	3	1	2	5	2	0.321851	0.0192736	0.142981	0.0191954	0.082826	0.030302	0.0197817	0.0261143	0.0499923	0.0303147
ENSMUSG00000036504	11.6792	3.89292	1.2619	0.016105	0.058541	Phpt1	chr2	-	25573430	25575224	937	protein_coding	phosphohistidine_phosphatase_1	7	9	7	6	14	4	9	6	3	1	0.778558	0.599437	0.494101	0.398003	1.00178	0.13962	0.615237	0.27073	0.103655	0.0523794
ENSMUSG00000071856	221.933	84.2	1.2617	0.00061393	0.0043037	Mcc	chr18	-	44425061	44812182	7857	protein_coding	mutated_in_colorectal_cancers	122	97	202	81	299	146	54	166	103	106	1.61821	0.770469	1.7004	0.640771	2.55152	0.607747	0.440227	0.893257	0.424414	0.662139
ENSMUSG00000061462	155.454	60.4573	1.2598	0.00012362	0.0011261	Obscn	chr11	-	58994256	59136402	24175	protein_coding	obscurin_cytoskeletal_calmodulin_and_titin-interacting_RhoGEF	116	146	181	68	67	91	56	66	85	96	0.500062	0.376901	0.495187	0.174831	0.18582	0.123112	0.148375	0.115426	0.113831	0.194897
ENSMUSG00000101389	205.49	81.3108	1.2598	1.13e-05	0.00014646	Ms4a4a	chr19	+	11375523	11392790	836	protein_coding	membrane-spanning_4-domains_subfamily_A_member_4A	142	163	139	141	171	176	93	64	119	88	17.7017	12.1681	10.9968	10.4831	13.7143	6.88546	7.12552	3.23667	4.6084	5.16626
ENSMUSG00000085174	22.1967	7.80151	1.2598	0.0053122	0.02507	Gm16206	chr3	+	53452619	53457797	1966	processed_transcript	predicted_gene_16206	6	21	14	30	20	22	5	17	13	1	0.318053	0.666617	0.470979	0.948446	0.682072	0.365987	0.162902	0.365587	0.214077	0.0249641
ENSMUSG00000092626	16.9091	5.95298	1.2598	0.0024413	0.01322	9130230N09Rik	chr11	+	22858931	22861264	663	processed_transcript	RIKEN_cDNA_9130230N09_gene	9	18	18	10	11	11	2	11	15	5	1.41469	1.69434	1.79563	0.937479	1.1124	0.542632	0.193222	0.701463	0.732466	0.370132
ENSMUSG00000022203	190.682	72.787	1.2596	0.00038805	0.0029409	Efs	chr14	-	54916543	54926788	3571	protein_coding	embryonal_Fyn-associated_substrate	200	182	125	75	79	107	73	97	127	82	5.83677	3.18069	2.31514	1.30541	1.48327	0.979987	1.3094	1.14844	1.15139	1.127
ENSMUSG00000030158	9.74439	2.80674	1.2593	0.024817	0.081383	Clec12b	chr6	-	129375513	129385874	1609	protein_coding	C-type_lectin_domain_family_12_member_B	6	5	12	1	11	10	2	4	2	2	0.388622	0.193934	0.493268	0.0386295	0.458374	0.203269	0.0796184	0.105106	0.0402424	0.0610062
ENSMUSG00000033717	136.71	52.3951	1.2593	0.00029896	0.0023616	Adra2a	chr19	+	54045182	54048982	3801	protein_coding	adrenergic_receptor_alpha_2a	79	121	188	106	38	69	30	116	117	42	2.16602	1.98668	3.27128	1.73334	0.6703	0.593715	0.505549	1.29028	0.996547	0.542315
ENSMUSG00000082078	20.3763	5.32537	1.2587	0.035285	0.1061	Gm12098	chr11	-	30568182	30568898	508	pseudogene	predicted_gene_12098	7	1	39	7	22	8	0	1	14	14	1.43604	0.12285	5.0776	0.856464	2.90364	0.515054	0	0.0832265	0.892224	1.35258
ENSMUSG00000042099	320.199	128.274	1.2584	1.29e-06	2.27e-05	Kank3	chr17	+	33810520	33822918	2652	protein_coding	KN_motif_and_ankyrin_repeat_domains_3	229	298	257	175	227	203	125	146	176	188	8.999	7.01267	6.4094	4.10147	5.739	2.50351	3.01909	2.32758	2.14857	3.47924
ENSMUSG00000098120	20.1631	6.64166	1.2575	0.017433	0.062238	Gm5914	chr8	-	105624336	105637485	375	lincRNA	predicted_gene_5914	9	4	31	7	23	10	13	6	3	7	2.50117	0.665686	5.46749	1.16022	4.11226	0.872158	2.22051	0.676465	0.259	0.916151
ENSMUSG00000019467	1450.92	577.603	1.2574	9.29e-06	0.00012428	Arhgef25	chr10	-	127182521	127190054	2261	protein_coding	Rho_guanine_nucleotide_exchange_factor_(GEF)_25	822	898	1855	801	1064	929	465	671	830	924	37.8882	24.7866	54.2626	22.0195	31.5518	13.4382	13.1732	12.5472	11.8847	20.0573
ENSMUSG00000036216	289.657	111.679	1.2568	0.00031873	0.0024887	Leap2	chr11	-	53422181	53423170	531	protein_coding	liver-expressed_antimicrobial_peptide_2	245	301	141	238	139	184	101	59	215	180	48.0844	35.3763	17.5623	27.8585	17.5511	11.3331	12.1833	4.69767	13.1085	16.6371
ENSMUSG00000096979	119.324	46.0373	1.2568	0.00039399	0.0029768	Gm26880	chr4	-	146509094	146511764	1318	lincRNA	predicted_gene_26880	58	112	94	75	121	66	25	34	63	110	4.58611	5.30326	4.71704	3.53688	6.15536	1.63778	1.21497	1.09066	1.54751	4.09616
ENSMUSG00000073599	122.188	48.1207	1.2561	0.00013175	0.0011892	Ecscr	chr18	-	35713086	35722356	1114	protein_coding	endothelial_cell_surface_expressed_chemotaxis_and_apoptosis_regulator	16	144	135	118	107	77	53	72	96	31	1.49681	8.0671	8.01505	6.58372	6.43995	2.26064	3.04741	2.73258	2.78995	1.36577
ENSMUSG00000023439	10.8737	3.53455	1.2559	0.010538	0.042236	Gnb3	chr6	-	124834240	124840275	1846	protein_coding	guanine_nucleotide_binding_protein_(G_protein)_beta_3	9	11	11	5	4	8	3	6	6	2	0.508093	0.371879	0.394111	0.16835	0.145282	0.141738	0.104095	0.137418	0.105227	0.0531739
ENSMUSG00000090173	42.6612	15.3293	1.2557	0.0041173	0.020204	Fbxw10	chr11	+	62847069	62877465	3354	protein_coding	F-box_and_WD-40_domain_protein_10	34	12	30	25	45	19	12	12	25	31	1.05645	0.223285	0.591583	0.463289	0.899566	0.185275	0.22917	0.151267	0.241316	0.453627
ENSMUSG00000038059	560.233	229.775	1.255	2.09e-09	7.12e-08	Smim3	chr18	-	60474193	60501983	1984	protein_coding	small_integral_membrane_protein_3	161	675	606	483	400	387	224	259	367	291	8.457	21.2326	20.2017	15.1314	13.5177	6.37964	7.2318	5.51929	5.98872	7.19866
ENSMUSG00000083138	2.78501	0	1.2549	0.031558	0.097619	Cyp4a29	chr4	+	115242084	115254557	1530	protein_coding	cytochrome_P450_family_4_subfamily_a_polypeptide_29	0	7	0	3	3	0	0	0	0	0	0	0.285527	0	0.121872	0.131466	0	0	0	0	0
ENSMUSG00000055900	383.485	152.329	1.2547	2.34e-05	0.00027317	Tmem69	chr4	-	116551633	116555936	1962	protein_coding	transmembrane_protein_69	144	208	462	250	410	205	128	201	232	237	7.64884	6.61614	15.574	7.91983	14.011	3.41729	4.17879	4.33134	3.82824	5.92856
ENSMUSG00000085893	3.88035	0.529515	1.2542	0.046404	0.12969	Gm12091	chr11	-	29601784	29602613	830	pseudogene	predicted_gene_12091	2	2	0	3	7	1	0	3	0	0	0.251122	0.150381	0	0.224656	0.565462	0.0394047	0	0.152816	0	0
ENSMUSG00000086328	36.1783	12.9231	1.2538	0.00447	0.021632	2700033N17Rik	chr2	-	116066218	116067444	721	lincRNA	RIKEN_cDNA_2700033N17_gene	40	25	24	20	13	26	16	12	10	18	5.78172	2.16394	2.20157	1.72413	1.2089	1.17941	1.42143	0.703674	0.449029	1.22529
ENSMUSG00000036459	496.3	203.194	1.2525	4.74e-10	1.83e-08	Wtip	chr7	-	34109543	34133268	1962	protein_coding	WT1-interacting_protein	283	455	451	369	346	414	179	253	259	258	15.0321	14.4728	15.2032	11.6897	11.8239	6.90125	5.84378	5.45189	4.27376	6.45388
ENSMUSG00000083782	2.88387	0.232824	1.2525	0.043663	0.12385	Gm11660	chr11	+	104491613	104492024	412	pseudogene	predicted_gene_11660	3	3	0	2	2	0	0	0	2	0	0.758851	0.454427	0	0.301722	0.325474	0	0	0	0.15716	0
ENSMUSG00000005131	5.91543	1.39219	1.2525	0.039686	0.11532	4930550C14Rik	chr9	+	53405286	53432803	1237	protein_coding	RIKEN_cDNA_4930550C14_gene	5	6	5	5	1	0	0	1	6	3	0.421243	0.302707	0.267336	0.251232	0.0542018	0	0	0.0341787	0.157033	0.119029
ENSMUSG00000085496	3.36914	0	1.2512	0.031851	0.098322	4930517E11Rik	chr2	-	124123636	124129956	1457	lincRNA	RIKEN_cDNA_4930517E11_gene	4	0	2	0	4	0	0	0	0	0	0.28611	0	0.0907879	0	0.18407	0	0	0	0	0
ENSMUSG00000032890	73.961	28.8205	1.2509	3.46e-05	0.00038345	Rims3	chr4	+	120854816	120896579	6505	protein_coding	regulating_synaptic_membrane_exocytosis_3	48	59	70	57	44	31	17	60	64	30	0.769	0.566037	0.711718	0.544631	0.453512	0.155862	0.167395	0.389968	0.318524	0.226347
ENSMUSG00000097730	9.55829	3.00447	1.2501	0.025308	0.082566	Gm26588	chr6	-	88716424	88724501	2352	lincRNA	predicted_gene_26588	3	17	12	10	0	8	4	3	3	2	0.132928	0.451078	0.337444	0.264264	0	0.111245	0.108934	0.0539274	0.0412946	0.0417343
ENSMUSG00000075590	2501	961.666	1.2493	0.00066879	0.004614	Nrbp2	chr15	-	76085595	76090013	2495	protein_coding	nuclear_receptor_binding_protein_2	2296	1380	2781	1057	1168	1539	820	819	1363	1718	95.9033	34.5183	73.7204	26.3317	31.3874	20.1741	21.0515	13.8784	17.6862	33.795
ENSMUSG00000067049	256.092	101.863	1.2487	2.81e-05	0.00032123	Unc93a	chr17	-	13108617	13131791	2643	protein_coding	unc-93_homolog_A_(C._elegans)	198	207	149	272	120	129	128	107	196	106	7.80729	4.8878	3.72861	6.39656	3.04416	1.59632	3.10208	1.71164	2.40087	1.96838
ENSMUSG00000097668	39.2836	14.5611	1.2479	0.0029514	0.015421	Gm26761	chr5	-	64695850	64698520	1802	lincRNA	predicted_gene_26761	6	47	23	48	42	49	10	22	18	7	0.346999	1.62773	0.844171	1.65562	1.56271	0.88934	0.355455	0.516171	0.323391	0.190653
ENSMUSG00000041775	1127.68	424.124	1.2477	0.0019466	0.011009	Mapk1ip1	chr7	-	138835823	138846273	1883	protein_coding	mitogen-activated_protein_kinase_1_interacting_protein_1	882	441	1284	521	826	584	401	253	459	939	48.8147	14.616	45.0995	17.1974	29.4112	10.1435	13.6406	5.68062	7.89173	24.4746
ENSMUSG00000033544	187.842	70.89	1.2477	0.0015712	0.0092658	Angptl1	chr1	+	156838562	156861078	2651	protein_coding	angiopoietin-like_1	119	74	249	65	169	59	46	112	127	125	4.6781	1.74206	6.21222	1.52398	4.27426	0.727895	1.11144	1.78621	1.55097	2.3142
ENSMUSG00000070867	56.1535	21.1572	1.2473	0.00095951	0.0062277	Trabd2b	chr4	+	114406724	114615098	6617	protein_coding	TraB_domain_containing_2B	35	31	72	29	40	31	7	36	38	35	0.551238	0.292375	0.719662	0.272403	0.405306	0.153224	0.0677605	0.230021	0.185923	0.259601
ENSMUSG00000099139	4.83363	1.06097	1.2473	0.043333	0.12316	1110028F18Rik	chr8	+	106587143	106594820	1341	lincRNA	RIKEN_cDNA_1110028F18_gene	2	1	4	5	6	5	1	0	2	0	0.15543	0.0465384	0.197283	0.231748	0.29999	0.121946	0.0477651	0	0.0482848	0
ENSMUSG00000022580	33.6408	12.4728	1.2469	0.0037839	0.018837	Rhpn1	chr15	+	75704280	75714410	2605	protein_coding	rhophilin_Rho_GTPase_binding_protein_1	13	31	47	9	32	30	14	7	15	16	0.520077	0.742667	1.19329	0.214738	0.823618	0.376652	0.344239	0.11361	0.18642	0.301448
ENSMUSG00000021483	133.373	54.2355	1.2465	1.71e-06	2.91e-05	Cdk20	chr13	+	64432553	64439720	1826	protein_coding	cyclin-dependent_kinase_20	55	120	140	84	124	94	49	60	70	83	3.13902	4.10129	5.0709	2.85926	4.55307	1.68366	1.71884	1.38924	1.2411	2.23089
ENSMUSG00000020017	83.5964	26.1208	1.2464	NA	NA	Hal	chr10	+	93488768	93519304	5319	protein_coding	histidine_ammonia_lyase	144	33	25	11	19	43	15	15	74	37	2.8214	0.38719	0.310862	0.12854	0.239501	0.264402	0.180635	0.11923	0.450413	0.341407
ENSMUSG00000042429	57.1055	22.5274	1.2462	0.00011918	0.0010908	Adora1	chr1	-	134199223	134235431	4968	protein_coding	adenosine_A1_receptor	19	80	48	52	39	22	14	58	45	19	0.39857	1.00496	0.639024	0.650574	0.52634	0.144833	0.180504	0.493596	0.293252	0.187703
ENSMUSG00000039328	138.287	55.044	1.2455	0.0001378	0.0012364	Rnf122	chr8	+	31111820	31131482	3998	protein_coding	ring_finger_protein_122	47	140	196	73	102	59	83	90	70	46	1.22514	2.18537	3.24243	1.13489	1.71057	0.482654	1.32977	0.951755	0.566846	0.564697
ENSMUSG00000019906	40.3278	15.0176	1.2453	0.00086743	0.0056979	Lin7a	chr10	+	107271843	107425143	5875	protein_coding	lin-7_homolog_A_(C._elegans)	38	35	29	24	17	19	9	28	27	20	0.674075	0.371792	0.326473	0.253909	0.19401	0.105772	0.0981238	0.2015	0.148787	0.167079
ENSMUSG00000071818	2.22718	0	1.2445	0.03387	NA	4930417O22Rik	chr11	+	101952421	101960573	1184	antisense	RIKEN_cDNA_4930417O22_gene	1	0	3	1	3	0	0	0	0	0	0.0880198	0	0.167582	0.0524956	0.169884	0	0	0	0	0
ENSMUSG00000041889	132.01	53.099	1.2438	1.13e-05	0.00014661	Shisa4	chr1	-	135371057	135375237	1763	protein_coding	shisa_family_member_4	68	98	168	107	70	108	57	46	88	57	4.01966	3.46908	6.30252	3.7723	2.66213	2.00354	2.07092	1.10314	1.61599	1.5868
ENSMUSG00000050989	289.823	118.104	1.243	3.8e-07	7.8e-06	Sepn1	chr4	-	134537892	134552166	3445	protein_coding	selenoprotein_N_1	137	233	326	164	256	222	98	169	151	153	4.14442	4.22092	6.25872	2.95889	4.98235	2.10761	1.82212	2.07407	1.41905	2.17973
ENSMUSG00000020828	607.712	249.249	1.2429	4.02e-08	1.04e-06	Pld2	chr11	+	70540064	70558110	3659	protein_coding	phospholipase_D2	277	438	620	478	532	459	212	265	373	356	7.8895	7.47054	11.2069	8.11971	9.74839	4.10277	3.71119	3.06203	3.30032	4.77516
ENSMUSG00000057457	8.95993	2.21053	1.2424	0.038098	0.11214	Phex	chrX	-	157162075	157415312	6265	protein_coding	phosphate_regulating_endopeptidase_homolog_X-linked	8	10	11	3	1	10	0	4	4	0	0.133076	0.0996138	0.116126	0.0297629	0.0107019	0.0522042	0	0.0269938	0.0206704	0
ENSMUSG00000083238	2.13877	0.136549	1.2424	0.042296	0.1209	Hspe1-ps4	chr4	+	139150197	139150805	286	pseudogene	heat_shock_protein_1_(chaperonin_10)_pseudogene_4	0	1	3	3	2	0	0	1	0	0	0	0.21821	0.693765	0.651974	0.468865	0	0	0.147829	0	0
ENSMUSG00000048387	473.89	191.494	1.242	4.5e-06	6.72e-05	Osr1	chr12	+	9574442	9581499	2010	protein_coding	odd-skipped_related_1_(Drosophila)	298	317	495	281	365	325	194	165	351	241	15.4509	9.84246	16.288	8.68931	12.1753	5.28827	6.18223	3.47067	5.65354	5.88466
ENSMUSG00000030584	91.7665	34.2265	1.242	0.0025786	0.01383	Dpf1	chr7	+	29303951	29317588	3135	protein_coding	D4_zinc_and_double_PHD_fingers_family_1	64	49	104	59	58	70	17	13	60	71	2.12753	0.975436	2.19408	1.16974	1.24044	0.730276	0.347337	0.17532	0.619617	1.11153
ENSMUSG00000001946	450.479	185.377	1.2417	7.9e-09	2.37e-07	Esam	chr9	+	37528078	37538319	1865	protein_coding	endothelial_cell-specific_adhesion_molecule	230	386	439	326	356	355	174	171	311	234	12.8523	12.9166	15.5684	10.8646	12.7984	6.22553	5.97599	3.87653	5.39872	6.15796
ENSMUSG00000101609	161.364	64.044	1.2412	0.00010454	0.00097691	Kcnq1ot1	chr7	-	143212155	143296549	84395	antisense	KCNQ1_overlapping_transcript_1	89	85	242	104	89	86	64	96	86	86	0.109902	0.0628554	0.189651	0.0765934	0.0707061	0.0333279	0.0485739	0.0480928	0.0329907	0.0500129
ENSMUSG00000019564	261.111	107.789	1.2412	2.19e-07	4.8e-06	Arid3a	chr10	+	79927043	79955018	5361	protein_coding	AT_rich_interactive_domain_3A_(BRIGHT-like)	64	303	224	257	236	167	125	138	147	125	1.24413	3.52726	2.7635	2.97963	2.95155	1.01882	1.4935	1.08832	0.887731	1.14436
ENSMUSG00000032363	124.169	50.0958	1.2405	1.06e-05	0.0001399	Adamts7	chr9	+	90163069	90208071	5379	protein_coding	a_disintegrin-like_and_metallopeptidase_(reprolysin_type)_with_thrombospondin_type_1_motif_7	50	88	125	91	127	113	43	53	62	66	0.968725	1.02099	1.53697	1.05151	1.58302	0.687074	0.512043	0.416581	0.373164	0.602202
ENSMUSG00000006763	300.164	123.641	1.2404	1.48e-08	4.21e-07	Saal1	chr7	-	46686108	46710680	4728	protein_coding	serum_amyloid_A-like_1	117	240	319	268	242	154	111	240	214	119	2.57894	3.16792	4.46242	3.52316	3.4318	1.06529	1.50378	2.14615	1.46537	1.23529
ENSMUSG00000000093	779.301	315.103	1.2401	6.38e-06	8.99e-05	Tbx2	chr11	+	85832551	85841948	3626	protein_coding	T-box_2	507	625	604	489	665	626	289	265	408	486	14.5718	10.757	11.0171	8.38216	12.2964	5.64642	5.10517	3.08989	3.64286	6.57822
ENSMUSG00000100131	1915.93	724.588	1.2401	0.0020915	0.011681	RP23-8J15.7	chr1	-	24611535	24612410	876	pseudogene	predicted_gene_28439	1527	493	1784	878	1873	1092	654	418	1397	1208	181.663	35.1223	134.694	62.2967	143.357	40.7704	47.8204	20.1743	51.63	67.6804
ENSMUSG00000036144	13.2955	4.45614	1.2385	0.012953	0.049525	Meox2	chr12	+	37108540	37179534	2360	protein_coding	mesenchyme_homeobox_2	4	15	4	10	20	6	2	8	14	3	0.176636	0.396661	0.1121	0.263368	0.568201	0.0831507	0.0542822	0.143319	0.192055	0.0623892
ENSMUSG00000033470	40.6792	15.2302	1.2383	0.0012855	0.0078595	Cysltr2	chr14	-	73029128	73049114	1802	protein_coding	cysteinyl_leukotriene_receptor_2	36	42	15	19	33	23	16	24	30	11	2.082	1.45457	0.550546	0.655351	1.22784	0.417445	0.568728	0.563095	0.538984	0.299597
ENSMUSG00000023041	4.03968	0.479473	1.2379	0.047921	0.13261	Krt6b	chr15	-	101676034	101680289	2226	protein_coding	keratin_6B	0	10	6	1	2	4	0	0	0	0	0	0.280359	0.178272	0.0279222	0.0602405	0.0587708	0	0	0	0
ENSMUSG00000094084	3.96296	0.239736	1.2374	0.042346	0.12101	Tdpoz1	chr3	-	93669333	93676310	2322	protein_coding	TD_and_POZ_domain_containing_1	0	0	3	2	10	2	0	0	0	0	0	0	0.0854509	0.0535356	0.28875	0.0281705	0	0	0	0
ENSMUSG00000087249	4.65558	1.00989	1.2362	0.047686	0.13205	Gm16062	chr11	+	59810080	59818491	771	antisense	predicted_gene_16062	3	5	1	1	7	0	1	3	0	2	0.405508	0.404721	0.0857834	0.0806159	0.608734	0	0.0830779	0.16451	0	0.127314
ENSMUSG00000035112	656.854	258.311	1.2356	0.00034746	0.0026799	Wnk4	chr11	+	101260567	101277409	4117	protein_coding	WNK_lysine_deficient_protein_kinase_4	370	302	741	274	710	456	194	305	302	444	9.36598	4.5779	11.9041	4.13661	11.5628	3.62252	3.01829	3.13216	2.37485	5.293
ENSMUSG00000090863	16.2833	5.52029	1.2347	0.013131	0.050089	A530084C06Rik	chr13	-	31556134	31559333	3200	protein_coding	RIKEN_cDNA_A530084C06_gene	9	7	29	13	4	11	5	12	9	2	0.293106	0.136518	0.599384	0.252504	0.0838096	0.112427	0.100083	0.158546	0.0910547	0.0306747
ENSMUSG00000038193	598.834	247.828	1.2344	2.64e-09	8.8e-08	Hand2	chr8	+	57320983	57324517	2235	protein_coding	heart_and_neural_crest_derivatives_expressed_transcript_2	297	635	661	404	365	363	182	340	579	263	13.8488	17.7311	19.5606	11.2351	10.9496	5.31197	5.21595	6.43171	8.38708	5.77535
ENSMUSG00000028469	892.717	361.325	1.234	1.39e-05	0.00017496	Npr2	chr4	+	43631935	43651244	3660	protein_coding	natriuretic_peptide_receptor_2	614	677	940	445	614	607	309	392	480	584	17.4831	11.5438	16.9865	7.55708	11.2479	5.42418	5.40776	4.52825	4.2459	7.83126
ENSMUSG00000049907	191.151	77.7603	1.2335	8.06e-07	1.51e-05	Rasl11b	chr5	+	74195288	74199481	1810	protein_coding	RAS-like_family_11_member_B	118	257	166	118	92	140	58	129	158	63	6.79416	8.86125	6.06578	4.05208	3.40795	2.52974	2.05253	3.01326	2.8261	1.70829
ENSMUSG00000034872	13.9674	4.60613	1.2335	0.019192	0.066849	Gipc3	chr10	-	81337762	81343266	1024	protein_coding	GIPC_PDZ_domain_containing_family_member_3	7	27	11	11	3	3	1	17	5	6	0.712411	1.64552	0.710477	0.667679	0.196429	0.0958182	0.0625518	0.701898	0.158081	0.287575
ENSMUSG00000020642	168.046	69.3104	1.2332	1.19e-06	2.12e-05	Rnf144a	chr12	-	26306797	26415256	5163	protein_coding	ring_finger_protein_144A	71	193	153	141	118	103	96	117	98	41	1.43314	2.3329	1.95996	1.69743	1.53237	0.652472	1.19099	0.958096	0.614517	0.389746
ENSMUSG00000065947	378.257	143.704	1.2331	0.0021723	0.012046	mt-Nd4l	chrMT	+	9877	10173	297	protein_coding	mitochondrially_encoded_NADH_dehydrogenase_4L	333	99	363	154	325	253	140	124	180	234	116.848	20.8027	80.8365	32.2284	73.3687	27.8606	30.1934	17.6519	19.6212	38.6687
ENSMUSG00000032269	159.796	64.677	1.2325	5.73e-06	8.22e-05	Htr3a	chr9	-	48899214	48911099	2082	protein_coding	5-hydroxytryptamine_(serotonin)_receptor_3A	95	195	137	121	79	66	44	139	136	64	4.75527	5.84513	4.35208	3.61226	2.54408	1.03679	1.35367	2.82267	2.11479	1.50869
ENSMUSG00000062296	45.1423	17.1917	1.2321	0.0023647	0.012916	Trank1	chr9	+	111311739	111395774	10519	protein_coding	tetratricopeptide_repeat_and_ankyrin_repeat_containing_1	28	35	34	46	28	49	26	8	16	13	0.277406	0.207651	0.213777	0.271805	0.178471	0.152352	0.158321	0.0321544	0.0492442	0.0606553
ENSMUSG00000026365	274.982	113.331	1.2319	1.66e-07	3.74e-06	Cfh	chr1	-	140085855	140183411	4365	protein_coding	complement_component_factor_h	88	300	222	245	261	138	73	179	269	131	2.10102	4.28921	3.36377	3.48864	4.00904	1.034	1.07122	1.73378	1.99516	1.47295
ENSMUSG00000085298	3.24054	0	1.2313	0.034093	0.10329	F730035M05Rik	chr12	+	70227841	70234165	1296	lincRNA	RIKEN_cDNA_F730035M05_gene	5	3	2	0	0	0	0	0	0	0	0.402066	0.144463	0.102066	0	0	0	0	0	0	0
ENSMUSG00000053158	437.836	174.243	1.2309	0.00021716	0.0017962	Fes	chr7	-	80377758	80387946	2762	protein_coding	feline_sarcoma_oncogene	162	265	442	269	541	379	223	142	181	201	6.11257	5.98774	10.5842	6.05346	13.1328	4.48789	5.17155	2.17365	2.12161	3.57168
ENSMUSG00000047363	16.016	5.41314	1.2306	0.016795	0.060409	Cstad	chr2	+	30595040	30608943	819	protein_coding	CSA-conditional_T_cell_activation-dependent_protein	9	14	12	7	18	11	10	3	12	0	1.14523	1.0668	0.969069	0.531238	1.47358	0.439274	0.782088	0.154868	0.474359	0
ENSMUSG00000097056	45.8068	17.7965	1.2297	0.00093603	0.0060934	Gm4262	chr16	+	11008898	11015186	1986	lincRNA	predicted_gene_4262	14	42	45	27	54	55	16	20	19	14	0.734651	1.31981	1.49862	0.845005	1.82305	0.905753	0.516037	0.425771	0.309731	0.345978
ENSMUSG00000073514	3.84443	0.638447	1.2297	0.050928	0.13838	Dok6	chr18	-	89301082	89769528	4082	protein_coding	docking_protein_6	0	3	2	10	2	0	1	3	0	0	0	0.0458658	0.0324052	0.152266	0.0328504	0	0.0156916	0.0310723	0	0
ENSMUSG00000094840	5574.86	2258.87	1.2295	2.42e-05	0.00028242	A630081J09Rik	chr5	-	137208813	137212389	1881	protein_coding	RIKEN_cDNA_A630081J09_gene	3113	2765	4521	5694	4730	4390	1932	1960	2958	3654	172.474	91.7375	158.966	188.15	168.599	76.3312	65.7897	44.0547	50.9119	95.341
ENSMUSG00000100922	2.55557	0.136549	1.2273	0.043742	0.12395	RP23-128A11.3	chr9	-	96813467	96814334	868	pseudogene	predicted_gene_8520	3	0	3	1	1	0	0	1	0	0	0.360192	0	0.228591	0.0716069	0.0772439	0	0	0.0487086	0	0
ENSMUSG00000066443	2.55557	0.136549	1.2273	0.043742	0.12395	Gm10163	chr9	+	88390837	88391317	481	pseudogene	predicted_pseudogene_10163	3	0	3	1	1	0	0	1	0	0	0.649993	0	0.412509	0.12922	0.139392	0	0	0.0878983	0	0
ENSMUSG00000050761	6057.3	2401.78	1.2267	0.00035732	0.0027398	Gp1bb	chr16	-	18620319	18622403	1847	protein_coding	glycoprotein_Ib_beta_polypeptide	2896	2604	7057	4034	6070	3986	2541	1801	2610	4269	163.404	87.9862	252.703	135.751	220.346	70.5825	88.1206	41.2261	45.7492	113.438
ENSMUSG00000083137	2.18853	0	1.2262	0.035996	NA	Gm11792	chr11	-	121092392	121092559	168	pseudogene	predicted_gene_11792	1	0	4	1	2	0	0	0	0	0	0.62033	0	1.57474	0.369969	0.798187	0	0	0	0	0
ENSMUSG00000072679	2.23818	0.136549	1.2257	0.044159	0.12475	D6Ertd474e	chr6	+	143245888	143297272	2149	lincRNA	DNA_segment_Chr_6_ERATO_Doi_474_expressed	1	6	2	1	0	0	0	1	0	0	0.0484949	0.174243	0.0615533	0.0289227	0	0	0	0.0196738	0	0
ENSMUSG00000073433	59.5722	22.7852	1.2257	0.0019359	0.010961	Arhgdig	chr17	-	26196226	26207786	2511	protein_coding	Rho_GDP_dissociation_inhibitor_(GDI)_gamma	38	30	63	19	64	32	31	25	47	16	1.57714	0.745616	1.6594	0.470307	1.7089	0.416802	0.790778	0.420938	0.605983	0.312733
ENSMUSG00000003992	226.138	92.961	1.2254	1.46e-06	2.52e-05	Ssbp2	chr13	+	91460283	91703429	3957	protein_coding	single-stranded_DNA_binding_protein_2	101	286	236	143	145	109	68	213	172	82	2.66004	4.51066	3.9446	2.24618	2.45689	0.900922	1.10073	2.27583	1.40725	1.01706
ENSMUSG00000081810	5.31143	1.44011	1.2254	0.039038	0.11411	Gm11878	chr4	+	22519628	22520027	400	pseudogene	predicted_gene_11878	2	10	5	5	1	2	1	2	6	0	0.521077	1.5602	0.826737	0.776935	0.167619	0.16353	0.160133	0.211395	0.485625	0
ENSMUSG00000020374	33.5668	13.3367	1.2252	0.00078364	0.0052387	Rasgef1c	chr11	+	49901835	49980994	3378	protein_coding	RasGEF_domain_family_member_1C	20	42	30	19	20	13	12	18	15	26	0.617025	0.775943	0.58738	0.349598	0.396967	0.125867	0.227542	0.225288	0.143761	0.377758
ENSMUSG00000090439	3.51587	0.457599	1.2247	0.049262	0.13534	Gm17455	chr10	+	60399726	60403556	855	protein_coding	predicted_gene_17455	0	6	8	1	1	0	2	0	0	0	0	0.437951	0.618844	0.0726957	0.0784183	0	0.149832	0	0	0
ENSMUSG00000026532	2.27348	0.252961	1.2246	0.050856	0.13827	Spta1	chr1	+	174172776	174248450	8406	protein_coding	spectrin_alpha_erythrocytic_1	2	2	1	1	2	0	0	1	1	0	0.0247955	0.0148484	0.00786807	0.0073941	0.0159523	0	0	0.00502963	0.00385141	0
ENSMUSG00000004267	393.955	165.027	1.2242	2.1e-11	1.09e-09	Eno2	chr6	-	124760053	124769673	2795	protein_coding	enolase_2_gamma_neuronal	214	338	398	282	281	293	152	215	281	178	7.97929	7.54702	9.418	6.27108	6.74075	3.42856	3.48339	3.25224	3.25487	3.12563
ENSMUSG00000034675	357.026	149.174	1.2238	6.5e-09	2e-07	Dbn1	chr13	-	55473429	55488111	3078	protein_coding	drebrin_1	173	307	402	269	241	253	129	202	197	209	5.85747	6.22458	8.63803	5.43198	5.24967	2.6883	2.68448	2.77465	2.07208	3.33256
ENSMUSG00000100493	74.4921	29.5769	1.2234	0.00012931	0.0011704	RP23-132E8.2	chr4	-	134741554	134743421	1868	lincRNA	predicted_gene_29294	58	50	53	49	57	66	31	32	35	33	3.23581	1.67045	1.87653	1.6304	2.04589	1.15556	1.06298	0.724267	0.606598	0.867036
ENSMUSG00000033538	1886.03	784.436	1.2234	5.28e-08	1.34e-06	Casp4	chr9	+	5308828	5336783	1901	protein_coding	caspase_4_apoptosis-related_cysteine_peptidase	982	1297	1629	1473	1760	1509	694	783	1310	998	53.8346	42.5793	56.6756	48.161	62.0747	25.9617	23.3839	17.4143	22.31	25.7661
ENSMUSG00000051359	376.493	151.174	1.2233	0.00015556	0.0013615	Ncald	chr15	-	37366175	37792570	3733	protein_coding	neurocalcin_delta	86	638	232	384	287	198	92	335	371	94	2.40089	10.666	4.11043	6.39364	5.15475	1.73474	1.57859	3.79413	3.21755	1.23586
ENSMUSG00000001493	76.2931	30.8874	1.2229	0.00033855	0.0026174	Meox1	chr11	-	101877510	101894374	2228	protein_coding	mesenchyme_homeobox_1	13	93	57	62	93	55	42	34	40	29	0.60808	2.605	1.69207	1.72962	2.79867	0.807373	1.20746	0.645192	0.581239	0.638826
ENSMUSG00000031387	289.419	117.851	1.2228	2.33e-05	0.00027252	Renbp	chrX	-	73922121	73930850	2125	protein_coding	renin_binding_protein	178	169	277	205	240	238	146	100	170	121	8.72958	4.96327	8.62141	5.99611	7.57244	3.66306	4.40082	1.9896	2.59	2.79464
ENSMUSG00000041540	46.1295	18.2825	1.2226	0.00018913	0.0016003	Sox5	chr6	-	143828425	144781977	7243	protein_coding	SRY_(sex_determining_region_Y)-box_5	22	66	27	41	31	31	16	25	50	9	0.316546	0.568677	0.246549	0.351836	0.286964	0.139981	0.141495	0.145931	0.223492	0.0609851
ENSMUSG00000085407	1.97919	0	1.222	0.037195	NA	1700095J03Rik	chr7	+	109438618	109444893	1808	processed_transcript	RIKEN_cDNA_1700095J03_gene	1	2	3	2	0	0	0	0	0	0	0.0576413	0.0690354	0.109744	0.0687553	0	0	0	0	0	0
ENSMUSG00000055170	8.49695	1.91123	1.2214	0.050669	0.138	Ifng	chr10	+	118441047	118445892	1207	protein_coding	interferon_gamma	2	19	5	2	9	2	0	0	0	9	0.172685	0.982396	0.273981	0.102991	0.499941	0.0541938	0	0	0	0.365961
ENSMUSG00000034990	2.99443	0.472561	1.2206	0.052667	0.14192	Otoa	chr7	+	121083322	121163097	3773	protein_coding	otoancorin	2	2	4	1	2	2	0	0	2	0	0.0552428	0.0330814	0.0701182	0.0164736	0.0355408	0.0173368	0	0	0.0171614	0
ENSMUSG00000067156	2.96927	0	1.2198	0.035489	0.10663	Gm7337	chr5	+	87850359	87853013	2655	pseudogene	predicted_gene_7337	3	0	4	3	0	0	0	0	0	0	0.117758	0	0.0996444	0.0702314	0	0	0	0	0	0
ENSMUSG00000037370	413.58	172.864	1.2198	3.12e-08	8.27e-07	Enpp1	chr10	-	24637914	24712159	6777	protein_coding	ectonucleotide_pyrophosphatase/phosphodiesterase_1	224	406	450	343	197	222	180	296	265	182	3.44463	3.73877	4.3917	3.1458	1.949	1.07138	1.70128	1.84663	1.26595	1.31806
ENSMUSG00000022829	9.89694	2.97325	1.2194	0.035042	0.10553	Stxbp5l	chr16	-	37114942	37384962	4394	protein_coding	syntaxin_binding_protein_5-like	1	10	5	26	2	2	1	10	5	3	0.0237177	0.14203	0.0752606	0.36778	0.0305178	0.0148866	0.0145774	0.09622	0.03684	0.033509
ENSMUSG00000058818	269.866	105.999	1.2191	0.0013275	0.0080739	Pirb	chr7	-	3711409	3720391	3824	protein_coding	paired_Ig-like_receptor_B	40	224	317	216	310	156	152	92	88	160	1.09012	3.6557	5.48275	3.51084	5.43535	1.33424	2.54604	1.01717	0.745031	2.05354
ENSMUSG00000020096	2.3539	0	1.2189	0.036848	0.10957	Tbata	chr10	+	61171954	61188841	1506	protein_coding	thymus_brain_and_testes_associated	3	0	1	1	2	0	0	0	0	0	0.207601	0	0.043917	0.0412715	0.0890407	0	0	0	0	0
ENSMUSG00000020261	1138.54	470.067	1.2179	4.99e-06	7.3e-05	Slc36a1	chr11	+	55204350	55236330	5264	protein_coding	solute_carrier_family_36_(proton/amino_acid_symporter)_member_1	248	1930	650	1096	984	753	415	774	802	462	4.90985	22.8814	8.16686	12.9411	12.5332	4.67849	5.04977	6.21656	4.93251	4.30751
ENSMUSG00000016349	432.219	179.316	1.2176	4.32e-07	8.76e-06	Eef1a2	chr2	-	181147653	181157014	2084	protein_coding	eukaryotic_translation_elongation_factor_1_alpha_2	233	359	556	265	252	307	158	258	359	158	11.6517	10.7507	17.6455	7.90356	8.10749	4.818	4.85623	5.23416	5.57707	3.721
ENSMUSG00000035274	46.6071	18.9803	1.2174	3.93e-05	0.00042725	Tpbg	chr9	+	85842380	85847040	3603	protein_coding	trophoblast_glycoprotein	21	37	53	37	34	29	21	23	41	15	0.607417	0.640882	0.972902	0.638282	0.632701	0.263245	0.373332	0.269891	0.368408	0.204328
ENSMUSG00000056737	578.792	223.811	1.2164	0.0024758	0.013359	Capg	chr6	+	72544391	72562983	1400	protein_coding	capping_protein_(actin_filament)_gelsolin-like	73	478	551	537	738	358	429	218	203	158	5.43409	21.3079	26.0304	23.8408	35.3437	8.36337	19.6277	6.58345	4.69437	5.53897
ENSMUSG00000021123	42.4201	15.6469	1.2158	0.010186	0.041068	Rdh12	chr12	+	79208914	79222665	2753	protein_coding	retinol_dehydrogenase_12	22	17	61	29	30	13	38	8	21	10	0.832815	0.385375	1.46548	0.654737	0.730632	0.154441	0.884132	0.12286	0.246958	0.178276
ENSMUSG00000005824	18.3257	6.16788	1.2156	0.023034	0.076862	Tnfsf14	chr17	-	57189492	57194189	1859	protein_coding	tumor_necrosis_factor_(ligand)_superfamily_member_14	0	16	18	17	26	14	8	13	6	1	0	0.537132	0.640399	0.568387	0.93773	0.246306	0.275645	0.295658	0.104492	0.026401
ENSMUSG00000050382	107.534	42.159	1.2156	0.00090104	0.0059067	Kif7	chr7	-	79698098	79715720	4577	protein_coding	kinesin_family_member_7	100	80	76	68	54	83	35	35	44	77	2.27694	1.09081	1.09822	0.923428	0.791037	0.593094	0.489809	0.323305	0.31123	0.825676
ENSMUSG00000078444	8.61346	2.96196	1.2156	0.019952	0.068765	Gm10941	chr10	-	77257776	77259223	708	protein_coding	predicted_gene_10941	1	10	15	6	5	7	2	3	6	3	0.147197	0.881469	1.40125	0.526736	0.473501	0.323364	0.180941	0.179149	0.274364	0.207964
ENSMUSG00000033597	144.284	56.2378	1.2151	0.0012093	0.00748	Caskin1	chr17	+	24488783	24508905	6172	protein_coding	CASK_interacting_protein_1	159	83	98	78	63	78	55	64	84	85	2.68475	0.839252	1.05017	0.785495	0.684382	0.413328	0.57079	0.438409	0.440619	0.675917
ENSMUSG00000075410	10.9055	3.85382	1.2146	0.018185	0.064268	Gm11744	chr11	+	116653534	116668389	1227	protein_coding	predicted_gene_11744	5	8	7	11	11	9	8	3	3	1	0.424676	0.406898	0.377321	0.557215	0.601079	0.239897	0.417624	0.103372	0.0791565	0.0399996
ENSMUSG00000029442	54.7539	21.6111	1.214	0.0022001	0.012163	Wdr66	chr5	+	123252102	123327484	4873	protein_coding	WD_repeat_domain_66	16	36	57	51	57	29	23	15	18	47	0.342181	0.461048	0.773635	0.650502	0.784264	0.194638	0.302323	0.130143	0.119587	0.473371
ENSMUSG00000049555	82.0479	33.5497	1.2137	6.8e-05	0.00068326	Tmie	chr9	-	110865711	110880113	2802	protein_coding	transmembrane_inner_ear	58	76	55	73	46	31	42	39	53	47	2.15721	1.69272	1.29823	1.61931	1.10071	0.361843	0.96011	0.588467	0.612375	0.823246
ENSMUSG00000071753	5.05914	1.01876	1.2134	0.052314	0.14128	C230004F18Rik	chrX	+	61116386	61175991	2138	processed_transcript	RIKEN_cDNA_C230004F18_gene	4	3	2	10	0	2	0	4	2	0	0.194978	0.0875697	0.0618699	0.290715	0	0.0305949	0	0.0791002	0.0302853	0
ENSMUSG00000027843	1673.48	686.405	1.2128	3.45e-05	0.00038203	Ptpn22	chr3	+	103859795	103912247	2757	protein_coding	protein_tyrosine_phosphatase_non-receptor_type_22_(lymphoid)	675	1310	1540	1473	1554	1148	616	443	953	1273	25.5152	29.6534	36.9438	33.2079	37.7918	13.6186	14.3115	6.79348	11.1909	22.6617
ENSMUSG00000086680	5.96361	1.82135	1.2125	0.033848	0.10277	Gm11592	chr11	+	97280128	97282897	637	antisense	predicted_gene_11592	3	5	5	5	5	6	2	2	0	2	0.490811	0.489859	0.519144	0.487871	0.526277	0.308062	0.201108	0.132744	0	0.154096
ENSMUSG00000041974	194.643	79.5939	1.212	3.27e-05	0.000366	Spidr	chr16	-	15889227	16146851	3279	protein_coding	scaffolding_protein_involved_in_DNA_repair	97	154	180	135	179	81	69	201	138	57	3.08292	2.93103	3.63068	2.55898	3.66012	0.807923	1.34787	2.59167	1.36253	0.853166
ENSMUSG00000085750	1.9126	0	1.212	0.038425	NA	Gm14009	chr2	+	128189987	128204634	656	lincRNA	predicted_gene_14009	0	1	3	2	2	0	0	0	0	0	0	0.0951342	0.302465	0.189496	0.204414	0	0	0	0	0
ENSMUSG00000038523	11.8487	3.28106	1.2115	0.039838	0.11562	1700003F12Rik	chr2	+	154547085	154550003	704	protein_coding	RIKEN_cDNA_1700003F12_gene	18	3	5	2	6	7	5	1	2	5	2.6646	0.265943	0.469737	0.176576	0.571429	0.325201	0.454922	0.0600555	0.0919744	0.348576
ENSMUSG00000045532	41.7219	16.9626	1.2107	0.00023347	0.0019128	C1ql1	chr11	-	102939264	102946688	1473	protein_coding	complement_component_1_q_subcomponent-like_1	21	29	49	31	30	22	16	17	27	28	1.48576	1.22867	2.20014	1.30808	1.36553	0.48848	0.695756	0.487946	0.593432	0.932944
ENSMUSG00000060962	59.4822	23.3737	1.2104	0.00054934	0.0039396	Dmkn	chr7	+	30763756	30781063	2063	protein_coding	dermokine	33	79	61	27	35	43	15	34	68	12	1.66704	2.38984	1.95564	0.813466	1.1375	0.681704	0.465727	0.696795	1.06713	0.285484
ENSMUSG00000027596	9.37694	3.09128	1.2101	0.029963	0.093671	a	chr2	+	154791402	155051012	731	protein_coding	nonagouti	2	12	12	9	5	9	5	5	0	1	0.285131	1.02448	1.08573	0.765244	0.458602	0.402672	0.438119	0.289186	0	0.0671402
ENSMUSG00000097836	4.22136	0.852302	1.2093	0.051795	0.14022	Gm26903	chr9	-	75897843	76015192	4583	antisense	predicted_gene_26903	4	3	3	4	1	5	0	1	1	0	0.0909583	0.0408519	0.0432941	0.0542482	0.0146296	0.0356818	0	0.00922519	0.00706415	0
ENSMUSG00000030659	203.68	85.3866	1.2088	3.74e-06	5.74e-05	Nucb2	chr7	+	116504369	116540554	1913	protein_coding	nucleobindin_2	48	250	168	187	195	116	102	145	135	68	2.61492	8.15578	5.80834	6.07577	6.83445	1.98321	3.41527	3.20463	2.2847	1.74459
ENSMUSG00000046474	7.24241	1.82851	1.2086	0.050499	0.13778	Krtap4-16	chr11	-	99850655	99851608	954	protein_coding	keratin_associated_protein_4-16	4	0	4	15	4	2	4	0	1	3	0.436962	0	0.277312	0.977277	0.281122	0.0685659	0.268566	0	0.033936	0.154338
ENSMUSG00000040170	1072.59	436.995	1.2077	0.00011012	0.0010212	Fmo2	chr1	-	162874317	162898726	4066	protein_coding	flavin_containing_monooxygenase_2	911	1031	797	577	573	525	246	610	1207	506	23.3498	15.8246	12.9643	8.8203	9.44868	4.22297	3.87532	6.3429	9.61058	6.10778
ENSMUSG00000040197	3.62775	0.461624	1.2076	0.053171	0.14292	Cd209e	chr8	-	3847965	3854309	1802	protein_coding	CD209e_antigen	0	3	0	5	7	0	1	0	2	0	0	0.103898	0	0.172461	0.260452	0	0.0355455	0	0.0359323	0
ENSMUSG00000091441	2.15106	0	1.2075	0.038781	NA	Gm17387	chr7	+	141029131	141029620	72	protein_coding	predicted_gene_17387	2	0	2	1	2	0	0	0	0	0	2.89487	0	1.83719	0.863261	1.86244	0	0	0	0	0
ENSMUSG00000085368	2.15106	0	1.2075	0.038781	NA	Gm16188	chr4	+	149776252	149783332	420	lincRNA	predicted_gene_16188	2	0	2	1	2	0	0	0	0	0	0.496264	0	0.314947	0.147988	0.319275	0	0	0	0	0
ENSMUSG00000039481	310.5	129.546	1.207	1.39e-06	2.42e-05	Nrtn	chr17	-	56751325	56757530	1023	protein_coding	neurturin	149	230	418	197	207	262	119	173	210	123	15.179	14.0311	27.0245	11.9692	13.5668	8.3763	7.45094	7.14983	6.64589	5.90105
ENSMUSG00000015745	1264.46	525.23	1.2068	8.25e-06	0.00011233	Plekho1	chr3	-	95988429	95996001	1931	protein_coding	pleckstrin_homology_domain_containing_family_O_member_1	706	886	1385	798	995	814	705	499	704	626	38.1026	28.6346	47.4378	25.6859	34.5481	13.787	23.3855	10.9256	11.8032	15.9108
ENSMUSG00000034266	65.6866	25.2242	1.2067	0.006428	0.028952	Batf	chr12	+	85686669	85709087	955	protein_coding	basic_leucine_zipper_transcription_factor_ATF-like	14	72	84	42	60	39	55	10	20	23	1.52777	4.70511	5.81746	2.73351	4.21242	1.33564	3.68892	0.442713	0.67801	1.18202
ENSMUSG00000038526	175.19	50.1172	1.2062	0.04133	0.11885	Car14	chr3	-	95897768	95904691	1709	protein_coding	carbonic_anhydrase_14	248	204	88	18	11	45	27	100	150	40	15.1231	7.44952	3.40563	0.654644	0.431553	0.861186	1.01196	2.47391	2.84157	1.14873
ENSMUSG00000042269	7.82909	2.17483	1.2057	0.040481	0.11702	Fam92b	chr8	-	120166397	120177466	1187	protein_coding	family_with_sequence_similarity_92_member_B	5	5	14	1	4	2	2	4	8	0	0.438987	0.262881	0.780072	0.052363	0.22594	0.0551069	0.107924	0.142474	0.218197	0
ENSMUSG00000039217	588.372	239.908	1.2049	0.000193	0.0016268	Il18	chr9	+	50575273	50581837	702	protein_coding	interleukin_18	77	727	409	725	574	308	216	297	556	260	11.431	64.6305	38.534	64.1912	54.8225	14.3496	19.7086	17.8873	25.6417	18.1776
ENSMUSG00000036053	257.582	110.586	1.2049	2.36e-11	1.2e-09	Fmnl2	chr2	+	52857860	53134202	5851	protein_coding	formin-like_2	94	304	267	220	168	157	101	170	175	135	1.67429	3.24253	3.01813	2.33705	1.92514	0.877599	1.10568	1.22841	0.968317	1.13241
ENSMUSG00000038227	47.0876	17.5163	1.2036	0.0048651	0.023251	Hoxa9	chr6	-	52223100	52231089	3226	protein_coding	homeobox_A9	46	33	41	32	13	59	10	17	23	17	1.48602	0.638396	0.840576	0.616539	0.270186	0.598156	0.198553	0.222797	0.23082	0.258633
ENSMUSG00000028989	22.7221	6.97135	1.2032	0.033366	0.10176	Angptl7	chr4	-	148495183	148500460	2157	protein_coding	angiopoietin-like_7	28	15	15	9	7	3	12	7	25	0	1.35282	0.433992	0.459937	0.259339	0.217586	0.0454881	0.356345	0.137206	0.375232	0
ENSMUSG00000005892	6.53932	1.40675	1.2027	0.0533	0.14311	Trh	chr6	-	92242061	92244650	1384	protein_coding	thyrotropin_releasing_hormone	7	5	3	8	0	4	1	0	6	0	0.527101	0.225462	0.143365	0.359276	0	0.0945258	0.0462811	0	0.140354	0
ENSMUSG00000024186	138.375	54.6145	1.2025	0.0015751	0.0092803	Rgs11	chr17	+	26202951	26211324	2703	protein_coding	regulator_of_G-protein_signaling_11	106	80	179	77	59	84	47	38	75	107	4.08688	1.84707	4.3799	1.7706	1.46349	1.01639	1.11376	0.594378	0.898307	1.94284
ENSMUSG00000023009	221.82	90.5071	1.2024	0.00021104	0.0017537	Nckap5l	chr15	-	99422035	99457748	4853	protein_coding	NCK-associated_protein_5-like	149	165	191	134	178	153	115	61	99	140	3.19969	2.12185	2.60304	1.71621	2.4592	1.03112	1.51784	0.531429	0.660442	1.41585
ENSMUSG00000022602	44.9525	17.1199	1.2024	0.0065145	0.029226	Arc	chr15	-	74669083	74672570	3055	protein_coding	activity_regulated_cytoskeletal-associated_protein	32	39	30	47	21	37	26	8	7	26	1.09162	0.796698	0.649483	0.956228	0.460884	0.396111	0.545132	0.110714	0.0741816	0.417698
ENSMUSG00000029245	65.3952	25.9791	1.2018	0.00018632	0.0015786	Epha5	chr5	-	84057791	84417382	5166	protein_coding	Eph_receptor_A5	51	41	50	44	48	47	20	31	64	22	1.02884	0.495302	0.640137	0.529387	0.622975	0.297557	0.247979	0.253707	0.401084	0.209011
ENSMUSG00000100510	457.201	189.514	1.2016	2.06e-05	0.0002445	RP24-459A4.1	chr8	-	57304265	57320859	877	processed_transcript	expressed_sequence_AV026068	260	411	592	213	276	297	166	179	411	235	30.8963	29.2471	44.6457	15.0958	21.1005	11.076	12.1241	8.62936	15.1723	13.1513
ENSMUSG00000098854	3.44338	0	1.2016	0.037534	0.11108	Gm5118	chr8	+	87093307	87100987	2203	lincRNA	predicted_gene_5118	6	3	1	0	0	0	0	0	0	0	0.283837	0.084986	0.0300222	0	0	0	0	0	0	0
ENSMUSG00000053654	7.74432	2.17322	1.2014	0.037732	0.11149	Krt42	chr11	-	100262882	100269871	1542	protein_coding	keratin_42	9	3	8	2	3	5	1	1	4	4	0.608262	0.121416	0.343133	0.0806159	0.130443	0.10605	0.0415389	0.0274183	0.0839818	0.127314
ENSMUSG00000052353	122.63	49.7996	1.2006	0.00033349	0.0025844	Cemip	chr7	-	83932857	84086502	7111	protein_coding	cell_migration_inducing_protein_hyaluronan_binding	26	105	135	123	114	57	34	125	103	33	0.381044	0.921508	1.25563	1.0751	1.07487	0.262163	0.306258	0.743198	0.468939	0.227763
ENSMUSG00000098206	75.2933	24.8976	1.2005	0.02708	0.086732	A430106G13Rik	chr1	+	137966531	137969918	3388	lincRNA	RIKEN_cDNA_A430106G13_gene	52	6	98	16	86	33	17	7	25	71	1.59953	0.110522	1.91311	0.293529	1.70192	0.318564	0.3214	0.0873534	0.238895	1.02853
ENSMUSG00000037577	9.53678	2.94695	1.2004	0.039301	0.11463	Ephx3	chr17	-	32183770	32189549	2416	protein_coding	epoxide_hydrolase_3	1	5	9	18	7	10	5	0	2	2	0.0431355	0.129156	0.246379	0.463074	0.194261	0.135372	0.13256	0	0.0268005	0.0406287
ENSMUSG00000019874	13.6997	5.00338	1.2002	0.012774	0.049071	Fabp7	chr10	+	57784881	57788450	880	protein_coding	fatty_acid_binding_protein_7_brain	6	14	19	10	6	14	7	7	5	1	0.71056	0.992855	1.428	0.706305	0.457143	0.520322	0.509513	0.336311	0.183949	0.0557721
ENSMUSG00000037362	24.2171	9.38773	1.2001	0.0067017	0.029861	Nov	chr15	+	54745702	54754039	2869	protein_coding	nephroblastoma_overexpressed_gene	9	59	10	13	15	10	8	19	10	14	0.326922	1.2834	0.23053	0.281636	0.350546	0.113998	0.178607	0.279994	0.112844	0.239496
ENSMUSG00000020866	219.688	91.2219	1.1994	1.54e-05	0.0001914	Cacna1g	chr11	-	94408391	94474198	8383	protein_coding	calcium_channel_voltage-dependent_T_type_alpha_1G_subunit	129	179	262	177	97	206	70	116	108	119	1.6037	1.33258	2.06709	1.31235	0.775811	0.803701	0.534858	0.585038	0.417094	0.696703
ENSMUSG00000038022	45.5602	17.7669	1.1985	0.0010735	0.0068195	Fam188b	chr6	+	55203383	55320222	4270	protein_coding	family_with_sequence_similarity_188_member_B	34	41	23	22	45	27	16	21	48	13	0.829819	0.599234	0.356252	0.320236	0.706591	0.206806	0.240011	0.20793	0.363934	0.149422
ENSMUSG00000101360	2.71883	0.136549	1.1982	0.046483	0.12989	RP23-124B2.2	chr7	-	143322775	143330650	1523	antisense	RIKEN_cDNA_4933417O13_gene	0	2	4	0	5	0	0	1	0	0	0	0.0819541	0.173707	0	0.220117	0	0	0.0277604	0	0
ENSMUSG00000063193	6.58623	1.8141	1.1979	0.041363	0.11892	Cd300lb	chr11	-	114922781	114934386	2880	protein_coding	CD300_antigen_like_family_member_B	2	7	3	9	6	8	0	2	5	0	0.0723719	0.151686	0.0688948	0.194234	0.139683	0.0908498	0	0.0293605	0.0562066	0
ENSMUSG00000101791	11.6707	3.68085	1.1978	0.035667	0.10703	RP24-98O21.6	chr1	-	121355116	121359900	1741	lincRNA	RIKEN_cDNA_2210011K15_gene	1	5	9	4	26	8	5	1	6	4	0.0598596	0.17923	0.341902	0.142803	1.00129	0.150286	0.183955	0.0242844	0.111574	0.112762
ENSMUSG00000029445	184.462	73.5074	1.1977	0.00095677	0.006216	Hpd	chr5	-	123171807	123182725	1402	protein_coding	4-hydroxyphenylpyruvic_acid_dioxygenase	135	111	216	87	118	143	40	188	67	74	10.035	4.94101	10.1897	3.85697	5.6431	3.33591	1.82748	5.66937	1.54716	2.5905
ENSMUSG00000059540	146.367	58.0829	1.1976	0.0014798	0.0088112	Tcea2	chr2	+	181680310	181688071	2167	protein_coding	transcription_elongation_factor_A_(SII)_2	128	87	160	69	71	105	75	38	76	77	6.15578	2.50554	4.88336	1.97909	2.19676	1.58474	2.21688	0.741396	1.13544	1.74394
ENSMUSG00000097489	8.97769	2.99614	1.1976	0.020019	0.068944	Gm26808	chr5	-	109922649	109923481	411	lincRNA	predicted_gene_26808	6	4	9	9	5	7	3	6	4	1	1.52139	0.607377	1.4483	1.36105	0.815665	0.557035	0.46754	0.617213	0.315085	0.119415
ENSMUSG00000024998	1745.58	747.452	1.1968	2.01e-11	1.04e-09	Plce1	chr19	+	38481109	38785030	9439	protein_coding	phospholipase_C_epsilon_1	837	1643	1381	1544	1418	1176	527	1475	1375	670	9.24127	10.8631	9.67665	10.1671	10.0724	4.07482	3.57622	6.6068	4.71614	3.48377
ENSMUSG00000022821	5.2477	1.19125	1.1968	0.050977	0.13845	Hgd	chr16	+	37580153	37632020	1702	protein_coding	homogentisate_1_2-dioxygenase	6	2	6	1	2	4	0	3	1	1	0.367387	0.0733349	0.233157	0.0365187	0.0787869	0.0768647	0	0.0745224	0.0190217	0.0288364
ENSMUSG00000090707	2.24217	0	1.1958	0.040021	NA	Gm8237	chr14	-	5857918	5880382	2051	protein_coding	predicted_gene_8237	3	1	0	2	1	0	0	0	0	0	0.152436	0.0304281	0	0.0606093	0.0326902	0	0	0	0	0
ENSMUSG00000022780	10.5044	3.11419	1.1956	0.044114	0.12468	Mfi2	chr16	+	31878810	31899020	4133	protein_coding	antigen_p97_(melanoma_associated)_identified_by_monoclonal_antibodies_133.2_and_96.5	0	14	12	20	2	2	5	5	9	0	0	0.211399	0.192032	0.300773	0.032445	0.0158267	0.0774898	0.0511481	0.0704996	0
ENSMUSG00000074796	73.6772	28.0815	1.1939	0.0083517	0.035281	Slc4a11	chr2	-	130684113	130697519	3196	protein_coding	solute_carrier_family_4_sodium_bicarbonate_transporter-like_member_11	16	33	128	53	64	44	39	11	25	51	0.52173	0.644388	2.64887	1.03073	1.34263	0.450269	0.781623	0.145516	0.253246	0.783183
ENSMUSG00000052981	21.0645	8.21339	1.1938	0.0072478	0.031741	Ube2ql1	chr13	-	69702835	69739897	2679	protein_coding	ubiquitin-conjugating_enzyme_E2Q_family-like_1	7	11	25	28	13	17	14	9	7	5	0.272306	0.256248	0.617198	0.649621	0.325353	0.20754	0.33473	0.142035	0.0845931	0.0916004
ENSMUSG00000033191	630.61	267.682	1.1938	2.55e-07	5.51e-06	Tie1	chr4	-	118471191	118490061	4234	protein_coding	tyrosine_kinase_with_immunoglobulin-like_and_EGF-like_domains_1	266	444	522	578	631	504	254	292	366	359	6.54731	6.54444	8.15412	8.485	9.99223	3.8932	3.84258	2.9158	2.79859	4.16144
ENSMUSG00000023905	389.519	159.365	1.1937	0.000395	0.0029821	Tnfrsf12a	chr17	-	23675447	23677449	963	protein_coding	tumor_necrosis_factor_receptor_superfamily_member_12a	74	365	508	392	286	335	173	95	220	221	8.00825	23.6541	34.8895	25.3008	19.9124	11.3775	11.5069	4.17083	7.39616	11.2633
ENSMUSG00000086591	4.43654	0.599341	1.1936	0.056853	0.15022	Dnah2os	chr11	+	69448548	69453676	859	antisense	dynein_axonemal_heavy_chain_2_opposite_strand	0	8	8	1	3	5	0	0	0	0	0	0.581216	0.615963	0.0723572	0.23416	0.190372	0	0	0	0
ENSMUSG00000056032	6.5995	1.80066	1.1925	0.048707	0.13422	BC018473	chr11	+	116752167	116759373	4753	antisense	cDNA_sequence_BC018473	1	10	8	7	3	4	1	8	0	0	0.0219263	0.131302	0.111322	0.0915388	0.0423192	0.0275245	0.0134763	0.0711619	0	0
ENSMUSG00000037653	5.58736	1.76445	1.1922	0.035819	0.10734	Kctd8	chr5	-	69109285	69341709	2889	protein_coding	potassium_channel_tetramerisation_domain_containing_8	3	9	6	4	1	2	1	2	4	3	0.10822	0.194418	0.13736	0.0860572	0.0232079	0.0226417	0.0221714	0.029269	0.0448252	0.0509652
ENSMUSG00000002602	1058.56	459.33	1.192	1.42e-20	2.31e-18	Axl	chr7	-	25757273	25788705	4265	protein_coding	AXL_receptor_tyrosine_kinase	501	1221	993	822	683	770	400	686	742	514	12.242	17.8664	15.3988	11.9792	10.7371	5.90471	6.00732	6.80034	5.63241	5.91486
ENSMUSG00000024053	41.8503	17.045	1.1918	0.00036735	0.0028066	Emilin2	chr17	-	71252176	71310965	3910	protein_coding	elastin_microfibril_interfacer_2	14	37	25	36	53	23	15	25	40	15	0.37315	0.590562	0.422883	0.57227	0.90883	0.192388	0.245728	0.270326	0.331202	0.188284
ENSMUSG00000069300	18.2568	6.75769	1.1905	0.012857	0.049283	Hist1h2bj	chr13	+	22043214	22043676	463	protein_coding	histone_cluster_1_H2bj	1	13	24	12	25	10	3	11	13	10	0.225087	1.75228	3.42837	1.61092	3.62028	0.706392	0.415031	1.00447	0.909017	1.06003
ENSMUSG00000027314	981.459	419.916	1.1899	1.09e-08	3.18e-07	Dll4	chr2	+	119325784	119335962	3747	protein_coding	delta-like_4_(Drosophila)	398	915	719	1122	762	945	325	426	749	468	11.0696	15.2397	12.6912	18.6116	13.635	8.24849	5.55571	4.80675	6.47154	6.13002
ENSMUSG00000085434	18.4439	7.15882	1.1897	0.0043143	0.021008	Gm11725	chr11	+	117871250	117887416	1850	antisense	predicted_gene_11725	6	32	9	21	11	17	4	9	16	6	0.337996	1.07949	0.321757	0.705541	0.398662	0.300541	0.138493	0.205682	0.28	0.159177
ENSMUSG00000001249	36.2264	13.5161	1.1896	0.0077685	0.033407	Hpn	chr7	-	31098725	31115290	1861	protein_coding	hepsin	33	13	36	16	25	29	9	12	13	26	1.84799	0.435951	1.27942	0.534378	0.900694	0.509657	0.309768	0.272622	0.226155	0.685689
ENSMUSG00000090474	3.05152	0	1.1893	0.039207	0.11442	Gm9372	chr3	+	124292074	124292505	432	pseudogene	predicted_gene_9372	4	0	3	0	2	0	0	0	0	0	0.964958	0	0.459298	0	0.310406	0	0	0	0	0
ENSMUSG00000007209	3.02166	0.136549	1.1878	0.047344	0.13143	Ceacam9	chr7	+	16721929	16726110	1374	protein_coding	carcinoembryonic_antigen-related_cell_adhesion_molecule_9	1	0	0	4	6	0	0	1	0	0	0.0758482	0	0	0.180946	0.292785	0	0	0.0307708	0	0
ENSMUSG00000024697	76.9897	31.583	1.1877	0.00031828	0.0024861	Gna14	chr19	+	16435667	16610818	3383	protein_coding	guanine_nucleotide_binding_protein_alpha_14	19	96	60	102	49	46	19	56	89	20	0.585307	1.77096	1.17302	1.87401	0.971131	0.444716	0.359742	0.69986	0.851722	0.290154
ENSMUSG00000038236	129.306	53.2788	1.1873	6.43e-05	0.00065141	Hoxa7	chr6	-	52214491	52221854	2031	protein_coding	homeobox_A7	100	113	117	56	85	75	40	100	92	58	5.13124	3.47223	3.81007	1.71377	2.80603	1.20775	1.26151	2.08169	1.46652	1.40158
ENSMUSG00000001036	777.63	337.194	1.1868	4.07e-15	3.75e-13	Epn2	chr11	-	61517249	61579687	4458	protein_coding	epsin_2	330	714	759	638	628	535	263	527	590	389	7.71447	9.99536	11.2605	8.8952	9.44503	3.92501	3.77881	4.998	4.28471	4.28262
ENSMUSG00000046470	168.896	71.4475	1.1867	1.41e-05	0.00017701	Sox18	chr2	-	181669836	181671640	1620	protein_coding	SRY_(sex_determining_region_Y)-box_18	79	260	75	120	149	113	73	90	92	98	5.08211	10.0161	3.06199	4.60406	6.16673	2.28134	2.88634	2.34884	1.83858	2.96901
ENSMUSG00000013155	157.033	65.94	1.1861	4.6e-05	0.00048894	Enkd1	chr8	-	105703655	105707933	1272	protein_coding	enkurin_domain_containing_1	72	105	173	115	138	118	69	67	68	102	5.89899	5.15161	8.99532	5.61934	7.27404	3.03404	3.47458	2.22696	1.73074	3.93562
ENSMUSG00000053080	885.499	382.064	1.1851	1.09e-09	3.9e-08	2700081O15Rik	chr19	+	7417625	7425904	4989	protein_coding	RIKEN_cDNA_2700081O15_gene	396	914	961	581	652	602	382	509	515	501	8.27206	11.4333	12.7399	7.23832	8.76229	3.94648	4.90444	4.3135	3.34198	4.92861
ENSMUSG00000046280	48.437	19.541	1.185	0.00029159	0.0023108	She	chr3	+	89831370	89858834	5733	protein_coding	src_homology_2_domain-containing_transforming_protein_E	29	52	32	36	37	35	16	44	36	8	0.527167	0.566059	0.369169	0.390297	0.432717	0.19967	0.178763	0.324486	0.203297	0.068487
ENSMUSG00000029831	10.5177	2.5875	1.1844	0.053471	0.14343	Npvf	chr6	-	50650672	50654439	812	protein_coding	neuropeptide_VF_precursor	15	4	7	4	2	2	0	0	9	7	1.92516	0.307429	0.570164	0.306181	0.165142	0.0805565	0	0	0.358836	0.423099
ENSMUSG00000067736	281.153	110.428	1.1837	0.0037124	0.018552	Gm10222	chr1	-	24612407	24612700	294	pseudogene	predicted_gene_10222	250	66	267	128	234	206	97	75	201	161	88.6186	14.01	60.065	27.0606	53.3645	22.9164	21.1331	10.7855	22.1339	26.8769
ENSMUSG00000049044	210.429	83.7248	1.1836	0.0024477	0.013248	Rapgef4	chr2	+	71981240	72257474	4181	protein_coding	Rap_guanine_nucleotide_exchange_factor_(GEF)_4	169	68	216	108	168	171	102	53	105	110	4.21249	1.01501	3.41689	1.60553	2.69409	1.33765	1.56264	0.535946	0.813053	1.29126
ENSMUSG00000047085	73.6863	31.1301	1.1829	1.51e-05	0.00018842	Lrrc4b	chr7	+	44429018	44463351	2728	protein_coding	leucine_rich_repeat_containing_4B	45	75	70	55	39	44	32	29	55	44	1.7191	1.71576	1.69711	1.25312	0.958526	0.527515	0.751355	0.449447	0.652722	0.791605
ENSMUSG00000028683	138.315	59.3122	1.1824	6.76e-07	1.3e-05	Eif2b3	chr4	+	117019402	117087306	3754	protein_coding	eukaryotic_translation_initiation_factor_2B_subunit_3	52	161	127	105	114	79	62	122	93	44	1.44358	2.67653	2.23752	1.73848	2.03608	0.688271	1.05788	1.37401	0.802044	0.575252
ENSMUSG00000059361	36.1048	14.3378	1.182	0.0019375	0.010967	Nrsn2	chr2	-	152368755	152376638	1455	protein_coding	neurensin_2	30	26	40	19	15	25	18	18	17	15	2.14877	1.11519	1.81825	0.811644	0.691213	0.561958	0.792409	0.52304	0.378264	0.505974
ENSMUSG00000024481	16.2133	5.58636	1.182	0.018195	0.064273	4833403I15Rik	chr18	+	46850039	46905446	3219	protein_coding	RIKEN_cDNA_4833403I15_gene	17	15	5	5	13	10	2	7	8	11	0.550377	0.290811	0.102732	0.0965437	0.270773	0.101603	0.0397969	0.0919396	0.0804597	0.167715
ENSMUSG00000045521	4.62249	0.273098	1.1818	0.050765	0.13812	Tssk2	chr16	+	17898637	17900023	1387	protein_coding	testis-specific_serine_kinase_2	8	0	1	0	3	0	0	2	0	0	0.601099	0	0.0476849	0	0.14502	0	0	0.0609648	0	0
ENSMUSG00000096931	17.9751	6.28732	1.1813	0.027453	0.087587	Gm26656	chr6	+	128843786	128846959	2972	lincRNA	predicted_gene_26656	1	11	26	9	26	8	4	8	3	16	0.0350658	0.230985	0.578605	0.188221	0.586554	0.0880375	0.0862087	0.113806	0.03268	0.264223
ENSMUSG00000026158	389.507	162.451	1.1808	0.00012097	0.0011056	Ogfrl1	chr1	-	23366424	23397772	4844	protein_coding	opioid_growth_factor_receptor-like_1	230	232	420	189	365	197	182	153	330	204	4.9483	2.98899	5.73459	2.42512	5.05211	1.33011	2.40662	1.3354	2.20556	2.06693
ENSMUSG00000015377	680.821	280.233	1.1805	0.00050074	0.0036405	Dennd6b	chr15	-	89182217	89196474	4607	protein_coding	DENN/MADD_domain_containing_6B	349	293	719	411	743	492	359	215	343	376	7.89477	3.96908	10.3221	5.54496	10.8132	3.4928	4.99133	1.97308	2.41038	4.00562
ENSMUSG00000058297	735.865	307.229	1.1792	9.82e-05	0.00092566	Spock2	chr10	+	60106219	60135198	5238	protein_coding	sparc/osteonectin_cwcv_and_kazal-like_domains_proteoglycan_2	659	703	617	389	287	457	235	497	618	317	13.1115	8.37588	7.79071	4.61593	3.67367	2.8535	2.8737	4.01159	3.81973	2.97026
ENSMUSG00000024843	7419.33	2985.5	1.1784	0.0020726	0.011592	Chka	chr19	+	3851773	3894369	4652	protein_coding	choline_kinase_alpha	3340	2494	8706	4319	8667	4632	2738	1998	3525	6034	74.8237	33.4578	123.776	57.7057	124.914	32.5653	37.6993	18.1585	24.5318	63.6599
ENSMUSG00000048731	185.318	75.7014	1.1781	0.00070363	0.0048155	Ggnbp1	chr17	+	26973217	27036378	5012	protein_coding	gametogenetin_binding_protein_1	143	88	211	89	126	140	67	61	129	109	2.97343	1.09575	2.78438	1.10371	1.68556	0.913574	0.856256	0.51457	0.833275	1.06737
ENSMUSG00000004110	710.376	296.063	1.1777	0.00015752	0.0013738	Cacna1e	chr1	-	154390731	154884501	14921	protein_coding	calcium_channel_voltage-dependent_R_type_alpha_1E_subunit	601	706	686	350	258	350	249	456	597	352	4.19767	2.95289	3.04077	1.45796	1.15933	0.767179	1.06891	1.29209	1.29535	1.15783
ENSMUSG00000023249	758.318	326.218	1.177	3.47e-07	7.2e-06	Parp3	chr9	-	106470322	106476949	2962	protein_coding	poly_(ADP-ribose)_polymerase_family_member_3	343	688	769	583	591	547	369	292	439	459	12.0682	14.4959	17.1711	12.2337	13.3778	6.03989	7.9796	4.16796	4.79832	7.6055
ENSMUSG00000041062	25.113	8.40083	1.1764	0.032548	0.099857	Mslnl	chr17	+	25736040	25748330	2628	protein_coding	mesothelin-like	24	15	29	15	5	9	12	0	9	19	0.95174	0.35621	0.729844	0.354765	0.127564	0.112007	0.29248	0	0.110873	0.354837
ENSMUSG00000044636	311.457	125.064	1.1762	0.0021579	0.011984	Csrnp2	chr15	-	100479570	100495239	4126	protein_coding	cysteine-serine-rich_nuclear_protein_2	280	109	334	137	202	251	90	128	157	208	7.07231	1.64868	5.35395	2.06379	3.28251	1.98962	1.39718	1.31161	1.23191	2.4742
ENSMUSG00000032502	21.6374	8.63673	1.1761	0.0013482	0.0081774	Stac	chr9	-	111561437	111690348	2644	protein_coding	src_homology_three_(SH3)_and_cysteine_rich_domain	10	22	17	12	23	15	6	15	15	9	0.394158	0.51928	0.425251	0.282095	0.583244	0.185548	0.145355	0.239859	0.183671	0.167063
ENSMUSG00000028717	31.4929	12.9125	1.176	0.0011669	0.0072789	Tal1	chr4	+	115056426	115071755	4213	protein_coding	T_cell_acute_lymphocytic_leukemia_1	8	20	34	27	36	18	13	19	27	11	0.197893	0.296264	0.533759	0.398334	0.572921	0.139736	0.197648	0.190672	0.207483	0.128145
ENSMUSG00000027171	12.943	3.97862	1.1759	0.041777	0.11978	Prrg4	chr2	-	104830741	104849876	2872	protein_coding	proline_rich_Gla_(G-carboxyglutamic_acid)_4_(transmembrane)	0	17	10	12	17	2	1	9	18	1	0	0.369407	0.230289	0.2597	0.39687	0.0227757	0.0223026	0.13249	0.202907	0.017089
ENSMUSG00000062380	534.642	225.203	1.1756	3.98e-05	0.00043088	Tubb3	chr8	+	123411424	123422015	1868	protein_coding	tubulin_beta_3_class_III	410	456	551	248	293	368	173	253	445	297	22.8738	15.2345	19.5089	8.25182	10.5166	6.44314	5.93211	5.72623	7.71246	7.80332
ENSMUSG00000036995	318.744	133.13	1.1756	0.00026541	0.0021346	Asap3	chr4	+	136206365	136245216	4225	protein_coding	ArfGAP_with_SH3_domain_ankyrin_repeat_and_PH_domain_3	69	252	438	207	324	198	136	120	211	201	1.70198	3.72232	6.85654	3.04522	5.14164	1.53273	2.06183	1.20083	1.61683	2.33491
ENSMUSG00000083421	6.1187	1.39023	1.1755	0.060022	0.15639	Gm14776	chrX	-	87771339	87772352	887	pseudogene	predicted_gene_14776	7	2	8	2	1	0	1	0	2	5	0.822445	0.140717	0.596518	0.140146	0.0755893	0	0.0722131	0	0.0729988	0.27666
ENSMUSG00000102037	41.1597	14.0701	1.1755	0.032849	0.10041	Bcl2a1a	chr9	+	88956900	88962419	819	protein_coding	B_cell_leukemia/lymphoma_2_related_protein_A1a	2	37	27	42	63	3	39	8	11	13	0.254494	2.81941	2.18041	3.18743	5.15751	0.119802	3.05014	0.412982	0.434829	0.77904
ENSMUSG00000051159	8.38061	3.06605	1.1754	0.023431	0.077867	Cited1	chrX	-	102247381	102252181	1090	protein_coding	Cbp/p300-interacting_transactivator_with_Glu/Asp-rich_carboxy-terminal_domain_1	3	11	3	13	5	4	3	2	6	5	0.286832	0.629806	0.182034	0.741296	0.307558	0.120022	0.176293	0.0775763	0.178211	0.225135
ENSMUSG00000035673	4840.07	2093.25	1.1751	2.37e-08	6.43e-07	Sbno2	chr10	-	80057416	80102698	4227	protein_coding	strawberry_notch_homolog_2_(Drosophila)	1860	4446	4190	4406	4323	3526	2260	2082	2872	2880	45.8578	65.6414	65.56	64.7869	68.5704	27.282	34.2465	20.8245	21.9969	33.4395
ENSMUSG00000000202	2.88541	0.54187	1.1749	0.062079	0.16011	Btbd17	chr11	-	114791217	114795945	3020	protein_coding	BTB_(POZ)_domain_containing_17	1	1	1	4	4	2	0	0	1	1	0.0345084	0.0206649	0.0219003	0.0823243	0.0888049	0.0216596	0	0	0.0107202	0.0162515
ENSMUSG00000037913	31.161	12.6474	1.1742	0.0024955	0.013451	Tmem156	chr5	-	65054347	65091625	1556	protein_coding	transmembrane_protein_156	24	29	18	20	23	14	22	13	15	13	1.60744	1.16313	0.765104	0.798905	0.991065	0.294269	0.905634	0.353231	0.312098	0.410047
ENSMUSG00000021846	285.641	119.929	1.1732	6.59e-05	0.00066513	Peli2	chr14	+	48120869	48260883	5849	protein_coding	pellino_2	225	357	183	144	160	143	81	227	215	152	4.00897	3.80914	2.06932	1.53023	1.8341	0.799615	0.88704	1.64085	1.19005	1.27545
ENSMUSG00000031610	7.51688	2.24539	1.1725	0.043822	0.1241	Scrg1	chr8	+	57455923	57477585	700	protein_coding	scrapie_responsive_gene_1	6	6	8	2	5	0	1	2	7	5	0.893276	0.534926	0.755874	0.177585	0.478912	0	0.0915043	0.120797	0.32375	0.350568
ENSMUSG00000036655	2.90018	0.489242	1.1724	0.062821	0.16149	Colec11	chr12	-	28594173	28623290	1383	protein_coding	collectin_sub-family_member_11	1	7	4	1	0	1	0	1	2	0	0.0753547	0.315876	0.191291	0.044942	0	0.0236485	0	0.0305705	0.0468185	0
ENSMUSG00000032754	796.152	342.732	1.1723	2.88e-07	6.14e-06	Slc8b1	chr5	+	120511168	120534024	2898	protein_coding	solute_carrier_family_8_(sodium/lithium/calcium_exchanger)_member_B1	515	549	737	613	547	689	328	385	521	387	18.52	11.8226	16.82	13.1473	12.6553	7.77584	7.24962	5.61678	5.82035	6.55409
ENSMUSG00000020323	4.76495	1.27866	1.1719	0.056706	0.14992	Prss57	chr10	-	79781474	79790961	2841	protein_coding	protease_serine_57	1	4	8	0	6	2	1	1	1	3	0.0366827	0.0878677	0.186241	0	0.1416	0.0230242	0.0225459	0.0148818	0.0113956	0.0518263
ENSMUSG00000019732	11.469	3.73365	1.1718	0.041159	0.11846	Calr3	chr8	-	72424176	72443870	1769	protein_coding	calreticulin_3	6	14	10	6	9	0	9	8	5	0	0.353473	0.493902	0.373878	0.210813	0.341113	0	0.325878	0.1912	0.0915065	0
ENSMUSG00000085837	7.60458	2.70152	1.1717	0.022348	0.075006	Kcnmb4os2	chr10	+	116473163	116475319	1591	antisense	potassium_large_conductance_calcium-activated_channel_subfamily_M_beta_member_4_opposite_strand_2	4	5	6	8	6	6	3	2	4	3	0.262013	0.196128	0.249424	0.312532	0.252851	0.123341	0.120779	0.0531478	0.0813953	0.0925446
ENSMUSG00000023007	749.226	317.474	1.1716	3.86e-05	0.00042072	Prpf40b	chr15	+	99295087	99317018	4065	protein_coding	PRP40_pre-mRNA_processing_factor_40_homolog_B_(yeast)	488	562	783	446	509	532	293	311	374	542	12.511	8.62812	12.7397	6.81945	8.39539	4.28033	4.61686	3.23463	2.97866	6.54393
ENSMUSG00000005320	179.583	76.5756	1.1714	1.88e-05	0.00022639	Fgfr4	chr13	+	55152640	55168759	3324	protein_coding	fibroblast_growth_factor_receptor_4	55	170	225	132	145	102	56	174	103	85	1.72438	3.19175	4.47692	2.46824	2.92476	1.00361	1.07911	2.21316	1.0032	1.25504
ENSMUSG00000026630	166.301	68.8843	1.1714	0.00085294	0.0056215	Batf3	chr1	+	191098414	191108943	712	protein_coding	basic_leucine_zipper_transcription_factor_ATF-like_3	48	129	200	123	164	134	78	38	74	114	7.02576	11.3071	18.5784	10.7374	15.4436	6.15533	7.01705	2.25647	3.36482	7.85823
ENSMUSG00000085894	94.7459	39.1121	1.1711	0.00082003	0.0054485	Gm15832	chr1	-	39547570	39552002	1832	processed_transcript	predicted_gene_15832	53	51	115	57	77	72	42	30	42	64	3.01497	1.73734	4.15174	1.93386	2.81805	1.28539	1.46846	0.692343	0.742221	1.71457
ENSMUSG00000072844	20.0428	7.53358	1.1711	0.021527	0.072975	G530011O06Rik	chrX	-	169975043	169978917	2380	processed_transcript	RIKEN_cDNA_G530011O06_gene	0	23	23	26	16	14	14	7	5	6	0	0.603103	0.639158	0.679002	0.450741	0.192388	0.376783	0.12435	0.0680147	0.12373
ENSMUSG00000029369	30.2042	11.4056	1.1709	0.010156	0.04097	Afm	chr5	+	90518932	90553543	2465	protein_coding	afamin	22	5	34	17	27	12	10	13	22	18	0.930118	0.126588	0.912262	0.428654	0.734396	0.159218	0.25985	0.222973	0.288945	0.35839
ENSMUSG00000025223	2625.41	1096.76	1.1706	0.0002751	0.0022041	Ldb1	chr19	-	46032593	46045214	2295	protein_coding	LIM_domain_binding_1	2410	2044	2292	1393	1150	1879	1330	1231	1294	1338	109.438	55.5826	66.0525	37.7262	33.5969	26.7775	37.1201	22.6778	18.2541	28.6137
ENSMUSG00000025815	37.9842	14.2877	1.1703	0.0074471	0.032366	Dhtkd1	chr2	-	5896115	5942792	4964	protein_coding	dehydrogenase_E1_and_transketolase_domain_containing_1	44	39	19	13	14	23	11	19	36	12	0.923747	0.490313	0.253151	0.162775	0.189095	0.151538	0.141939	0.161826	0.23479	0.118645
ENSMUSG00000074415	375.766	160.099	1.1701	8.07e-06	0.0001102	2610203C20Rik	chr9	+	41376397	41617772	4244	processed_transcript	RIKEN_cDNA_2610203C20_gene	254	347	384	195	229	230	115	191	339	219	6.23721	5.10263	5.9843	2.85584	3.61779	1.77247	1.73565	1.90276	2.58603	2.53261
ENSMUSG00000030124	102.363	42.3833	1.1699	0.00058094	0.0041269	Lag3	chr6	-	124904361	124911705	2001	protein_coding	lymphocyte-activation_gene_3	67	62	85	53	104	78	51	37	46	59	3.48947	1.93368	2.8095	1.64628	3.48474	1.27489	1.63254	0.781772	0.744253	1.44712
ENSMUSG00000035211	2.33243	0.239736	1.1688	0.060354	0.15704	Xrra1	chr7	+	99859218	99917824	2631	protein_coding	X-ray_radiation_resistance_associated_1	2	1	2	1	2	2	0	0	0	0	0.0792212	0.0237203	0.0502767	0.023624	0.0509674	0.024862	0	0	0	0
ENSMUSG00000022948	216.586	89.1261	1.1688	0.00075615	0.0051019	Setd4	chr16	-	93583457	93604063	2617	protein_coding	SET_domain_containing_4	201	119	184	131	115	138	75	81	137	153	8.00432	2.83781	4.6502	3.1113	2.94631	1.72465	1.83568	1.3086	1.69483	2.86938
ENSMUSG00000067780	29.4805	11.5929	1.1688	0.0053755	0.025284	Pi15	chr1	+	17601901	17630939	6923	protein_coding	peptidase_inhibitor_15	8	35	32	23	24	14	10	25	33	2	0.120428	0.315511	0.305712	0.206494	0.232435	0.0661394	0.0925221	0.152676	0.154322	0.0141787
ENSMUSG00000042942	30.475	10.6149	1.1684	0.019859	0.06854	Greb1l	chr18	+	10325177	10562934	8414	protein_coding	growth_regulation_by_estrogen_in_breast_cancer-like	35	15	24	20	7	34	2	12	27	7	0.433509	0.111257	0.188654	0.147741	0.0557801	0.132161	0.0152253	0.0602982	0.103889	0.0408315
ENSMUSG00000022996	6.63589	1.96054	1.1676	0.051749	0.14017	Wnt10b	chr15	-	98771753	98778150	2226	protein_coding	wingless-type_MMTV_integration_site_family_member_10B	0	3	16	5	4	5	1	2	1	4	0	0.0841078	0.475392	0.139611	0.120481	0.0734635	0.028775	0.0379866	0.014544	0.0881932
ENSMUSG00000038301	195.125	84.514	1.1668	6.75e-07	1.3e-05	Snx10	chr6	+	51523901	51590679	2480	protein_coding	sorting_nexin_10	74	215	160	157	177	112	92	159	154	56	3.10966	5.41037	4.26703	3.9348	4.78526	1.47704	2.37616	2.71063	2.01038	1.10825
ENSMUSG00000085760	7.5239	2.25649	1.1657	0.040199	0.1164	Gm14302	chr2	-	164459896	164460955	382	antisense	predicted_gene_14302	7	2	5	4	7	3	2	1	8	2	1.90971	0.326744	0.865693	0.650836	1.22862	0.256853	0.335356	0.110678	0.67801	0.256961
ENSMUSG00000052769	2.03198	0.256417	1.1651	0.062614	0.16117	Gm9889	chr3	+	115715150	115716727	1577	pseudogene	predicted_gene_9889	1	2	3	1	1	1	0	1	0	0	0.0660846	0.0791478	0.125819	0.0394133	0.042516	0.0207393	0	0.0268098	0	0
ENSMUSG00000034634	494.581	109.845	1.1635	0.063781	0.16314	Ly6d	chr15	-	74762056	74763620	744	protein_coding	lymphocyte_antigen_6_complex_locus_D	10	221	415	598	771	75	396	23	18	27	1.40075	18.5379	36.892	49.9578	69.4809	3.29697	34.0927	1.30701	0.783266	1.78111
ENSMUSG00000015957	39.4357	15.5344	1.1634	0.0053525	0.025199	Wnt11	chr7	+	98835112	98855195	3451	protein_coding	wingless-type_MMTV_integration_site_family_member_11	25	36	39	23	26	9	18	13	56	11	0.754966	0.651025	0.747441	0.414245	0.50514	0.0852951	0.334093	0.159266	0.525355	0.15644
ENSMUSG00000038704	11.0686	3.77087	1.1634	0.028202	0.089493	Aspdh	chr7	+	44465391	44467757	1016	protein_coding	aspartate_dehydrogenase_domain_containing	8	2	10	5	13	7	4	2	7	5	0.820594	0.12285	0.650974	0.30588	0.857893	0.225336	0.252177	0.0832265	0.223056	0.241533
ENSMUSG00000031298	69.249	28.0727	1.163	0.0012626	0.0077462	Gpr64	chrX	+	160390690	160498070	4708	protein_coding	G_protein-coupled_receptor_64	61	65	26	44	51	39	21	26	67	39	1.35029	0.861623	0.365253	0.580886	0.726302	0.270929	0.285708	0.233487	0.460732	0.406563
ENSMUSG00000082433	3.54469	0.950297	1.1628	0.059085	0.1546	Gm9025	chr13	-	111882393	111884177	1568	pseudogene	predicted_gene_9025	2	4	5	2	1	2	2	1	1	0	0.132928	0.159204	0.210902	0.0792791	0.04276	0.0417168	0.0817003	0.0269637	0.0206473	0
ENSMUSG00000031860	612.607	248.544	1.1627	0.0026254	0.01405	Pbx4	chr8	+	69832491	69872292	1560	protein_coding	pre_B_cell_leukemia_homeobox_4	551	221	454	344	507	522	203	157	322	434	36.8094	8.84114	19.2481	13.7059	21.7905	10.9439	8.33511	4.25501	6.68253	13.6542
ENSMUSG00000086567	601.491	236.577	1.1621	0.0072514	0.031741	Gm2830	chr13	-	54499705	54500089	385	pseudogene	predicted_gene_2830	455	283	758	183	448	408	235	96	224	510	123.164	45.8739	130.216	29.5437	78.0191	34.6598	39.0973	10.5423	18.8364	65.0144
ENSMUSG00000028262	89.1392	33.7468	1.1612	0.015122	0.05574	Clca2	chr3	-	144796559	144819494	3654	protein_coding	chloride_channel_calcium_activated_2	5	90	71	85	123	15	21	113	40	38	0.142605	1.53714	1.28513	1.44586	2.25694	0.134261	0.368121	1.30748	0.354406	0.510405
ENSMUSG00000036570	947.458	405.366	1.1606	2.81e-05	0.00032123	Fxyd1	chr7	-	31051681	31055656	620	protein_coding	FXYD_domain-containing_ion_transport_regulator_1	733	673	961	510	553	611	367	466	722	541	123.21	67.7429	102.515	51.1274	59.8022	32.2312	37.9153	31.7775	37.7012	42.8258
ENSMUSG00000032625	40.451	16.8183	1.1601	0.00037503	0.0028572	Thsd7a	chr6	-	12311610	12749410	10998	protein_coding	thrombospondin_type_I_domain_containing_7A	15	53	35	34	29	26	10	41	34	10	0.142138	0.300748	0.21048	0.19215	0.176794	0.077319	0.0582406	0.157614	0.100086	0.0446258
ENSMUSG00000030110	486.667	210.41	1.1601	2.77e-06	4.45e-05	Ret	chr6	-	118151748	118197744	7341	protein_coding	ret_proto-oncogene	134	442	457	578	382	370	131	370	459	173	1.90231	3.75757	4.11736	4.89381	3.48893	1.64844	1.14303	2.13094	2.02426	1.15662
ENSMUSG00000100717	3.12882	0	1.1593	0.043157	0.12286	RP23-313G19.1	chr7	-	135191764	135196002	885	lincRNA	RIKEN_cDNA_1700120G07_gene	4	0	1	0	4	0	0	0	0	0	0.47103	0	0.0747333	0	0.30304	0	0	0	0	0
ENSMUSG00000028976	2946.96	1237.42	1.1589	0.00044757	0.0033227	Slc2a5	chr4	+	150119283	150144169	3158	protein_coding	solute_carrier_family_2_(facilitated_glucose_transporter)_member_5	1603	4776	821	3419	1433	2159	892	2217	2759	811	52.8998	94.3827	17.1945	67.2918	30.4241	22.3598	18.0922	29.681	28.2845	12.604
ENSMUSG00000048481	54.0035	22.735	1.1589	0.0001949	0.0016407	Mypop	chr7	+	18991245	19001766	2173	protein_coding	Myb-related_transcription_factor_partner_of_profilin	34	42	64	31	32	38	21	28	31	32	1.63062	1.20623	1.94795	0.8867	0.987356	0.57194	0.619012	0.544783	0.461861	0.722754
ENSMUSG00000060188	3.29945	0.273098	1.1582	0.057717	0.1521	Cxcl17	chr7	-	25400053	25412886	761	protein_coding	chemokine_(C-X-C_motif)_ligand_17	0	0	3	4	6	0	0	2	0	0	0	0	0.260732	0.326701	0.528628	0	0	0.111114	0	0
ENSMUSG00000024647	80.7875	32.6203	1.1569	0.0022072	0.012198	Cbln2	chr18	+	86711110	86718283	2549	protein_coding	cerebellin_2_precursor_protein	71	73	64	57	28	26	22	54	99	30	2.90282	1.78728	1.66061	1.38989	0.736499	0.333603	0.552831	0.895673	1.2574	0.577632
ENSMUSG00000024515	2389.21	1043.36	1.1567	1.63e-07	3.71e-06	Smad4	chr18	-	73639009	73703780	3384	protein_coding	SMAD_family_member_4	976	2388	1637	2593	1949	1607	708	2123	2185	778	30.0574	44.0397	31.9945	47.6263	38.6158	15.5315	13.4012	26.5244	20.9041	11.2836
ENSMUSG00000046269	25.1025	9.86222	1.1562	0.007459	0.032403	Usp27x	chrX	-	7371276	7375830	4273	protein_coding	ubiquitin_specific_peptidase_27_X_chromosome	9	38	21	27	11	20	8	22	21	1	0.219504	0.554998	0.325045	0.392741	0.172601	0.153082	0.119921	0.217678	0.159109	0.011486
ENSMUSG00000096347	1.59616	0	1.1557	0.04954	NA	Gm21758	chrY	+	59395263	59427276	819	pseudogene	predicted_gene_21758	1	1	1	2	1	0	0	0	0	0	0.127247	0.0762003	0.0807558	0.151782	0.0818653	0	0	0	0	0
ENSMUSG00000001435	1162.05	506.742	1.1553	8.26e-07	1.54e-05	Col18a1	chr10	-	77052178	77166548	6338	protein_coding	collagen_type_XVIII_alpha_1	332	962	1135	1057	1178	1060	450	585	756	586	5.45906	9.47247	11.8441	10.3657	12.4617	5.46991	4.54779	3.90237	3.86171	4.5378
ENSMUSG00000083538	11.6139	3.86477	1.1552	0.031544	0.097602	Gm16016	chr3	+	57528232	57528781	550	pseudogene	predicted_gene_16016	8	8	10	10	7	18	3	1	6	1	1.51586	0.907753	1.20253	1.13009	0.853334	1.07038	0.34938	0.076871	0.353182	0.0892354
ENSMUSG00000070003	1536.59	674.932	1.1551	3.41e-08	8.97e-07	Ssbp4	chr8	-	70597491	70608314	1474	protein_coding	single_stranded_DNA_binding_protein_4	562	1536	1679	1261	1148	1095	699	852	799	939	39.7348	65.0331	75.3374	53.1732	52.219	24.2965	30.3752	24.4381	17.5493	31.2657
ENSMUSG00000000126	128.235	54.6209	1.155	0.00017495	0.0015017	Wnt9a	chr11	+	59306928	59333552	3320	protein_coding	wingless-type_MMTV_integration_site_family_member_9A	56	202	154	86	37	84	39	83	105	65	1.75785	3.79711	3.06789	1.61003	0.747218	0.8275	0.75243	1.05698	1.02391	0.960894
ENSMUSG00000097283	2.87161	0	1.154	0.043917	0.1243	Gm26686	chr1	-	128770599	128774421	3467	lincRNA	predicted_gene_26686	0	0	1	3	7	0	0	0	0	0	0	0	0.0190767	0.0537827	0.135372	0	0	0	0	0
ENSMUSG00000044197	221.787	95.6286	1.1537	3.76e-05	0.00041133	Gpr146	chr5	+	139377697	139396415	4264	protein_coding	G_protein-coupled_receptor_146	62	289	275	181	125	139	81	213	164	66	1.51533	4.22981	4.26553	2.63837	1.96552	1.06616	1.21677	2.11197	1.24519	0.759673
ENSMUSG00000028139	43.0158	16.8693	1.1532	0.0072516	0.031741	Riiad1	chr3	-	94464983	94480341	630	protein_coding	regulatory_subunit_of_type_II_PKA_R-subunit_(RIIa)_domain_containing_1	34	13	54	20	29	37	16	12	23	24	5.62433	1.28778	5.66905	1.97317	3.08632	1.92082	1.62674	0.805315	1.18194	1.86969
ENSMUSG00000016346	148.27	64.0801	1.1522	2.08e-06	3.46e-05	Kcnq2	chr2	-	181075579	181135291	8098	protein_coding	potassium_voltage-gated_channel_subfamily_Q_member_2	94	109	146	124	85	111	47	89	99	88	1.20971	0.840019	1.19243	0.951741	0.70376	0.448303	0.371758	0.464662	0.395792	0.533341
ENSMUSG00000017737	80.5363	34.1753	1.1511	0.00078967	0.0052718	Mmp9	chr2	+	164940780	164955850	3175	protein_coding	matrix_metallopeptidase_9	17	65	55	79	108	46	45	56	49	27	0.558004	1.27764	1.14571	1.54653	2.28068	0.47385	0.907838	0.745709	0.499646	0.417369
ENSMUSG00000031565	916.515	398.815	1.1508	2.53e-06	4.09e-05	Fgfr1	chr8	+	25513654	25575714	5041	protein_coding	fibroblast_growth_factor_receptor_1	686	903	813	538	472	602	309	582	696	514	14.1821	11.1792	10.6667	6.63346	6.27782	3.90577	3.92628	4.88126	4.46994	5.00434
ENSMUSG00000042828	111.197	44.1695	1.1507	0.008517	0.035764	Trim72	chr7	+	128003989	128011393	2472	protein_coding	tripartite_motif-containing_72	11	230	61	153	55	51	19	134	59	46	0.463742	5.80657	1.63207	3.84696	1.49176	0.674758	0.492317	2.29183	0.772704	0.913292
ENSMUSG00000021130	68.8066	29.5546	1.1503	2.28e-06	3.74e-05	Galnt16	chr12	+	80518990	80603896	3920	protein_coding	UDP-N-acetyl-alpha-D-galactosamine:polypeptide_N-acetylgalactosaminyltransferase_16	36	60	65	61	45	61	24	36	57	28	0.957081	0.955225	1.09669	0.967205	0.76968	0.508944	0.392161	0.388277	0.470759	0.350568
ENSMUSG00000040563	241.118	101.291	1.1503	0.00074552	0.0050458	BC018242	chr9	+	21937033	21948907	2626	protein_coding	lipid_phosphate_phosphatase-related_protein_type_2	169	165	239	139	170	169	82	78	110	209	6.70694	3.9213	6.0195	3.28999	4.34048	2.10484	2.00013	1.25581	1.35615	3.90617
ENSMUSG00000001986	125.702	52.5917	1.1502	0.00078883	0.0052692	Gria3	chrX	+	41400854	41678601	5206	protein_coding	glutamate_receptor_ionotropic_AMPA3_(alpha_3)	106	116	131	69	38	88	56	74	59	66	2.12194	1.39057	1.66427	0.823796	0.489399	0.552847	0.689007	0.60097	0.366908	0.622214
ENSMUSG00000033006	129.527	55.5172	1.1496	6.78e-05	0.00068203	Sox10	chr15	-	79154913	79164490	2713	protein_coding	SRY_(sex_determining_region_Y)-box_10	75	179	132	63	64	66	37	90	111	75	2.881	4.1176	3.21797	1.44333	1.58166	0.795648	0.873558	1.40255	1.32459	1.35679
ENSMUSG00000024810	102.211	43.6981	1.1496	0.00049323	0.003603	Il33	chr19	+	29925114	29960718	2544	protein_coding	interleukin_33	17	93	85	102	123	67	54	73	54	38	0.696409	2.28143	2.20983	2.49206	3.24169	0.861359	1.35962	1.2132	0.687205	0.733106
ENSMUSG00000006720	9.05715	3.08564	1.1493	0.032157	0.098968	Zfp184	chr13	+	21945094	21960779	3198	protein_coding	zinc_finger_protein_184_(Kruppel-like)	5	5	7	4	12	2	2	10	4	3	0.162939	0.0975735	0.144769	0.0777421	0.251586	0.020454	0.0400582	0.132205	0.040494	0.0460408
ENSMUSG00000038007	267.833	118.015	1.1492	7.7e-09	2.33e-07	Acer2	chr4	+	86874396	86934822	4216	protein_coding	alkaline_ceramidase_2	133	290	156	249	224	206	93	203	159	139	3.28763	4.29277	2.44727	3.67091	3.56231	1.59806	1.41293	2.03573	1.22097	1.61813
ENSMUSG00000097083	2.72347	0.2288	1.1487	0.057474	0.1516	D930019O06Rik	chr1	+	39650176	39657390	3663	lincRNA	RIKEN_cDNA_D930019O06	0	2	7	3	0	0	1	0	0	0	0	0.0340748	0.126392	0.0509049	0	0	0.0174865	0	0	0
ENSMUSG00000057176	45.947	19.0767	1.1486	0.0030013	0.015627	Gm166	chr7	-	127582384	127588595	2535	protein_coding	predicted_gene_166	24	32	50	28	40	10	22	26	24	35	0.986655	0.787794	1.30452	0.686523	1.05795	0.129017	0.555884	0.433631	0.306509	0.677626
ENSMUSG00000046323	22.1999	7.96607	1.1486	0.031309	0.096997	Dppa3	chr6	+	122626410	122630272	833	protein_coding	developmental_pluripotency-associated_3	1	9	22	36	24	19	4	4	6	19	0.125109	0.674276	1.74677	2.68616	1.93175	0.745994	0.307578	0.203021	0.233193	1.11946
ENSMUSG00000095789	9.83912	3.59375	1.148	0.030329	0.094634	Nupr1l	chr5	+	129908568	129910396	1829	protein_coding	nuclear_protein_transcriptional_regulator_1_like	1	11	11	5	13	8	5	7	3	1	0.0569795	0.375335	0.397774	0.169915	0.476555	0.143055	0.175104	0.161812	0.0531028	0.0268341
ENSMUSG00000020473	1284.24	562.885	1.1478	6.83e-07	1.31e-05	Aebp1	chr11	+	5861947	5872088	3831	protein_coding	AE_binding_protein_1	731	1345	1378	651	853	717	474	761	1148	705	19.8855	21.9104	23.79	10.5619	14.9287	6.12116	7.92512	8.39842	9.70151	9.03186
ENSMUSG00000090327	13.2238	4.72168	1.1474	0.032699	0.10007	Gm17111	chr12	-	110664892	110665408	411	antisense	predicted_gene_17111	6	3	23	10	8	7	4	2	4	12	1.52139	0.455533	3.70121	1.51228	1.30506	0.557035	0.623387	0.205738	0.315085	1.43298
ENSMUSG00000006732	276.194	117.439	1.1469	0.00049266	0.0036003	Mettl1	chr10	+	127041414	127046365	1791	protein_coding	methyltransferase_like_1	42	257	270	229	338	130	99	235	175	144	2.44391	8.95525	9.9707	7.94721	12.6533	2.37397	3.54062	5.5475	3.16339	3.94609
ENSMUSG00000022464	30.043	12.2675	1.1465	0.0014699	0.0087657	Slc38a4	chr15	-	96994823	97055956	3932	protein_coding	solute_carrier_family_38_member_4	18	25	37	16	18	24	7	23	16	15	0.47708	0.396796	0.622366	0.252919	0.306932	0.199629	0.114031	0.247309	0.13174	0.187231
ENSMUSG00000034686	94.7022	38.3777	1.1465	0.004704	0.022597	Prr7	chr13	+	55464267	55473155	1360	protein_coding	proline_rich_7_(synaptic)	92	48	91	49	44	58	61	27	45	46	7.04987	2.20264	4.42548	2.2394	2.16919	1.39481	2.87297	0.839364	1.07123	1.66004
ENSMUSG00000071202	19.7792	6.86372	1.1463	0.026832	0.086192	Ccdc78	chr17	+	25786580	25790513	1651	protein_coding	coiled-coil_domain_containing_78	25	4	10	16	7	19	5	7	7	9	1.57807	0.151201	0.400599	0.602348	0.284272	0.376386	0.193983	0.179257	0.137265	0.267544
ENSMUSG00000015653	172.705	72.3188	1.146	0.0013486	0.0081774	Steap2	chr5	-	5664831	5694578	10089	protein_coding	six_transmembrane_epithelial_antigen_of_prostate_2	33	160	173	187	162	76	48	220	114	48	0.340877	0.98972	1.13411	1.15204	1.07659	0.246372	0.304742	0.921934	0.365819	0.233503
ENSMUSG00000020435	36.7634	12.1794	1.1459	0.038076	0.11212	Osbp2	chr11	-	3703731	3863903	4097	protein_coding	oxysterol_binding_protein_2	59	26	10	13	2	15	8	19	40	7	1.50078	0.396048	0.161433	0.197221	0.0327301	0.119743	0.125073	0.196071	0.316085	0.0838556
ENSMUSG00000097097	2.60678	0.119868	1.1452	0.05446	0.14547	5033426O07Rik	chr8	-	121198714	121201835	2066	lincRNA	RIKEN_cDNA_5033426O07_gene	0	0	2	2	6	1	0	0	0	0	0	0	0.0640261	0.0601692	0.194717	0.0158306	0	0	0	0
ENSMUSG00000020723	54.2786	22.5165	1.1448	0.0014563	0.0087034	Cacng4	chr11	-	107732357	107794557	3500	protein_coding	calcium_channel_voltage-dependent_gamma_subunit_4	35	21	65	30	45	33	25	29	38	24	1.04215	0.374448	1.2283	0.532756	0.862042	0.30837	0.457522	0.350312	0.3515	0.336545
ENSMUSG00000058715	588.409	245.827	1.1437	0.0017725	0.010201	Fcer1g	chr1	-	171229572	171234365	674	protein_coding	Fc_receptor_IgE_high_affinity_I_gamma_polypeptide	166	329	613	351	819	503	302	171	254	342	25.6673	30.4633	60.1531	32.3685	81.4719	24.4081	28.7003	10.7266	12.2007	24.9038
ENSMUSG00000043614	189.599	81.5137	1.1435	3.83e-05	0.00041785	Vps37d	chr5	-	135072900	135078266	1544	protein_coding	vacuolar_protein_sorting_37D_(yeast)	157	156	130	133	109	160	65	103	113	109	10.597	6.30547	5.5687	5.35401	4.73329	3.38922	2.69653	2.82043	2.36941	3.46481
ENSMUSG00000006576	594.611	252.447	1.143	0.00055487	0.0039678	Slc4a3	chr1	+	75546266	75562172	7182	protein_coding	solute_carrier_family_4_(anion_exchanger)_member_3	399	342	656	295	471	435	212	239	277	468	5.78975	2.97181	6.0411	2.553	4.39703	1.98094	1.89073	1.40695	1.24866	3.19816
ENSMUSG00000071041	12.1529	4.47839	1.1425	0.019292	0.067114	Gm15210	chr8	+	100030558	100032102	1545	pseudogene	predicted_gene_15210	4	12	15	8	10	10	1	14	5	3	0.269814	0.484722	0.642126	0.321837	0.433966	0.211689	0.0414583	0.383111	0.104773	0.0953
ENSMUSG00000067642	4.61662	1.05751	1.1422	0.066782	0.16869	Gpr113	chr5	-	30193431	30205722	3102	protein_coding	G_protein-coupled_receptor_113	3	2	1	2	8	4	1	0	3	0	0.100789	0.0402373	0.0213214	0.040074	0.172915	0.042174	0.0206489	0	0.0313104	0
ENSMUSG00000071489	20.6074	8.22044	1.1419	0.018515	0.065132	Ptgdr	chr14	-	44851235	44859375	3187	protein_coding	prostaglandin_D_receptor	3	33	7	39	10	7	13	11	9	10	0.0981006	0.646208	0.145269	0.760602	0.210379	0.0718361	0.261277	0.145927	0.0914261	0.153999
ENSMUSG00000089651	4.97449	1.26544	1.1415	0.065019	0.16559	Gm16353	chr9	-	75132959	75134181	1223	pseudogene	predicted_gene_16353	4	1	3	4	5	4	1	0	0	3	0.340852	0.0510286	0.162238	0.203286	0.274112	0.10697	0.0523737	0	0	0.120391
ENSMUSG00000034145	23.6387	9.44846	1.1409	0.0054111	0.025415	Tmem63c	chr12	+	87021340	87090043	3583	protein_coding	transmembrane_protein_63c	16	34	24	13	6	12	7	19	20	8	0.465378	0.592206	0.443019	0.225513	0.112276	0.109537	0.125139	0.224198	0.180714	0.109583
ENSMUSG00000036693	364.342	161.466	1.1407	1.12e-07	2.64e-06	Nop14	chr5	-	34638532	34660148	2706	protein_coding	NOP14_nucleolar_protein	196	349	354	244	265	179	177	255	251	191	7.5485	8.04893	8.65233	5.6045	6.56601	2.16347	4.18972	3.98417	3.003	3.46422
ENSMUSG00000048617	17.8017	6.14385	1.1403	0.031381	0.097159	Rtbdn	chr8	+	84946991	84956603	2322	protein_coding	retbindin	22	5	18	10	2	12	6	5	10	8	0.987399	0.134384	0.512705	0.267678	0.0577499	0.169023	0.165512	0.0910402	0.139427	0.169094
ENSMUSG00000032066	990.058	439.124	1.1403	9.18e-08	2.21e-06	Bco2	chr9	-	50533087	50555181	2118	protein_coding	beta-carotene_oxygenase_2	316	859	843	1092	877	666	474	484	842	467	15.5487	25.3109	26.3244	32.0458	27.7624	10.2843	14.3348	9.6615	12.8705	10.8216
ENSMUSG00000071454	220.459	96.1739	1.1401	1.29e-05	0.00016436	Dtnb	chr12	+	3572381	3781796	3768	protein_coding	dystrobrevin_beta	124	119	219	173	187	167	99	144	120	107	3.4296	1.97095	3.84406	2.85371	3.32747	1.44955	1.68292	1.61576	1.03105	1.39371
ENSMUSG00000041429	55.9332	24.3966	1.14	4.81e-06	7.1e-05	Nthl1	chr17	+	24632682	24638838	1080	protein_coding	nth_(endonuclease_III)-like_1_(E.coli)	30	52	52	41	41	35	24	34	45	26	2.89487	3.00483	3.18447	2.35958	2.54533	1.05991	1.4234	1.33101	1.34896	1.18154
ENSMUSG00000002100	7.21263	2.40984	1.14	0.052064	0.1408	Mybpc3	chr2	+	91118144	91136516	4163	protein_coding	myosin_binding_protein_C_cardiac	0	5	5	9	11	2	3	1	2	6	0	0.0749556	0.0794367	0.134373	0.177162	0.0157127	0.0461588	0.0101559	0.0155537	0.0707367
ENSMUSG00000030087	274.101	112.654	1.1396	0.0033374	0.017001	Klf15	chr6	+	90462576	90475238	2374	protein_coding	Kruppel-like_factor_15	288	229	235	86	104	119	91	178	298	100	12.6428	6.01998	6.54703	2.25161	2.93722	1.63943	2.45528	3.17004	4.06392	2.06738
ENSMUSG00000092438	2.97109	0.468536	1.1396	0.069715	0.17408	Gm18734	chr17	-	35304206	35306317	808	pseudogene	predicted_gene_18734	3	2	3	0	2	2	1	0	0	0	0.386939	0.154475	0.245565	0	0.16596	0.0809553	0.0792736	0	0	0
ENSMUSG00000089776	3.50778	0.60911	1.1392	0.070419	0.17528	Gm15684	chr8	-	120036194	120045287	1814	antisense	predicted_gene_15684	0	9	2	0	5	2	0	1	2	0	0	0.309632	0.0729206	0	0.184806	0.0360595	0	0.0233071	0.0356946	0
ENSMUSG00000078920	568.583	234.902	1.1391	0.0037312	0.018619	Ifi47	chr11	+	49076587	49096974	1766	protein_coding	interferon_gamma_inducible_protein_47	57	913	297	464	722	377	357	210	361	201	3.36369	32.2642	11.123	16.3306	27.4113	6.98196	12.9484	5.02752	6.61799	5.58606
ENSMUSG00000031654	10.3761	3.26687	1.1389	0.049572	0.13587	Cbln1	chr8	-	87468854	87472592	2334	protein_coding	cerebellin_1_precursor_protein	5	22	7	11	0	9	2	5	9	0	0.223255	0.58825	0.19836	0.292932	0	0.126115	0.0548869	0.0905721	0.124839	0
ENSMUSG00000087361	10.0852	3.50898	1.1374	0.038956	0.11396	0610043K17Rik	chr4	+	101353783	101399181	614	lincRNA	RIKEN_cDNA_0610043K17_gene	3	6	8	18	6	0	3	5	12	4	0.509196	0.60985	0.861746	1.82213	0.655189	0	0.312963	0.344292	0.632736	0.319736
ENSMUSG00000085122	2.88732	0.185721	1.1373	0.058474	0.15351	4933404K08Rik	chr13	+	23278350	23282267	1434	lincRNA	RIKEN_cDNA_4933404K08_gene	3	0	3	0	3	0	0	0	0	1	0.218024	0	0.138366	0	0.140267	0	0	0	0	0.0342256
ENSMUSG00000026712	424.579	186.092	1.1369	1.46e-05	0.00018293	Mrc1	chr2	+	14229414	14332057	5352	protein_coding	mannose_receptor_C_type_1	107	324	462	405	415	265	120	306	356	235	2.08353	3.77806	5.70931	4.70342	5.19895	1.61941	1.43617	2.4173	2.15349	2.15502
ENSMUSG00000033987	117.703	51.8373	1.1368	1.13e-05	0.00014661	Dnah17	chr11	-	118021723	118129219	14973	protein_coding	dynein_axonemal_heavy_chain_17	33	180	112	111	66	114	37	66	98	50	0.229688	0.750247	0.494728	0.460775	0.295542	0.249013	0.158282	0.186363	0.211898	0.163893
ENSMUSG00000043251	61.3563	26.0568	1.1357	0.0026552	0.014167	Exoc3l	chr8	-	105289924	105296098	2497	protein_coding	exocyst_complex_component_3-like	14	56	56	42	79	43	37	22	22	37	0.584308	1.39962	1.48329	1.04546	2.12125	0.563218	0.949124	0.372503	0.285242	0.727249
ENSMUSG00000030650	8681.99	3864.48	1.1356	3.11e-08	8.27e-07	Tmc5	chr7	+	118597297	118675086	3906	protein_coding	transmembrane_channel-like_gene_family_5	5591	6011	6301	8290	6183	6887	3122	5266	6991	4263	149.173	96.0406	106.693	131.916	106.133	57.6666	51.1965	56.9999	57.9451	53.5653
ENSMUSG00000040972	14.9735	6.29431	1.1354	0.0092465	0.038053	Igsf21	chr4	-	140026846	140246784	1979	protein_coding	immunoglobulin_superfamily_member_21	3	17	18	14	11	9	6	5	8	12	0.157982	0.536097	0.601567	0.439701	0.372675	0.148738	0.194198	0.106819	0.130874	0.297602
ENSMUSG00000029121	145.277	62.8238	1.1353	6.59e-05	0.00066513	Crmp1	chr5	+	37242080	37292132	3049	protein_coding	collapsin_response_mediator_protein_1	110	114	144	80	83	91	63	70	114	79	3.75982	2.33339	3.12365	1.63083	1.82517	0.976136	1.3235	0.970657	1.21048	1.27166
ENSMUSG00000032297	141.004	59.3019	1.1353	0.00074875	0.0050624	Celf6	chr9	+	59577917	59607292	3087	protein_coding	CUGBP_Elav-like_family_member_6	135	122	110	85	48	110	38	83	122	64	4.55753	2.4664	2.35675	1.71142	1.04253	1.16542	0.788473	1.13675	1.27948	1.01752
ENSMUSG00000037437	6.83655	2.08476	1.1353	0.059106	0.15463	Adam32	chr8	-	24836140	24948804	2450	protein_coding	a_disintegrin_and_metallopeptidase_domain_32	4	3	12	6	1	2	2	2	0	6	0.170148	0.076418	0.323946	0.152216	0.0273664	0.0266987	0.0522882	0.0345135	0	0.120195
ENSMUSG00000039693	51.1278	21.757	1.1351	0.00012034	0.0011004	Msantd3	chr4	+	48539935	48561919	1597	protein_coding	Myb/SANT-like_DNA-binding_domain_containing_3	32	47	49	44	24	27	15	40	46	23	2.08823	1.83668	2.02931	1.71247	1.0076	0.552949	0.601625	1.05896	0.932529	0.706843
ENSMUSG00000007989	25.3571	9.96404	1.1346	0.011193	0.044132	Fzd3	chr14	-	65201026	65262463	4157	protein_coding	frizzled_homolog_3_(Drosophila)	7	37	18	20	24	18	6	27	22	1	0.175489	0.555472	0.286385	0.299037	0.387093	0.141618	0.0924509	0.274605	0.171337	0.0118065
ENSMUSG00000019990	73.338	30.9567	1.1337	0.0015268	0.0090476	Pde7b	chr10	-	20398004	20725078	4137	protein_coding	phosphodiesterase_7B	21	106	72	55	54	30	23	78	76	14	0.529013	1.59905	1.15108	0.826327	0.875169	0.237171	0.356108	0.79714	0.594754	0.16609
ENSMUSG00000037405	234.947	95.2317	1.1337	0.0088669	0.036792	Icam1	chr9	+	21015960	21028797	2540	protein_coding	intercellular_adhesion_molecule_1	39	349	227	186	207	101	233	73	62	68	1.60016	8.57496	5.91085	4.5515	5.46412	1.30051	5.87573	1.21511	0.790256	1.31394
ENSMUSG00000052560	162.841	71.8193	1.1335	1.26e-07	2.93e-06	Cpne8	chr15	-	90487482	90679432	3366	protein_coding	copine_VIII	85	160	124	117	143	95	50	125	145	81	2.6317	2.96651	2.43649	2.16046	2.84843	0.923073	0.951471	1.57008	1.39464	1.18106
ENSMUSG00000031360	375.453	162.368	1.1331	0.00014276	0.0012711	Ctps2	chrX	+	162901238	163032508	3353	protein_coding	cytidine_5'-triphosphate_synthase_2	323	309	321	199	194	201	165	299	232	176	10.0392	5.75129	6.33183	3.68888	3.87929	1.9606	3.15203	3.77019	2.24008	2.5762
ENSMUSG00000085735	15.0014	4.99404	1.1329	0.047401	0.13153	Mettl5os	chr2	+	69885728	69888155	667	antisense	methyltransferase_like_5_opposite_strand	2	5	25	1	25	13	5	3	5	7	0.31249	0.467826	2.47897	0.0931856	2.51303	0.637447	0.480158	0.190161	0.242691	0.515077
ENSMUSG00000037621	288.52	125.921	1.1323	8.43e-05	0.00081705	Atoh8	chr6	-	72206177	72235577	2355	protein_coding	atonal_homolog_8_(Drosophila)	125	223	270	195	300	213	110	111	157	225	5.53161	5.90955	7.58281	5.14658	8.54111	2.95812	2.99186	1.99277	2.15833	4.68912
ENSMUSG00000020270	4.37863	0.136549	1.1322	0.053264	0.14305	Smim23	chr11	-	32818529	32824605	617	protein_coding	small_integral_membrane_protein_23	5	0	9	0	0	0	0	1	0	0	0.844534	0	0.96475	0	0	0	0	0.0685236	0	0
ENSMUSG00000070524	12.3096	5.02335	1.1322	0.014381	0.053665	Fcrlb	chr1	-	170907273	170912941	1284	protein_coding	Fc_receptor-like_B	2	16	14	8	12	4	5	6	11	7	0.162329	0.77767	0.721141	0.387257	0.626614	0.101888	0.249428	0.197566	0.277356	0.267567
ENSMUSG00000097243	20.2562	7.73733	1.1314	0.013369	0.05077	Gm26908	chr14	+	70205324	70217659	1637	lincRNA	predicted_gene_26908	17	15	19	8	13	19	6	17	4	7	1.08226	0.571851	0.767648	0.30375	0.532449	0.379605	0.23477	0.439062	0.0791081	0.20987
ENSMUSG00000085025	2.64583	0.116412	1.1312	0.056911	0.15036	Gm13715	chr2	+	85233675	85243678	411	lincRNA	predicted_gene_13715	2	0	5	0	2	0	0	0	1	0	0.507131	0	0.80461	0	0.326266	0	0	0	0.0787713	0
ENSMUSG00000055415	2216.83	983.397	1.1311	1.51e-06	2.6e-05	Atp10b	chr11	+	43149877	43262285	6825	protein_coding	ATPase_class_V_type_10B	533	2874	1504	2464	1938	1462	782	1791	1567	1089	8.13873	26.2799	14.5748	22.4395	19.0386	7.00602	7.33912	11.0948	7.4332	7.83115
ENSMUSG00000020660	17.1456	7.06261	1.131	0.0091356	0.037684	Pomc	chr12	+	3954951	3960618	1007	protein_coding	pro-opiomelanocortin-alpha	5	20	15	18	13	13	6	2	14	12	0.517455	1.23948	0.985188	1.11101	0.865561	0.422222	0.381647	0.0839703	0.450099	0.58486
ENSMUSG00000032602	4620.18	2077.93	1.1309	6.37e-11	2.95e-09	Slc25a20	chr9	+	108662098	108684641	1783	protein_coding	solute_carrier_family_25_(mitochondrial_carnitine/acylcarnitine_translocase)_member_20	1697	5464	3673	4764	3287	3999	1843	2191	4089	2163	99.1888	191.249	136.247	166.072	123.604	73.3545	66.2085	51.9537	74.2464	59.5395
ENSMUSG00000054728	132.451	57.7354	1.1302	7.59e-05	0.00074777	Phactr1	chr13	+	42680623	43138526	5430	protein_coding	phosphatase_and_actin_regulator_1	69	79	155	83	113	78	50	68	102	85	1.32429	0.907962	1.88794	0.950065	1.39528	0.469809	0.589807	0.529462	0.608149	0.768279
ENSMUSG00000032114	2330.36	1042.5	1.1292	1.7e-08	4.75e-07	Slc37a4	chr9	+	44398176	44402963	2083	protein_coding	solute_carrier_family_37_(glucose-6-phosphate_transporter)_member_4	1534	2269	1690	2232	1176	1853	853	1391	1973	1107	76.7482	67.9807	53.6605	66.6009	37.8531	29.0946	26.2301	28.2334	30.6653	26.0831
ENSMUSG00000028369	294.974	129.55	1.128	1.71e-05	0.00020925	Svep1	chr4	-	58042442	58206859	11629	protein_coding	sushi_von_Willebrand_factor_type_A_EGF_and_pentraxin_domain_containing_1	145	393	237	220	189	164	60	293	267	135	1.29944	2.10907	1.34792	1.17586	1.08969	0.461241	0.330483	1.06525	0.743325	0.569759
ENSMUSG00000031161	337.453	150.631	1.1273	4.19e-07	8.53e-06	Hdac6	chrX	-	7930120	7947889	5037	protein_coding	histone_deacetylase_6	143	258	386	226	299	236	140	213	226	188	2.95867	3.1966	5.06842	2.78876	3.98	1.53238	1.78031	1.78786	1.4526	1.83183
ENSMUSG00000086774	1.93711	0.136549	1.1273	0.062072	NA	Gm11915	chr4	-	28814297	28815076	358	antisense	predicted_gene_11915	0	1	1	3	3	0	0	1	0	0	0	0.174324	0.184746	0.520851	0.561852	0	0	0.118098	0	0
ENSMUSG00000059901	161.442	68.6915	1.1271	0.00097331	0.0063023	Adamts14	chr10	-	61197112	61273438	5188	protein_coding	a_disintegrin-like_and_metallopeptidase_(reprolysin_type)_with_thrombospondin_type_1_motif_14	147	130	134	78	82	102	61	63	103	118	2.95291	1.56381	1.70829	0.934479	1.05974	0.643023	0.753129	0.513412	0.642757	1.1163
ENSMUSG00000063672	11.0421	3.64449	1.1264	0.039684	0.11532	Nkx6-3	chr8	+	23153269	23158948	2238	protein_coding	NK6_homeobox_3	12	13	4	2	7	11	1	6	3	5	0.558796	0.362513	0.118211	0.055545	0.209711	0.160753	0.0286207	0.113349	0.0433981	0.10965
ENSMUSG00000024137	1277.28	550.369	1.1262	0.00055216	0.003955	E4f1	chr17	-	24443792	24455311	2561	protein_coding	E4F_transcription_factor_1	974	618	1300	731	917	1077	514	492	669	854	39.6353	15.0598	33.5731	17.7412	24.0073	13.7541	12.8556	8.12233	8.45719	16.3662
ENSMUSG00000048652	1.815	0.136549	1.1257	0.063131	NA	Samd13	chr3	-	146645195	146685592	1590	protein_coding	sterile_alpha_motif_domain_containing_13	0	2	3	2	1	0	0	1	0	0	0	0.0785007	0.124791	0.0781822	0.0421684	0	0	0.0265906	0	0
ENSMUSG00000025586	157.679	67.331	1.1255	0.00073284	0.0049772	Cpeb1	chr7	-	81347026	81455465	3111	protein_coding	cytoplasmic_polyadenylation_element_binding_protein_1	129	107	164	61	100	124	54	73	101	99	4.32137	2.14647	3.48659	1.21872	2.15518	1.30361	1.11182	0.992083	1.05107	1.56184
ENSMUSG00000022489	488.93	217.765	1.1254	4.02e-06	6.1e-05	Pde1b	chr15	+	103503298	103530052	2954	protein_coding	phosphodiesterase_1B_Ca2+-calmodulin_dependent	251	493	474	322	364	302	304	253	257	256	8.85514	10.4154	10.6127	6.77517	8.2618	3.34367	6.59178	3.62106	2.81665	4.25333
ENSMUSG00000037944	66.2161	23.7199	1.1254	0.03951	0.11501	Ccr7	chr11	-	99144196	99155077	1978	protein_coding	chemokine_(C-C_motif)_receptor_7	15	57	50	56	88	5	80	14	9	10	0.79031	1.79841	1.67186	1.75969	2.98291	0.0826743	2.59062	0.299245	0.147308	0.248127
ENSMUSG00000030598	44.4932	18.933	1.1251	0.0015197	0.0090217	Fbxo17	chr7	+	28716804	28738144	1958	protein_coding	F-box_protein_17	21	28	52	31	38	40	14	19	19	33	1.11774	0.892454	1.7565	0.984065	1.30123	0.66815	0.457989	0.410267	0.31416	0.827182
ENSMUSG00000030069	1.85981	0.119868	1.1243	0.062158	NA	Prok2	chr6	-	99711299	99726392	1513	protein_coding	prokineticin_2	0	1	3	3	1	1	0	0	0	0	0	0.0412479	0.131141	0.123242	0.0443144	0.0216166	0	0	0	0
ENSMUSG00000014725	3.98568	0.764409	1.124	0.074438	0.18228	Adam28	chr14	-	68606027	68655842	3110	protein_coding	a_disintegrin_and_metallopeptidase_domain_28	5	0	2	2	3	1	0	2	0	2	0.167549	0	0.0425331	0.0399709	0.0646762	0.0105164	0	0.0271891	0	0.0315624
ENSMUSG00000046961	6.07715	2.01078	1.1239	0.058197	0.15301	Gpr156	chr16	+	37916496	38007527	4581	protein_coding	G_protein-coupled_receptor_156	4	10	5	2	3	1	4	0	2	4	0.090998	0.136232	0.0721884	0.0271359	0.0439081	0.00713948	0.0559293	0	0.0141345	0.0428548
ENSMUSG00000050295	20.2294	7.38867	1.1234	0.029836	0.093409	Foxc1	chr13	+	31806691	31810643	3953	protein_coding	forkhead_box_C1	19	15	12	4	19	19	8	6	2	12	0.500909	0.236813	0.200776	0.0628938	0.322263	0.1572	0.129629	0.0641726	0.01638	0.148989
ENSMUSG00000024352	65.8975	27.1976	1.1229	0.0049841	0.023733	Spata24	chr18	-	35656690	35662186	709	protein_coding	spermatogenesis_associated_24	56	52	65	24	38	44	35	58	18	21	8.23141	4.57717	6.06352	2.10397	3.59353	2.02971	3.162	3.45865	0.821932	1.45369
ENSMUSG00000000531	216.148	95.1921	1.1228	1.71e-05	0.00020947	Grasp	chr15	+	101224207	101232755	2013	protein_coding	GRP1_(general_receptor_for_phosphoinositides_1)-associated_scaffold_protein	152	186	182	134	147	184	76	129	109	137	7.86923	5.76646	5.97978	4.13748	4.89618	2.98951	2.4183	2.70939	1.75304	3.34023
ENSMUSG00000091083	2.75748	0.32227	1.1227	0.068628	0.17209	Gm4535	chr7	+	141406637	141407194	558	pseudogene	predicted_gene_4535	0	2	3	0	6	0	0	1	0	1	0	0.223685	0.355586	0	0.720943	0	0	0.0757689	0	0.0879561
ENSMUSG00000022211	116.263	48.8041	1.1218	0.0035943	0.01804	Lrrc16b	chr14	+	55491093	55508246	4580	protein_coding	leucine_rich_repeat_containing_16B	90	63	119	67	76	54	51	49	40	104	2.0479	0.858451	1.71846	0.909252	1.11258	0.385616	0.713254	0.452331	0.282751	1.11447
ENSMUSG00000093805	1792.94	751.505	1.1216	0.0037316	0.018619	Gm9994	chr1	+	93918311	93942650	2722	protein_coding	predicted_gene_9994	1835	635	1660	1262	646	1618	666	587	1136	1038	70.2555	14.5588	40.3346	28.8168	15.9121	19.4409	15.6721	9.11749	13.5114	18.7158
ENSMUSG00000035121	24.3463	10.1169	1.1211	0.0050125	0.023851	Neil2	chr14	-	63182443	63193541	1932	protein_coding	nei_like_2_(E._coli)	19	23	15	20	13	8	12	9	19	16	1.02489	0.742953	0.513501	0.643425	0.451149	0.135428	0.397845	0.196952	0.318388	0.406455
ENSMUSG00000059406	22.3506	9.37045	1.1209	0.0053525	0.025199	Tmprss9	chr10	+	80879720	80899441	3497	protein_coding	transmembrane_protease_serine_9	7	21	33	11	18	15	6	10	16	16	0.20861	0.374769	0.624131	0.195511	0.345112	0.140289	0.109899	0.120901	0.148127	0.224556
ENSMUSG00000028167	47.9541	20.0634	1.1206	0.0018837	0.010725	Bdh2	chr3	+	135281221	135304426	1172	protein_coding	3-hydroxybutyrate_dehydrogenase_type_2	39	44	51	19	22	23	18	30	43	22	3.46792	2.34296	2.87806	1.00763	1.25857	0.64184	0.98375	1.08223	1.18782	0.921287
ENSMUSG00000036545	154.866	69.4183	1.1205	6.74e-09	2.06e-07	Adamts2	chr11	+	50602084	50807573	7266	protein_coding	a_disintegrin-like_and_metallopeptidase_(reprolysin_type)_with_thrombospondin_type_1_motif_2	68	159	152	112	122	114	49	120	127	72	0.975317	1.36566	1.38358	0.958071	1.12577	0.51314	0.431957	0.69825	0.565872	0.486337
ENSMUSG00000046058	147.826	65.1371	1.1192	6.33e-05	0.00064146	Eid2	chr7	+	28267881	28269272	1392	protein_coding	EP300_interacting_inhibitor_of_differentiation_2	67	123	160	81	140	126	56	54	116	88	5.01612	5.5145	7.60218	3.61677	6.7433	2.96045	2.57685	1.64014	2.69792	3.10273
[truncated: 23,515 more rows]

## Sheet: ClueGo_Up
ID	Term					Group PValue Corrected with Bonferroni step down	GOLevels	GOGroups	% Associated Genes	Nr. Genes	Associated Genes Found
[truncated: 35 more rows]

## Sheet: Topp Cluster _Upregulated
GOGO Type	GO ID	GO name	Gene List		Genes identified
[truncated: 470 more rows]

[truncated: 2 more sheets: Topp cluster_downregulated, ClueGo_down]
