# Supplementary material for: Multi-omics analysis revealing the interplay between gut microbiome and the host following opioid use
Source: Gut Microbes. 2023 Aug 23;15(2):2246184. doi: 10.1080/19490976.2023.2246184 (PMC10448978; doi:10.1080/19490976.2023.2246184)
Supplement: Supplemental Material [file KGMI_A_2246184_SM4472.zip › Supplemental material_KGMI 2246184/supplimentary file 4.xlsx]

## Sheet: DEG M vs Abx M
Gene_ID	Si_Morphine10	Si_M6	Si_Morphine7	Si_Morphine8	Si_Morphine9	Si_Abx_Morphine1	Si_Abx_Morphine2	Si_Abx_Morphine3	Si_Abx_Morphine4	Si_Abx_Morphine5	Si_Abx_Morphine6	Si_Abx_Morphine7	log2FoldChange	pvalue	padj	GeneName	Chrom	Strand	Start	End	GeneLength	GeneType	GeneDescription	Si_Morphine10_readcount	Si_Morphine6_readcount	Si_Morphine7_readcount	Si_Morphine8_readcount	Si_Morphine9_readcount	Si_Abx_Morphine1_readcount	Si_Abx_Morphine2_readcount	Si_Abx_Morphine3_readcount	Si_Abx_Morphine4_readcount	Si_Abx_Morphine5_readcount	Si_Abx_Morphine6_readcount	Si_Abx_Morphine7_readcount	Si_Morphine10_fpkm	Si_Morphine6_fpkm	Si_Morphine7_fpkm	Si_Morphine8_fpkm	Si_Morphine9_fpkm	Si_Abx_Morphine1_fpkm	Si_Abx_Morphine2_fpkm	Si_Abx_Morphine3_fpkm	Si_Abx_Morphine4_fpkm	Si_Abx_Morphine5_fpkm	Si_Abx_Morphine6_fpkm	Si_Abx_Morphine7_fpkm
ENSMUSG00000000001	3819.47	5034.57	3400.42	2958.81	3523.79	5892.16	4791.69	4781.09	6257.15	5019.94	4821.19	4238.7	-0.42718	0.0044296	0.048262	Gnai3	chr3	-	108107280	108146146	3262	protein_coding	guanine_nucleotide_binding_protein_(G_protein)_alpha_inhibiting_3	4034	4117	3526	2655	2970	6225	5585	5486	7302	6398	4952	3566	71.6852	83.0104	63.6521	54.4047	66.1354	97.6844	83.1026	86.1862	105.397	89.0729	77.8233	72.5938
ENSMUSG00000000028	17.9896	11.0059	20.2521	22.2886	51.0179	14.198	18.875	18.3017	1.71382	18.0461	0.973585	41.6025	0.31636	0.36567	0.62591	Cdc45	chr16	-	18780447	18811987	2143	protein_coding	cell_division_cycle_45	19	9	21	20	43	15	22	21	2	23	1	35	0.513936	0.27622	0.577048	0.623827	1.4575	0.358294	0.498283	0.502184	0.0439418	0.487406	0.0239216	1.08455
ENSMUSG00000000031	181.789	150.413	187.091	81.3533	1166.29	309.516	302.001	399.151	272.497	305.998	290.128	500.419	0.032992	NA	NA	H19	chr7	-	142575529	142578143	2286	lincRNA	H19_imprinted_maternally_expressed_transcript	192	123	194	73	983	327	352	458	318	390	298	421	4.86858	3.53887	4.99735	2.13453	31.2348	7.3222	7.47381	10.2673	6.54969	7.74771	6.68272	12.2295
ENSMUSG00000000049	3.78728	11.0059	6.75069	2.22886	0	9.46532	8.57956	7.84357	0	38.4459	9.73585	5.94322	-0.45724	0.1779	NA	Apoh	chr11	+	108343354	108414396	1190	protein_coding	apolipoprotein_H	4	9	7	2	0	10	10	9	0	49	10	5	0.194846	0.497429	0.34639	0.112341	0	0.430153	0.407876	0.38758	0	1.86997	0.43079	0.279014
ENSMUSG00000000056	917.467	763.073	864.088	462.488	923.067	936.12	1243.18	877.608	1232.24	1540.98	1061.21	747.657	-0.43396	0.025161	0.13835	Narf	chr11	+	121237253	121255856	4395	protein_coding	nuclear_prelamin_A_recognition_factor	969	624	896	415	778	989	1449	1007	1438	1964	1090	629	12.7803	9.33815	12.005	6.31168	12.8583	11.5188	16.0024	11.7418	15.4053	20.294	12.714	9.50373
ENSMUSG00000000058	133.501	218.894	139.836	150.448	182.715	84.2413	48.0456	139.441	147.388	54.1382	166.483	71.3186	0.5802	0.027831	0.14658	Cav2	chr6	+	17281185	17289115	2733	protein_coding	caveolin_2	141	179	145	135	154	89	56	160	172	69	171	60	2.99059	4.30773	3.12423	3.3018	4.09301	1.66694	0.994543	3.00017	2.96318	1.14655	3.20752	1.45785
ENSMUSG00000000078	4060.91	5139.73	4879.78	5027.19	5290.43	5320.46	5858.98	5107.91	5493.65	5105.46	6037.2	4956.64	-0.14546	0.19529	0.44976	Klf6	chr13	+	5861489	5870393	4217	protein_coding	Kruppel-like_factor_6	4289	4203	5060	4511	4459	5621	6829	5861	6411	6507	6201	4170	58.9563	65.5528	70.658	71.5032	76.806	68.2307	78.6011	71.2253	71.58	70.0749	75.3826	65.6651
ENSMUSG00000000085	269.843	216.448	255.562	255.204	320.345	142.926	149.284	191.732	174.81	222.83	191.796	236.54	0.46216	0.0079867	0.069037	Scmh1	chr4	+	120405281	120530186	3544	protein_coding	sex_comb_on_midleg_homolog_1	285	177	265	229	270	151	174	220	204	284	197	199	4.66153	3.28485	4.40318	4.31915	5.5339	2.18099	2.38304	3.18123	2.71023	3.63923	2.84961	3.72874
ENSMUSG00000000088	854.977	1006.42	886.269	1006.33	455.601	1285.39	706.098	1145.16	877.475	967.426	991.109	1281.36	-0.27444	0.15485	0.39605	Cox5a	chr9	+	57521232	57532424	690	protein_coding	cytochrome_c_oxidase_subunit_Va	903	823	919	903	384	1358	823	1314	1024	1233	1018	1078	75.8606	78.4488	78.4298	87.4772	40.4244	100.744	57.893	97.5915	69.8748	81.152	75.6331	103.746
ENSMUSG00000000093	151.491	198.105	167.803	236.259	243.225	108.851	118.398	179.531	175.666	322.475	214.189	180.674	0.088106	0.70217	0.86401	Tbx2	chr11	+	85832551	85841948	3626	protein_coding	T-box_2	160	162	174	212	205	115	138	206	205	411	220	152	2.55782	2.93848	2.82577	3.90809	4.10665	1.62345	1.84725	2.91142	2.66192	5.14753	3.11034	2.78367
ENSMUSG00000000094	6.62773	3.66862	0.964384	4.45772	9.49169	0	5.14774	4.35754	0	0.784611	0	2.37729	0.39267	0.2035	NA	Tbx4	chr11	+	85886422	85916097	3153	protein_coding	T-box_4	7	3	1	4	8	0	6	5	0	1	0	2	0.128692	0.0625796	0.0186763	0.0847993	0.184301	0	0.092364	0.0812666	0	0.0144033	0	0.0421219
ENSMUSG00000000120	130.661	173.648	139.836	333.214	170.851	187.413	159.58	140.313	191.948	183.599	211.268	142.637	0.11032	0.61325	0.80964	Ngfr	chr11	-	95568818	95587735	3446	protein_coding	nerve_growth_factor_receptor_(TNFR_superfamily_member_16)	138	142	145	299	144	198	186	161	224	234	217	120	2.32135	2.71024	2.47781	5.79979	3.03535	2.94117	2.61983	2.39429	3.06057	3.0838	3.22818	2.31243
ENSMUSG00000000125	6.62773	7.33724	8.67946	3.34329	20.1699	6.62572	0	9.58659	2.57073	26.6768	1.94717	1.18864	0.14835	0.66143	NA	Wnt3	chr11	+	103774150	103817957	3076	protein_coding	wingless-type_MMTV_integration_site_family_member_3	7	6	9	3	17	7	0	11	3	34	2	1	0.131913	0.128292	0.172294	0.0651915	0.401443	0.116488	0	0.183262	0.0459203	0.50197	0.0333316	0.0215882
ENSMUSG00000000126	74.7987	79.4867	148.515	92.4976	75.9336	61.5246	92.6593	64.4916	118.253	87.0918	123.645	43.9798	0.13214	0.60344	0.80245	Wnt9a	chr11	+	59306928	59333552	3320	protein_coding	wingless-type_MMTV_integration_site_family_member_9A	79	65	154	83	64	65	108	74	138	111	127	37	1.37932	1.28769	2.73148	1.67108	1.40024	1.00218	1.57892	1.14225	1.95709	1.51834	1.961	0.740058
ENSMUSG00000000127	126.874	112.504	117.655	135.96	225.428	76.6691	102.955	128.983	89.9755	174.968	159.668	83.2051	0.25816	0.27806	0.54289	Fer	chr17	+	63896018	64139494	3008	protein_coding	fer_(fms/fps_related)_protein_kinase	134	92	122	122	190	81	120	148	105	223	164	70	2.58229	2.01162	2.38834	2.71105	4.58814	1.37841	1.93633	2.52145	1.64354	3.36676	2.79498	1.54533
ENSMUSG00000000131	771.657	915.932	772.472	959.524	1391.72	943.692	1187.41	827.933	1195.39	1030.19	672.747	779.75	0.018903	0.91761	0.96684	Xpo6	chr7	-	126101715	126200501	5028	protein_coding	exportin_6	815	749	801	861	1173	997	1384	950	1395	1313	691	656	9.39593	9.79765	9.38106	11.4463	16.9459	10.1501	13.3603	9.68265	13.0632	11.8592	7.04524	8.66385
ENSMUSG00000000134	589.868	675.026	588.274	578.389	657.3	725.99	740.416	655.374	850.911	745.381	778.868	620.472	-0.23597	0.059589	0.2321	Tfe3	chrX	+	7762560	7775202	6328	protein_coding	transcription_factor_E3	623	552	610	519	554	767	863	752	993	950	800	522	5.70688	5.73731	5.67647	5.48223	6.35923	6.20439	6.61942	6.09	7.38843	6.81777	6.48092	5.4778
ENSMUSG00000000142	383.462	234.792	570.915	263.005	546.959	463.801	508.768	415.709	641.825	340.521	268.709	312.613	-0.067238	0.77148	0.9011	Axin2	chr11	+	108920349	108950783	4260	protein_coding	axin2	405	192	592	236	461	490	593	477	749	434	276	263	5.51091	2.96433	8.18327	3.70304	7.86054	5.88784	6.75648	5.73819	8.27831	4.62664	3.32133	4.09966
ENSMUSG00000000148	229.13	182.208	213.129	125.931	173.223	274.494	163.012	220.492	157.671	239.306	166.483	241.295	-0.16017	0.41882	0.66874	Brat1	chr5	+	140705011	140719379	3854	protein_coding	BRCA1-associated_ATM_activator_1	242	149	221	113	146	290	190	253	184	305	171	203	3.63983	2.54279	3.37672	1.95985	2.75171	3.85173	2.39286	3.36415	2.24789	3.59396	2.27456	3.49773
ENSMUSG00000000149	486.665	535.618	454.225	596.22	613.401	504.502	413.535	410.48	628.971	583.751	661.064	416.025	0.051328	0.75788	0.89374	Gna12	chr5	-	140758408	140830431	3416	protein_coding	guanine_nucleotide_binding_protein_alpha_12	514	438	471	535	517	533	482	471	734	744	679	350	8.72213	8.43318	8.11928	10.4687	10.9934	7.98692	6.84864	7.06592	10.1169	9.891	10.1898	6.80381
ENSMUSG00000000154	997.947	1137.27	1134.12	1116.66	829.337	1446.3	1502.28	1546.06	1441.32	1640.62	1664.83	2208.5	-0.61983	1.671e-05	0.0012262	Slc22a18	chr7	+	143473721	143499334	1552	protein_coding	solute_carrier_family_22_(organic_cation_transporter)_member_18	1054	930	1176	1002	699	1528	1751	1774	1682	2091	1710	1858	39.3665	39.4118	44.6201	43.1551	32.715	50.3966	54.7608	58.5771	51.0274	61.1854	56.483	79.498
ENSMUSG00000000157	109.831	157.751	153.337	69.0946	170.851	186.467	233.364	261.452	250.218	243.229	240.475	118.864	-0.64591	0.0041532	0.046287	Itgb2l	chr16	-	96422288	96443619	2806	protein_coding	integrin_beta_2-like	116	129	159	62	144	197	272	300	292	310	247	100	2.39634	3.02369	3.33675	1.47693	3.72766	3.59375	4.70497	5.47898	4.89965	5.01717	4.51255	2.36654
ENSMUSG00000000159	1031.09	1293.8	981.743	1308.34	1309.85	1503.09	1725.35	1445.83	1390.76	1562.95	1659.96	1441.82	-0.35944	0.0045854	0.049409	Igsf5	chr16	+	96361668	96525580	1851	protein_coding	immunoglobulin_superfamily_member_5	1089	1058	1018	1174	1104	1588	2011	1659	1623	1992	1705	1213	34.1035	37.5937	32.3859	42.3953	43.3235	43.9151	52.7328	45.931	41.284	48.8729	47.2205	43.5168
ENSMUSG00000000167	3.78728	8.56011	1.92877	0	13.0511	0	4.28978	1.74302	2.57073	3.92306	4.86792	8.32051	0.1915	0.56124	NA	Pih1d2	chr9	+	50617321	50625000	1493	protein_coding	PIH1_domain_containing_2	4	7	2	0	11	0	5	2	3	5	5	7	0.155302	0.308371	0.0788833	0	0.535173	0	0.162549	0.0686493	0.0946087	0.152088	0.171681	0.311344
ENSMUSG00000000168	487.612	786.307	531.376	572.817	720.182	550.882	663.2	376.491	584.412	679.473	489.713	448.119	0.17906	0.31214	0.57565	Dlat	chr9	-	50634633	50659780	4035	protein_coding	dihydrolipoamide_S-acetyltransferase_(E2_component_of_pyruvate_dehydrogenase_complex)	515	643	551	514	607	582	773	432	682	866	503	377	7.39846	10.481	8.04123	8.51482	10.9271	7.38328	9.29847	5.48664	7.95812	9.74674	6.39054	6.2044
ENSMUSG00000000171	3182.26	3430.16	2889.3	3580.66	2185.46	3987.74	3389.79	3329.16	2176.55	3039.58	2859.42	3272.34	-0.042582	0.79091	0.91106	Sdhd	chr9	-	50596338	50603849	1287	protein_coding	succinate_dehydrogenase_complex_subunit_D_integral_membrane_protein	3361	2805	2996	3213	1842	4213	3951	3820	2540	3874	2937	2753	151.38	143.347	137.081	166.874	103.961	167.565	149.006	152.108	92.9233	136.699	116.987	142.046
ENSMUSG00000000182	0	1.22287	1.92877	1.11443	4.74585	0	0	0.871508	4.28455	27.4614	0	0	0.14612	0.54294	NA	Fgf23	chr6	+	127072902	127081408	1814	protein_coding	fibroblast_growth_factor_23	0	1	2	1	4	0	0	1	5	35	0	0	0	0.0362575	0.0649243	0.0368484	0.160171	0	0	0.0282507	0.129778	0.876226	0	0
ENSMUSG00000000184	608.805	453.686	630.707	542.727	2151.06	528.165	1399.33	654.502	841.485	1738.7	635.751	696.545	-0.05642	0.86073	0.94285	Ccnd2	chr6	-	127125779	127151048	5701	protein_coding	cyclin_D2	643	371	654	487	1813	558	1631	751	982	2216	653	586	6.53789	4.28014	6.75525	5.70997	23.0998	5.01018	13.886	6.75079	8.11017	17.6524	5.87185	6.82572
ENSMUSG00000000194	2783.65	3172.13	2712.81	2183.17	2181.9	3363.97	3241.36	3231.55	3778.97	3148.64	3739.54	3006.08	-0.35236	0.0071278	0.064334	Gpr107	chr2	+	31152316	31219548	6134	protein_coding	G_protein-coupled_receptor_107	2940	2594	2813	1959	1839	3554	3778	3708	4410	4013	3841	2529	27.7831	27.8139	27.0048	21.3475	21.7771	29.6581	29.8947	30.9786	33.8504	29.7105	32.1006	27.3783
ENSMUSG00000000197	24.6173	22.0117	33.7534	72.4379	67.6283	43.5405	18.875	9.58659	37.704	11.7692	44.7849	19.0183	0.50349	0.12265	0.34931	Nalcn	chr14	-	123276641	123627144	7115	protein_coding	sodium_leak_channel_non-selective	26	18	35	65	57	46	22	11	44	15	46	16	0.211824	0.166392	0.289673	0.610653	0.581917	0.330943	0.15008	0.0792289	0.29117	0.0957418	0.331433	0.14933
ENSMUSG00000000204	89.001	132.07	81.0083	157.135	277.632	63.4176	78.932	171.687	68.5527	72.9688	33.1019	202.069	0.43472	0.15221	0.39224	Slfn4	chr11	+	83175186	83190221	3963	protein_coding	schlafen_4	94	108	84	141	234	67	92	197	80	93	34	170	1.37493	1.7924	1.24816	2.37821	4.28897	0.865407	1.12678	2.54746	0.950464	1.06572	0.439813	2.84857
ENSMUSG00000000214	6.62773	9.78298	8.67946	2.22886	7.11877	0	6.86365	0	0.856909	6.27689	0	0	0.46548	0.13138	NA	Th	chr7	-	142892752	142931128	1996	protein_coding	tyrosine_hydroxylase	7	8	9	2	6	0	8	0	1	8	0	0	0.20329	0.263612	0.26552	0.066977	0.218349	0	0.194538	0	0.023589	0.182018	0	0
ENSMUSG00000000216	0	11.0059	0.964384	0	0	0	8.57956	14.8156	0	9.41533	10.7094	7.13186	-0.33029	0.26094	NA	Scnn1g	chr7	+	121734479	121768475	2991	protein_coding	sodium_channel_nonvoltage-gated_1_gamma	0	9	1	0	0	0	10	17	0	12	11	6	0	0.197907	0.0196878	0	0	0	0.162278	0.291272	0	0.182201	0.188534	0.13321
ENSMUSG00000000223	26.5109	4.89149	17.3589	45.6916	33.2209	0	9.43752	8.71508	5.14146	8.63072	7.78868	15.4524	0.93349	0.0074382	0.06624	Drp2	chrX	+	134404551	134456573	7135	protein_coding	dystrophin_related_protein_2	28	4	18	41	28	0	11	10	6	11	8	13	0.227479	0.0368724	0.148557	0.384101	0.285053	0	0.0748297	0.0718244	0.0395938	0.0700138	0.057479	0.120991
ENSMUSG00000000244	109.831	9.78298	51.1124	27.8607	4.74585	8.51879	26.5966	27.8883	1.71382	7.0615	11.683	20.2069	0.75916	0.030097	0.15358	Tspan32	chr7	+	143005046	143019644	1876	protein_coding	tetraspanin_32	116	8	53	25	4	9	31	32	2	9	12	17	3.58429	0.280474	1.66363	0.890765	0.154878	0.245572	0.802055	0.874144	0.0501957	0.217869	0.327915	0.601753
ENSMUSG00000000247	3.78728	0	0	0	0	0	0	0	0	0	0	0	0.11903	0.42095	NA	Lhx2	chr2	+	38339281	38369733	2840	protein_coding	LIM_homeobox_protein_2	4	0	0	0	0	0	0	0	0	0	0	0	0.081643	0	0	0	0	0	0	0	0	0	0	0
ENSMUSG00000000248	5.68091	0	0	4.45772	0	0	0	2.61452	0	0	0	0	0.16128	0.36713	NA	Clec2g	chr6	+	128934381	128984707	2463	protein_coding	C-type_lectin_domain_family_2_member_g	6	0	0	4	0	0	0	3	0	0	0	0	0.14121	0	0	0.108555	0	0	0	0.0624199	0	0	0	0
ENSMUSG00000000253	110.778	105.167	121.512	144.876	148.308	61.5246	90.9434	119.397	55.6991	92.5841	105.147	185.428	0.27146	0.26898	0.53345	Gmpr	chr13	+	45507444	45546382	1580	protein_coding	guanosine_monophosphate_reductase	117	86	126	130	125	65	106	137	65	118	108	156	4.29246	3.57995	4.696	5.49974	5.74664	2.10584	3.2563	4.44354	1.93698	3.39164	3.50413	6.55646
ENSMUSG00000000266	523.591	529.504	414.685	632.996	639.503	461.908	308.006	375.62	423.313	385.244	406.958	275.765	0.50752	0.0021847	0.03128	Mid2	chrX	+	140664599	140767715	6271	protein_coding	midline_2	553	433	430	568	539	488	359	431	494	491	418	232	5.11171	4.54137	4.03781	6.05435	6.24329	3.98339	2.77864	3.52214	3.70902	3.55574	3.41706	2.45671
ENSMUSG00000000275	4294.77	5350.07	3382.1	3623.01	4094.48	5006.21	4990.73	4344.47	5231.43	3646.87	3837.87	3573.06	-0.073165	0.63068	0.82184	Trim25	chr11	+	88999376	89020293	5590	protein_coding	tripartite_motif-containing_25	4536	4375	3507	3251	3451	5289	5817	4985	6105	4648	3942	3006	47.0369	51.4756	36.9435	38.8742	44.843	48.4319	50.5083	45.7003	51.4213	37.7607	36.1508	35.7091
ENSMUSG00000000276	184.63	249.466	178.411	336.558	161.359	111.691	144.995	173.43	266.499	227.537	142.143	159.278	0.30065	0.18422	0.4346	Dgke	chr11	-	89035179	89066850	8347	protein_coding	diacylglycerol_kinase_epsilon	195	204	185	302	136	118	169	199	311	290	146	134	1.3542	1.60744	1.30514	2.41842	1.1835	0.723638	0.982724	1.22177	1.75428	1.5778	0.896676	1.06605
ENSMUSG00000000278	1017.83	791.199	868.91	971.782	842.388	997.645	1010.67	947.329	910.895	1140.04	1083.6	967.556	-0.16097	0.18092	0.4309	Scpep1	chr11	-	88924020	88955465	2097	protein_coding	serine_carboxypeptidase_1	1075	647	901	872	710	1054	1178	1087	1063	1453	1113	814	29.7158	20.2928	25.3012	27.7955	24.5936	25.7284	27.266	26.5642	23.8674	31.4668	27.2088	25.7768
ENSMUSG00000000282	565.251	650.568	655.781	649.712	415.262	458.121	716.394	644.916	843.199	836.395	921.011	540.833	-0.25099	0.17323	0.42109	Mnt	chr11	+	74830920	74845725	4590	protein_coding	max_binding_protein	597	532	680	583	350	484	835	740	984	1066	946	455	7.53944	7.62315	8.7239	8.49008	5.53881	5.39762	8.82977	8.262	10.0937	10.547	10.5655	6.58265
ENSMUSG00000000290	322.865	105.167	173.589	220.657	187.461	59.6315	87.5115	168.201	54.8422	119.261	49.6528	128.374	0.88341	0.0012042	0.021579	Itgb2	chr10	+	77530252	77565708	2970	protein_coding	integrin_beta_2	341	86	180	198	158	63	102	193	64	152	51	108	6.65542	1.90448	3.56887	4.4562	3.86422	1.08581	1.66694	3.33017	1.0146	2.32419	0.880292	2.41474
ENSMUSG00000000295	65.3305	75.8181	92.5809	82.4678	135.257	68.1503	107.245	43.5754	31.7056	145.938	48.6792	74.8846	0.22026	0.43873	0.68542	Hddc2	chr10	+	31313382	31328204	2781	protein_coding	HD_domain_containing_2	69	62	96	74	114	72	125	50	37	186	50	63	1.43822	1.46631	2.03275	1.77863	2.97759	1.32526	2.18165	0.921372	0.626427	3.03737	0.921684	1.50433
ENSMUSG00000000296	26.5109	41.5777	30.8603	54.607	10.6782	19.8772	36.0342	14.8156	15.4244	30.5998	30.1811	21.3956	0.32599	0.29607	0.56044	Tpd52l1	chr10	-	31332380	31445921	1267	protein_coding	tumor_protein_D52-like_1	28	34	32	49	9	21	42	17	18	39	31	18	1.28103	1.76497	1.48726	2.58509	0.515973	0.848423	1.60897	0.687604	0.668907	1.39789	1.25429	0.943405
ENSMUSG00000000301	16.0959	6.11436	9.64384	12.2587	8.30523	4.73266	15.4432	14.8156	19.7089	18.8307	12.6566	19.0183	-0.33117	0.32112	0.58434	Pemt	chr11	-	59970614	60046489	1003	protein_coding	phosphatidylethanolamine_N-methyltransferase	17	5	10	11	7	5	18	17	23	24	13	16	0.982484	0.327872	0.587102	0.733074	0.506942	0.255175	0.871058	0.868588	1.07968	1.08666	0.664439	1.05931
ENSMUSG00000000303	8723.04	9646.02	9609.12	9131.63	14491.4	10814.1	12310.8	11356.6	11821.9	12370.2	10248	12253.7	-0.16123	0.25016	0.51388	Cdh1	chr8	+	106603351	106670246	4430	protein_coding	cadherin_1	9213	7888	9964	8194	12214	11425	14349	13031	13796	15766	10526	10309	120.552	117.111	132.448	123.637	200.27	132.015	157.215	150.744	146.629	161.623	121.807	154.531
ENSMUSG00000000305	15.1491	3.66862	2.89315	15.602	13.0511	0	9.43752	4.35754	1.71382	0.784611	0	19.0183	0.34183	0.29992	NA	Cdh4	chr2	+	179442431	179899373	6388	protein_coding	cadherin_4	16	3	3	14	11	0	11	5	2	1	0	16	0.145189	0.0308881	0.0276548	0.146494	0.12508	0	0.0835801	0.0401117	0.0147413	0.00710919	0	0.166325
ENSMUSG00000000308	8268.57	10085	8989.02	10345.2	6892.16	10126.9	8191.77	9690.3	8108.93	8999.49	9989.95	10531.4	-0.069958	0.59913	0.80018	Ckmt1	chr2	+	121357714	121363737	1620	protein_coding	creatine_kinase_mitochondrial_1_ubiquitous	8733	8247	9321	9283	5809	10699	9548	11119	9463	11470	10261	8860	312.483	334.824	338.815	383.027	260.464	338.063	286.07	351.736	275.032	321.539	324.704	363.179
ENSMUSG00000000317	33.1387	12.2287	28.9315	24.5174	35.5939	15.1445	12.0114	36.6033	50.5577	40.0152	28.234	38.0366	-0.16407	0.59939	0.8002	Bcl6b	chr11	-	70224128	70229798	3366	protein_coding	B_cell_CLL/lymphoma_6_member_B	35	10	30	22	30	16	14	42	59	51	29	32	0.602742	0.195399	0.524834	0.436882	0.647394	0.243319	0.201878	0.639442	0.825292	0.688084	0.441669	0.631303
ENSMUSG00000000318	14.2023	35.4633	7.71507	21.1742	49.8314	19.8772	6.00569	14.8156	23.9935	12.5538	26.2868	33.282	0.25223	0.45274	0.69597	Clec10a	chr11	+	70156197	70170834	2332	protein_coding	C-type_lectin_domain_family_10_member_A	15	29	8	19	42	21	7	17	28	16	27	28	0.372855	0.817909	0.202011	0.544604	1.30822	0.460957	0.145695	0.373582	0.565326	0.311585	0.593538	0.797318
ENSMUSG00000000325	177.055	277.592	223.737	254.09	211.19	250.831	213.631	209.162	271.64	208.707	222.951	210.39	0.0098522	0.95118	0.98051	Arvcf	chr16	+	18348182	18407076	4800	protein_coding	armadillo_repeat_gene_deleted_in_velo-cardio-facial_syndrome	187	227	232	228	178	265	249	240	317	266	229	177	2.25828	3.11043	2.84617	3.17504	2.69364	2.82602	2.51787	2.56233	3.10948	2.51667	2.44572	2.44869
ENSMUSG00000000326	1334.07	1198.42	1493.83	1235.9	1362.06	1664.95	1881.5	1434.5	1628.13	2031.36	1774.84	1879.25	-0.3932	0.0015677	0.025227	Comt	chr16	-	18406886	18426852	1978	protein_coding	catechol-O-methyltransferase	1409	980	1549	1109	1148	1759	2193	1646	1900	2589	1823	1581	41.2916	32.5863	46.1147	37.4767	42.1577	45.5208	53.8131	42.6451	45.2269	59.4417	47.2469	53.0772
ENSMUSG00000000339	312.45	492.818	324.997	485.891	215.936	404.169	417.825	331.173	497.007	340.521	456.611	329.254	-0.10522	0.59331	0.79731	Rtca	chr3	-	116488963	116508208	1594	protein_coding	RNA_3'-terminal_phosphate_cyclase	330	403	337	436	182	427	487	380	580	434	469	277	12.0006	16.6285	12.4496	18.2833	8.29362	13.7123	14.8291	12.2169	17.132	12.3648	15.0833	11.5397
ENSMUSG00000000340	188.417	232.346	183.233	235.145	364.244	154.285	203.336	217.005	142.247	212.63	245.343	288.84	0.18274	0.38237	0.63856	Dbt	chr3	+	116513070	116549976	3296	protein_coding	dihydrolipoamide_branched_chain_transacylase_E2	199	190	190	211	307	163	237	249	166	271	252	243	3.4998	3.79142	3.39454	4.27909	6.7657	2.53146	3.49009	3.87149	2.37132	3.73394	3.91946	4.89577
ENSMUSG00000000346	5230.23	8260.5	5216.35	7418.76	4126.51	7427.44	7310.65	6603.42	5312.84	5813.18	6045.96	6828.76	-0.092442	0.58054	0.7878	Dazap2	chr15	+	100615628	100620731	1826	protein_coding	DAZ_associated_protein_2	5524	6755	5409	6657	3478	7847	8521	7577	6200	7409	6210	5745	175.36	243.31	174.434	243.688	138.353	219.975	226.498	212.649	159.868	184.265	174.343	208.926
ENSMUSG00000000355	262.269	271.478	331.748	300.896	199.326	207.291	108.102	345.117	192.805	93.3687	215.162	262.69	0.36598	0.13438	0.36709	Mcts1	chrX	+	38600578	38613426	783	protein_coding	malignant_T_cell_amplified_sequence_1	277	222	344	270	168	219	126	396	225	119	221	221	20.5067	18.6478	25.8709	23.0493	15.5851	14.317	7.8106	25.9179	13.5298	6.90193	14.4692	18.7427
ENSMUSG00000000359	39.7664	48.9149	50.148	32.3185	46.272	22.7168	51.4774	38.3463	39.4178	48.6459	32.1283	58.2435	0.055338	0.83168	0.92939	Rem1	chr2	+	152626951	152635198	1663	protein_coding	rad_and_gem_related_GTP_binding_protein_1	42	40	52	29	39	24	60	44	46	62	33	49	1.46398	1.58199	1.8413	1.16563	1.70347	0.738735	1.75119	1.3559	1.30237	1.69311	1.01727	1.95662
ENSMUSG00000000365	1.89364	0	1.92877	0	0	0	0	1.74302	0	0	0	0	0.075784	0.6093	NA	Rnf17	chr14	+	56402697	56525032	5148	protein_coding	ring_finger_protein_17	2	0	2	0	0	0	0	2	0	0	0	0	0.02252	0	0.0228774	0	0	0	0	0.0199094	0	0	0	0
ENSMUSG00000000374	1806.53	1928.47	1964.45	1936.88	2450.04	2455.3	2977.11	2360.91	2645.28	3148.64	2187.64	2194.24	-0.33414	0.014965	0.099424	Trappc10	chr10	-	78186725	78244642	5048	protein_coding	trafficking_protein_particle_complex_10	1908	1577	2037	1738	2065	2594	3470	2709	3087	4013	2247	1846	21.9097	20.547	23.7622	23.0137	29.7141	26.3039	33.3646	27.5014	28.793	36.1023	22.819	24.2837
ENSMUSG00000000378	373.047	295.935	310.532	349.931	323.904	298.158	350.904	386.078	377.897	300.506	347.57	391.064	-0.078388	0.57635	0.78572	Ccm2	chr11	+	6546887	6596744	1858	protein_coding	cerebral_cavernous_malformation_2	394	242	322	314	273	315	409	443	441	383	357	329	12.2922	8.56653	10.2053	11.2964	10.6728	8.6783	10.6845	12.2187	11.1754	9.36134	9.84998	11.7585
ENSMUSG00000000384	533.059	574.75	726.181	541.613	936.118	586.85	794.468	739.91	690.669	701.442	724.347	891.483	-0.13702	0.4081	0.6607	Tbrg4	chr11	-	6615598	6626067	2347	protein_coding	transforming_growth_factor_beta_regulated_gene_4	563	470	753	486	789	620	926	849	806	894	744	750	13.9051	13.171	18.8928	13.8414	24.4189	13.5222	19.1502	18.5379	16.1693	17.2985	16.2507	21.2202
ENSMUSG00000000385	285.939	942.835	342.356	302.01	370.176	965.463	1111.91	1033.61	1167.97	746.165	900.566	782.128	-0.95703	3.798e-05	0.0021521	Tmprss2	chr16	-	97564684	97611195	3159	protein_coding	transmembrane_protease_serine_2	302	771	355	271	312	1020	1296	1186	1363	951	925	658	5.5416	16.0524	6.61749	5.73424	7.17408	16.528	19.9127	19.2398	20.315	13.6715	15.0108	13.8318
ENSMUSG00000000386	62.49	18.3431	94.5096	72.4379	109.154	57.7385	29.1705	47.0614	71.1235	25.8922	40.8905	22.5842	0.57163	0.060124	0.23348	Mx1	chr16	-	97447035	97462907	3385	protein_coding	MX_dynamin-like_GTPase_1	66	15	98	65	92	61	34	54	83	33	42	19	1.13022	0.291453	1.70483	1.28354	1.9742	0.922446	0.487524	0.817525	1.15449	0.442731	0.636068	0.372732
ENSMUSG00000000392	32.1918	17.1202	36.6466	24.5174	45.0855	45.4335	8.57956	23.5307	31.7056	12.5538	15.5774	24.9615	0.30302	0.34251	0.60395	Fap	chr2	-	62500943	62574075	2867	protein_coding	fibroblast_activation_protein	34	14	38	22	38	48	10	27	37	16	16	21	0.68743	0.321171	0.780496	0.512922	0.962758	0.857005	0.169296	0.482616	0.607636	0.253441	0.286092	0.4864
ENSMUSG00000000394	57.7559	50.1378	72.3288	30.0896	140.002	79.5087	29.1705	120.268	57.4129	109.846	88.5962	231.786	-0.39424	0.20716	0.46479	Gcg	chr2	-	62474530	62483650	1088	protein_coding	glucagon	61	41	75	27	118	84	34	138	67	140	91	195	3.24996	2.47851	4.05926	1.65879	7.87797	3.95203	1.51679	6.50004	2.89945	5.84365	4.28771	11.9017
ENSMUSG00000000399	1230.86	1412.42	1362.67	1593.63	1419.01	1409.39	1596.66	1384.83	1530.44	1460.16	1548.97	1911.34	-0.13715	0.26848	0.53305	Ndufa9	chr6	-	126821863	126849144	1322	protein_coding	NADH_dehydrogenase_(ubiquinone)_1_alpha_subcomplex_9	1300	1155	1413	1430	1196	1489	1861	1589	1786	1861	1591	1608	57.0019	57.4627	62.9398	72.3037	65.7145	57.6545	68.3267	61.5968	63.6091	63.9293	61.6952	80.7712
ENSMUSG00000000402	2.84046	0	0.964384	6.68658	0	6.62572	0	0	0	0	0	0	0.10621	0.59672	NA	Egfl6	chrX	-	166523007	166585720	2704	protein_coding	EGF-like-domain_multiple_6	3	0	1	6	0	7	0	0	0	0	0	0	0.064312	0	0.0217775	0.14832	0	0.132514	0	0	0	0	0	0
ENSMUSG00000000409	171.374	48.9149	90.6521	92.4976	34.4074	53.9523	72.9263	50.5475	17.9951	58.8458	23.366	39.2252	0.70845	0.021031	0.12294	Lck	chr4	-	129548344	129573641	2185	protein_coding	lymphocyte_protein_tyrosine_kinase	181	40	94	83	29	57	85	58	21	75	24	33	4.80181	1.20405	2.53333	2.53912	0.964068	1.33534	1.88818	1.36032	0.45252	1.55882	0.563083	1.00292
ENSMUSG00000000411	4.73409	7.33724	0.964384	6.68658	0	0	0	0.871508	0	0	0	0	0.51864	0.03557	NA	Tssk3	chr4	-	129489014	129491022	1280	protein_coding	testis-specific_serine_kinase_3	5	6	1	6	0	0	0	1	0	0	0	0	0.226432	0.308302	0.046005	0.313327	0	0	0	0.0400365	0	0	0	0
ENSMUSG00000000416	41.66	22.0117	61.7206	34.5473	61.696	10.4119	19.733	33.1173	53.9853	18.8307	11.683	11.8864	0.66269	0.040402	0.18439	Cttnbp2	chr6	-	18366478	18514869	5905	protein_coding	cortactin_binding_protein_2	44	18	64	31	52	11	23	38	63	24	12	10	0.431927	0.200488	0.638226	0.350912	0.639653	0.0953548	0.189053	0.329784	0.502331	0.184577	0.104178	0.112456
ENSMUSG00000000420	2903.89	2714.78	2658.81	2581.02	3852.44	3014.7	4466.52	2853.32	3549.32	4446.39	3393.92	3234.3	-0.26304	0.089956	0.29292	Galnt1	chr18	+	24205344	24286818	4108	protein_coding	UDP-N-acetyl-alpha-D-galactosamine:polypeptide_N-acetylgalactosaminyltransferase_1	3067	2220	2757	2316	3247	3185	5206	3274	4142	5667	3486	2721	43.2774	35.5433	39.5204	37.6846	57.4134	39.6871	61.5105	40.8427	47.4733	62.6481	43.5021	43.9846
ENSMUSG00000000439	231.971	261.695	206.378	281.951	154.24	205.397	290.847	236.179	205.658	218.122	316.415	191.372	-0.060359	0.74866	0.88862	Mkrn2	chr6	+	115601938	115618670	2240	protein_coding	makorin_ring_finger_protein_2	245	214	214	253	130	217	339	271	240	278	325	161	6.34009	6.28349	5.62575	7.54968	4.21557	4.95886	7.3456	6.19994	5.04467	5.63614	7.43787	4.77287
ENSMUSG00000000440	130.661	496.486	143.693	191.682	64.0689	492.197	368.063	257.966	334.195	156.922	271.63	349.461	-0.49518	0.087218	0.28687	Pparg	chr6	+	115361221	115490401	1857	protein_coding	peroxisome_proliferator_activated_receptor_gamma	138	406	149	172	54	520	429	296	390	200	279	294	4.30769	14.3797	4.72486	6.19117	2.11224	14.3338	11.213	8.16856	9.88831	4.89106	7.70203	10.5133
ENSMUSG00000000441	2093.42	2418.84	1928.77	2042.75	1511.55	2306.7	2226.4	2354.81	2251.96	1572.36	2323.95	2247.73	-0.12145	0.40167	0.6554	Raf1	chr6	-	115618067	115676635	3968	protein_coding	v-raf-leukemia_viral_oncogene_1	2211	1978	2000	1833	1274	2437	2595	2702	2628	2004	2387	1891	32.2994	32.7861	29.6806	30.8778	23.3216	31.4379	31.7425	34.8963	31.1834	22.9357	30.8385	31.6462
ENSMUSG00000000486	241.439	80.7096	147.551	241.831	35.5939	9.46532	48.0456	135.955	14.5675	15.6922	10.7094	147.392	0.63829	0.065881	0.24565	2022-09-01	chr7	-	127214447	127218498	1486	protein_coding	septin_1	255	66	153	217	30	10	56	156	17	20	11	124	9.94716	2.92119	6.063	9.76106	1.46644	0.34447	1.82913	5.37987	0.538641	0.611218	0.379478	5.54122
ENSMUSG00000000489	142.023	188.322	149.48	108.1	167.291	224.328	162.154	181.274	140.533	198.507	208.347	184.24	-0.27646	0.13066	0.36209	Pdgfb	chr15	-	79995900	80014808	2918	protein_coding	platelet_derived_growth_factor_B_polypeptide	150	154	155	97	141	237	189	208	164	253	214	155	2.97978	3.47113	3.12796	2.22199	3.5099	4.15751	3.14378	3.65295	2.64623	3.9375	3.7596	3.52735
ENSMUSG00000000530	457.313	375.422	265.206	298.667	562.383	296.265	248.807	337.274	437.881	437.813	340.755	328.066	0.16007	0.419	0.66876	Acvrl1	chr15	+	101128522	101145336	3640	protein_coding	activin_A_receptor_type_II-like_1	483	307	275	268	474	313	290	387	511	558	350	276	7.69172	5.54718	4.44883	4.92141	9.45885	4.40162	3.86698	5.44848	6.60981	6.96174	4.92924	5.03512
ENSMUSG00000000531	27.4577	95.3841	71.3644	83.5822	45.0855	40.7009	78.932	47.0614	67.6958	59.6304	73.0188	41.6025	0.11429	0.67429	0.8477	Grasp	chr15	+	101224207	101232755	2013	protein_coding	GRP1_(general_receptor_for_phosphoinositides_1)-associated_scaffold_protein	29	78	74	75	38	43	92	54	79	76	75	35	0.835087	2.54851	2.16472	2.49043	1.3712	1.09344	2.2183	1.37473	1.84779	1.71457	1.90999	1.15459
ENSMUSG00000000532	1399.4	1214.31	1308.67	750.011	1082.05	1623.3	1499.71	1547.8	1642.7	1630.42	1107.94	1479.86	-0.36482	0.023066	0.1313	Acvr1b	chr15	+	101174067	101213679	4413	protein_coding	activin_A_receptor_type_1B	1478	993	1357	673	912	1715	1748	1776	1917	2078	1138	1245	19.4141	14.7996	18.1076	10.1938	15.0114	19.893	19.2257	20.6241	20.453	21.3844	13.2197	18.7343
ENSMUSG00000000538	3742.77	5015	3625.12	3665.36	3364.81	4553.77	4347.26	3788.44	4911.8	4035.25	4130.92	3225.98	-0.089532	0.5245	0.74915	Tom1l2	chr11	-	60226714	60352905	4999	protein_coding	target_of_myb1-like_2_(chicken)	3953	4101	3759	3289	2836	4811	5067	4347	5732	5143	4243	2714	45.8375	53.9563	44.2796	43.9781	41.2083	49.2631	49.1975	44.5628	53.9874	46.7217	43.5114	36.052
ENSMUSG00000000544	7349.21	7480.31	8397.86	7770.92	7407.08	9438.82	10207.1	8781.31	9286.33	9329.81	9460.32	9881.2	-0.29842	0.0015915	0.025379	Gpa33	chr1	+	166130238	166166510	2515	protein_coding	glycoprotein_A33_(transmembrane)	7762	6117	8708	6973	6243	9972	11897	10076	10837	11891	9717	8313	178.901	159.969	203.89	185.327	180.309	202.962	229.602	205.313	202.881	214.717	198.065	219.494
ENSMUSG00000000552	84.2669	95.3841	95.474	59.0648	83.0523	94.6532	118.398	75.8212	71.9804	84.738	70.0981	49.923	0.038157	0.86604	0.94493	Zfp385a	chr15	-	103313895	103340086	2291	protein_coding	zinc_finger_protein_385A	89	78	99	53	70	100	138	87	84	108	72	42	2.25187	2.23926	2.54463	1.54635	2.21939	2.23432	2.92368	1.94608	1.72633	2.14084	1.61109	1.21738
ENSMUSG00000000555	513.176	1005.2	760.899	1739.62	2871.24	1936.6	3150.42	2043.69	1988.03	1713.59	713.637	1891.13	-0.3411	0.2807	0.54527	Itga5	chr15	-	103344289	103366763	4379	protein_coding	integrin_alpha_5_(fibronectin_receptor_alpha)	542	822	789	1561	2420	2046	3672	2345	2320	2184	733	1591	7.17467	12.3462	10.61	23.8278	40.1423	23.9167	40.7008	27.4431	24.9449	22.6497	8.58108	24.1267
ENSMUSG00000000561	300.142	297.158	239.167	201.712	423.567	343.591	226.5	288.469	250.218	138.092	233.66	260.313	0.20972	0.32172	0.58487	Wdr77	chr3	+	105959369	105984600	4286	protein_coding	WD_repeat_domain_77	317	243	248	181	357	363	264	331	292	176	240	219	4.28731	3.72897	3.40733	2.82282	6.05031	4.33535	2.9897	3.95769	3.20775	1.86486	2.8706	3.39308
ENSMUSG00000000562	5.68091	3.66862	9.64384	0	5.93231	0	19.733	6.10056	2.57073	0	0	1.18864	0.05499	0.8524	NA	Adora3	chr3	+	105870858	105908928	2370	protein_coding	adenosine_A3_receptor	6	3	10	0	5	0	23	7	3	0	0	1	0.146751	0.0832546	0.248466	0	0.153244	0	0.471037	0.151362	0.0595995	0	0	0.0280191
ENSMUSG00000000563	3919.83	4299.62	3665.62	3956.22	2485.64	5104.65	4476.82	4484.78	3434.49	4205.52	4351.92	4917.42	-0.25865	0.083326	0.2792	Atp5f1	chr3	-	105942698	105960099	2527	protein_coding	ATP_synthase_H+_transporting_mitochondrial_F0_complex_subunit_B1	4140	3516	3801	3550	2095	5393	5218	5146	4008	5360	4470	4137	94.967	91.5122	88.5742	93.9029	60.2199	109.243	100.225	104.359	74.6779	96.3263	90.6808	108.713
ENSMUSG00000000567	56.8091	57.475	57.8631	104.756	131.697	93.7067	61.7729	124.626	95.1169	117.692	31.1547	90.3369	-0.085809	0.75662	0.89333	Sox9	chr11	+	112782224	112787760	4135	protein_coding	SRY_(sex_determining_region_Y)-box_9	60	47	60	94	111	99	72	143	111	150	32	76	0.841111	0.74758	0.854457	1.51953	1.94988	1.22555	0.845147	1.77226	1.26391	1.64741	0.396723	1.22051
ENSMUSG00000000568	1016.88	1535.93	1143.76	1703.96	1156.8	1242.8	844.229	1289.83	954.597	729.688	922.958	1681.93	0.23803	0.2254	0.48571	Hnrnpd	chr5	-	99958426	99978938	4320	protein_coding	heterogeneous_nuclear_ribonucleoprotein_D	1074	1256	1186	1529	975	1313	984	1480	1114	930	948	1415	14.4111	19.1223	16.1665	23.6581	16.3939	15.5579	11.0557	17.5567	12.1415	9.77652	11.2496	21.7508
ENSMUSG00000000579	64.3837	47.692	63.6494	55.7215	21.3563	76.6691	48.9035	61.0056	41.1316	29.0306	65.2302	57.0549	-0.074245	0.78569	0.90844	Dynlt1c	chr17	+	6601671	6609774	3250	protein_coding	dynein_light_chain_Tctex-type_1C	68	39	66	50	18	81	57	70	48	37	67	48	1.21284	0.789254	1.19585	1.02835	0.4023	1.27577	0.851269	1.10378	0.695388	0.517015	1.05683	0.980754
ENSMUSG00000000581	438.377	522.167	413.721	566.13	379.668	494.09	441.847	498.503	388.18	364.06	568.573	558.663	-0.026629	0.8696	0.94638	C1d	chr11	+	17257579	17269176	2981	protein_coding	C1D_nuclear_receptor_co-repressor	463	427	429	508	320	522	515	572	453	464	584	470	9.00319	9.42109	8.47442	11.3909	7.79739	8.96352	8.38534	9.83331	7.15494	7.06873	10.043	10.4698
ENSMUSG00000000594	756.508	485.48	612.384	659.742	564.756	272.601	520.779	335.531	343.621	550.797	482.898	410.082	0.5213	0.0048803	0.051676	Gm2a	chr11	+	55098115	55113029	4127	protein_coding	GM2_ganglioside_activator_protein	799	397	635	592	476	288	607	385	401	702	496	345	11.2225	6.32691	9.06054	9.58834	8.37787	3.57214	7.13887	4.78071	4.57488	7.72481	6.16113	5.5512
ENSMUSG00000000600	420.388	350.964	404.077	351.045	435.431	380.506	246.233	440.983	441.308	273.045	285.26	380.366	0.15565	0.37657	0.63378	Krit1	chr5	+	3803165	3844515	6105	protein_coding	KRIT1_ankyrin_repeat_containing	444	287	419	315	367	402	287	506	515	348	293	320	4.21575	3.09194	4.0415	3.4489	4.36658	3.37062	2.28177	4.24747	3.97183	2.58868	2.46034	3.4807
ENSMUSG00000000605	1126.71	805.873	1077.22	1102.17	1235.11	1184.11	912.866	1103.33	1389.05	1163.58	1441.88	1060.27	-0.13413	0.37164	0.63037	Clcn4-2	chr7	-	7282316	7299511	4578	protein_coding	chloride_channel_4-2	1190	659	1117	989	1041	1251	1064	1266	1621	1483	1481	892	15.0678	9.46771	14.3679	14.4403	16.5172	13.9879	11.2808	14.1718	16.6716	14.7113	16.5841	12.9387
ENSMUSG00000000617	11.3618	0	7.71507	1.11443	0	0	2.57387	4.35754	0	0	0	0	0.27017	0.25907	NA	Grm6	chr11	+	50850685	50866208	4330	protein_coding	glutamate_receptor_metabotropic_6	12	0	8	1	0	0	3	5	0	0	0	0	0.160646	0	0.108797	0.0154372	0	0	0.0336286	0.0591763	0	0	0	0
ENSMUSG00000000627	32.1918	13.4516	16.3945	28.9752	0	23.6633	0	3.48603	17.1382	12.5538	11.683	16.641	0.25771	0.45782	0.69995	Sema4f	chr6	-	82911885	82939769	4086	protein_coding	sema_domain_immunoglobulin_domain_(Ig)_TM_domain_and_short_cytoplasmic_domain	34	11	17	26	0	25	0	4	20	16	12	14	0.482345	0.177064	0.244999	0.425335	0	0.313193	0	0.0501681	0.230463	0.177831	0.150555	0.227526
ENSMUSG00000000628	126.874	237.237	199.628	198.368	8483.2	151.445	509.626	253.609	356.474	505.29	308.626	477.835	0.79437	NA	NA	Hk2	chr6	-	82725025	82774454	5513	protein_coding	hexokinase_2	134	194	207	178	7150	160	594	291	416	644	317	402	1.40895	2.31446	2.21104	2.15818	94.2062	1.4856	5.22966	2.70502	3.55283	5.30497	2.94771	4.84217
ENSMUSG00000000631	3756.98	4677.49	5062.05	3547.23	5916.89	5341.28	7001.78	5689.2	8546.81	8264.31	6614.53	5844.56	-0.52491	0.0013729	0.023294	Myo18a	chr11	+	77763246	77865980	7513	protein_coding	myosin_XVIIIA	3968	3825	5249	3183	4987	5643	8161	6528	9974	10533	6794	4917	30.6151	33.4852	41.1413	28.3191	48.2156	38.4474	52.7236	44.5279	62.5065	63.6684	46.358	43.4599
ENSMUSG00000000632	23.6705	26.9032	27.0028	32.3185	55.7637	17.9841	17.1591	17.4302	18.852	13.3384	10.7094	14.2637	0.82428	0.0053555	0.055179	Sez6	chr11	+	77930800	77979048	4523	protein_coding	seizure_related_gene_6	25	22	28	29	47	19	20	20	22	17	11	12	0.320399	0.319913	0.364541	0.428576	0.754801	0.215029	0.214624	0.226605	0.229016	0.17069	0.124675	0.17618
ENSMUSG00000000673	75.7455	15.8973	33.7534	89.1544	0	18.9306	28.3126	35.7318	3.42764	1.56922	0	61.8095	0.2555	0.39933	0.65269	Haao	chr17	-	83831356	83846790	1222	protein_coding	3-hydroxyanthranilate_34-dioxygenase	80	13	35	80	0	20	33	41	4	2	0	52	3.79486	0.699693	1.6866	4.37597	0	0.837777	1.31074	1.71941	0.15412	0.0743265	0	2.82575
ENSMUSG00000000682	701.593	173.648	311.496	359.961	111.527	120.21	109.818	288.469	57.4129	83.9534	50.6264	334.009	0.68336	0.047433	0.20242	Cd52	chr4	-	134082448	134095082	514	protein_coding	CD52_antigen	741	142	323	323	94	127	128	331	67	107	52	281	83.5666	18.1702	37.0045	42.0045	13.2839	12.6477	12.0871	33.0013	6.13735	9.45379	5.18625	36.3032
ENSMUSG00000000686	16.0959	17.1202	16.3945	27.8607	14.2375	21.7702	30.0285	19.1732	13.7105	101.215	50.6264	13.0751	-0.61009	0.069751	0.2537	Abhd15	chr11	+	77515121	77538607	2662	protein_coding	abhydrolase_domain_containing_15	17	14	17	25	12	23	35	22	16	129	52	11	0.370185	0.345904	0.376059	0.627752	0.327442	0.442272	0.638168	0.423526	0.282997	2.20073	1.0014	0.274402
ENSMUSG00000000690	424.175	451.24	529.447	349.931	198.139	473.266	201.62	532.491	538.139	398.582	355.358	402.95	-0.075288	0.74057	0.88458	Hoxb6	chr11	+	96292476	96301569	1964	protein_coding	homeobox_B6	448	369	549	314	167	500	235	611	628	508	365	339	13.2225	12.3572	16.4606	10.6867	6.17641	13.0316	5.80767	15.9428	15.0552	11.7465	9.52718	11.462
ENSMUSG00000000693	76.6923	44.0234	41.4685	27.8607	58.1366	12.3049	16.3012	47.0614	50.5577	97.2918	34.0755	23.7729	0.20906	0.51687	0.74376	Loxl3	chr6	+	83034173	83052562	4098	protein_coding	lysyl_oxidase-like_3	81	36	43	25	49	13	19	54	59	124	35	20	1.14575	0.577785	0.61789	0.407778	0.868531	0.162383	0.225039	0.675286	0.677875	1.37415	0.437834	0.324086
ENSMUSG00000000706	0	1.22287	0	0	5.93231	0	0	0	0	0	0	1.18864	0.14513	0.35719	NA	Btn1a1	chr13	-	23456992	23465901	3423	protein_coding	butyrophilin_subfamily_1_member_A1	0	1	0	0	5	0	0	0	0	0	0	1	0	0.0192145	0	0	0.106102	0	0	0	0	0	0	0.0193997
ENSMUSG00000000708	916.521	1081.02	881.447	1102.17	1577.99	1142.46	714.678	743.396	946.028	637.889	869.411	808.278	0.38093	0.030514	0.15474	Kat2b	chr17	+	53566861	53672720	4653	protein_coding	K(lysine)_acetyltransferase_2B	968	884	914	989	1330	1207	833	853	1104	813	893	680	12.0592	12.4955	11.5672	14.2076	20.7625	13.2783	8.68935	9.39468	11.1713	7.93492	9.83856	9.70461
ENSMUSG00000000711	2100.04	1792.73	2223.87	1790.89	1631.38	2223.4	3015.72	2176.16	2040.3	2297.34	1916.99	1956.51	-0.21667	0.12987	0.36058	Rab5b	chr10	-	128677193	128696268	3166	protein_coding	RAB5B_member_RAS_oncogene_family	2218	1466	2306	1607	1375	2349	3515	2497	2381	2928	1969	1646	40.6095	30.455	42.8907	33.9282	31.5466	37.9789	53.8877	40.4179	35.4094	41.9996	31.8822	34.524
ENSMUSG00000000724	2.84046	6.11436	0.964384	0	3.55939	0	0	0	1.71382	0	5.84151	1.18864	0.18361	0.47702	NA	Cryba1	chr11	-	77718615	77725283	1377	protein_coding	crystallin_beta_A1	3	5	1	0	3	0	0	0	2	0	6	1	0.126289	0.23882	0.0427642	0	0.158252	0	0	0	0.0683857	0	0.223373	0.0482246
ENSMUSG00000000730	0	4.89149	4.82192	0	0	4.73266	0	2.61452	0	0	0	0	0.083464	0.68046	NA	Dnmt3l	chr10	+	78041947	78063622	1822	protein_coding	DNA_(cytosine-5-)-methyltransferase_3-like	0	4	5	0	0	5	0	3	0	0	0	0	0	0.144393	0.161598	0	0	0.140473	0	0.0843799	0	0	0	0
ENSMUSG00000000731	5.68091	0	8.67946	2.22886	0	0	0	7.84357	0	0	0	0	0.16968	0.43414	NA	Aire	chr10	-	78030022	78043610	2966	protein_coding	autoimmune_regulator_(autoimmune_polyendocrinopathy_candidiasis_ectodermal_dystrophy)	6	0	9	2	0	0	0	9	0	0	0	0	0.117262	0	0.178684	0.0450728	0	0	0	0.155502	0	0	0	0
ENSMUSG00000000732	403.345	314.278	302.817	326.528	181.529	214.863	323.45	428.782	239.078	299.721	195.69	439.798	0.00043817	0.99842	0.9993	Icosl	chr10	+	78069360	78079525	2756	protein_coding	icos_ligand	426	257	314	293	153	227	377	492	279	382	201	370	8.96	6.13323	6.70911	7.10631	4.03249	4.21615	6.63953	9.14854	4.76644	6.29462	3.73878	8.91507
ENSMUSG00000000738	1001.73	1310.92	1122.54	1403.07	984.763	1579.76	1844.61	1548.67	1870.63	1492.33	1884.86	1709.27	-0.52843	8.5896e-05	0.0036434	Spg7	chr8	+	123062942	123097760	3385	protein_coding	spastic_paraplegia_7_homolog_(human)	1058	1072	1164	1259	830	1669	2150	1777	2183	1902	1936	1438	18.1178	20.8291	20.2492	24.8613	17.8107	25.2387	30.8287	26.9026	30.3644	25.5174	29.3197	28.21
ENSMUSG00000000739	3.78728	3.66862	1.92877	2.22886	14.2375	17.9841	6.00569	0.871508	0	0	2.92075	3.56593	0.059362	0.85148	NA	Sult5a1	chr8	-	123142847	123158315	1150	protein_coding	sulfotransferase_family_5A_member_1	4	3	2	2	12	19	7	1	0	0	3	3	0.201623	0.171577	0.102411	0.116249	0.757957	0.845718	0.295444	0.0445623	0	0	0.133732	0.173231
ENSMUSG00000000740	7033.92	8201.81	8608.09	7435.47	5611.96	6958.9	8184.9	6709.74	8737.05	10163.1	11767.7	10495.7	-0.27051	0.096655	0.3037	Rpl13	chr8	+	123102350	123105244	1969	protein_coding	ribosomal_protein_L13	7429	6707	8926	6672	4730	7352	9540	7699	10196	12953	12087	8830	218.707	224.036	266.947	226.499	174.492	191.13	235.168	200.38	243.811	298.751	314.692	297.795
ENSMUSG00000000743	3717.21	5873.46	4284.76	5021.62	2536.66	5895	6065.75	4789.81	6413.11	4978.36	6673.92	5671.02	-0.40351	0.020503	0.1208	Chmp1a	chr8	-	123204264	123212763	2140	protein_coding	charged_multivesicular_body_protein_1A	3926	4803	4443	4506	2138	6228	7070	5496	7484	6345	6855	4771	106.344	147.616	122.258	140.745	72.5697	148.972	160.354	131.613	164.661	134.649	164.213	148.046
ENSMUSG00000000751	545.368	402.325	388.647	626.309	452.042	330.34	319.16	389.564	332.481	468.413	379.698	322.122	0.38667	0.019057	0.11543	Rpa1	chr11	-	75298166	75348324	5077	protein_coding	replication_protein_A1	576	329	403	562	381	349	372	447	388	597	390	271	6.57647	4.2621	4.67426	7.39921	5.45104	3.51875	3.5564	4.51197	3.59827	5.34014	3.93795	3.54458
ENSMUSG00000000753	24.6173	29.3489	38.5754	36.7762	18.9834	10.4119	21.4489	18.3017	13.7105	14.9076	28.234	24.9615	0.50281	0.093636	0.299	Serpinf1	chr11	-	75409769	75422701	1832	protein_coding	serine_(or_cysteine)_peptidase_inhibitor_clade_F_member_1	26	24	40	33	16	11	25	21	16	19	29	21	0.82267	0.861631	1.28573	1.20405	0.634389	0.307353	0.662354	0.587435	0.41121	0.470992	0.811494	0.761195
ENSMUSG00000000759	391.983	495.263	467.726	436.856	261.022	331.286	388.654	474.1	302.489	415.844	338.807	556.285	0.032082	0.8648	0.94461	Tubgcp3	chr8	-	12614277	12672248	5724	protein_coding	tubulin_gamma_complex_associated_protein_3	414	405	485	392	220	350	453	544	353	530	348	468	4.19255	4.65362	4.9895	4.57765	2.7918	3.12996	3.84126	4.87041	2.90365	4.20496	3.11668	5.42936
ENSMUSG00000000776	80.4796	53.8064	101.26	66.8658	130.511	82.3483	99.5229	80.1787	45.4162	71.3996	47.7056	115.298	0.13825	0.59061	0.79499	Polr3d	chr14	-	70438748	70443471	2049	protein_coding	polymerase_(RNA)_III_(DNA_directed)_polypeptide_D	85	44	105	60	110	87	116	92	53	91	49	97	2.40466	1.41236	3.0176	1.95734	3.89953	2.17344	2.74784	2.30097	1.21788	2.0169	1.22593	3.14363
ENSMUSG00000000782	310.557	125.956	141.764	176.08	115.087	74.776	113.25	128.112	155.101	73.7534	76.9132	124.808	0.60264	0.015666	0.10195	Tcf7	chr11	-	52252371	52283014	2471	protein_coding	transcription_factor_7_T_cell_specific	328	103	147	158	97	79	132	147	181	94	79	105	7.69447	2.74157	3.50315	4.27406	2.85141	1.63653	2.59284	3.04867	3.44886	1.72759	1.63896	2.82175
ENSMUSG00000000787	4375.25	5101.82	4113.1	5402.75	8461.85	5625.24	3924.29	4863.01	5609.33	3441.3	4727.73	4591.73	0.21327	0.23467	0.49733	Ddx3x	chrX	+	13280970	13294052	4692	protein_coding	DEAD/H_(Asp-Glu-Ala-Asp/His)_box_polypeptide_3_X-linked	4621	4172	4265	4848	7132	5943	4574	5580	6546	4386	4856	3863	57.0894	58.4819	53.5273	69.0654	110.412	64.8362	47.3166	60.9456	65.6882	42.4518	53.0559	54.6725
ENSMUSG00000000791	22.7237	24.4575	14.4658	18.9453	75.9336	30.289	5.14774	20.9162	2.57073	22.7537	11.683	4.75458	0.65404	0.059648	0.2322	Il12rb1	chr8	+	70808449	70821424	2873	protein_coding	interleukin_12_receptor_beta_1	24	20	15	17	64	32	6	24	3	29	12	4	0.484232	0.457857	0.307447	0.395521	1.6181	0.570144	0.101366	0.428096	0.0491649	0.458403	0.214121	0.0924542
ENSMUSG00000000792	8.52137	4.89149	3.85754	10.0299	11.8646	5.67919	0	6.10056	3.42764	15.6922	1.94717	2.37729	0.25797	0.45407	NA	Slc5a5	chr8	-	70882889	70892757	2928	protein_coding	solute_carrier_family_5_(sodium_iodide_symporter)_member_5	9	4	4	9	10	6	0	7	4	20	2	2	0.178176	0.0898513	0.0804458	0.20546	0.248079	0.104894	0	0.122516	0.0643218	0.310202	0.0350164	0.0453588
ENSMUSG00000000794	134.448	158.973	112.833	184.995	392.719	151.445	170.733	52.2905	227.938	129.461	62.3094	47.5458	0.53771	0.072909	0.25946	Kcnn3	chr3	+	89520164	89672072	5254	protein_coding	potassium_intermediate/small_conductance_calcium-activated_channel_subfamily_N_member_3	142	130	117	166	331	160	199	60	266	165	64	40	1.56666	1.62738	1.31133	2.1119	4.57614	1.55883	1.83839	0.585231	2.38375	1.4262	0.624458	0.505559
ENSMUSG00000000804	1264	944.058	1049.25	961.753	1388.16	948.425	1056.14	984.804	1419.04	1120.42	1022.26	815.41	0.086468	0.58288	0.78908	Usp32	chr11	-	84984442	85140161	7053	protein_coding	ubiquitin_specific_peptidase_32	1335	772	1088	863	1170	1002	1231	1130	1656	1428	1050	686	10.972	7.19911	9.08384	8.17886	12.0496	7.27216	8.47148	8.21052	11.0549	9.19474	7.63183	6.45881
ENSMUSG00000000805	3248.54	3410.59	3318.45	3129.32	8120.14	4734.55	4881.77	4935.35	3454.2	5590.35	4359.71	8265.83	-0.25218	0.26188	0.52598	Car4	chr11	+	84957786	84966044	1256	protein_coding	carbonic_anhydrase_4	3431	2789	3441	2808	6844	5002	5690	5663	4031	7125	4478	6954	158.347	146.048	161.328	149.439	395.805	203.856	219.886	231.059	151.11	257.62	182.771	367.661
ENSMUSG00000000811	61.5432	154.082	118.619	158.249	113.9	72.883	75.5002	101.966	96.8308	81.5996	78.8603	78.4505	0.46974	0.035502	0.1701	Txnrd3	chr6	+	89643988	89675529	2836	protein_coding	thioredoxin_reductase_3	65	126	123	142	96	77	88	117	113	104	81	66	1.32857	2.92213	2.55396	3.34686	2.45882	1.38981	1.50609	2.1142	1.87604	1.66538	1.46417	1.5454
ENSMUSG00000000817	0	8.56011	6.75069	7.80101	3.55939	0	0	4.35754	0	2.35383	12.6566	7.13186	0.12696	0.67546	NA	Fasl	chr1	-	161780691	161788495	1935	protein_coding	Fas_ligand_(TNF_superfamily_member_6)	0	7	7	7	3	0	0	5	0	3	13	6	0	0.237932	0.213026	0.241809	0.112616	0	0	0.13242	0	0.0704086	0.34441	0.205908
ENSMUSG00000000823	329.493	412.108	397.326	470.289	387.973	286.799	284.841	263.195	314.486	296.583	266.762	271.011	0.47414	0.00053692	0.013111	Znf512b	chr2	-	181582103	181592803	5714	protein_coding	zinc_finger_protein_512B	348	337	412	422	327	303	332	302	367	378	274	228	3.53034	3.87905	4.24592	4.9366	4.15689	2.71439	2.82016	2.70852	3.02409	3.00425	2.45823	2.6497
ENSMUSG00000000826	3233.39	4223.8	3074.46	3137.12	3040.9	4721.3	5319.33	3893.9	4833.83	3730.04	3971.25	3296.11	-0.33157	0.024456	0.136	Dnajc5	chr2	+	181520485	181555133	6578	protein_coding	DnaJ_(Hsp40)_homolog_subfamily_C_member_5	3415	3454	3188	2815	2563	4988	6200	4468	5641	4754	4079	2773	30.0936	34.5353	28.539	28.6049	28.3019	38.8153	45.7481	34.8085	40.3768	32.8209	31.7887	27.9936
ENSMUSG00000000827	562.41	700.706	618.17	551.643	552.891	498.822	488.177	619.642	575.843	515.49	647.434	694.168	0.047869	0.73407	0.88131	Tpd52l2	chr2	+	181497142	181517966	3603	protein_coding	tumor_protein_D52-like_2	594	573	641	495	466	527	569	711	672	657	665	584	9.55652	10.4599	10.4763	9.18326	9.3947	7.48714	7.6652	10.1128	8.78162	8.28107	9.46173	10.7634
ENSMUSG00000000838	915.574	991.75	773.436	868.14	861.371	1079.99	418.683	1041.45	1036.86	461.351	769.132	954.481	0.089856	0.67073	0.84567	Fmr1	chrX	+	68678541	68717963	4409	protein_coding	fragile_X_mental_retardation_syndrome_1	967	811	802	779	726	1141	488	1195	1210	588	790	803	12.7135	12.0981	10.7115	11.8101	11.9607	13.2469	5.37224	13.8897	12.9216	6.05651	9.18544	12.0942
ENSMUSG00000000861	142.97	61.1436	159.123	120.358	71.1877	70.0434	79.7899	62.7486	75.408	84.738	57.4415	41.6025	0.61375	0.01356	0.093605	Bcl11a	chr11	+	24078056	24174123	5989	protein_coding	B_cell_CLL/lymphoma_11A_(zinc_finger_protein)	151	50	165	108	60	74	93	72	88	108	59	35	1.4615	0.549099	1.62235	1.20538	0.72771	0.632481	0.75371	0.61609	0.691828	0.818945	0.505022	0.388075
ENSMUSG00000000869	12.3086	1.22287	13.5014	3.34329	2.37292	1.89306	15.4432	8.71508	12.8536	18.0461	15.5774	2.37729	-0.31409	0.36803	NA	Il4	chr11	-	53602982	53618669	605	protein_coding	interleukin_4	13	1	14	3	2	2	18	10	15	23	16	2	1.24556	0.108713	1.36266	0.331453	0.240124	0.169217	1.44408	0.847053	1.16736	1.72646	1.35574	0.219521
ENSMUSG00000000876	1461.89	1974.94	1604.74	1332.86	462.72	1986.77	2261.57	1448.45	1610.13	1537.05	1801.13	1919.66	-0.34707	0.12049	0.34579	Pxmp4	chr2	-	154585758	154603708	2789	protein_coding	peroxisomal_membrane_protein_4	1544	1615	1664	1196	390	2099	2636	1662	1879	1959	1850	1615	32.0905	38.0855	35.1333	28.6641	10.1573	38.5242	45.8746	30.5385	31.7211	31.8986	34.0045	38.4526
ENSMUSG00000000881	1497.87	1434.43	1478.4	1345.12	1651.55	1938.5	2396.27	1760.45	1864.63	2086.28	2204.2	1891.13	-0.43405	0.0002944	0.0087995	Dlg3	chrX	+	100767722	100818410	5017	protein_coding	discs_large_homolog_3_(Drosophila)	1582	1173	1533	1207	1392	2048	2793	2020	2176	2659	2264	1591	18.2785	15.3776	17.9934	16.0812	20.1538	20.8956	27.021	20.6335	20.4213	24.0691	23.1337	21.0585
ENSMUSG00000000884	16.0959	12.2287	36.6466	20.0597	23.7292	0	2.57387	22.6592	13.7105	17.2614	26.2868	34.4707	0.2034	0.56098	0.77515	Gnb1l	chr16	+	18498768	18566679	3596	protein_coding	guanine_nucleotide_binding_protein_(G_protein)_beta_polypeptide_1-like	17	10	38	18	20	0	3	26	16	22	27	29	0.274035	0.182901	0.62227	0.334587	0.403991	0	0.0404927	0.370527	0.209493	0.277836	0.384908	0.535526
ENSMUSG00000000889	16.0959	25.6803	26.0384	24.5174	17.7969	0	26.5966	2.61452	14.5675	18.8307	10.7094	0	0.49076	0.15952	0.40177	Dbh	chr2	+	27165233	27183200	2552	protein_coding	dopamine_beta_hydroxylase	17	21	27	22	15	0	31	3	17	24	11	0	0.386141	0.54122	0.623014	0.576233	0.426945	0	0.589599	0.060243	0.313645	0.427086	0.220966	0
ENSMUSG00000000901	58.7028	37.9091	84.8658	71.3235	16.6105	38.8078	28.3126	64.4916	36.8471	47.0767	42.8377	49.923	0.23176	0.42419	0.6731	Mmp11	chr10	-	75923222	75932502	2288	protein_coding	matrix_metallopeptidase_11	62	31	88	64	14	41	33	74	43	60	44	42	1.57077	0.89113	2.26486	1.86973	0.444461	0.917271	0.700057	1.65745	0.884875	1.19091	0.985847	1.21898
ENSMUSG00000000902	434.59	273.923	480.263	332.1	498.314	343.591	447.853	461.028	321.341	604.935	414.747	576.492	-0.1506	0.43724	0.68418	Smarcb1	chr10	-	75896769	75921617	7441	protein_coding	SWI/SNF_related_matrix_associated_actin_dependent_regulator_of_chromatin_subfamily_b_member_1	459	224	498	298	420	363	522	529	375	771	426	485	3.57568	1.97994	3.94106	2.67695	4.09996	2.49715	3.40498	3.64326	2.37285	4.70553	2.93489	4.32825
ENSMUSG00000000903	99.416	6.11436	21.2165	52.3782	0	0	20.591	37.4748	0	6.27689	4.86792	28.5275	0.2887	0.31084	0.57488	Vpreb3	chr10	+	75943057	75949657	729	protein_coding	pre-B_lymphocyte_gene_3	105	5	22	47	0	0	24	43	0	8	5	24	8.34909	0.451105	1.77709	4.30949	0	0	1.59793	3.02278	0	0.498365	0.351605	2.18618
ENSMUSG00000000915	1625.69	1656.99	1782.18	1837.69	2058.51	1232.38	1643.84	1495.51	1667.55	1752.82	1561.63	1609.42	0.18793	0.13086	0.36221	Hip1r	chr5	+	123973628	124003211	4388	protein_coding	huntingtin_interacting_protein_1_related	1717	1355	1848	1649	1735	1302	1916	1716	1946	2234	1604	1354	22.682	20.3099	24.7999	25.1194	28.7206	15.1885	21.1936	20.0409	20.8807	23.1207	18.7392	20.4906
ENSMUSG00000000916	84.2669	72.1495	73.2932	85.8111	87.7982	45.4335	42.8978	117.654	42.8455	86.3072	127.54	60.6208	0.089891	0.73729	0.88247	Nsun5	chr5	+	135369953	135376805	2243	protein_coding	NOL1/NOP2/Sun_domain_family_member_5	89	59	76	77	74	48	50	135	50	110	131	51	2.30006	1.73005	1.99526	2.29466	2.39642	1.09542	1.08197	3.0844	1.04957	2.22715	2.99402	1.50988
ENSMUSG00000000934	57.7559	46.4692	48.2192	34.5473	80.6794	38.8078	53.1933	27.8883	44.5593	99.6456	34.0755	41.6025	0.10802	0.70383	0.86482	Top1mt	chr15	-	75657035	75678800	1903	protein_coding	DNA_topoisomerase_1_mitochondrial	61	38	50	31	68	41	62	32	52	127	35	35	1.8581	1.31335	1.5472	1.08888	2.59556	1.10285	1.58135	0.861742	1.28657	3.03075	0.942849	1.22133
ENSMUSG00000000938	0.946819	1.22287	0	0	1.18646	5.67919	0	2.61452	0	14.123	0	0	-0.26667	0.28063	NA	Hoxa10	chr6	-	52231197	52240854	2565	protein_coding	homeobox_A10	1	1	0	0	1	6	0	3	0	18	0	0	0.022599	0.0256418	0	0	0.0283187	0.119738	0	0.0599377	0	0.318691	0	0
ENSMUSG00000000942	3.78728	6.11436	15.4301	16.7164	9.49169	0	4.28978	6.10056	17.9951	17.2614	2.92075	4.75458	0.18906	0.58662	NA	Hoxa4	chr6	-	52189671	52191753	1594	protein_coding	homeobox_A4	4	5	16	15	8	0	5	7	21	22	3	4	0.145462	0.206308	0.59108	0.629012	0.364555	0	0.15225	0.225048	0.620298	0.626786	0.0964819	0.166638
ENSMUSG00000000948	379.674	365.639	479.299	471.404	289.497	336.965	359.484	357.318	293.063	451.151	390.407	483.778	0.054734	0.74959	0.88896	Snrpn	chr7	-	59974149	60140219	3937	protein_coding	small_nuclear_ribonucleoprotein_N	401	299	497	423	244	356	419	410	342	575	401	407	5.90414	4.99506	7.43371	7.18176	4.5018	4.62865	5.16564	5.33684	4.09007	6.63266	5.22146	6.86485
ENSMUSG00000000957	997.947	1351.27	1192.94	1036.42	2647	758.172	1272.35	438.368	1489.31	1335.41	1469.14	904.558	0.34028	0.17194	0.41959	Mmp14	chr14	+	54431604	54441258	2597	protein_coding	matrix_metallopeptidase_14_(membrane-inserted)	1054	1105	1237	930	2231	801	1483	503	1738	1702	1509	761	23.5259	27.985	28.0487	23.9369	62.4006	15.7881	27.7169	9.92572	31.5099	29.7627	29.7872	19.4587
ENSMUSG00000000958	5330.59	5279.14	4921.25	5231.13	6030.79	8178.04	7941.24	7875.82	7048.08	7844.54	7967.82	7161.58	-0.51501	3.5594e-07	6.6124e-05	Slc7a7	chr14	-	54369444	54409472	2142	protein_coding	solute_carrier_family_7_(cationic_amino_acid_transporter_y+_system)_member_7	5630	4317	5103	4694	5083	8640	9256	9037	8225	9998	8184	6025	152.358	132.556	140.288	146.48	172.37	206.473	209.739	216.207	180.795	211.972	195.866	186.784
ENSMUSG00000000959	1059.49	1182.52	1191.01	1171.27	784.251	860.398	805.621	813.117	784.929	833.257	1046.6	905.747	0.30566	0.02926	0.15088	Oxa1l	chr14	+	54360841	54369669	2534	protein_coding	oxidase_assembly_1-like	1119	967	1235	1051	661	909	939	933	916	1062	1075	762	25.5977	25.0989	28.6995	27.7238	18.9477	18.3623	17.986	18.8687	17.02	19.0328	21.7478	19.9687
ENSMUSG00000000976	510.335	309.387	545.841	247.403	601.536	660.679	591.99	610.927	579.271	632.397	609.464	438.61	-0.37535	0.057059	0.22663	Heatr6	chr11	+	83753696	83783754	5614	protein_coding	HEAT_repeat_containing_6	539	253	566	222	507	698	690	701	676	806	626	369	5.56537	2.96404	5.93689	2.64324	6.55989	6.36433	5.96557	6.39899	5.66949	6.52	5.7163	4.36472
ENSMUSG00000000982	0	2.44575	1.92877	0	0	1.89306	0	3.48603	0	3.13844	0	0	-0.046958	0.82155	NA	Ccl3	chr11	-	83647844	83649355	766	protein_coding	chemokine_(C-C_motif)_ligand_3	0	2	2	0	0	2	0	4	0	4	0	0	0	0.171726	0.15375	0	0	0.133651	0	0.267607	0	0.237146	0	0
ENSMUSG00000000983	0	1.22287	1.92877	0	9.49169	0	0	0	0	0	0	0	0.2712	0.13599	NA	Wfdc18	chr11	+	83709015	83711348	917	protein_coding	WAP_four-disulfide_core_domain_18	0	1	2	0	8	0	0	0	0	0	0	0	0	0.0717242	0.128433	0	0.633697	0	0	0	0	0	0	0
ENSMUSG00000001016	356.951	320.393	403.113	346.588	351.193	473.266	351.762	332.916	263.071	345.229	321.283	429.1	-0.013062	0.93561	0.97426	Ilf2	chr3	+	90476201	90488379	1973	protein_coding	interleukin_enhancer_binding_factor_2	377	262	418	311	296	500	410	382	307	440	330	361	11.0762	8.73393	12.4757	10.5363	10.8975	12.9722	10.0863	9.92207	7.32623	10.1277	8.57432	12.1502
ENSMUSG00000001017	1272.52	1526.15	1202.59	1599.21	1041.71	1410.33	1260.34	1464.13	1465.31	1134.55	1299.74	1627.25	-0.052608	0.7134	0.87017	Chtop	chr3	-	90498956	90509498	3257	protein_coding	chromatin_target_of_PRMT1	1344	1248	1247	1435	878	1490	1469	1680	1710	1446	1335	1369	23.9199	25.2018	22.5457	29.4503	19.5811	23.4174	21.8917	26.4337	24.72	20.1621	21.0124	27.9118
ENSMUSG00000001018	295.407	229.9	215.058	294.209	156.613	328.447	337.177	271.91	200.517	251.86	208.347	360.159	-0.20946	0.29334	0.55729	Snapin	chr3	-	90488026	90491033	1928	protein_coding	SNAP-associated_protein	312	188	223	264	132	347	393	312	234	321	214	303	9.38048	6.41337	6.81102	9.15278	4.97311	9.21281	9.89375	8.29303	5.7145	7.56107	5.6901	10.4361
ENSMUSG00000001020	78.586	22.0117	56.8987	34.5473	2.37292	7.57226	18.0171	37.4748	20.5658	15.6922	22.3924	33.282	0.49849	0.14564	0.38214	S100a4	chr3	+	90603770	90606045	498	protein_coding	S100_calcium_binding_protein_A4	83	18	59	31	2	8	21	43	24	20	23	28	9.66109	2.37727	6.97649	4.16091	0.291717	0.8223	2.04675	4.42492	2.26909	1.82384	2.36762	3.73363
ENSMUSG00000001025	1628.53	2728.23	2131.29	2839.57	1003.75	9119.84	3349.46	6798.63	3376.22	3200.43	3818.4	11863.9	-1.0971	0.00043506	0.011567	S100a6	chr3	+	90612894	90614414	719	protein_coding	S100_calcium_binding_protein_A6_(calcyclin)	1720	2231	2210	2548	846	9635	3904	7801	3940	4079	3922	9981	138.668	204.083	181	236.879	85.4679	685.95	263.546	556.016	258.01	257.638	279.635	921.823
ENSMUSG00000001027	62.49	0	30.8603	44.5772	0	0	12.0114	19.1732	0	0	0	0	0.18039	0.32557	0.58844	Scn4a	chr11	-	106318592	106353288	6598	protein_coding	sodium_channel_voltage-gated_type_IV_alpha	66	0	32	40	0	0	14	22	0	0	0	0	0.579841	0	0.285596	0.405232	0	0	0.102989	0.170874	0	0	0	0
ENSMUSG00000001029	73.8519	24.4575	48.2192	42.3483	26.1022	9.46532	29.1705	43.5754	11.1398	31.3844	5.84151	40.4139	0.54555	0.099748	0.3097	Icam2	chr11	-	106377656	106388075	1282	protein_coding	intercellular_adhesion_molecule_2	78	20	50	38	22	10	34	50	13	40	6	34	3.52683	1.02607	2.29666	1.98131	1.24651	0.399284	1.28726	1.9987	0.477447	1.41696	0.239925	1.76114
ENSMUSG00000001034	211.141	298.381	272.921	285.294	220.682	267.869	251.381	259.709	287.922	177.322	280.392	345.895	-0.04759	0.78654	0.90884	Mapk7	chr11	-	61488812	61494406	4238	protein_coding	mitogen-activated_protein_kinase_7	223	244	283	256	186	283	293	298	336	226	288	291	3.05015	3.78673	3.93224	4.03771	3.18796	3.41818	3.35569	3.60347	3.73291	2.42177	3.48373	4.55968
ENSMUSG00000001036	556.729	523.389	506.302	607.364	749.844	605.78	430.694	485.43	693.24	655.15	590.966	450.496	0.069894	0.6698	0.84544	Epn2	chr11	-	61517249	61579687	4458	protein_coding	epsin_2	588	428	525	545	632	640	502	557	809	835	607	379	7.64566	6.3145	6.9348	8.1717	10.2977	7.34869	5.46561	6.40296	8.54433	8.50612	6.9801	5.64549
ENSMUSG00000001039	41.66	30.5718	25.074	55.7215	36.7803	18.9306	24.0228	11.3296	30.8487	19.6153	57.4415	32.0934	0.3384	0.27024	0.53472	B9d1	chr11	+	61505144	61512931	890	protein_coding	B9_protein_domain_1	44	25	26	50	31	20	28	13	36	25	59	27	2.86576	1.8475	1.72028	3.75523	2.53007	1.1503	1.52702	0.748547	1.9045	1.27566	3.3984	2.01454
ENSMUSG00000001052	759.349	974.629	925.809	879.285	1120.02	892.58	828.786	866.279	877.475	866.211	935.615	783.316	0.10405	0.40654	0.65913	Sec24b	chr3	-	129982759	130061553	5128	protein_coding	Sec24_related_gene_family_member_B_(S._cerevisiae)	802	797	960	789	944	943	966	994	1024	1104	961	659	9.06575	10.2222	11.024	10.2845	13.3717	9.41312	9.14333	9.93354	9.40203	9.77701	9.60701	8.53374
ENSMUSG00000001053	78.586	31.7947	50.148	51.2638	64.0689	17.0376	41.1819	53.162	41.9886	81.5996	58.4151	33.282	0.18827	0.51394	0.74157	N4bp3	chr11	-	51643063	51650842	2367	protein_coding	NEDD4_binding_protein_3	83	26	52	46	54	18	48	61	49	104	60	28	2.03263	0.722454	1.29366	1.29902	1.65713	0.389264	0.984279	1.32068	0.974692	1.99536	1.29947	0.785529
ENSMUSG00000001054	233.864	222.563	246.882	257.433	206.444	244.205	247.091	278.883	252.788	273.829	279.419	254.37	-0.15674	0.24945	0.51303	Rmnd5b	chr11	-	51623671	51635896	1946	protein_coding	required_for_meiotic_nuclear_division_5_homolog_B_(S._cerevisiae)	247	182	256	231	174	258	288	320	295	349	287	214	7.35752	6.15126	7.74661	7.9346	6.49483	6.78651	7.18332	8.427	7.13754	8.14456	7.56053	7.30253
ENSMUSG00000001056	144.863	193.214	216.986	184.995	266.954	121.156	213.631	211.776	152.53	328.752	129.487	329.254	-0.06623	0.7829	0.90728	Nhp2	chr11	+	51619735	51623714	1042	protein_coding	NHP2_ribonucleoprotein	153	158	225	166	225	128	249	243	178	419	133	277	8.5114	9.97297	12.7154	10.6487	15.6847	6.28799	11.5986	11.951	8.04307	18.2613	6.5433	17.6528
ENSMUSG00000001062	415.653	472.029	444.581	442.428	226.614	388.078	422.115	429.653	401.034	403.29	602.649	465.948	-0.13987	0.44302	0.68871	Vps9d1	chr8	-	123242356	123254348	3233	protein_coding	VPS9_domain_containing_1	439	386	461	397	191	410	492	493	468	514	619	392	7.87112	7.85266	8.39672	8.20807	4.2913	6.49154	7.38643	7.81461	6.81569	7.22009	9.81517	8.05161
ENSMUSG00000001065	219.662	293.489	235.31	241.831	170.851	361.575	322.592	367.776	207.372	215.768	250.211	309.047	-0.29718	0.11934	0.3441	Zfp276	chr8	+	123254195	123269745	4111	protein_coding	zinc_finger_protein_(C2H2_type)_276	232	240	244	217	144	382	376	422	242	275	257	260	3.27128	3.83972	3.49508	3.52832	2.54435	4.75648	4.43931	5.26055	2.77164	3.03788	3.20478	4.19979
ENSMUSG00000001076	0	6.11436	0	0	0	0	0	0	6.85527	0	0	0	0.015965	0.91882	NA	C1ql4	chr15	-	99084686	99087817	874	protein_coding	complement_component_1_q_subcomponent-like_4	0	5	0	0	0	0	0	0	8	0	0	0	0	0.376265	0	0	0	0	0	0	0.430971	0	0	0
ENSMUSG00000001082	141.076	217.671	179.375	195.025	140.002	132.514	139.847	158.614	119.11	152.999	109.041	187.806	0.26728	0.15753	0.39924	Mfsd10	chr5	-	34633642	34637212	1907	protein_coding	major_facilitator_superfamily_domain_containing_10	149	178	186	175	118	140	163	182	139	195	112	158	4.52911	6.1391	5.7435	6.13399	4.49462	3.75792	4.1487	4.89088	3.43189	4.64375	3.01079	5.50185
ENSMUSG00000001089	5630.73	4760.64	5065.91	4582.53	5356.88	5608.2	7021.51	5278.72	7463.68	7310.22	5766.54	4129.35	-0.24712	0.10554	0.31992	Luzp1	chr4	+	136469761	136554780	7526	protein_coding	leucine_zipper_protein_1	5947	3893	5253	4112	4515	5925	8184	6057	8710	9317	5923	3474	45.8048	34.0217	41.1015	36.5212	43.5768	40.299	52.7809	41.2439	54.4908	56.2208	40.3451	30.6526
ENSMUSG00000001095	7461.88	12953.9	7099.8	8123.08	3749.22	13562.9	10067.3	12061.7	8666.78	8697.41	12814.3	12720.9	-0.46015	0.028218	0.14777	Slc13a2	chr11	-	78397087	78422217	2412	protein_coding	solute_carrier_family_13_(sodium-dependent_dicarboxylate_transporter)_member_2	7881	10593	7362	7289	3160	14329	11734	13840	10114	11085	13162	10702	189.401	288.853	179.735	201.998	95.1637	304.094	236.126	294.052	197.431	208.71	279.742	294.639
ENSMUSG00000001098	569.038	714.158	611.42	536.041	1007.31	958.837	1069.87	676.29	1125.98	935.256	736.03	607.397	-0.31734	0.09571	0.30204	Kctd10	chr5	-	114363567	114380515	3110	protein_coding	potassium_channel_tetramerisation_domain_containing_10	601	584	634	481	849	1013	1247	776	1314	1192	756	511	11.2019	12.3506	12.0045	10.3381	19.8294	16.6732	19.4617	12.787	19.8932	17.4061	12.4616	10.911
ENSMUSG00000001100	487.612	505.046	513.052	469.175	431.872	548.042	454.717	539.463	404.461	471.551	500.422	507.551	-0.022438	0.86206	0.94344	Poldip2	chr11	+	78512193	78522736	2054	protein_coding	polymerase_(DNA-directed)_delta_interacting_protein_2	515	413	532	421	364	579	530	619	472	601	514	427	14.534	13.2247	15.252	13.7005	12.8725	14.4294	12.5242	15.4439	10.8196	13.288	12.8285	13.8048
ENSMUSG00000001105	854.031	865.794	945.096	1201.35	1039.34	838.627	1023.54	1048.42	775.503	1169.07	1235.48	1110.19	-0.064943	0.66904	0.845	Ift20	chr11	+	78536361	78541737	1167	protein_coding	intraflagellar_transport_20	902	708	980	1078	876	886	1193	1203	905	1490	1269	934	44.8036	39.9023	49.4504	61.7453	54.5249	38.8627	49.6186	52.8276	36.513	57.983	55.7447	53.1469
ENSMUSG00000001119	1749.72	2005.51	1842.94	1956.94	3553.45	1972.57	1381.31	1499.87	2134.56	2282.43	1246.19	1731.85	0.31561	0.10252	0.31425	Col6a1	chr10	-	76708792	76726168	4100	protein_coding	collagen_type_VI_alpha_1	1848	1640	1911	1756	2995	2084	1610	1721	2491	2909	1280	1457	26.1274	26.3085	27.4468	28.6284	53.0609	26.0186	19.0598	21.5111	28.6061	32.2214	16.0044	23.5981
ENSMUSG00000001120	95.6287	94.1612	112.833	168.279	158.986	125.889	73.7842	97.6089	125.109	100.43	166.483	108.167	0.12829	0.56561	0.77826	Pcbp3	chr10	-	76761857	76961887	2544	protein_coding	poly(rC)_binding_protein_3	101	77	117	151	134	133	86	112	146	128	171	91	2.30135	1.99071	2.70822	3.96749	3.82604	2.67611	1.6408	2.25614	2.70212	2.28496	3.44582	2.37534
ENSMUSG00000001123	5327.75	4316.74	4020.52	5053.94	5814.85	4824.47	3980.92	4533.58	3612.73	3548.8	3252.75	4653.54	0.26187	0.069451	0.25298	Lgals9	chr11	-	78962974	78984946	1586	protein_coding	lectin_galactose_binding_soluble_9	5627	3530	4169	4535	4901	5097	4640	5202	4216	4523	3341	3915	205.661	146.388	154.79	191.131	224.462	164.506	142.001	168.087	125.16	129.512	107.991	163.92
ENSMUSG00000001127	1347.32	1500.46	1556.52	1609.24	1417.82	1356.38	1339.27	1362.17	1317.07	1311.09	1573.31	1431.13	0.10019	0.35235	0.61328	Araf	chrX	+	20797814	20860519	2854	protein_coding	v-raf_murine_sarcoma_3611_viral_oncogene_homolog	1423	1227	1614	1444	1195	1433	1561	1563	1537	1671	1616	1204	28.902	28.2765	33.3015	33.8197	30.4141	25.7017	26.5475	28.0654	25.3565	26.5893	29.0269	28.014
ENSMUSG00000001128	178.002	111.281	191.912	180.538	83.0523	48.2731	68.6365	116.782	28.278	50.9997	37.9698	135.505	0.86452	0.0028625	0.036594	Cfp	chrX	-	20925454	20931555	1636	protein_coding	complement_factor_properdin	188	91	199	162	70	51	80	134	33	65	39	114	6.66119	3.65842	7.16283	6.61893	3.10796	1.59572	2.37346	4.19747	0.94973	1.80433	1.22206	4.62726
ENSMUSG00000001131	14.2023	31.7947	13.5014	11.1443	223.055	71.9364	31.7444	73.2067	47.9869	79.2457	38.9434	108.167	-0.078593	0.82038	0.92333	Timp1	chrX	+	20870166	20874735	883	protein_coding	tissue_inhibitor_of_metalloproteinase_1	15	26	14	10	188	76	37	84	56	101	40	91	0.984709	1.93664	0.933645	0.756999	15.4653	4.40578	2.03384	4.87511	2.98605	5.19452	2.32227	6.84357
ENSMUSG00000001134	56.8091	122.287	109.94	85.8111	105.595	74.776	60.9149	82.7933	46.2731	39.2306	44.7849	120.053	0.43546	0.09815	0.30635	Uxt	chrX	-	20941722	20962017	875	protein_coding	ubiquitously_expressed_transcript	60	100	114	77	89	79	71	95	54	50	46	101	3.97485	7.5167	7.67205	5.88219	7.38828	4.62156	3.93845	5.56393	2.90573	2.59506	2.69502	7.66506
ENSMUSG00000001138	446.898	377.868	366.466	386.707	261.022	349.27	265.108	344.246	441.308	342.875	440.06	361.348	0.017126	0.91982	0.96747	Cnnm3	chr1	+	36511867	36528237	5292	protein_coding	cyclin_M3	472	309	380	347	220	369	309	395	515	437	452	304	5.17011	3.84038	4.22842	4.38294	3.0197	3.56925	2.83409	3.8251	4.58202	3.75013	4.37856	3.81466
ENSMUSG00000001143	318.131	266.586	309.567	294.209	379.668	256.51	221.353	269.296	296.491	361.706	332.966	247.238	0.13571	0.40826	0.66075	Lman2l	chr1	-	36422065	36445271	4062	protein_coding	lectin_mannose-binding_2-like	336	218	321	264	320	271	258	309	346	461	342	208	4.79487	3.52981	4.6535	4.3443	5.72231	3.41507	3.08287	3.89838	4.01057	5.15402	4.31618	3.40037
ENSMUSG00000001150	735.678	726.386	623.957	708.777	752.217	786.568	821.064	787.843	802.924	837.18	674.694	581.247	-0.089488	0.49705	0.72819	Mcm3ap	chr10	+	76468971	76515856	6382	protein_coding	minichromosome_maintenance_deficient_3_(S._cerevisiae)_associated_protein	777	594	647	636	634	831	957	904	937	1067	693	489	7.05735	6.1216	5.96983	6.66126	7.21595	6.66521	7.27831	7.25901	6.91277	7.59264	5.56659	5.08808
ENSMUSG00000001151	587.974	815.656	704.965	678.687	497.127	605.78	591.99	649.273	796.926	684.966	562.732	597.888	0.032224	0.83073	0.92891	Pcnt	chr10	-	76351254	76442912	9530	protein_coding	pericentrin_(kendrin)	621	667	731	609	419	640	690	745	930	873	578	503	3.77725	4.60329	4.51689	4.2715	3.19361	3.43761	3.51424	4.00617	4.59473	4.16013	3.10919	3.50491
ENSMUSG00000001155	0	3.66862	0	3.34329	1.18646	0	3.43183	1.74302	4.28455	7.0615	6.81509	0	-0.22015	0.4492	NA	Ftcd	chr10	+	76575648	76590338	2914	protein_coding	formiminotransferase_cyclodeaminase	0	3	0	3	1	0	4	2	5	9	7	0	0	0.0677122	0	0.0688157	0.0249271	0	0.0666263	0.0351728	0.0807886	0.140261	0.123146	0
ENSMUSG00000001156	10400.8	10103.4	9774.03	8087.41	11659.4	10140.2	9821.88	9271.97	10223.8	7056.79	10247	8265.83	0.10287	0.44678	0.69105	Mxd1	chr6	-	86647044	86669159	4662	protein_coding	MAX_dimerization_protein_1	10985	8262	10135	7257	9827	10713	11448	10639	11931	8994	10525	6954	136.586	116.56	128.017	104.05	153.112	117.627	119.188	116.948	120.496	87.6124	115.734	99.0523
ENSMUSG00000001157	427.015	303.272	420.472	270.806	473.398	435.405	555.956	429.653	475.585	684.966	682.483	421.969	-0.43808	0.018563	0.11328	Gmcl1	chr6	-	86691768	86733378	2944	protein_coding	germ_cell-less_homolog_1_(Drosophila)	451	248	436	243	399	460	648	493	555	873	701	355	8.88007	5.5405	8.72094	5.51727	9.84456	7.99816	10.6835	8.58173	8.87615	13.4667	12.2066	8.00742
ENSMUSG00000001158	217.768	229.9	240.132	280.836	140.002	189.306	175.881	214.391	197.946	210.276	265.789	244.861	0.048762	0.79028	0.91075	Snrnp27	chr6	-	86675221	86684522	1005	protein_coding	small_nuclear_ribonucleoprotein_27_(U4/U6.U5)	230	188	249	252	118	200	205	246	231	268	273	206	13.266	12.3035	14.5898	16.7606	8.52859	10.1867	9.90064	12.544	10.8222	12.1103	13.9255	13.6114
ENSMUSG00000001166	34.0855	37.9091	34.7178	37.8906	8.30523	33.1286	26.5966	15.6871	2.57073	1.56922	1.94717	14.2637	0.60533	0.083707	0.28016	Oas1c	chr5	-	120800194	120812514	2291	protein_coding	2'-5'_oligoadenylate_synthetase_1C	36	31	36	34	7	35	31	18	3	2	2	12	0.910867	0.889963	0.92532	0.991996	0.221939	0.782011	0.656768	0.402637	0.0616546	0.0396451	0.0447526	0.347823
ENSMUSG00000001168	4.73409	3.66862	2.89315	0	7.11877	0	2.57387	3.48603	10.2829	0	0.973585	10.6978	-0.028966	0.92539	NA	Oas1h	chr5	+	120861421	120873512	1709	protein_coding	2'-5'_oligoadenylate_synthetase_1H	5	3	3	0	6	0	3	4	12	0	1	9	0.169592	0.115455	0.10337	0	0.255018	0	0.0852029	0.119945	0.330604	0	0.0299965	0.349706
ENSMUSG00000001173	235.758	238.46	251.704	286.408	389.159	283.96	223.069	155.128	229.652	206.353	133.381	171.165	0.43904	0.028746	0.14912	Ocrl	chrX	+	47912387	47965868	5253	protein_coding	oculocerebrorenal_syndrome_of_Lowe	249	195	261	257	328	300	260	178	268	263	137	144	2.7477	2.44153	2.92582	3.27026	4.53553	2.92337	2.40238	1.73651	2.40213	2.2737	1.33698	1.82036
ENSMUSG00000001175	30869.1	36861	32304	36022.8	42440.9	42548.5	48778.2	39442.7	44209.7	55439.8	53055.5	47128.5	-0.38964	0.0024689	0.033426	Calm1	chr12	+	100199435	100209806	4107	protein_coding	calmodulin_1	32603	30143	33497	32324	35771	44952	56854	45258	51592	70659	54495	39649	460.162	482.722	480.281	526.086	632.656	560.266	671.911	564.724	591.462	781.318	680.213	641.076
ENSMUSG00000001211	2166.32	2401.72	2186.26	2326.93	1551.89	2826.34	2653.66	3449.43	3251.97	2635.51	5028.56	2468.81	-0.54353	0.0022049	0.031386	Agpat3	chr10	-	78269178	78352489	5980	protein_coding	1-acylglycerol-3-phosphate_O-acyltransferase_3	2288	1964	2267	2088	1308	2986	3093	3958	3795	3359	5165	2077	22.1785	21.6011	22.3236	23.3392	15.888	25.5599	25.1046	33.9188	29.88	25.509	44.2774	23.0642
ENSMUSG00000001225	1778.13	1874.66	1614.38	1368.52	2027.66	2710.87	2198.94	2395.78	1956.32	1883.07	1477.9	2155.01	-0.27003	0.084882	0.28267	Slc26a3	chr12	+	31390871	31473917	3462	protein_coding	solute_carrier_family_26_member_3	1878	1533	1674	1228	1709	2864	2563	2749	2283	2400	1518	1813	31.4446	29.124	28.4736	23.7098	35.8572	42.3463	35.9333	40.6924	31.0491	31.4825	22.478	34.7755
ENSMUSG00000001227	146.757	128.402	183.233	128.159	274.073	110.744	113.25	156	238.221	239.306	275.524	140.26	-0.06923	0.77826	0.90527	Sema6b	chr17	-	56123085	56140343	3847	protein_coding	sema_domain_transmembrane_domain_(TM)_and_cytoplasmic_domain_(semaphorin)_6B	155	105	190	115	231	117	132	179	278	305	283	118	2.33554	1.79516	2.90835	1.99817	4.36165	1.5568	1.66543	2.3845	3.40245	3.6005	3.77118	2.03686
ENSMUSG00000001228	133.501	17.1202	59.7918	71.3235	135.257	15.1445	54.0512	92.3798	43.7024	56.492	16.5509	89.1483	0.4522	0.1688	0.41531	Uhrf1	chr17	+	56303321	56323486	3586	protein_coding	ubiquitin-like_containing_PHD_and_RING_finger_domains_1	141	14	62	64	114	16	63	106	51	72	17	75	2.27922	0.256775	1.01811	1.19296	2.30917	0.228391	0.852718	1.51482	0.669622	0.911816	0.243025	1.38884
ENSMUSG00000001229	711.061	758.181	795.617	659.742	1267.14	815.911	773.019	939.486	790.927	1114.93	790.551	861.767	-0.049922	0.76969	0.89992	Dpp9	chr17	-	56186682	56218889	3509	protein_coding	dipeptidylpeptidase_9	751	620	825	592	1068	862	901	1078	923	1421	812	725	12.4061	11.621	13.8448	11.277	22.108	12.5746	12.4628	15.7435	12.3848	18.3906	11.8628	13.7201
ENSMUSG00000001240	104.15	163.865	54.0055	140.418	96.1034	148.606	71.2104	122.011	85.6909	65.9073	106.121	72.5073	0.18216	0.47457	0.7109	Ramp2	chr11	+	101246028	101259546	1478	protein_coding	receptor_(calcitonin)_activity_modifying_protein_2	110	134	56	126	81	157	83	140	100	84	109	61	4.31416	5.96301	2.23115	5.69839	3.98081	5.43745	2.72571	4.85422	3.18563	2.58101	3.78064	2.74068
ENSMUSG00000001247	1120.09	1407.53	1119.65	1273.79	1306.29	1631.82	2144.89	1417.07	2365.07	1980.36	2012.4	1326.53	-0.53256	0.00081694	0.017202	Lsr	chr7	-	30957775	30973464	2167	protein_coding	lipolysis_stimulated_lipoprotein_receptor	1183	1151	1161	1143	1101	1724	2500	1626	2760	2524	2067	1116	31.6449	34.9343	31.5492	35.2568	36.9054	40.7238	55.9959	38.4528	59.968	52.8951	48.8984	34.1985
ENSMUSG00000001248	422.281	434.12	450.367	302.01	320.345	343.591	189.608	402.637	171.382	293.445	322.256	414.837	0.30431	0.15142	0.39096	Gramd1a	chr7	-	31130127	31155896	3810	protein_coding	GRAM_domain_containing_1A	446	355	467	271	270	363	221	462	200	374	331	349	6.78559	6.12828	7.21783	4.75445	5.14754	4.87699	2.81542	6.21417	2.47158	4.45791	4.45365	6.08279
ENSMUSG00000001249	16.0959	8.56011	18.3233	1.11443	15.424	0	8.57956	4.35754	5.99837	14.9076	4.86792	7.13186	0.39498	0.25734	NA	Hpn	chr7	-	31098725	31115290	1861	protein_coding	hepsin	17	7	19	1	13	0	10	5	7	19	5	6	0.529517	0.247393	0.601204	0.0359178	0.507409	0	0.260813	0.137686	0.177101	0.463652	0.137733	0.214095
ENSMUSG00000001270	1149.44	1521.25	2232.55	2579.9	646.622	1198.31	1505.71	605.698	983.732	1231.05	1353.28	627.604	0.50918	0.04335	0.19172	Ckb	chr12	-	111669355	111672338	1478	protein_coding	creatine_kinase_brain	1214	1244	2315	2315	545	1266	1755	695	1148	1569	1390	528	47.6126	55.3581	92.234	104.697	26.7845	43.8459	57.6339	24.0977	36.571	48.2096	48.2118	23.7226
ENSMUSG00000001280	2272.37	1800.07	1893.09	1747.43	2079.87	1653.59	1623.25	1559.13	2130.28	1622.58	1684.3	1293.24	0.23531	0.086519	0.28553	Sp1	chr15	+	102406143	102436404	7754	protein_coding	trans-acting_transcription_factor_1	2400	1472	1963	1568	1753	1747	1892	1789	2486	2068	1730	1088	17.9417	12.4858	14.9076	13.5169	16.4217	11.5329	11.8432	11.8236	15.0954	12.1118	11.4376	9.31763
ENSMUSG00000001281	249.96	80.7096	132.121	114.786	37.9668	81.4018	96.9491	129.855	41.9886	119.261	45.7585	124.808	0.32888	0.27199	0.53695	Itgb7	chr15	-	102215995	102231935	2674	protein_coding	integrin_beta_7	264	66	137	103	32	86	113	149	49	152	47	105	5.72295	1.62337	3.01699	2.57473	0.86926	1.64629	2.05113	2.85556	0.862788	2.58147	0.901051	2.60753
ENSMUSG00000001285	238.598	221.34	259.419	330.986	288.31	230.954	335.461	229.207	199.66	233.814	283.313	294.784	0.049689	0.7734	0.90219	Myg1	chr15	+	102331709	102338139	1480	protein_coding	melanocyte_proliferating_gene_1	252	181	269	297	243	244	391	263	233	298	291	248	9.86998	8.04363	10.703	13.4138	11.9263	8.43914	12.823	9.10668	7.41248	9.14407	10.0796	11.1274
ENSMUSG00000001288	222.502	171.202	254.597	170.508	303.734	150.499	151	213.519	270.783	218.907	243.396	193.749	0.11313	0.57146	0.78216	Rarg	chr15	-	102234938	102257517	2953	protein_coding	retinoic_acid_receptor_gamma	235	140	264	153	256	159	176	245	316	279	250	163	4.61298	3.11817	5.26448	3.46325	6.29706	2.75615	2.89284	4.25176	5.03841	4.29068	4.34	3.66544
ENSMUSG00000001289	1701.43	1905.24	1806.29	1873.36	692.894	1741.62	1157.38	1582.66	1081.42	1395.04	1856.63	2119.35	0.028061	0.89523	0.95839	Pfdn5	chr15	+	102326116	102331873	1062	protein_coding	prefoldin_5	1797	1558	1873	1681	584	1840	1349	1816	1262	1778	1907	1783	98.0847	96.4891	103.855	105.803	39.9438	88.6877	61.6542	87.6309	55.9506	76.0313	92.0533	111.488
ENSMUSG00000001300	841.722	792.421	1110.01	926.091	2418.01	1150.98	1302.38	1234.06	1138.83	1859.53	1123.52	1607.05	-0.12702	0.5733	0.78348	Efnb2	chr8	-	8617434	8660773	4324	protein_coding	ephrin_B2	889	648	1151	831	2038	1216	1518	1416	1329	2370	1154	1352	11.9177	9.85654	15.6749	12.8461	34.2357	14.3952	17.0397	16.782	14.4713	24.8913	13.6815	20.7631
ENSMUSG00000001305	82.3732	34.2404	56.8987	51.2638	80.6794	46.3801	83.2218	60.134	35.1333	129.461	49.6528	60.6208	-0.096171	0.73218	0.88046	Rrp15	chr1	-	186720978	186749358	3092	protein_coding	ribosomal_RNA_processing_15_homolog_(S._cerevisiae)	87	28	59	46	68	49	97	69	41	165	51	51	1.63101	0.595599	1.12364	0.99443	1.59746	0.811197	1.52268	1.1436	0.62433	2.42343	0.845559	1.0953
ENSMUSG00000001313	420.388	405.994	390.576	444.657	168.478	371.987	377.501	452.313	473.871	484.89	436.166	498.042	-0.2484	0.20413	0.46147	Rnd2	chr11	+	101464999	101471853	1578	protein_coding	Rho_family_GTPase_2	444	332	405	399	142	393	440	519	553	618	448	419	16.31	13.8378	15.1134	16.9014	6.53646	12.7484	13.5338	16.8549	16.5001	17.7855	14.5541	17.6323
ENSMUSG00000001323	331.387	303.272	252.669	240.717	316.785	427.832	383.506	372.134	260.5	353.86	376.777	316.179	-0.28397	0.075822	0.26538	Srr	chr11	-	74906359	74925948	3699	protein_coding	serine_racemase	350	248	262	216	267	452	447	427	304	451	387	266	5.48481	4.40964	4.17092	3.90324	5.2431	6.25495	5.86541	5.91574	3.86954	5.53704	5.36339	4.77529
ENSMUSG00000001333	15.1491	24.4575	15.4301	8.91544	4.74585	0	0.857956	8.71508	20.5658	0	15.5774	15.4524	0.25097	0.45962	0.70074	Sync	chr4	+	129287617	129308559	2330	protein_coding	syncoilin	16	20	16	8	4	0	1	10	24	0	16	13	0.398054	0.564559	0.40437	0.229504	0.1247	0	0.0208314	0.219943	0.484981	0	0.352028	0.370501
ENSMUSG00000001334	49.2346	6.11436	21.2165	44.5772	18.9834	0	25.7387	14.8156	35.1333	7.0615	19.4717	19.0183	0.37242	0.28665	0.55115	Fndc5	chr4	+	129136999	129144593	2763	protein_coding	fibronectin_type_III_domain_containing_5	52	5	22	40	16	0	30	17	41	9	20	16	1.09094	0.119021	0.468874	0.967688	0.42063	0	0.527006	0.315307	0.698671	0.147927	0.371075	0.38454
ENSMUSG00000001348	2640.68	2176.71	2604.8	2761.56	1396.47	2508.31	1897.8	2709.52	1541.58	1912.88	2219.77	2880.08	0.04574	0.80434	0.91756	Acp5	chr9	-	22126731	22135746	1407	protein_coding	acid_phosphatase_5_tartrate_resistant	2789	1780	2701	2478	1177	2650	2212	3109	1799	2438	2280	2423	114.903	83.2073	113.043	117.724	60.7636	96.4099	76.3074	113.238	60.2014	78.6909	83.0718	114.357
ENSMUSG00000001349	1777.18	2275.77	2318.38	3782.37	5114.84	4754.43	5087.68	5194.19	7026.66	5777.09	3290.72	3942.73	-0.63522	0.0038263	0.044067	Cnn1	chr9	+	22099281	22109630	2368	protein_coding	calponin_1	1877	1861	2404	3394	4311	5023	5930	5960	8200	7363	3380	3317	45.9473	51.6892	59.7816	95.8046	132.238	108.58	121.548	128.982	163.043	141.208	73.1725	93.0178
ENSMUSG00000001366	658.986	508.715	640.351	472.518	586.112	705.166	933.456	734.681	577.557	834.826	626.988	621.661	-0.30957	0.048129	0.20447	Fbxo9	chr9	-	78081499	78109065	2155	protein_coding	f-box_protein_9	696	416	664	424	494	745	1088	843	674	1064	644	523	18.7215	12.6964	18.1441	13.1515	16.651	17.6962	24.5051	20.0469	14.7259	22.4223	15.3197	16.116
ENSMUSG00000001376	285.939	328.953	273.885	325.413	290.683	251.778	317.444	352.961	233.936	261.276	274.551	347.084	0.044993	0.77241	0.90177	Ccdc132	chr6	+	3498382	3603319	5257	protein_coding	coiled-coil_domain_containing_132	302	269	284	292	245	266	370	405	273	333	282	292	3.33002	3.3655	3.18123	3.71279	3.38524	2.59008	3.41617	3.94805	2.44509	2.87668	2.74995	3.68848
ENSMUSG00000001380	548.208	673.803	440.724	587.304	718.996	582.117	557.672	566.48	585.269	650.443	572.468	682.282	-0.014098	0.9221	0.96856	Hars	chr18	-	36766530	36783205	1987	protein_coding	histidyl-tRNA_synthetase	579	551	457	527	606	615	650	650	683	829	588	574	16.8911	18.2385	13.5436	17.7284	22.1532	15.8434	15.8778	16.7641	16.1842	18.9471	15.1702	19.183
ENSMUSG00000001383	689.284	860.902	719.431	774.528	525.603	760.065	886.269	752.983	628.971	608.074	818.785	892.671	-0.092151	0.55398	0.77042	Zmat2	chr18	+	36793923	36799660	2257	protein_coding	zinc_finger_matrin_type_2	728	704	746	695	443	803	1033	864	734	775	841	751	18.6972	20.5152	19.4635	20.583	14.2572	18.2118	22.2149	19.6177	15.3121	15.5939	19.1019	22.0958
ENSMUSG00000001403	69.1178	26.9032	47.2548	59.0648	145.935	19.8772	64.3467	73.2067	29.1349	105.138	24.3396	46.3571	0.29888	0.35024	0.61172	Ube2c	chr2	+	164769898	164778822	2191	protein_coding	ubiquitin-conjugating_enzyme_E2C	73	22	49	53	123	21	75	84	34	134	25	39	1.93134	0.660413	1.31695	1.61692	4.07778	0.490622	1.66148	1.96473	0.730644	2.77746	0.584939	1.18202
ENSMUSG00000001415	887.169	814.433	958.598	682.031	1168.66	813.071	847.661	955.173	1257.09	1016.86	957.034	1074.53	-0.12519	0.42571	0.67469	Smg5	chr3	+	88336260	88362337	4447	protein_coding	Smg-5_homolog_nonsense_mediated_mRNA_decay_factor_(C._elegans)	937	666	994	612	985	859	988	1096	1467	1296	983	904	12.2138	9.85014	13.1624	9.19899	16.0891	9.88771	10.7836	12.6302	15.5322	13.235	11.3318	13.4991
ENSMUSG00000001416	987.532	957.509	986.565	1021.93	1462.91	1212.51	1248.33	1309.88	1145.69	1371.5	1091.39	1414.49	-0.20495	0.14522	0.38213	Cct3	chr3	+	88297116	88321767	3335	protein_coding	chaperonin_containing_Tcp1_subunit_3_(gamma)	1043	783	1023	917	1233	1281	1455	1503	1337	1748	1121	1190	18.1287	15.4419	18.0632	18.3793	26.8552	19.6618	21.1759	23.0956	18.8758	23.8029	17.2315	23.6948
ENSMUSG00000001417	494.239	353.41	544.877	490.349	320.345	742.081	695.803	776.514	875.761	838.749	987.215	1141.1	-0.90932	1.1243e-07	2.7049e-05	Rhbg	chr3	-	88242874	88287210	1937	protein_coding	-	522	289	565	440	270	784	811	891	1022	1069	1014	960	15.6213	9.81304	17.1765	15.1838	10.125	20.7184	20.322	23.573	24.8422	25.063	26.8362	32.9112
ENSMUSG00000001418	1545.21	1839.2	1771.57	1873.36	1148.5	1779.48	1696.18	1847.6	1428.47	1603.75	1933.54	1897.08	-0.085756	0.55333	0.77007	0610031J06Rik	chr3	+	88325023	88331313	4219	protein_coding	glycosylated_lysosomal_membrane_protein	1632	1504	1837	1681	968	1880	1977	2120	1667	2044	1986	1596	22.4227	23.4463	25.6398	26.6326	16.6658	22.8096	22.7443	25.7509	18.6035	22.0017	24.1314	25.1203
ENSMUSG00000001419	1612.43	1850.21	1545.91	1883.39	1382.23	1526.76	1791.41	1464.13	1964.04	1538.62	1272.47	1172	0.10473	0.48695	0.72007	Mef2d	chr3	+	88142372	88172086	5401	protein_coding	myocyte_enhancer_factor_2D	1703	1513	1603	1690	1165	1613	2088	1680	2292	1961	1307	986	18.2776	18.4247	17.4773	20.9155	15.668	15.2873	18.7643	15.9405	19.9807	16.4888	12.4055	12.1229
ENSMUSG00000001420	139.182	84.3782	101.26	102.528	81.8659	131.568	241.944	127.24	148.245	224.399	180.113	92.7142	-0.59934	0.0095041	0.075613	Tmem79	chr3	-	88328655	88334504	2406	protein_coding	transmembrane_protein_79	147	69	105	92	69	139	282	146	173	286	185	78	3.5416	1.8862	2.56985	2.55593	2.08312	2.95726	5.68891	3.10973	3.38548	5.39828	3.94175	2.15279
ENSMUSG00000001424	1580.24	1088.36	1463.94	1360.72	2684.96	1433.05	1626.69	1603.57	1365.06	2582.94	1529.5	2101.52	-0.087712	0.66575	0.84378	Snd1	chr6	+	28475139	28935162	3781	protein_coding	staphylococcal_nuclease_and_tudor_domain_containing_1	1669	890	1518	1221	2263	1514	1896	1840	1593	3292	1571	1768	25.5875	15.4817	23.6418	21.5856	43.475	20.4969	24.3392	24.9389	19.8371	39.5401	21.3001	31.0512
ENSMUSG00000001435	494.239	706.82	514.981	494.807	1280.19	1174.65	840.797	1102.46	1355.63	1916.02	927.826	1029.37	-0.67932	0.0028901	0.036818	Col18a1	chr10	-	77052178	77166548	6338	protein_coding	collagen_type_XVIII_alpha_1	522	578	534	444	1079	1241	980	1265	1582	2442	953	866	4.77415	5.99806	4.96139	4.6826	12.366	10.0228	7.50497	10.2283	11.7523	17.4976	7.70821	9.07335
ENSMUSG00000001436	517.91	711.712	369.359	579.503	441.364	588.743	533.649	454.056	599.837	349.937	480.951	393.441	0.10014	0.58582	0.79138	Slc19a1	chr10	+	77032241	77061002	2863	protein_coding	solute_carrier_family_19_(folate_transporter)_member_1	547	582	383	520	372	622	622	521	700	446	494	331	11.075	13.3702	7.87757	12.1405	9.43806	11.1209	10.5449	9.32572	11.5119	7.07455	8.84542	7.67731
ENSMUSG00000001440	2784.59	2319.79	2508.36	2219.94	3707.69	2557.53	3297.13	2436.74	3071.16	3004.28	2749.4	2540.13	-0.049988	0.73627	0.88187	Kpnb1	chr11	-	97159714	97187881	5894	protein_coding	karyopherin_(importin)_beta_1	2941	1897	2601	1992	3125	2702	3843	2796	3584	3829	2824	2137	28.9243	21.1686	25.9863	22.591	38.5125	23.4663	31.6472	24.3104	28.6304	29.5026	24.5622	24.0767
ENSMUSG00000001441	2230.71	2110.68	2121.65	1614.81	2655.3	1909.15	2307.9	2005.34	2321.37	2331.86	1932.57	1823.38	0.036569	0.79276	0.9118	Npepps	chr11	-	97205842	97280638	4215	protein_coding	aminopeptidase_puromycin_sensitive	2356	1726	2200	1449	2238	2017	2690	2301	2709	2972	1985	1534	32.4008	26.9326	30.7355	22.9788	38.5677	24.495	30.9763	27.976	30.2608	32.0211	24.1421	24.1674
ENSMUSG00000001444	10.415	9.78298	2.89315	7.80101	0	10.4119	1.71591	6.97206	3.42764	0	11.683	5.94322	0.042251	0.89995	NA	Tbx21	chr11	-	97098071	97115331	2488	protein_coding	T-box_21	11	8	3	7	0	11	2	8	4	0	12	5	0.256283	0.211483	0.0710044	0.188063	0	0.226314	0.0390171	0.16478	0.0756971	0	0.247254	0.133451
ENSMUSG00000001445	376.834	419.445	442.652	384.478	336.955	387.132	475.308	449.698	407.889	539.028	397.222	507.551	-0.1959	0.16932	0.41597	Mrpl10	chr11	+	97041560	97049213	1708	protein_coding	mitochondrial_ribosomal_protein_L10	398	343	459	345	284	409	554	516	476	687	408	427	13.5074	13.2081	15.8248	13.5017	12.0779	12.2576	15.7434	15.482	13.1217	18.2664	12.2457	16.6013
ENSMUSG00000001467	2967.33	2716	3429.35	2645.66	4408.89	4234.78	5128.86	4273.87	4028.33	5944.21	4450.25	3778.7	-0.46573	0.003297	0.03987	Cyp51	chr5	-	4081145	4104746	3931	protein_coding	cytochrome_P450_family_51	3134	2221	3556	2374	3716	4474	5978	4904	4701	7576	4571	3179	46.214	37.1604	53.2689	40.3677	68.6648	58.259	73.8122	63.9313	56.3063	87.523	59.6103	53.7019
ENSMUSG00000001472	4376.2	5771.96	4834.46	5772.74	4533.47	5517.33	5709.7	4764.53	5976.09	5367.52	6385.74	5086.21	-0.12813	0.30581	0.56962	Tcf25	chr8	+	123373824	123404173	2937	protein_coding	transcription_factor_25_(basic_helix-loop-helix)	4622	4720	5013	5180	3821	5829	6655	5467	6974	6841	6559	4279	91.2228	105.7	100.51	117.891	94.5006	101.592	109.981	95.3918	111.801	105.779	114.484	96.7477
ENSMUSG00000001473	320.025	281.261	443.617	441.314	713.064	589.689	607.433	619.642	583.555	579.828	535.471	458.816	-0.33878	0.078344	0.26981	Tubb6	chr18	+	67390717	67402748	1757	protein_coding	tubulin_beta_6_class_V	338	230	460	396	601	623	708	711	681	739	550	386	11.1512	8.60977	15.417	15.0654	24.8464	18.1504	19.5586	20.7379	18.2492	19.1011	16.0474	14.5887
ENSMUSG00000001482	922.202	1044.33	1043.46	986.27	385.6	1034.56	1449.09	729.452	1474.74	981.549	827.547	771.43	-0.21697	0.32804	0.58985	Def8	chr8	+	123442986	123463270	3242	protein_coding	differentially_expressed_in_FDCP_8	974	854	1082	885	325	1093	1689	837	1721	1251	850	649	17.415	17.3253	19.653	18.2468	7.28168	17.2575	25.2867	13.2306	24.9941	17.5238	13.4406	13.2933
ENSMUSG00000001493	37.8728	22.0117	42.4329	31.204	42.7126	47.3266	12.0114	51.419	51.4146	24.3229	39.917	26.1502	-0.024065	0.93589	0.97426	Meox1	chr11	-	101877510	101894374	2228	protein_coding	mesenchyme_homeobox_1	40	18	44	28	36	50	14	59	60	31	41	22	1.04069	0.531365	1.16293	0.840038	1.17368	1.14875	0.304992	1.35707	1.26796	0.631876	0.943369	0.655707
ENSMUSG00000001494	0.946819	0	0	0	0	0	0	0	0	0	0	0	0.038018	0.79714	NA	Sost	chr11	-	101962458	101967015	2066	protein_coding	sclerostin	1	0	0	0	0	0	0	0	0	0	0	0	0.0280574	0	0	0	0	0	0	0	0	0	0	0
ENSMUSG00000001506	726.21	448.794	805.261	454.687	1612.4	666.359	607.433	796.558	1765.23	1186.33	663.985	722.695	-0.14736	0.57677	0.78572	Col1a1	chr11	+	94936224	94953042	5930	protein_coding	collagen_type_I_alpha_1	767	367	835	408	1359	704	708	914	2060	1512	682	608	7.49753	4.07049	8.29175	4.59898	16.6466	6.07698	5.79501	7.89873	16.3562	11.5793	5.8958	6.80849
ENSMUSG00000001507	3606.43	3353.12	3786.17	3153.84	5352.13	5196.46	6322.28	5179.37	6391.69	7462.44	5376.13	5142.07	-0.57622	0.00020758	0.0068798	Itga3	chr11	-	95044474	95076801	4861	protein_coding	integrin_alpha_3	3809	2742	3926	2830	4511	5490	7369	5943	7459	9511	5522	4326	45.4216	37.1003	47.5597	38.915	67.4075	57.8118	73.5797	62.6536	72.2478	88.8558	58.235	59.0967
ENSMUSG00000001508	14.2023	9.78298	12.537	32.3185	1.18646	9.46532	10.2955	3.48603	2.57073	9.41533	30.1811	2.37729	0.24858	0.47647	0.71259	Sgca	chr11	-	94962791	94976327	1724	protein_coding	sarcoglycan_alpha_(dystrophin-associated_glycoprotein)	15	8	13	29	1	10	12	4	3	12	31	2	0.504349	0.305202	0.444039	1.12439	0.0421332	0.296915	0.337846	0.118902	0.081932	0.316103	0.921802	0.0770362
ENSMUSG00000001510	6.62773	2.44575	11.5726	6.68658	0	21.7702	0	3.48603	4.28455	16.4768	11.683	4.75458	-0.25006	0.45894	NA	Dlx3	chr11	+	95120119	95125296	2607	protein_coding	distal-less_homeobox_3	7	2	12	6	0	23	0	4	5	21	12	4	0.155645	0.0504573	0.271053	0.153839	0	0.451603	0	0.0786294	0.0903022	0.365817	0.235968	0.101888
ENSMUSG00000001517	52.075	12.2287	27.9671	21.1742	174.41	16.091	44.6137	30.5028	14.5675	45.5074	8.76226	55.8663	0.53334	0.12165	0.3475	Foxm1	chr6	+	128362967	128375893	4399	protein_coding	forkhead_box_M1	55	10	29	19	147	17	52	35	17	58	9	47	0.724747	0.149514	0.388203	0.288706	2.42731	0.197818	0.573753	0.407737	0.181955	0.598769	0.104882	0.70949
ENSMUSG00000001518	118.352	212.78	159.123	209.513	192.207	210.13	113.25	176.916	118.253	164.768	122.672	145.015	0.2229	0.27938	0.54416	Itfg2	chr6	-	128409444	128424931	3190	protein_coding	integrin_alpha_FG-GAP_repeat_containing_2	125	174	165	188	162	222	132	203	138	210	126	122	2.27142	3.58752	3.04585	3.93934	3.6888	3.56231	2.00844	3.26115	2.03684	2.9896	2.02485	2.53964
ENSMUSG00000001520	15.1491	12.2287	23.1452	14.4876	27.2886	0	14.5853	8.71508	11.9967	10.9846	18.4981	14.2637	0.41992	0.22331	0.48327	Nrip2	chr6	+	128399296	128408932	3261	protein_coding	nuclear_receptor_interacting_protein_2	16	10	24	13	23	0	17	10	14	14	19	12	0.284411	0.20169	0.433386	0.26647	0.512317	0	0.253031	0.15715	0.202137	0.194968	0.298687	0.244361
ENSMUSG00000001521	104.15	84.3782	88.7233	91.3832	93.7305	133.461	65.2047	66.2346	59.9837	80.0303	162.589	57.0549	0.04448	0.86102	0.94299	Tulp3	chr6	-	128321140	128355851	3395	protein_coding	tubby-like_protein_3	110	69	92	82	79	141	76	76	70	102	167	48	1.87815	1.33673	1.59574	1.61447	1.69024	2.12593	1.08655	1.1472	0.970796	1.36441	2.52168	0.938866
ENSMUSG00000001524	67.2241	103.944	95.474	99.1842	252.716	66.2572	114.108	131.598	73.6942	224.399	79.8339	164.033	0.014045	0.96072	0.98446	Gtf2h4	chr17	-	35667730	35673739	1679	protein_coding	general_transcription_factor_II_H_polypeptide_4	71	85	99	89	213	70	133	151	86	286	82	138	2.45124	3.32969	3.47216	3.5432	9.21489	2.13411	3.84482	4.60885	2.41167	7.73572	2.50366	5.45796
ENSMUSG00000001525	2532.74	1575.06	2082.11	2410.51	3102.6	1788	1540.89	1808.38	1757.52	1729.28	1844.94	1842.4	0.39222	0.0094931	0.075594	Tubb5	chr17	-	35833921	35838306	2649	protein_coding	tubulin_beta_5_class_I	2675	1288	2159	2163	2615	1889	1796	2075	2051	2204	1895	1550	58.5355	31.9793	47.9938	54.5796	71.7053	36.5023	32.9079	40.1423	36.4547	37.7846	36.6725	38.8554
ENSMUSG00000001542	1773.39	3021.72	1573.87	1817.63	1345.45	2122.12	1619.82	2035.84	2195.4	1692.41	2481.67	2011.19	-0.079411	0.65981	0.84034	Ell2	chr13	+	75707484	75772356	3647	protein_coding	elongation_factor_RNA_polymerase_II_2	1873	2471	1632	1631	1134	2242	1888	2336	2562	2157	2549	1692	29.77	44.5628	26.3511	29.8933	22.586	31.468	25.1271	32.8249	33.076	26.8596	35.83	30.8082
ENSMUSG00000001552	5550.25	6316.14	6660.04	5806.18	5506.37	7405.67	7828.85	6974.68	7846.72	7646.04	8197.58	7420.7	-0.34442	0.00072972	0.016104	Jup	chr11	-	100368958	100397763	3205	protein_coding	junction_plakoglobin	5862	5165	6906	5210	4641	7824	9125	8003	9157	9745	8420	6243	106.022	105.993	126.886	108.659	105.183	124.96	138.191	127.965	134.522	138.083	134.678	129.35
ENSMUSG00000001555	167.587	227.454	221.808	218.428	221.868	160.91	107.245	108.067	155.957	105.923	90.5434	95.0915	0.7743	5.4903e-05	0.0027039	Fkbp10	chr11	+	100415697	100424824	2584	protein_coding	FK506_binding_protein_10	177	186	230	196	187	170	125	124	182	135	93	80	3.97062	4.7343	5.24143	5.07014	5.25667	3.36764	2.34797	2.45921	3.31626	2.37261	1.84503	2.05589
ENSMUSG00000001566	0	2.44575	9.64384	0	0	0	6.86365	6.97206	16.2813	11.7692	1.94717	0	-0.27805	0.33864	NA	Mnx1	chr5	-	29473034	29478470	2245	protein_coding	motor_neuron_and_pancreas_homeobox_1	0	2	10	0	0	0	8	8	19	15	2	0	0	0.0585934	0.2623	0	0	0	0.172961	0.182616	0.39848	0.303431	0.0456695	0
ENSMUSG00000001569	311.503	360.747	299.923	449.115	289.497	266.922	410.103	291.955	366.757	397.798	302.785	330.443	0.014932	0.92907	0.97189	Nom1	chr5	+	29434664	29453506	4882	protein_coding	nucleolar_protein_with_MIF4G_domain_1	329	295	311	403	244	282	478	335	428	507	311	278	3.90639	3.97429	3.75126	5.51777	3.63039	2.95679	4.75232	3.51652	4.12777	4.71623	3.26569	3.78137
ENSMUSG00000001576	400.504	289.821	372.252	327.642	695.267	356.843	459.007	510.704	325.626	625.335	314.468	507.551	-0.077514	0.71945	0.87356	Ergic1	chr17	+	26561489	26656931	3195	protein_coding	endoplasmic_reticulum-golgi_intermediate_compartment_(ERGIC)_1	423	237	386	294	586	377	535	586	380	797	323	427	7.67445	4.8788	7.11428	6.15081	13.3226	6.04005	8.12752	9.39924	5.59993	11.3285	5.18256	8.87481
ENSMUSG00000001583	272.684	514.829	392.504	390.05	238.479	349.27	513.058	517.676	386.466	344.444	408.905	429.1	-0.20278	0.28709	0.55149	Tnk1	chr11	-	69851005	69858730	2778	protein_coding	tyrosine_kinase_non-receptor_1	288	421	407	350	201	369	598	594	451	439	420	361	6.00949	9.96748	8.62734	8.42155	5.25563	6.7993	10.4483	10.9577	7.64388	7.17658	7.75051	8.62933
ENSMUSG00000001588	324.759	73.3724	189.984	189.453	11.8646	2.8396	78.932	194.346	27.4211	21.9691	37.9698	181.862	0.39248	0.24819	0.51133	Acap1	chr11	-	69881567	69895539	2973	protein_coding	ArfGAP_with_coiled-coil_ankyrin_repeat_and_PH_domains_1	343	60	197	170	10	3	92	223	32	28	39	153	6.6877	1.32737	3.90199	3.82217	0.244324	0.0516531	1.50199	3.84393	0.506786	0.427709	0.672485	3.41742
ENSMUSG00000001604	590.815	387.651	757.042	708.777	275.259	512.074	466.728	537.72	493.58	812.857	932.694	1041.25	-0.28824	0.22371	0.48373	Tcea3	chr4	+	136247729	136274898	1251	protein_coding	transcription_elongation_factor_A_(SII)_3	624	317	785	636	232	541	544	617	576	1036	958	876	28.9138	16.6662	36.9511	33.9825	13.4708	22.1365	21.1065	25.2752	21.6788	37.6086	39.2574	46.4996
ENSMUSG00000001627	903.265	2586.38	810.083	1146.75	616.96	1281.6	935.172	1302.9	918.607	732.042	846.045	1281.36	0.18653	0.44837	0.69244	Ifrd1	chr12	-	40201567	40248504	3378	protein_coding	interferon-related_developmental_regulator_1	954	2115	840	1029	520	1354	1090	1495	1072	933	869	1078	16.3707	41.18	14.6431	20.3616	11.1816	20.5177	15.6618	22.6802	14.9419	12.5432	13.1878	21.1915
ENSMUSG00000001630	325.706	254.358	247.847	276.378	412.889	248.938	328.597	279.754	284.494	313.844	219.057	287.652	0.10606	0.53319	0.75598	Stk38l	chr6	+	146724995	146778812	4550	protein_coding	serine/threonine_kinase_38_like	344	208	257	248	348	263	383	321	332	400	225	242	4.38253	3.00668	3.32611	3.64331	5.55558	2.95879	4.08566	3.61543	3.43555	3.9924	2.53504	3.53188
ENSMUSG00000001632	533.059	547.847	568.987	625.195	576.62	567.919	490.751	567.352	640.111	435.459	502.37	707.243	0.029208	0.84051	0.93344	Brpf1	chr6	+	113307181	113324857	4729	protein_coding	bromodomain_and_PHD_finger_containing_1	563	448	590	561	486	600	572	651	747	555	516	595	6.90107	6.2308	7.34678	7.92957	7.46497	6.49459	5.87086	7.05468	7.43739	5.32977	5.59363	8.35507
ENSMUSG00000001642	380.621	445.126	377.074	395.622	347.633	253.671	344.898	368.648	252.788	387.598	369.962	405.328	0.18269	0.25791	0.52157	Akr1b3	chr6	-	34303934	34317497	3254	protein_coding	aldo-keto_reductase_family_1_member_B3_(aldose_reductase)	402	364	391	355	293	268	402	423	295	494	380	341	7.1612	7.35731	7.07577	7.29234	6.54051	4.21587	5.99631	6.66176	4.26849	6.89437	5.98658	6.95887
ENSMUSG00000001657	215.875	250.689	300.888	289.752	329.836	202.558	181.029	145.542	332.481	254.214	214.189	97.4688	0.38945	0.085253	0.28335	Hoxc8	chr15	+	102990607	102994111	2223	protein_coding	homeobox_C8	228	205	312	260	278	214	211	167	388	324	220	82	5.94529	6.06526	8.26475	7.8179	9.08378	4.9277	4.607	3.84984	8.21792	6.61897	5.07337	2.4495
ENSMUSG00000001661	225.343	86.824	242.06	118.13	117.46	207.291	95.2332	161.229	232.222	206.353	174.272	78.4505	-0.05107	0.84628	0.93483	Hoxc6	chr15	+	102998257	103011881	1581	protein_coding	homeobox_C6	238	71	251	106	99	219	111	185	271	263	179	66	8.72615	2.95367	9.34881	4.48157	4.54846	7.09059	3.40774	5.99661	8.07062	7.55456	5.80409	2.77213
ENSMUSG00000001663	136.342	150.413	185.162	144.876	142.375	210.13	161.296	115.039	128.536	176.538	92.4905	152.146	0.033464	0.8699	0.94638	Gstt1	chr10	-	75783813	75798584	1105	protein_coding	glutathione_S-transferase_theta_1	144	123	192	130	120	222	188	132	150	225	95	128	7.55401	7.32113	10.2318	7.86388	7.88824	10.284	8.25792	6.12178	6.39144	9.2471	4.40732	7.69219
ENSMUSG00000001665	277.418	259.249	328.855	232.916	214.75	365.361	402.382	273.653	263.071	341.306	310.573	455.251	-0.36264	0.039114	0.18065	Gstt3	chr10	-	75774115	75781414	1880	protein_coding	glutathione_S-transferase_theta_3	293	212	341	209	181	386	469	314	307	435	319	383	9.03415	7.41675	10.681	7.43095	6.9933	10.5099	12.1085	8.55929	7.68865	10.5079	8.69853	13.5283
ENSMUSG00000001666	13.2555	24.4575	7.71507	10.0299	3.55939	5.67919	0	19.1732	0	10.1999	2.92075	4.75458	0.36335	0.28511	NA	Ddt	chr10	-	75771230	75773414	649	protein_coding	D-dopachrome_tautomerase	14	20	8	9	3	6	0	22	0	13	3	4	1.25043	2.02685	0.725872	0.926945	0.335767	0.473235	0	1.73718	0	0.90967	0.236968	0.409277
ENSMUSG00000001670	175.161	114.95	189.019	191.682	2908.02	40.7009	2.57387	20.9162	12.8536	133.384	49.6528	62.9981	1.2579	NA	NA	Tat	chr8	+	109990437	109999803	2375	protein_coding	tyrosine_aminotransferase	185	94	196	172	2451	43	3	24	15	170	51	53	4.51529	2.60315	4.85967	4.84084	74.962	0.926776	0.0613102	0.517861	0.29737	3.25065	1.10083	1.48188
ENSMUSG00000001672	1052.86	1062.68	1171.73	828.021	1436.81	1312.84	1236.32	1342.99	1485.02	1521.36	1693.06	1264.72	-0.32667	0.027606	0.14596	Marveld3	chr8	-	109947914	109962203	2447	protein_coding	MARVEL_(membrane-associating)_domain_containing_3	1112	869	1215	743	1211	1387	1441	1541	1733	1939	1739	1064	26.342	23.3572	29.2386	20.296	35.9477	29.0143	28.5828	32.2726	33.3453	35.9856	36.4316	28.8742
ENSMUSG00000001674	224.396	157.751	189.984	247.403	334.582	191.199	218.779	254.48	197.089	230.676	154.8	181.862	0.1608	0.40776	0.66045	Ddx18	chr1	-	121553835	121567989	2258	protein_coding	DEAD_(Asp-Glu-Ala-Asp)_box_polypeptide_18	237	129	197	222	282	202	255	292	230	294	159	153	6.08418	3.75752	5.13756	6.57181	9.07165	4.57928	5.4814	6.62712	4.79594	5.91301	3.60983	4.49956
ENSMUSG00000001687	1622.85	1505.36	1755.18	1671.64	1682.4	1430.21	1935.55	1715.13	1969.18	1834.42	2098.07	1832.89	-0.14733	0.22702	0.48802	Ubl3	chr5	-	148504631	148552789	2667	protein_coding	ubiquitin-like_3	1714	1231	1820	1500	1418	1511	2256	1968	2298	2338	2155	1542	37.2533	30.3578	40.1849	37.5945	38.6202	29.0009	41.0574	37.8153	40.5692	39.8113	41.4226	38.394
ENSMUSG00000001700	2408.71	3542.66	2203.62	1452.1	1568.5	2082.37	1846.32	1343.87	2275.95	1311.87	1253	1238.57	0.41608	0.048588	0.20585	Gramd3	chr18	+	56432132	56503792	2605	protein_coding	GRAM_domain_containing_3	2544	2897	2285	1303	1322	2200	2152	1542	2656	1672	1287	1042	56.6092	73.1436	51.6527	33.4343	36.8625	43.23	40.0968	30.3349	48.0054	29.1483	25.327	26.5621
ENSMUSG00000001707	108.884	156.528	105.118	127.045	193.393	176.055	148.426	173.43	107.971	188.307	180.113	293.595	-0.34518	0.1229	0.34988	Eef1e1	chr13	-	38645698	38659028	1032	protein_coding	eukaryotic_translation_elongation_factor_1_epsilon_1	115	128	109	114	163	186	173	199	126	240	185	247	6.45945	8.15766	6.21959	7.38382	11.4728	9.22578	8.13658	9.88187	5.74858	10.5613	9.18978	15.8935
ENSMUSG00000001729	1260.22	1246.11	1232.48	1368.52	1848.51	1519.18	1898.66	1573.94	1840.64	1629.64	1625.89	1670.04	-0.26171	0.053348	0.21785	Akt1	chr12	-	112653821	112674884	2690	protein_coding	thymoma_viral_proto-oncogene_1	1331	1019	1278	1228	1558	1605	2213	1806	2148	2077	1670	1405	28.6816	24.9148	27.9765	30.5142	42.0704	30.5417	39.9305	34.4058	37.5969	35.0646	31.8256	34.6838
ENSMUSG00000001739	4333.59	2999.71	4166.14	3269.74	2238.85	4204.5	4863.75	3921.79	2985.47	4383.62	4259.43	4109.14	-0.25416	0.12834	0.35753	Cldn15	chr5	+	136966616	136975858	1902	protein_coding	claudin_15	4577	2453	4320	2934	1887	4442	5669	4500	3484	5587	4375	3457	139.492	84.8247	133.748	103.111	72.0647	119.547	144.668	121.246	86.2456	133.399	117.918	120.695
ENSMUSG00000001741	195.045	67.258	120.548	159.363	71.1877	11.3584	97.807	126.369	43.7024	36.8767	61.3358	148.58	0.49944	0.11954	0.34434	Il16	chr7	-	83642848	83745726	5021	protein_coding	interleukin_16	206	55	125	143	60	12	114	145	51	47	63	125	2.37823	0.720457	1.466	1.90371	0.868005	0.122338	1.10202	1.47994	0.478244	0.425102	0.643226	1.65319
ENSMUSG00000001750	656.145	490.372	496.658	572.817	543.4	249.884	375.785	581.296	339.336	406.429	239.502	530.135	0.45819	0.024811	0.13715	Tcirg1	chr19	-	3896050	3907133	3041	protein_coding	T_cell_immune_regulator_1_ATPase_H+_transporting_lysosomal_V0_protein_A3	693	401	515	514	458	264	438	667	396	518	246	446	13.2097	8.67288	9.97253	11.298	10.9398	4.44383	6.9909	11.2402	6.13124	7.73568	4.14698	9.73914
ENSMUSG00000001751	183.683	206.665	256.526	296.438	253.903	359.682	382.649	316.357	311.058	342.09	309.6	372.045	-0.48741	0.0017269	0.026962	Naglu	chr11	+	101070012	101077672	2560	protein_coding	alpha-N-acetylglucosaminidase_(Sanfilippo_disease_IIIB)	194	169	266	266	214	380	446	363	363	436	318	313	4.39278	4.34192	6.11866	6.94541	6.07205	7.59825	8.4561	7.26662	6.67631	7.73449	6.36796	8.11908
ENSMUSG00000001755	401.451	275.146	402.148	426.826	297.802	375.773	458.149	428.782	328.196	300.506	364.121	425.534	-0.079679	0.63142	0.82199	Coasy	chr11	+	101082565	101086619	2386	protein_coding	Coenzyme_A_synthase	424	225	417	383	251	397	534	492	383	383	374	358	10.3008	6.20222	10.2915	10.7296	7.64125	8.51706	10.8629	10.5672	7.55784	7.28976	8.03552	9.96357
ENSMUSG00000001761	160.012	176.094	233.381	179.423	256.276	145.766	147.568	126.369	179.094	195.368	190.823	114.11	0.32513	0.091268	0.29555	Smo	chr6	+	29735694	29761365	3779	protein_coding	smoothened_homolog_(Drosophila)	169	144	242	161	216	154	172	145	209	249	196	96	2.59231	2.50623	3.77097	2.84777	4.15182	2.086	2.20916	1.96633	2.60399	2.99232	2.65884	1.68693
ENSMUSG00000001763	67.2241	25.6803	38.5754	61.2936	28.4751	6.62572	16.3012	22.6592	16.2813	19.6153	5.84151	40.4139	0.88571	0.0065103	0.061603	Tspan33	chr6	+	29694222	29718559	3558	protein_coding	tetraspanin_33	71	21	40	55	24	7	19	26	19	25	6	34	1.15672	0.388194	0.662016	1.03327	0.489967	0.100708	0.259193	0.374484	0.25143	0.319094	0.0864487	0.634564
ENSMUSG00000001767	428.909	481.812	397.326	497.036	459.161	522.486	399.808	428.782	411.316	362.49	563.705	435.044	0.020274	0.89097	0.95602	Crnkl1	chr2	-	145917479	145935014	3428	protein_coding	Crn_crooked_neck-like_1_(Drosophila)	453	394	412	446	387	552	466	492	480	462	579	366	7.66011	7.55946	7.07736	8.69661	8.20033	8.24267	6.59812	7.35513	6.5928	6.12049	8.65866	7.08994
ENSMUSG00000001768	1216.66	879.245	1232.48	795.703	679.843	1242.8	587.7	1113.79	1335.92	764.211	1118.65	639.49	-0.014491	0.94533	0.97811	Rin2	chr2	+	145784734	145887616	4657	protein_coding	Ras_and_Rab_interactor_2	1285	719	1278	714	573	1313	685	1278	1559	974	1149	538	15.9946	10.1545	16.1599	10.2482	8.93737	14.4321	7.13937	14.0634	15.7619	9.49812	12.6481	7.67146
ENSMUSG00000001773	2.84046	0	0	0	0	0	0	0	0	0	0	0	0.092026	0.53382	NA	Folh1	chr7	-	86719352	86775864	2671	protein_coding	folate_hydrolase_1	3	0	0	0	0	0	0	0	0	0	0	0	0.0651066	0	0	0	0	0	0	0	0	0	0	0
ENSMUSG00000001774	482.878	264.14	453.261	247.403	517.297	329.393	148.426	446.212	445.593	281.675	376.777	339.952	0.18948	0.41636	0.66681	Chordc1	chr9	+	18292267	18314000	2205	protein_coding	cysteine_and_histidine-rich_domain_(CHORD)-containing_zinc-binding_protein_1	510	216	470	222	436	348	173	512	520	359	387	286	13.4072	6.44289	12.5517	6.72977	14.3628	8.07868	3.80814	11.8995	11.1036	7.39386	8.99737	8.6131
ENSMUSG00000001783	1833.04	1659.44	1568.09	1594.75	1255.28	1593.96	1784.55	1553.9	1575.86	1516.65	1628.81	1753.25	-0.040878	0.73604	0.88187	Rtcb	chr10	-	85938637	85957823	2009	protein_coding	RNA_2'3'-cyclic_phosphate_and_5'-OH_ligase	1936	1357	1626	1431	1058	1684	2080	1783	1839	1933	1673	1475	55.8603	44.4258	47.6601	47.6119	38.2531	42.9074	50.2526	45.4818	43.0994	43.6955	42.6903	48.7545
ENSMUSG00000001785	183.683	179.762	191.912	219.543	261.022	194.986	250.523	217.005	172.239	258.922	119.751	160.467	0.068682	0.72973	0.87915	Pwp1	chr10	+	85871831	85889096	2572	protein_coding	PWP1_homolog_(S._cerevisiae)	194	147	199	197	220	206	292	249	201	330	123	135	4.37228	3.75908	4.55614	5.11978	6.21317	4.09983	5.51045	4.96129	3.67955	5.82677	2.45159	3.4855
ENSMUSG00000001786	290.673	332.621	286.422	482.548	217.123	286.799	403.239	275.397	276.782	193.799	378.724	292.406	0.087725	0.66854	0.84468	Fbxo7	chr10	+	86021972	86051873	5388	protein_coding	F-box_protein_7	307	272	297	433	183	303	470	316	323	247	389	246	3.30285	3.32029	3.24596	5.37176	2.46709	2.87862	4.23395	3.00556	2.82257	2.08187	3.70114	3.03186
ENSMUSG00000001794	2420.07	2141.25	2755.25	2720.32	3365.99	3044.99	2562.72	3577.54	2406.2	3034.09	3053.16	4544.19	-0.22932	0.16689	0.41261	Capns1	chr7	-	30186942	30195164	1546	protein_coding	calpain_small_subunit_1	2556	1751	2857	2441	2837	3217	2987	4105	2808	3867	3136	3823	95.836	74.4924	108.822	105.539	133.294	106.515	93.778	136.072	85.5179	113.593	103.987	164.209
ENSMUSG00000001802	81.4264	127.179	102.225	124.816	62.8825	83.2948	104.671	71.4636	61.6975	146.722	89.5698	72.5073	0.12495	0.60262	0.80226	Lrp3	chr7	-	35200027	35215370	4019	protein_coding	low_density_lipoprotein_receptor-related_protein_3	86	104	106	112	53	88	122	82	72	187	92	61	1.24039	1.70197	1.55311	1.86276	0.957898	1.12082	1.47339	1.04559	0.843498	2.11305	1.1735	1.00789
ENSMUSG00000001804	7.57455	20.7888	16.3945	3.34329	20.1699	69.0968	62.6308	28.7598	8.56909	25.8922	26.2868	7.13186	-0.72099	0.036848	0.17381	Dsg4	chr18	+	20436175	20471821	3478	protein_coding	desmoglein_4	8	17	17	3	17	73	73	33	10	33	27	6	0.133333	0.321481	0.287829	0.0576564	0.355043	1.07439	1.01875	0.48624	0.135375	0.430893	0.397967	0.114558
ENSMUSG00000001827	3.78728	6.11436	7.71507	11.1443	4.74585	11.3584	25.7387	3.48603	3.42764	0	2.92075	21.3956	-0.21333	0.53493	NA	Folr1	chr7	-	101858331	101870788	1383	protein_coding	folate_receptor_1_(adult)	4	5	8	10	4	12	30	4	4	0	3	18	0.167655	0.237784	0.34063	0.483319	0.210087	0.444149	1.05287	0.148219	0.136178	0	0.111202	0.864276
ENSMUSG00000001829	242.386	143.076	269.063	218.428	294.243	194.039	289.131	187.374	240.792	320.121	254.106	194.938	-0.037151	0.85157	0.93798	Clpb	chr7	+	101663633	101790168	4627	protein_coding	ClpB_caseinolytic_peptidase_B	256	117	279	196	248	205	337	215	281	408	261	164	3.20714	1.66311	3.55074	2.83147	3.89326	2.2679	3.53513	2.38125	2.85941	4.00448	2.89171	2.35368
ENSMUSG00000001833	1192.99	1133.6	1202.59	947.265	1662.23	1319.47	332.887	1232.31	1240.8	513.136	1122.54	1224.3	0.25672	0.29414	0.55823	2022-09-07	chr9	+	25252439	25308571	2533	protein_coding	septin_7	1260	927	1247	850	1401	1394	388	1414	1448	654	1153	1030	28.8345	24.0702	28.9898	22.4305	40.1758	28.1707	7.43484	28.6075	26.9155	11.7254	23.335	27.0025
ENSMUSG00000001844	267.003	472.029	334.641	439.085	437.804	378.613	483.029	304.156	333.338	286.383	326.151	429.1	0.095772	0.59851	0.79961	Zdhhc4	chr5	-	143316489	143329256	1364	protein_coding	zinc_finger_DHHC_domain_containing_4	282	386	347	394	369	400	563	349	389	365	335	361	11.9843	18.6127	14.9806	19.308	19.6505	15.0112	20.0341	13.1122	13.4278	12.1524	12.5905	17.575
ENSMUSG00000001847	8491.07	11222.3	7479.76	10757.6	10671	11630	13928.9	9549.11	10303.5	11333.7	10331.7	10391.1	-0.17875	0.20513	0.46237	Rac1	chr5	-	143505478	143528036	2325	protein_coding	RAS-related_C3_botulinum_substrate_1	8968	9177	7756	9653	8994	12287	16235	10957	12024	14445	10612	8742	223.589	259.605	196.44	277.521	280.99	270.516	338.926	241.51	243.498	282.15	233.985	249.684
ENSMUSG00000001855	356.004	292.267	352.965	396.737	498.314	194.039	320.876	292.827	309.344	436.244	259.947	317.368	0.2912	0.12425	0.35197	Nup214	chr2	+	31974436	32053975	6605	protein_coding	nucleoporin_214	376	239	366	356	420	205	374	336	361	556	267	267	3.29984	2.37991	3.26304	3.60274	4.61889	1.58873	2.74836	2.60695	2.57338	3.82285	2.07229	2.68436
ENSMUSG00000001864	18.9364	4.89149	4.82192	30.0896	0	10.4119	1.71591	12.2011	11.9967	19.6153	7.78868	1.18864	0.1394	0.68578	NA	Aif1l	chr2	+	31950260	31973442	2996	protein_coding	allograft_inflammatory_factor_1-like	20	4	5	27	0	11	2	14	14	25	8	1	0.38696	0.0878119	0.0982749	0.60239	0	0.187941	0.0324014	0.239471	0.220017	0.378951	0.136887	0.0221646
ENSMUSG00000001865	0	1.22287	0.964384	7.80101	1.18646	0	0	0	0	0	0	2.37729	0.26667	0.21298	NA	Cpa3	chr3	-	20215617	20242181	1452	protein_coding	carboxypeptidase_A3_mast_cell	0	1	1	7	1	0	0	0	0	0	0	2	0	0.0452969	0.0405553	0.322246	0.0500259	0	0	0	0	0	0	0.0914672
ENSMUSG00000001870	552.942	388.873	512.088	571.702	792.556	522.486	412.677	379.977	427.598	433.89	371.909	502.796	0.34752	0.042032	0.18863	Ltbp1	chr17	+	75005568	75392512	6671	protein_coding	latent_transforming_growth_factor_beta_binding_protein_1	584	318	531	513	668	552	481	436	499	553	382	423	5.07457	3.13525	4.68725	5.14023	7.27356	4.23563	3.49969	3.34936	3.52192	3.7646	2.93552	4.21067
ENSMUSG00000001891	2047.02	1879.56	1903.69	2214.37	1695.45	2254.64	1304.95	2234.55	2140.56	1772.44	2481.67	2622.15	-0.11212	0.48936	0.72173	Ugp2	chr11	-	21321138	21371201	2683	protein_coding	UDP-glucose_pyrophosphorylase_2	2162	1537	1974	1987	1429	2382	1521	2564	2498	2259	2549	2206	46.7103	37.6781	43.3253	49.5032	38.6877	45.4455	27.5159	48.9737	43.837	38.2367	48.7037	54.5993
ENSMUSG00000001901	31.245	55.0293	49.1836	6.68658	37.9668	8.51879	66.0626	79.3072	42.8455	36.0921	68.1509	53.489	-0.33012	0.3147	0.57783	Kcnh6	chr11	+	106008124	106034549	3368	protein_coding	potassium_voltage-gated_channel_subfamily_H_(eag-related)_member_6	33	45	51	6	32	9	77	91	50	46	70	45	0.567962	0.878771	0.891688	0.119079	0.690143	0.136786	1.10967	1.38463	0.698984	0.620256	1.06546	0.887243
ENSMUSG00000001909	412.813	421.891	544.877	460.259	331.023	308.569	360.342	358.19	523.572	451.936	396.249	460.005	0.083558	0.62025	0.81409	Trmt1	chr8	+	84686307	84699808	3647	protein_coding	tRNA_methyltransferase_1	436	345	565	413	279	326	420	411	611	576	407	387	6.92992	6.22184	9.12278	7.56955	5.55686	4.57564	5.5897	5.77527	7.88815	7.17252	5.721	7.04656
ENSMUSG00000001910	1227.08	1296.24	1285.52	1249.28	1566.13	1205.88	1993.89	1272.4	1661.55	1882.28	1579.15	1651.03	-0.26523	0.075052	0.26389	Nacc1	chr8	-	84670483	84687862	4300	protein_coding	nucleus_accumbens_associated_1_BEN_and_BTB_(POZ)_domain_containing	1296	1060	1333	1121	1320	1274	2324	1460	1939	2399	1622	1389	17.4709	16.2133	18.2548	17.4258	22.298	15.166	26.2327	17.4	21.2314	25.3365	19.3373	21.4504
ENSMUSG00000001911	615.432	523.389	595.989	714.349	754.59	438.244	546.518	359.061	739.513	759.504	619.2	454.062	0.17983	0.33865	0.60003	Nfix	chr8	-	84699876	84800344	5476	protein_coding	nuclear_factor_I/X	650	428	618	641	636	463	637	412	863	968	636	382	6.88062	5.14062	6.64568	7.82439	8.43636	4.328	5.64614	3.85567	7.42022	8.02781	5.95397	4.63236
ENSMUSG00000001918	588.921	508.715	671.211	580.618	727.301	434.458	614.297	747.754	538.996	607.289	462.453	917.633	-0.0040585	0.98229	0.99264	Slc1a5	chr7	+	16781346	16798274	2807	protein_coding	solute_carrier_family_1_(neutral_amino_acid_transporter)_member_5	622	416	696	521	613	459	716	858	629	774	475	772	12.8447	9.74734	14.601	12.4066	15.8628	8.37028	12.3807	15.6643	10.5506	12.5223	8.67489	18.2632
ENSMUSG00000001924	3776.86	3155.01	3489.14	3597.38	5577.56	4504.55	5285.87	4150.99	5216.86	5591.14	4033.56	3961.75	-0.2417	0.12585	0.35394	Uba1	chrX	+	20658326	20683179	4071	protein_coding	ubiquitin-like_modifier_activating_enzyme_1	3989	2580	3618	3228	4701	4759	6161	4763	6088	7126	4143	3333	56.799	41.6825	52.3338	53.0015	83.8785	59.839	73.4557	59.9578	70.4114	79.4932	52.1707	54.3671
ENSMUSG00000001930	320.972	420.668	262.312	247.403	860.185	450.549	320.876	300.67	603.264	602.581	337.834	299.538	0.015681	0.9509	0.98044	Vwf	chr6	+	125546774	125686679	8834	protein_coding	Von_Willebrand_factor_homolog	339	344	272	222	725	476	374	345	704	768	347	252	2.22444	2.56116	1.81312	1.67978	5.96131	2.75816	2.05489	2.00137	3.75219	3.94811	2.01366	1.89429
ENSMUSG00000001942	645.73	324.061	564.165	328.757	414.075	484.624	714.678	491.53	589.554	614.351	574.415	468.326	-0.28011	0.13536	0.36827	Siae	chr9	+	37613847	37648318	3433	protein_coding	sialic_acid_acetylesterase	682	265	585	295	349	512	833	564	688	783	590	394	11.5156	5.077	10.0345	5.74387	7.38436	7.63424	11.7773	8.41921	9.43592	10.3579	8.81031	7.62122
ENSMUSG00000001943	23.6705	58.6979	39.5398	53.4926	4.74585	24.6098	21.4489	33.9888	12.8536	54.1382	25.3132	23.7729	0.23894	0.46995	0.70743	Vsig2	chr9	+	37539255	37544205	1170	protein_coding	V-set_and_immunoglobulin_domain_containing_2	25	48	41	48	4	26	25	39	15	69	26	20	1.2386	2.6983	2.06354	2.74228	0.248334	1.13752	1.03712	1.70822	0.603636	2.67823	1.1392	1.13513
ENSMUSG00000001946	264.162	247.02	232.417	225.115	269.327	389.971	217.063	315.486	156.814	338.952	238.528	165.221	-0.065638	0.75781	0.89374	Esam	chr9	+	37528078	37538319	1865	protein_coding	endothelial_cell-specific_adhesion_molecule	279	202	241	202	227	412	253	362	183	432	245	139	8.67167	7.12374	7.60944	7.23983	8.84114	11.3081	6.58441	9.94708	4.62	10.5194	6.73442	4.94924
ENSMUSG00000001948	11.3618	8.56011	24.1096	11.1443	1.18646	8.51879	6.86365	9.58659	9.426	0	12.6566	16.641	0.1531	0.66111	NA	Spa17	chr9	-	37603295	37613720	689	protein_coding	sperm_autoantigenic_protein_17	12	7	25	10	1	9	8	11	11	0	13	14	1.00958	0.668212	2.13666	0.970145	0.105425	0.668641	0.563568	0.818162	0.751697	0	0.967246	1.34931
ENSMUSG00000001962	343.695	248.243	335.606	309.811	202.885	183.627	253.097	325.944	258.787	273.045	364.121	255.558	0.070475	0.70843	0.86735	Fam50a	chrX	+	74313033	74320149	1918	protein_coding	family_with_sequence_similarity_50_member_A	363	203	348	278	171	194	295	374	302	348	374	215	10.9707	6.96118	10.6843	9.6884	6.47603	5.17753	7.46533	9.99284	7.41358	8.23978	9.99622	7.44375
ENSMUSG00000001964	375.887	325.284	433.008	453.573	296.615	234.74	456.433	356.447	347.905	332.675	305.706	347.084	0.13851	0.42769	0.67583	Emd	chrX	+	74254687	74261548	1595	protein_coding	emerin	397	266	449	407	250	248	532	409	406	424	314	292	14.428	10.9687	16.5768	17.0565	11.3852	7.95904	16.1892	13.141	11.9849	12.0723	10.0921	12.1569
ENSMUSG00000001983	113.618	79.4867	103.189	57.9503	121.019	221.488	224.785	118.525	134.535	280.106	53.5471	111.733	-0.63087	0.022551	0.12928	Taco1	chr11	+	106066061	106073612	1383	protein_coding	translational_activator_of_mitochondrially_encoded_cytochrome_c_oxidase_I	120	65	107	52	102	234	262	136	157	357	55	94	5.02964	3.0912	4.55592	2.51326	5.35722	8.66091	9.19506	5.03944	5.34499	11.7228	2.0387	4.51344
ENSMUSG00000001985	119.299	92.9383	96.4384	123.702	234.919	114.53	36.8921	84.5363	137.962	108.276	59.3887	21.3956	0.55618	0.061559	0.2365	Grik3	chr4	+	125490700	125714173	8973	protein_coding	glutamate_receptor_ionotropic_kainate_3	126	76	100	111	198	121	43	97	161	138	61	18	0.813974	0.557072	0.656262	0.826878	1.60284	0.690268	0.232598	0.553987	0.844807	0.698436	0.348502	0.13321
ENSMUSG00000001986	74.7987	39.1319	59.7918	85.8111	64.0689	38.8078	45.4717	40.0894	48.8438	58.0612	39.917	27.3388	0.51025	0.039702	0.18237	Gria3	chrX	+	41400854	41678601	5206	protein_coding	glutamate_receptor_ionotropic_AMPA3_(alpha_3)	79	32	62	77	54	41	53	46	57	74	41	23	0.879631	0.404279	0.701297	0.98865	0.753444	0.403134	0.494137	0.452814	0.515514	0.645524	0.403732	0.293377
ENSMUSG00000001988	6.62773	7.33724	27.0028	18.9453	5.93231	0	6.00569	6.10056	19.7089	10.9846	17.5245	9.50915	0.19856	0.57056	0.78161	Npas1	chr7	-	16455721	16476780	2091	protein_coding	neuronal_PAS_domain_protein_1	7	6	28	17	5	0	7	7	23	14	18	8	0.194054	0.188726	0.788531	0.543439	0.173691	0	0.162487	0.171558	0.517897	0.30406	0.441297	0.254061
ENSMUSG00000001995	327.599	256.803	347.178	384.478	592.044	280.173	479.598	326.815	424.17	509.213	397.222	320.934	-0.033499	0.86845	0.94594	Sipa1l2	chr8	-	125418063	125492710	6365	protein_coding	signal-induced_proliferation-associated_1_like_2	346	210	360	345	499	296	559	375	495	649	408	270	3.15105	2.16998	3.33057	3.62307	5.6946	2.38047	4.26274	3.01925	3.66165	4.63054	3.28605	2.81687
ENSMUSG00000001998	262.269	328.953	196.734	251.861	307.294	187.413	205.91	182.145	229.652	260.491	235.607	181.862	0.32151	0.06148	0.23649	Ap4e1	chr2	+	127008717	127067909	4600	protein_coding	adaptor-related_protein_complex_AP-4_epsilon_1	277	269	204	226	259	198	240	209	268	332	242	153	3.49059	3.84618	2.61148	3.28403	4.08981	2.20332	2.53238	2.32838	2.74313	3.27767	2.69694	2.2087
ENSMUSG00000001999	299.195	303.272	301.852	343.244	313.226	364.415	442.705	308.514	295.634	310.706	307.653	350.65	-0.11776	0.42346	0.67274	Blvra	chr2	+	127070665	127097084	1460	protein_coding	biliverdin_reductase_A	316	248	313	308	264	385	516	354	345	396	316	295	12.5462	11.1721	12.6243	14.1011	13.1345	13.4983	17.1543	12.4256	11.1259	12.3176	11.0955	13.4175
ENSMUSG00000002006	64.3837	62.3665	102.225	106.985	119.833	112.637	62.6308	68.8491	119.11	116.122	103.2	51.1117	0.0060391	0.98057	0.99213	Pdzd4	chrX	-	73793359	73824969	3970	protein_coding	PDZ_domain_containing_4	68	51	106	96	101	119	73	79	139	148	106	43	0.992878	0.844919	1.57228	1.61636	1.84796	1.53436	0.892499	1.01977	1.64852	1.693	1.36876	0.71925
ENSMUSG00000002007	55.8623	13.4516	40.5041	40.1195	0	0	4.28978	19.1732	4.28455	0	22.3924	16.641	0.60391	0.072454	0.25821	Srpk3	chrX	+	73774405	73778925	2711	protein_coding	serine/arginine-rich_protein_specific_kinase_3	59	11	42	36	0	0	5	22	5	0	23	14	1.26154	0.266869	0.912293	0.887624	0	0	0.0895191	0.415871	0.086838	0	0.434922	0.342926
ENSMUSG00000002010	1981.69	2175.49	1884.41	2050.55	2052.58	1752.03	2129.45	1824.07	1787.51	1872.87	2311.29	1985.04	0.054361	0.63516	0.8239	Idh3g	chrX	-	73778963	73786897	2080	protein_coding	isocitrate_dehydrogenase_3_(NAD+)_gamma	2093	1779	1954	1840	1730	1851	2482	2093	2086	2387	2374	1670	58.3288	56.2533	55.3192	59.1304	60.4149	45.5526	57.918	51.567	47.2194	52.1164	58.51	53.3157
ENSMUSG00000002012	55.8623	64.8122	108.975	149.334	20.1699	52.0593	49.7615	27.8883	44.5593	54.9228	23.366	49.923	0.66685	0.027835	0.14658	Pnck	chrX	-	73655994	73660117	1536	protein_coding	pregnancy_upregulated_non-ubiquitously_expressed_CaM_kinase	59	53	113	134	17	55	58	32	52	70	24	42	2.22658	2.26945	4.33213	5.83136	0.803931	1.83291	1.83279	1.06764	1.59398	2.06963	0.801001	1.81577
ENSMUSG00000002014	1088.84	1216.76	1114.83	1238.13	796.116	1267.41	1353.86	1390.06	1018.01	1189.47	1378.6	1621.31	-0.25821	0.083872	0.28033	Ssr4	chrX	+	73787028	73790830	2568	protein_coding	signal_sequence_receptor_delta	1150	995	1156	1111	671	1339	1578	1595	1188	1516	1416	1364	25.9585	25.4838	26.508	28.9185	18.9797	26.6904	29.8255	31.8296	21.7817	26.8095	28.2671	35.2713
ENSMUSG00000002015	2300.77	2439.63	2287.52	2535.33	1793.93	3434.96	3385.5	3257.7	2212.54	2639.43	2749.4	3618.23	-0.40156	0.0068604	0.063204	Bcap31	chrX	-	73686178	73716175	1219	protein_coding	B_cell_receptor_associated_protein_31	2430	1995	2372	2275	1512	3629	3946	3738	2582	3364	2824	3044	115.553	107.64	114.584	124.748	90.0968	152.389	157.119	157.145	99.7291	125.325	118.761	165.822
ENSMUSG00000002017	301.088	275.146	341.392	236.259	507.806	407.955	283.984	282.369	367.614	247.153	287.207	301.916	0.086917	0.65234	0.83526	Fam98a	chr17	-	75537086	75551946	2817	protein_coding	family_with_sequence_similarity_98_member_A	318	225	354	212	428	431	331	324	429	315	295	254	6.54362	5.25329	7.39999	5.03043	11.0362	7.83178	5.70317	5.89419	7.17034	5.07819	5.36844	5.98755
ENSMUSG00000002020	290.673	132.07	267.134	319.841	211.19	66.2572	142.421	97.6089	113.112	109.846	115.857	112.921	1.0455	1.876e-06	0.00024803	Ltbp2	chr12	-	84783212	84876532	6769	protein_coding	latent_transforming_growth_factor_beta_binding_protein_2	307	108	277	287	178	70	166	112	132	140	119	95	2.629	1.04938	2.40974	2.83409	1.9101	0.529351	1.19031	0.847929	0.918161	0.939266	0.90123	0.931969
ENSMUSG00000002028	1410.76	1159.28	1491.9	1697.28	1416.64	1152.88	1235.46	1248	1511.59	1069.42	1302.66	911.69	0.24105	0.099086	0.30829	Kmt2a	chr9	-	44803355	44881296	16470	protein_coding	lysine_(K)-specific_methyltransferase_2A	1490	948	1547	1523	1194	1218	1440	1432	1764	1363	1338	767	5.24409	3.78573	5.5311	6.18105	5.26589	3.7855	4.2437	4.45569	5.04283	3.75827	4.16462	3.09246
ENSMUSG00000002031	589.868	703.152	686.642	685.374	442.55	606.727	561.961	515.933	566.417	384.459	811.969	597.888	0.098448	0.57792	0.78664	Ift46	chr9	+	44767908	44792714	3411	protein_coding	intraflagellar_transport_46	623	575	712	615	373	641	655	592	661	490	834	503	10.5873	11.0872	12.2917	12.0517	7.94307	9.61936	9.32041	8.89418	9.12408	6.52378	12.5342	9.79238
ENSMUSG00000002032	160.959	124.733	203.485	103.642	52.2043	138.194	138.989	206.547	150.816	132.599	104.174	209.201	-0.2166	0.38576	0.64101	Tmem25	chr9	-	44793776	44799307	2837	protein_coding	transmembrane_protein_25	170	102	211	93	44	146	162	237	176	169	107	176	3.4735	2.3647	4.37963	2.19119	1.12656	2.63429	2.7716	4.2811	2.92094	2.70528	1.93347	4.1196
ENSMUSG00000002033	72.9051	117.396	64.6137	98.0698	32.0345	27.4494	56.6251	44.4469	26.5642	8.63072	49.6528	57.0549	0.73713	0.01696	0.10706	Cd3g	chr9	-	44969572	44980431	1023	protein_coding	CD3_antigen_gamma_polypeptide	77	96	67	88	27	29	66	51	31	11	51	48	4.36307	6.17207	3.85668	5.74994	1.91712	1.45108	3.13144	2.55482	1.42678	0.488317	2.55569	3.11579
ENSMUSG00000002043	227.237	420.668	358.751	341.015	147.121	470.426	422.972	430.525	395.035	615.92	463.426	710.809	-0.66433	0.0022655	0.031755	Trappc6a	chr7	+	19508670	19516145	955	protein_coding	trafficking_protein_particle_complex_6A	240	344	372	306	124	497	493	494	461	785	476	598	14.5675	23.6914	22.9379	21.4178	9.43148	26.6393	25.0564	26.5088	22.7283	37.3294	25.5515	41.5815
ENSMUSG00000002052	1477.98	1619.08	1625.95	1387.46	1691.89	2064.39	1950.99	1627.11	2317.94	1689.27	1483.74	1425.18	-0.19255	0.18397	0.43435	Supt6	chr11	-	78206746	78245987	6488	protein_coding	suppressor_of_Ty_6	1561	1324	1686	1245	1426	2181	2274	1867	2705	2153	1524	1199	13.9466	13.4219	15.3025	12.8267	15.965	17.2074	17.012	14.7469	19.6303	15.0702	12.0417	12.2719
ENSMUSG00000002055	66.2773	17.1202	23.1452	47.9205	70.0012	6.62572	31.7444	22.6592	0	24.3229	0	49.923	0.56101	0.10769	0.32339	Spag5	chr11	+	78301529	78322457	3887	protein_coding	sperm_associated_antigen_5	70	14	24	43	59	7	37	26	0	31	0	42	1.04391	0.236891	0.363589	0.739452	1.10255	0.0921835	0.462022	0.342787	0	0.362187	0	0.717525
ENSMUSG00000002057	8.52137	7.33724	5.78631	8.91544	0	3.78613	6.00569	4.35754	14.5675	22.7537	4.86792	5.94322	-0.24702	0.47894	NA	Foxn1	chr11	-	78357577	78386558	3214	protein_coding	forkhead_box_N1	9	6	6	8	0	4	7	5	17	29	5	5	0.162321	0.122784	0.109931	0.16638	0	0.0637065	0.105713	0.0797242	0.249042	0.409767	0.0797512	0.103306
ENSMUSG00000002058	226.29	216.448	267.134	222.886	78.3065	116.423	182.745	133.341	160.242	98.861	184.981	175.919	0.37302	0.11664	0.3391	Unc119	chr11	+	78343482	78349164	1371	protein_coding	unc-119_homolog_(C._elegans)	239	177	277	200	66	123	213	153	187	126	190	148	10.105	8.49124	11.8975	9.75099	3.49678	4.59238	7.5408	5.719	6.42205	4.17367	7.10443	7.16847
ENSMUSG00000002059	132.555	95.3841	137.907	182.766	113.9	74.776	71.2104	88.8938	139.676	123.184	101.253	115.298	0.3366	0.12435	0.35204	Rab34	chr11	+	78188430	78192193	1685	protein_coding	RAB34_member_RAS_oncogene_family	140	78	143	164	96	79	83	102	163	157	104	97	4.81621	3.0446	4.99748	6.50579	4.1384	2.39992	2.39086	3.10217	4.55467	4.23141	3.16407	3.82273
ENSMUSG00000002064	727.157	772.855	832.264	824.678	377.295	849.039	551.666	792.201	452.448	649.658	849.939	843.937	-0.010097	0.95993	0.98419	Sdf2	chr11	+	78245746	78255496	1268	protein_coding	stromal_cell_derived_factor_2	768	632	863	740	318	897	643	909	528	828	873	710	35.1091	32.7818	40.078	39.0093	18.2167	36.2112	24.6131	36.7376	19.6058	29.6549	35.2946	37.1827
ENSMUSG00000002068	50.1814	12.2287	27.9671	16.7164	27.2886	17.9841	20.591	22.6592	0	14.123	5.84151	17.8297	0.52793	0.1286	0.35792	Ccne1	chr7	-	38097984	38107534	2000	protein_coding	cyclin_E1	53	10	29	15	23	19	24	26	0	18	6	15	1.53611	0.328856	0.853852	0.501323	0.835332	0.486288	0.582447	0.666207	0	0.408722	0.153792	0.498039
ENSMUSG00000002076	9.46819	11.0059	0.964384	28.9752	45.0855	0	15.4432	8.71508	8.56909	0	1.94717	9.50915	0.5923	0.079508	0.27185	Hsf2bp	chr17	-	31944769	32034508	2867	protein_coding	heat_shock_transcription_factor_2_binding_protein	10	9	1	26	38	0	18	10	10	0	2	8	0.202185	0.206467	0.0205394	0.60618	0.962758	0	0.304733	0.178747	0.164226	0	0.0357615	0.185295
ENSMUSG00000002083	162.853	234.792	234.345	122.587	55.7637	194.986	131.267	251.866	222.796	178.891	262.868	162.844	-0.2602	0.30538	0.56919	Bbc3	chr7	+	16309616	16318205	1814	protein_coding	BCL2_binding_component_3	172	192	243	110	47	206	153	289	260	228	270	137	5.49628	6.96144	7.8883	4.05333	1.88201	5.81299	4.09383	8.16444	6.74847	5.70798	7.63026	5.01517
ENSMUSG00000002100	1.89364	0	0.964384	4.45772	0	0	8.57956	1.74302	0	0	0.973585	0	-0.01809	0.93787	NA	Mybpc3	chr2	+	91118144	91136516	4163	protein_coding	myosin_binding_protein_C_cardiac	2	0	1	4	0	0	10	2	0	0	1	0	0.0278485	0	0.0141452	0.0642258	0	0	0.116592	0.0246201	0	0	0.0123142	0
ENSMUSG00000002102	1534.79	1869.77	1750.36	1855.52	1872.24	1911.99	1764.82	1632.33	1778.09	1888.56	2244.11	2045.66	-0.090388	0.45161	0.69517	Psmc3	chr2	+	91054009	91066369	1819	protein_coding	proteasome_(prosome_macropain)_26S_subunit_ATPase_3	1621	1529	1815	1665	1578	2020	2057	1873	2075	2407	2305	1721	51.6568	55.2854	58.7569	61.184	63.0138	56.8445	54.8879	52.768	53.71	60.0936	64.9608	62.8276
ENSMUSG00000002103	1014.99	963.624	954.74	877.056	830.523	996.698	1042.42	853.206	999.156	819.919	1032	903.369	-0.03141	0.79475	0.9127	Acp2	chr2	+	91202885	91214098	4656	protein_coding	acid_phosphatase_2_lysosomal	1072	788	990	787	700	1053	1215	979	1166	1045	1060	760	13.3463	11.1314	12.5209	11.2984	10.9206	11.5767	12.666	10.7755	11.7911	10.1927	11.6709	10.8393
ENSMUSG00000002104	2.84046	12.2287	8.67946	15.602	0	0	0	0	0	0	0	0	0.80735	0.0035502	NA	Rapsn	chr2	+	91035620	91045729	1606	protein_coding	receptor-associated_protein_of_the_synapse	3	10	9	14	0	0	0	0	0	0	0	0	0.108281	0.409534	0.329998	0.582691	0	0	0	0	0	0	0	0
ENSMUSG00000002105	127.821	129.624	109.94	115.901	126.951	164.697	58.341	100.223	53.9853	76.1073	51.6	57.0549	0.50857	0.046244	0.19979	Slc39a13	chr2	-	91061791	91070417	2469	protein_coding	solute_carrier_family_39_(metal_ion_transporter)_member_13	135	106	114	104	107	174	68	115	63	97	53	48	3.1695	2.82371	2.71893	2.81558	3.14792	3.60743	1.33679	2.38695	1.2014	1.78417	1.10044	1.29099
ENSMUSG00000002107	686.444	369.308	439.759	684.26	529.162	351.163	191.324	309.385	289.635	229.106	391.381	221.088	0.84971	2.8124e-05	0.0017415	Celf2	chr2	-	6539694	7509563	8856	protein_coding	CUGBP_Elav-like_family_member_2	725	302	456	614	446	371	223	355	338	292	402	186	4.74546	2.24287	3.03209	4.63433	3.65813	2.1444	1.2222	2.05427	1.797	1.49737	2.32703	1.39469
ENSMUSG00000002108	1400.35	1010.09	1403.18	1113.31	828.15	1663.06	1416.49	1745.63	1319.64	1825.01	2275.27	2109.84	-0.57643	0.00077586	0.016647	Nr1h3	chr2	-	91184061	91202834	1985	protein_coding	nuclear_receptor_subfamily_1_group_H_member_3	1479	826	1455	999	698	1757	1651	2003	1540	2326	2337	1775	43.1902	27.3687	43.1635	33.6404	25.5421	45.3086	40.3703	51.7114	36.5283	53.215	60.3547	59.38
ENSMUSG00000002109	61.5432	47.692	82.937	111.443	47.4585	8.51879	78.932	68.8491	31.7056	36.8767	41.8641	38.0366	0.50788	0.10008	0.31049	Ddb2	chr2	-	91211572	91236982	2297	protein_coding	damage_specific_DNA_binding_protein_2	65	39	86	100	40	9	92	79	37	47	43	32	1.64032	1.11671	2.20471	2.91001	1.26491	0.200563	1.94403	1.76251	0.758421	0.929227	0.959667	0.925105
ENSMUSG00000002111	203.566	102.721	105.118	144.876	103.222	49.2197	67.7785	88.0223	65.982	112.199	61.3358	118.864	0.61413	0.012231	0.088036	Spi1	chr2	+	91082390	91115756	2034	protein_coding	spleen_focus_forming_virus_(SFFV)_proviral_integration_oncogene	215	84	109	130	87	52	79	101	77	143	63	100	6.12724	2.71621	3.15566	4.27217	3.10692	1.30865	1.88517	2.5447	1.78242	3.19279	1.58782	3.26476
ENSMUSG00000002129	767.87	610.213	713.644	575.046	1000.19	769.53	788.462	703.307	812.35	789.319	702.928	640.679	-0.019764	0.89633	0.95858	Sf3a1	chr11	+	4160350	4182541	4920	protein_coding	splicing_factor_3a_subunit_1	811	499	740	516	843	813	919	807	948	1006	722	539	9.55506	6.67069	8.85689	7.01037	12.4458	8.45854	9.06621	8.40571	9.0722	9.28577	7.5229	7.27488
ENSMUSG00000002147	2074.48	2206.06	2157.33	1816.52	2196.14	2345.51	1976.73	1892.04	2202.26	1970.16	1916.01	1922.04	0.039435	0.72525	0.87675	Stat6	chr10	+	127642986	127660957	3775	protein_coding	signal_transducer_and_activator_of_transcription_6	2191	1804	2237	1630	1851	2478	2304	2171	2570	2511	1968	1617	33.6436	31.4308	34.895	28.862	35.6165	33.6012	29.6238	29.4719	32.0543	30.2075	26.7252	28.4443
ENSMUSG00000002190	23.6705	12.2287	12.537	15.602	14.2375	13.2514	17.1591	11.3296	9.426	2.35383	12.6566	3.56593	0.39954	0.2422	0.5054	Clgn	chr8	+	83389867	83428552	3902	protein_coding	calmegin	25	10	13	14	12	14	20	13	11	3	13	3	0.37139	0.168557	0.196187	0.239826	0.223386	0.183658	0.248782	0.170735	0.132732	0.0349156	0.170793	0.0510548
ENSMUSG00000002204	192.204	25.6803	119.584	123.702	35.5939	4.73266	81.5058	94.9944	10.2829	8.63072	30.1811	49.923	0.60198	0.084226	0.28106	Napsa	chr7	+	44572432	44586862	1508	protein_coding	napsin_A_aspartic_peptidase	203	21	124	111	30	5	95	109	12	11	31	42	7.80319	0.915911	4.84211	4.92014	1.44504	0.169722	3.05772	3.70417	0.37467	0.331266	1.05384	1.84948
ENSMUSG00000002205	681.71	597.985	670.247	543.842	545.772	826.322	645.183	743.396	612.69	744.596	518.921	702.488	-0.16356	0.25849	0.52217	Vrk3	chr7	+	44748413	44777515	1969	protein_coding	vaccinia_related_kinase_3	720	489	695	488	460	873	752	853	715	949	533	591	21.1965	16.3342	20.7852	16.5665	16.9697	22.6954	18.5373	22.2008	17.0974	21.888	13.877	19.9317
ENSMUSG00000002210	310.557	342.404	347.178	309.811	167.291	292.478	303.717	339.017	299.061	224.399	374.83	345.895	-0.068141	0.71656	0.87177	Smg9	chr7	+	24399619	24422778	2242	protein_coding	smg-9_homolog_nonsense_mediated_mRNA_decay_factor_(C._elegans)	328	280	360	278	141	309	354	389	349	286	385	291	8.48039	8.21406	9.45543	8.2883	4.5682	7.05493	7.66378	8.8916	7.32925	5.79316	8.80315	8.61905
ENSMUSG00000002221	380.621	404.771	369.359	577.274	281.191	336.965	397.234	384.335	269.926	436.244	320.309	387.498	0.14325	0.42666	0.67548	Paxip1	chr5	-	27740667	27791339	5052	protein_coding	PAX_interacting_(with_transcription-activation_domain)_protein_1	402	331	383	518	237	356	463	441	315	556	329	326	4.61254	4.30923	4.46427	6.85366	3.40758	3.60709	4.44829	4.47344	2.93573	4.998	3.33846	4.28506
ENSMUSG00000002222	5306.92	7474.2	4404.34	4379.71	3829.9	6403.29	5180.34	5805.99	7738.75	5695.49	7186.03	4419.38	-0.23778	0.17769	0.42673	Rmnd5a	chr6	-	71388634	71440637	6165	protein_coding	required_for_meiotic_nuclear_division_5_homolog_A_(S._cerevisiae)	5605	6112	4567	3930	3228	6765	6038	6662	9031	7259	7381	3718	52.7011	65.2057	43.6227	42.6104	38.0331	56.17	47.5374	55.378	68.9719	53.4723	61.3755	40.0478
ENSMUSG00000002227	1397.5	1476.01	1367.5	1228.1	1395.28	1155.72	1527.16	1409.23	1587	1529.21	1782.63	1470.35	-0.11835	0.35156	0.61262	Mov10	chr3	-	104794836	104818563	3718	protein_coding	Moloney_leukemia_virus_10	1476	1207	1418	1102	1176	1221	1780	1617	1852	1949	1831	1237	23.012	21.3517	22.4585	19.812	22.9752	16.8103	23.2373	22.2878	23.4531	23.8061	25.246	22.0934
ENSMUSG00000002228	265.109	265.363	269.063	270.806	64.0689	839.574	266.824	834.033	495.294	167.907	447.849	408.893	-0.87794	0.0022877	0.031975	Ppm1j	chr3	+	104781056	104786018	1721	protein_coding	protein_phosphatase_1J	280	217	279	243	54	887	311	957	578	214	460	344	9.43093	8.29305	9.54636	9.43803	2.27916	26.3823	8.77112	28.4969	15.8131	5.647	13.7022	13.2733
ENSMUSG00000002233	2793.12	3828.81	3092.78	3303.17	1505.62	4609.61	3250.8	4413.32	3425.07	2697.49	4312.01	4582.22	-0.38884	0.045114	0.19652	Rhoc	chr3	+	104789011	104794459	1079	protein_coding	ras_homolog_gene_family_member_C	2950	3131	3207	2964	1269	4870	3789	5064	3997	3438	4429	3855	158.481	190.852	175.022	183.617	85.4282	231.035	170.443	240.513	174.414	144.7	210.425	237.249
ENSMUSG00000002249	639.103	786.307	780.187	726.608	587.299	718.418	592.848	563.866	708.664	694.381	675.668	625.227	0.10176	0.44005	0.68646	Tead3	chr17	-	28331671	28350805	3441	protein_coding	TEA_domain_family_member_3	675	643	809	652	495	759	691	647	827	885	694	526	11.3709	12.2903	13.8445	12.6654	10.4492	11.2909	9.74695	9.63575	11.3159	11.68	10.3392	10.1509
ENSMUSG00000002250	2068.8	2988.7	2792.86	2928.72	3024.29	1650.75	1891.79	1412.71	1986.32	1791.27	1568.44	1716.4	0.65813	1.315e-06	0.00018921	Ppard	chr17	+	28232754	28301469	3218	protein_coding	peroxisome_proliferator_activator_receptor_delta	2185	2444	2896	2628	2549	1744	2205	1621	2318	2283	1611	1444	39.3589	49.9517	52.9941	54.5878	57.5367	27.7415	33.2581	25.8144	33.9154	32.2185	25.6639	29.7977
ENSMUSG00000002257	104.15	61.1436	61.7206	100.299	11.8646	13.2514	34.3183	53.162	31.7056	28.246	33.1019	40.4139	0.73852	0.018905	0.11474	Def6	chr17	+	28207778	28228608	2277	protein_coding	differentially_expressed_in_FDCP_6	110	50	64	90	10	14	40	61	37	36	34	34	2.80032	1.44425	1.65513	2.64202	0.319006	0.314728	0.852653	1.37288	0.765082	0.718	0.765471	0.991558
ENSMUSG00000002265	461.101	1241.22	548.735	912.718	525.603	422.153	284.841	452.313	280.209	272.26	737.003	357.782	0.7533	0.0022266	0.031573	Peg3	chr7	-	6703892	6730421	8694	protein_coding	paternally_expressed_3	487	1015	569	819	443	446	332	519	327	347	757	301	3.24703	7.67859	3.85396	6.29681	3.70122	2.62594	1.85351	3.05924	1.77091	1.81257	4.46364	2.29905
ENSMUSG00000002266	9.46819	22.0117	9.64384	3.34329	1.18646	15.1445	8.57956	14.8156	2.57073	5.49228	37.9698	4.75458	-0.22109	0.52658	0.75096	Zim1	chr7	-	6675443	6696450	3519	protein_coding	zinc_finger_imprinted_1	10	18	10	3	1	16	10	17	3	7	39	4	0.164725	0.336425	0.167338	0.0569847	0.0206415	0.23274	0.137929	0.247569	0.0401395	0.0903366	0.568144	0.0754819
ENSMUSG00000002274	0.946819	0	1.92877	2.22886	2.37292	0	0	0	0	0	0	0	0.23412	0.17235	NA	Metrn	chr17	-	25794571	25797136	1363	protein_coding	meteorin_glial_cell_differentiation_regulator	1	0	2	2	2	0	0	0	0	0	0	0	0.0425287	0	0.086407	0.0980822	0.106585	0	0	0	0	0	0	0
ENSMUSG00000002279	141.076	124.733	150.444	142.647	137.63	122.103	106.387	108.938	114.826	148.292	156.747	177.108	0.060648	0.74204	0.88563	Lmf1	chr17	+	25579174	25662826	3863	protein_coding	lipase_maturation_factor_1	149	102	156	128	116	129	124	125	134	189	161	149	2.23583	1.73664	2.37801	2.21483	2.1812	1.70937	1.55802	1.65825	1.63324	2.22189	2.13656	2.56132
ENSMUSG00000002280	281.205	331.398	357.787	300.896	234.919	264.082	289.131	277.14	314.486	352.29	333.939	366.102	-0.055074	0.72342	0.87591	Narfl	chr17	+	25773776	25783332	3016	protein_coding	nuclear_prelamin_A_recognition_factor-like	297	271	371	270	198	279	337	318	367	449	343	308	5.70825	5.90981	7.24365	5.98396	4.76865	4.73525	5.42343	5.40333	5.72934	6.76083	5.8301	6.78143
ENSMUSG00000002289	9662.29	17922.4	6818.2	6939.55	1951.73	13530.7	8526.37	13624.3	6419.96	10264.3	13454	16034.8	-0.31162	0.32142	0.58468	Angptl4	chr17	-	33773750	33781575	3053	protein_coding	angiopoietin-like_4	10205	14656	7070	6227	1645	14295	9938	15633	7492	13082	13819	13490	193.76	315.736	136.366	136.335	39.1382	239.677	157.997	262.411	115.542	194.595	232.04	293.418
ENSMUSG00000002297	94.6819	73.3724	66.5425	85.8111	130.511	13.2514	57.4831	41.8324	54.8422	83.1688	13.6302	66.5641	0.69504	0.022806	0.13034	Dbf4	chr5	-	8396973	8422716	2509	protein_coding	DBF4_homolog_(S._cerevisiae)	100	60	69	77	110	14	67	48	64	106	14	56	2.31035	1.57285	1.61943	2.05138	3.18459	0.285626	1.29613	0.980407	1.20102	1.91863	0.286049	1.48214
ENSMUSG00000002307	484.771	479.366	465.798	536.041	539.84	582.117	549.95	542.078	523.572	562.566	594.86	625.227	-0.17674	0.12985	0.36057	Daxx	chr17	+	33909414	33915589	2673	protein_coding	Fas_death_domain-associated_protein	512	392	483	481	455	615	641	622	611	717	611	526	11.1032	9.64545	10.6405	12.0282	12.3644	11.7773	11.6395	11.925	10.7625	12.1816	11.718	13.0674
ENSMUSG00000002308	48.2878	39.1319	42.4329	18.9453	30.848	46.3801	14.5853	34.8603	27.4211	26.6768	36.9962	48.7344	0.08069	0.78203	0.90699	Cd320	chr17	+	33843091	33849774	2209	protein_coding	CD320_antigen	51	32	44	17	26	49	17	40	32	34	38	41	1.3383	0.952773	1.17293	0.51441	0.854947	1.13546	0.373533	0.927962	0.682062	0.698986	0.881862	1.23251
ENSMUSG00000002319	282.152	157.751	283.529	271.921	582.553	284.906	241.944	347.732	275.068	486.459	300.838	339.952	-0.038538	0.86955	0.94638	Ipo4	chr14	-	55625400	55637895	4312	protein_coding	importin_4	298	129	294	244	491	301	282	399	321	620	309	286	4.00604	1.96764	4.01498	3.7824	8.27111	3.5732	3.17428	4.74198	3.50506	6.52977	3.67361	4.40443
ENSMUSG00000002320	789.647	767.964	689.535	729.951	929	1028.88	974.638	777.385	1009.44	1069.42	552.022	734.582	-0.15879	0.34755	0.60933	Tm9sf1	chr14	-	55635965	55643806	2517	protein_coding	transmembrane_9_superfamily_member_1	834	628	715	655	783	1087	1136	892	1178	1363	567	618	19.207	16.4101	16.7277	17.3946	22.5964	22.1063	21.9064	18.1613	22.0359	24.5922	11.5482	16.3045
ENSMUSG00000002324	86.1605	13.4516	73.2932	80.2389	73.5606	95.5997	73.7842	67.1061	23.1366	52.5689	91.5169	102.223	-0.10478	0.73021	0.87948	Rec8	chr14	+	55618037	55625395	2184	protein_coding	REC8_meiotic_recombination_protein	91	11	76	72	62	101	86	77	27	67	94	86	2.41527	0.331265	2.04916	2.20362	2.06206	2.36722	1.91127	1.80677	0.582077	1.39318	2.20642	2.61486
ENSMUSG00000002325	989.426	458.577	535.233	682.031	856.625	554.668	486.461	750.368	670.103	597.874	614.332	719.129	0.15452	0.40522	0.65799	Irf9	chr14	+	55603571	55610030	3869	protein_coding	interferon_regulatory_factor_9	1045	375	555	612	722	586	567	861	782	762	631	605	15.6565	6.37482	8.44712	10.5733	13.555	7.75298	7.11311	11.4043	9.51651	8.9442	8.36072	10.3839
ENSMUSG00000002326	307.716	195.66	295.102	263.005	301.361	225.275	318.302	300.67	183.379	377.398	287.207	401.762	-0.1211	0.53857	0.76004	Gmpr2	chr14	+	55672235	55678750	1543	protein_coding	guanosine_monophosphate_reductase_2	325	160	306	236	254	238	371	345	214	481	295	338	12.2094	6.82008	11.678	10.2236	11.9572	7.89552	11.6703	11.4583	6.53006	14.1568	9.80097	14.5463
ENSMUSG00000002329	854.977	1059.01	922.916	849.195	475.771	917.189	868.252	1054.52	598.123	749.304	902.513	1081.67	-0.076067	0.68457	0.85279	Mdp1	chr14	-	55657879	55660508	1733	protein_coding	magnesium-dependent_phosphatase_1	903	866	957	762	401	969	1012	1210	698	955	927	910	30.2042	32.8666	32.5183	29.3909	16.8077	28.6217	28.3437	35.781	18.9638	25.0259	27.4217	34.8694
ENSMUSG00000002332	625.847	339.959	468.691	515.981	487.636	849.039	551.666	710.279	419.029	605.72	447.849	638.302	-0.28157	0.1363	0.37017	Dhrs1	chr14	-	55739020	55745690	2502	protein_coding	dehydrogenase/reductase_(SDR_family)_member_1	661	278	486	463	411	897	643	815	489	772	460	537	15.3141	7.3079	11.4384	12.3694	11.9321	18.3516	12.4738	16.6931	9.20219	14.0125	9.42505	14.2524
ENSMUSG00000002341	18.9364	6.11436	5.78631	27.8607	26.1022	0	0	4.35754	8.56909	10.1999	11.683	1.18864	0.7009	0.041568	NA	Ncan	chr8	-	70093085	70120873	7195	protein_coding	neurocan	20	5	6	25	22	0	0	5	10	13	12	1	0.16113	0.0457061	0.0491061	0.232255	0.222102	0	0	0.0356127	0.0654393	0.0820536	0.0854995	0.00922936
ENSMUSG00000002342	372.1	441.457	414.685	349.931	294.243	440.137	504.478	447.955	365.9	350.721	519.894	363.725	-0.18046	0.25988	0.52366	Tmem161a	chr8	+	70172356	70183681	3018	protein_coding	transmembrane_protein_161A	393	361	430	314	248	465	588	514	427	447	534	306	7.54833	7.86726	8.39004	6.95451	5.96889	7.88685	9.45657	8.7279	6.66159	6.72626	9.07058	6.73293
ENSMUSG00000002343	69.1178	95.3841	103.189	35.6617	73.5606	110.744	49.7615	99.3519	91.6893	91.0149	108.068	108.167	-0.27129	0.27357	0.53819	Armc6	chr8	-	70220172	70234466	2263	protein_coding	armadillo_repeat_containing_6	73	78	107	32	62	117	58	114	107	116	111	91	1.86989	2.26697	2.78429	0.945195	1.99007	2.6465	1.244	2.58158	2.22622	2.32787	2.5145	2.67029
ENSMUSG00000002345	285.939	258.026	322.104	269.692	217.123	240.419	280.552	334.659	222.796	228.322	323.23	295.972	-0.020547	0.90131	0.96054	2310045N01Rik	chr8	+	70139499	70167488	1337	protein_coding	RIKEN_cDNA_2310045N01_gene	302	211	334	242	183	254	327	384	260	291	332	249	13.0934	10.3797	14.7106	12.0987	9.94217	9.72461	11.8711	14.7186	9.15612	9.88432	12.7297	12.3672
ENSMUSG00000002346	520.75	732.501	569.951	464.717	208.817	635.123	470.16	484.558	470.443	404.075	456.611	343.518	0.087742	0.68805	0.85481	Slc25a42	chr8	-	70184340	70212305	3657	protein_coding	solute_carrier_family_25_member_42	550	599	591	417	176	671	548	556	549	515	469	289	8.71797	10.773	9.5165	7.62197	3.49582	9.3922	7.27329	7.7914	7.06833	6.3954	6.57447	5.24777
ENSMUSG00000002365	2292.25	2088.67	2463.04	2101.81	2657.67	2555.64	3118.67	2488.16	2883.5	2768.11	2513.8	2418.89	-0.20061	0.092453	0.29766	Snx9	chr17	+	5841328	5931033	2411	protein_coding	sorting_nexin_9	2421	1708	2554	1886	2240	2700	3635	2855	3365	3528	2582	2035	58.207	46.5936	62.379	52.2878	67.4858	57.324	73.1783	60.6841	65.7139	66.4533	54.9	56.0492
ENSMUSG00000002372	757.455	914.709	870.839	882.628	638.316	738.295	795.325	891.553	782.358	637.889	1023.24	917.633	-0.022654	0.87972	0.95086	Ranbp3	chr17	+	56673225	56711769	2511	protein_coding	RAN_binding_protein_3	800	748	903	792	538	780	927	1023	913	813	1051	772	18.468	19.5925	21.1766	21.0831	15.5631	15.9008	17.9188	20.8783	17.1196	14.7038	21.457	20.4161
ENSMUSG00000002379	691.178	936.72	971.135	927.205	651.368	1260.78	737.842	1085.9	678.672	994.887	1207.24	1300.38	-0.28957	0.11295	0.33361	Ndufa11	chr17	+	56717762	56724248	2661	protein_coding	NADH_dehydrogenase_(ubiquinone)_1_alpha_subcomplex_11	730	766	1007	832	549	1332	860	1246	792	1268	1240	1094	15.9021	18.933	22.2843	20.8994	14.9861	25.623	15.6866	23.996	14.0136	21.6401	23.8886	27.3008
ENSMUSG00000002384	32.1918	50.1378	72.3288	64.6369	107.968	185.52	207.625	160.357	245.933	167.122	160.641	172.353	-1.3179	1.1851e-08	3.9529e-06	Bmp8b	chr4	+	123105165	123132099	2940	protein_coding	bone_morphogenetic_protein_8b	34	41	75	58	91	196	242	184	287	213	165	145	0.670362	0.917217	1.5022	1.31867	2.24831	3.41255	3.99524	3.20728	4.59625	3.29016	2.87706	3.27509
ENSMUSG00000002393	319.078	291.044	444.581	313.155	204.071	358.736	515.632	428.782	720.661	779.903	684.43	433.855	-0.74786	0.00041288	0.011098	Nr2f6	chr8	-	71374123	71381960	2218	protein_coding	nuclear_receptor_subfamily_2_group_F_member_6	337	238	461	281	172	379	601	492	841	994	703	365	8.80736	7.0575	12.2392	8.46839	5.63285	8.74677	13.1519	11.3676	17.8527	20.3521	16.2483	10.9278
ENSMUSG00000002395	1252.64	1567.72	1331.81	1452.1	676.283	1465.23	1141.08	1359.55	1301.65	970.564	1776.79	1548.8	-0.11126	0.55776	0.77288	Use1	chr8	+	71366848	71369732	1064	protein_coding	unconventional_SNARE_in_the_ER_1_homolog_(S._cerevisiae)	1323	1282	1381	1303	570	1548	1330	1560	1519	1237	1825	1303	72.0768	79.2468	76.4305	81.8576	38.913	74.4731	60.6716	75.1361	67.218	52.7975	87.9294	81.3214
ENSMUSG00000002396	262.269	375.422	406.006	248.518	185.088	520.593	404.955	472.357	358.188	415.844	433.245	392.252	-0.49357	0.008158	0.069572	Ocel1	chr8	+	71371298	71379361	5285	protein_coding	occludin/ELL_domain_containing_1	277	307	421	223	156	550	472	542	418	530	445	330	3.03817	3.82057	4.69085	2.82043	2.14408	5.32706	4.33483	5.25557	3.72392	4.55424	4.31646	4.1464
ENSMUSG00000002409	482.878	793.644	387.682	526.011	310.853	637.963	544.802	538.592	634.97	565.705	892.777	496.853	-0.27298	0.17885	0.42799	Dyrk1b	chr7	+	28179469	28187294	2534	protein_coding	dual-specificity_tyrosine-(Y)-phosphorylation_regulated_kinase_1b	510	649	402	472	262	674	635	618	741	721	917	418	11.6665	16.8451	9.34188	12.4506	7.51028	13.6152	12.163	12.4982	13.7683	12.9215	18.5514	10.954
ENSMUSG00000002413	587.974	750.844	552.592	725.494	836.456	558.454	471.018	456.67	766.077	470.767	502.37	353.027	0.40216	0.025219	0.13854	Braf	chr6	-	39603237	39725463	9728	protein_coding	Braf_transforming_gene	621	614	573	651	705	590	549	524	894	600	516	297	3.70037	4.15126	3.46853	4.47315	5.26413	3.10455	2.7392	2.76041	4.32697	2.801	2.71919	2.02738
ENSMUSG00000002416	52.075	42.8005	44.3617	23.403	54.5772	19.8772	17.1591	41.8324	35.9902	0	29.2075	58.2435	0.35607	0.29995	0.56398	Ndufb2	chr6	+	39592574	39603382	4371	protein_coding	NADH_dehydrogenase_(ubiquinone)_1_beta_subcomplex_2	55	35	46	21	46	21	20	48	42	0	30	49	0.729389	0.526651	0.619714	0.32114	0.764431	0.245928	0.222088	0.562764	0.452416	0	0.351847	0.744419
ENSMUSG00000002428	334.227	280.038	352.965	397.851	556.451	257.457	250.523	298.056	199.66	329.537	243.396	292.406	0.48464	0.0082485	0.070096	Hltf	chr3	+	20057811	20118490	4955	protein_coding	helicase-like_transcription_factor	353	229	366	357	469	272	292	342	233	420	250	246	4.12961	3.03968	4.34963	4.81593	6.87528	2.80993	2.86032	3.53711	2.21402	3.84938	2.58648	3.29681
ENSMUSG00000002455	1055.7	1024.77	1059.86	924.976	729.674	1058.22	1081.88	995.262	1172.25	984.687	1188.75	1051.95	-0.15979	0.21879	0.47737	Prpf6	chr2	+	181591868	181655660	3054	protein_coding	PRP6_pre-mRNA_splicing_factor_6_homolog_(yeast)	1115	838	1099	830	615	1118	1261	1142	1368	1255	1221	885	21.1633	18.0472	21.1906	18.1662	14.6274	18.7388	20.0411	19.163	21.0905	18.6621	20.4956	19.2432
ENSMUSG00000002458	160.012	20.7888	70.4	64.6369	61.696	43.5405	42.8978	67.1061	24.8504	12.5538	30.1811	45.1685	0.70946	0.025505	0.13934	Rgs19	chr2	-	181688419	181693977	1511	protein_coding	regulator_of_G-protein_signaling_19	169	17	73	58	52	46	50	77	29	16	31	38	6.48335	0.73998	2.84494	2.56578	2.49977	1.55834	1.60613	2.61151	0.903656	0.480884	1.05174	1.67002
ENSMUSG00000002459	2.84046	0	1.92877	0	0	0	0	6.10056	0	8.63072	0	4.75458	-0.17256	0.46171	NA	Rgs20	chr1	-	4909576	5070285	2125	protein_coding	regulator_of_G-protein_signaling_20	3	0	2	0	0	0	0	7	0	11	0	4	0.0818351	0	0.0554224	0	0	0	0	0.168813	0	0.235082	0	0.124998
ENSMUSG00000002475	1099.26	941.612	896.877	863.683	565.942	930.441	684.649	922.927	765.22	575.905	903.486	953.292	0.086893	0.61936	0.81361	Abhd3	chr18	-	10644411	10706771	1962	protein_coding	abhydrolase_domain_containing_3	1161	770	930	775	477	983	798	1059	893	734	928	802	34.3013	25.8123	27.9125	26.4033	17.6596	25.6463	19.7415	27.6607	21.43	16.9896	24.2472	27.1442
ENSMUSG00000002477	195.991	167.534	162.017	182.766	317.972	176.055	236.796	282.369	96.8308	123.969	175.245	314.991	0.027308	0.91219	0.96505	Snrpd1	chr18	+	10617796	10628230	837	protein_coding	small_nuclear_ribonucleoprotein_D1	207	137	168	164	268	186	276	324	113	158	180	265	14.3358	10.7654	11.8195	13.0971	23.2579	11.3752	16.0051	19.8374	6.35657	8.57268	11.0245	21.0244
ENSMUSG00000002486	106.044	127.179	132.121	72.4379	86.6117	59.6315	99.5229	102.838	101.972	69.8304	85.6754	74.8846	0.27129	0.2139	0.47141	Tchp	chr5	+	114707760	114722327	3138	protein_coding	trichoplein_keratin_filament_binding	112	104	137	65	73	63	116	118	119	89	88	63	2.06891	2.1798	2.57088	1.38457	1.68978	1.02768	1.79424	1.92706	1.78552	1.28802	1.43762	1.33318
ENSMUSG00000002489	21.7768	19.566	27.0028	22.2886	87.7982	30.289	46.3296	26.1452	10.2829	35.3075	14.6038	11.8864	0.3336	0.31549	0.57862	Tiam1	chr16	-	89787111	89980080	7406	protein_coding	T_cell_lymphoma_invasion_and_metastasis_1	23	16	28	20	74	32	54	30	12	45	15	10	0.18002	0.142093	0.222633	0.18051	0.725787	0.221175	0.353904	0.207589	0.0762899	0.27594	0.103829	0.0896641
ENSMUSG00000002496	967.649	957.509	990.423	839.165	1351.38	1007.11	1038.99	834.033	1166.25	1243.61	1140.07	933.085	-0.041085	0.78456	0.90801	Tsc2	chr17	-	24595937	24632629	6018	protein_coding	tuberous_sclerosis_2	1022	783	1027	753	1139	1064	1211	957	1361	1585	1171	785	9.8441	8.55746	10.0492	8.36371	13.7478	9.05022	9.76714	8.1494	10.6482	11.9609	9.97511	8.66203
ENSMUSG00000002500	2.84046	8.56011	0	0	0	0	0	1.74302	0	0	0	0	0.20004	0.26991	NA	Rpl3l	chr17	+	24727820	24736143	1375	protein_coding	ribosomal_protein_L3-like	3	7	0	0	0	0	0	2	0	0	0	0	0.126472	0.334835	0	0	0	0	0	0.0745407	0	0	0	0
ENSMUSG00000002504	242.386	347.296	228.559	167.164	268.14	248.938	157.864	304.156	342.764	315.414	331.992	231.786	-0.12719	0.53912	0.76042	Slc9a3r2	chr17	-	24639282	24650305	2118	protein_coding	solute_carrier_family_9_(sodium/hydrogen_exchanger)_member_3_regulator_2	256	284	237	150	226	263	184	349	400	402	341	195	7.00635	8.81917	6.58927	4.73392	7.75075	6.35623	4.21665	8.44433	8.89208	8.61956	8.25356	6.11379
ENSMUSG00000002524	887.169	1373.29	1135.08	1074.31	990.696	1229.55	1247.47	1168.69	1288.79	1145.53	1096.26	1313.45	-0.14609	0.26416	0.52825	Puf60	chr15	-	76070184	76080946	1912	protein_coding	poly-U_binding_splicing_factor_60	937	1123	1177	964	835	1299	1454	1341	1504	1460	1126	1105	28.4073	38.6302	36.2496	33.7012	31.722	34.7769	36.9107	35.9424	37.0365	34.6777	30.19	38.3775
ENSMUSG00000002546	1667.35	2165.71	1913.34	1779.74	1549.52	1932.82	1743.37	1774.39	2153.41	1941.91	1893.62	1599.91	-0.036432	0.77265	0.9019	Golga2	chr2	+	32287384	32307921	4442	protein_coding	golgi_autoantigen_golgin_subfamily_a_2	1761	1771	1984	1597	1306	2042	2032	2036	2513	2475	1945	1346	22.9804	26.2226	26.3013	24.0316	21.3563	23.5314	22.2035	23.489	26.6369	25.3036	22.4468	20.1219
ENSMUSG00000002550	583.24	638.34	692.428	488.12	415.262	803.606	568.825	826.19	729.23	466.059	689.298	568.172	-0.22136	0.20791	0.46534	Uck1	chr2	-	32255002	32260159	2005	protein_coding	uridine-cytidine_kinase_1	616	522	718	438	350	849	663	948	851	594	708	478	17.8092	17.1235	21.0875	14.6021	12.6799	21.6752	16.05	24.2304	19.9841	13.4542	18.1022	15.8313
ENSMUSG00000002565	5246.32	3859.39	6054.4	3089.2	3616.34	9194.61	10444.8	10494.7	6827	14287	7595.91	10518.3	-1.0848	1.1704e-08	3.9529e-06	Scin	chr12	-	40059769	40134228	2995	protein_coding	scinderin	5541	3156	6278	2772	3048	9714	12174	12042	7967	18209	7802	8849	107.243	69.3067	123.435	61.8661	73.923	166.024	197.293	206.048	125.247	276.105	133.543	196.2
ENSMUSG00000002578	58.7028	74.5952	61.7206	11.1443	125.765	68.1503	108.96	31.3743	44.5593	50.2151	30.1811	43.9798	0.21119	0.5065	0.73642	Ikzf4	chr10	-	128630843	128645991	5150	protein_coding	IKAROS_family_zinc_finger_4	62	61	64	10	106	72	127	36	52	64	31	37	0.69785	0.779037	0.731792	0.129792	1.49506	0.715641	1.19694	0.358229	0.475407	0.564362	0.30858	0.477086
ENSMUSG00000002580	43.5537	47.692	49.1836	30.0896	36.7803	74.776	38.608	60.134	62.5544	62.7689	36.0226	72.5073	-0.41219	0.1003	0.31075	Mien1	chr11	-	98437708	98438991	747	protein_coding	migration_and_invasion_enhancer_1	46	39	51	27	31	79	45	69	73	80	37	61	3.56956	3.43383	4.02035	2.41601	3.01441	5.41348	2.92393	4.73363	4.60121	4.86356	2.53918	5.42265
ENSMUSG00000002588	0	19.566	5.78631	0	23.7292	0	1.71591	4.35754	7.71218	6.27689	0	0	0.40788	0.16741	NA	Pon1	chr6	-	5168090	5193946	1544	protein_coding	paraoxonase_1	0	16	6	0	20	0	2	5	9	8	0	0	0	0.681566	0.228833	0	0.940901	0	0.0628721	0.165954	0.274451	0.235303	0	0
ENSMUSG00000002602	998.894	955.064	779.222	1229.22	1770.2	1060.12	889.701	811.374	1385.62	1090.61	977.479	745.28	0.18768	0.33359	0.59494	Axl	chr7	-	25757273	25788705	4265	protein_coding	AXL_receptor_tyrosine_kinase	1055	781	808	1103	1492	1120	1037	931	1617	1390	1004	627	14.3387	12.0439	11.156	17.2867	25.4104	13.4422	11.8014	11.1866	17.8509	14.8007	12.0678	9.76227
ENSMUSG00000002603	420.388	179.762	258.455	312.04	460.347	160.91	250.523	243.151	212.514	329.537	196.664	215.145	0.45045	0.038332	0.17836	Tgfb1	chr7	+	25687002	25705077	2175	protein_coding	transforming_growth_factor_beta_1	444	147	268	280	388	170	292	279	248	420	202	181	11.8332	4.44522	7.25588	8.60508	12.9579	4.00092	6.51627	6.57371	5.36861	8.76951	4.76108	5.52614
ENSMUSG00000002608	699.699	766.741	702.072	723.265	652.554	704.22	716.394	718.994	798.64	771.273	831.441	736.959	-0.08692	0.43481	0.68147	Ccdc97	chr7	-	25711106	25719088	3032	protein_coding	coiled-coil_domain_containing_97	739	627	728	649	550	744	835	825	932	983	854	620	14.1284	13.6011	14.1389	14.3078	13.1763	12.5607	13.367	13.9441	14.4729	14.7234	14.4392	13.5789
ENSMUSG00000002617	45.4473	35.4633	54.0055	42.3483	42.7126	8.51879	0	33.1173	51.4146	14.123	26.2868	54.6776	0.41481	0.23072	0.49244	Zfp40	chr17	-	23173869	23193252	4103	protein_coding	zinc_finger_protein_40	48	29	56	38	36	9	0	38	60	18	27	46	0.678137	0.46487	0.803713	0.619068	0.637327	0.112282	0	0.474622	0.688524	0.199231	0.337346	0.744489
ENSMUSG00000002625	344.642	372.976	529.447	503.722	277.632	360.629	346.614	461.028	273.354	312.275	377.751	421.969	0.14297	0.43892	0.68561	Akap8l	chr17	-	32321425	32350581	2075	protein_coding	A_kinase_(PRKA)_anchor_protein_8-like	364	305	549	452	234	381	404	529	319	398	388	355	10.1686	9.66756	15.5801	14.5605	8.19142	9.39889	9.45015	13.0648	7.23839	8.71064	9.58576	11.3609
ENSMUSG00000002633	8.52137	3.66862	0.964384	0	1.18646	0	0	3.48603	0	0	1.94717	2.37729	0.22873	0.37635	NA	Shh	chr5	-	28456815	28467101	2692	protein_coding	sonic_hedgehog	9	3	1	0	1	0	0	4	0	0	2	2	0.193796	0.0732962	0.0218746	0	0.0269828	0	0	0.0761467	0	0	0.0380862	0.0493352
ENSMUSG00000002635	132.555	119.842	126.334	170.508	83.0523	216.756	109.818	145.542	110.541	137.307	143.117	137.883	-0.15749	0.45865	0.70051	Pdcd2l	chr7	-	34184499	34196661	1295	protein_coding	programmed_cell_death_2-like	140	98	131	153	70	229	128	167	129	175	147	116	6.26665	4.97728	5.95684	7.89728	3.92636	9.05181	4.79751	6.60865	4.69018	6.13696	5.81916	5.94827
ENSMUSG00000002658	968.596	1045.56	1041.53	1034.19	688.148	1122.59	1077.59	1038.84	1136.26	1173.78	1542.16	1169.63	-0.28997	0.048891	0.20654	Gtf2f1	chr17	-	57003405	57011288	1717	protein_coding	general_transcription_factor_IIF_polypeptide_1	1023	855	1080	928	580	1186	1256	1192	1326	1496	1584	984	34.5369	32.7515	37.0398	36.1272	24.5369	35.3577	35.5054	35.5772	36.3616	39.5682	47.2931	38.0563
ENSMUSG00000002660	267.003	327.73	356.822	397.851	310.853	230.007	398.95	392.179	267.356	414.275	353.411	473.08	-0.11233	0.5442	0.76395	Clpp	chr17	+	56990264	56996371	1207	protein_coding	caseinolytic_mitochondrial_matrix_peptidase_proteolytic_subunit	282	268	370	357	262	243	465	450	312	528	363	398	13.5431	14.6037	18.0513	19.7705	15.7672	10.3055	18.6991	19.1061	12.1707	19.8661	15.4174	21.8967
ENSMUSG00000002661	160.959	129.624	189.019	161.592	91.3576	166.59	185.319	199.575	166.24	236.168	307.653	199.692	-0.45896	0.026282	0.14171	Alkbh7	chr17	+	56997339	56999322	917	protein_coding	alkB_alkylation_repair_homolog_7_(E._coli)	170	106	196	145	77	176	216	229	194	301	316	168	10.7463	7.60277	12.5864	10.5695	6.09934	9.82456	11.433	12.7977	9.96098	14.9067	17.6657	12.1658
ENSMUSG00000002664	2.84046	0	7.71507	2.22886	0	0	0	1.74302	1.71382	0	0	1.18864	0.26553	0.26946	NA	Pspn	chr17	-	56999457	57000018	474	protein_coding	persephin	3	0	8	2	0	0	0	2	2	0	0	1	0.366877	0	0.993862	0.282038	0	0	0	0.216231	0.198665	0	0	0.140095
ENSMUSG00000002668	597.443	793.644	568.987	713.235	368.99	605.78	711.246	606.57	760.935	816.78	789.577	624.038	-0.19332	0.26706	0.53145	Dennd1c	chr17	-	57066056	57078510	2520	protein_coding	DENN/MADD_domain_containing_1C	631	649	590	640	311	640	829	696	888	1041	811	525	14.5146	16.9387	13.7869	16.976	8.9644	13.0002	15.9672	14.1539	16.5914	18.7601	16.4981	13.8344
ENSMUSG00000002679	205.46	218.894	192.877	172.737	136.443	188.36	206.767	255.352	148.245	120.83	166.483	229.408	-0.016725	0.93357	0.9738	Med6	chr12	-	81573557	81595008	1059	protein_coding	mediator_complex_subunit_6	217	179	200	155	115	199	241	293	173	154	171	193	11.8779	11.1171	11.1211	9.78344	7.88793	9.61893	11.0458	14.1787	7.69165	6.60404	8.27777	12.1022
ENSMUSG00000002688	55.8623	17.1202	20.2521	26.7463	37.9668	51.1127	66.9206	36.6033	22.2796	45.5074	63.283	35.6593	-0.40914	0.16771	0.41401	Prkd1	chr12	-	50341231	50649223	3778	protein_coding	protein_kinase_D1	59	14	21	24	32	54	78	42	26	58	65	30	0.905248	0.243726	0.32732	0.424625	0.615247	0.731647	1.00209	0.569709	0.324027	0.69719	0.881991	0.527305
ENSMUSG00000002699	158.119	62.3665	79.0795	90.2688	252.716	40.7009	74.6422	64.4916	36.8471	74.5381	36.9962	78.4505	0.90836	0.0014125	0.023727	Lcp2	chr11	+	34046920	34092295	3647	protein_coding	lymphocyte_cytosolic_protein_2	167	51	82	81	213	43	87	74	43	95	38	66	2.65435	0.91975	1.32401	1.48459	4.24234	0.603535	1.15787	1.03983	0.55514	1.18297	0.534147	1.20174
ENSMUSG00000002718	435.537	193.214	278.707	295.324	499.5	245.152	266.824	345.117	233.936	523.336	320.309	377.989	0.038332	0.86567	0.94486	Cse1l	chr2	+	166906040	166946389	3641	protein_coding	chromosome_segregation_1-like_(S._cerevisiae)	460	158	289	265	421	259	311	396	273	667	329	318	7.32343	2.85412	4.67403	4.86498	8.39891	3.64124	4.14586	5.57366	3.5303	8.31937	4.63221	5.79974
ENSMUSG00000002728	371.153	426.783	363.573	429.055	280.005	344.538	363.773	426.167	181.665	279.322	344.649	405.328	0.14658	0.44893	0.69265	Naa20	chr2	+	145902099	145916425	1883	protein_coding	N(alpha)-acetyltransferase_20_NatB_catalytic_subunit	392	349	377	385	236	364	424	489	212	356	354	341	12.0674	12.1902	11.7898	13.6668	9.10381	9.89512	10.9293	13.3084	5.30097	8.58588	9.63753	12.0256
ENSMUSG00000002731	715.795	584.533	685.677	717.693	442.55	558.454	667.49	596.983	425.027	528.043	761.343	624.038	0.077926	0.64408	0.82975	Prkra	chr2	-	76629898	76648015	1614	protein_coding	protein_kinase_interferon_inducible_double_stranded_RNA_dependent_activator	756	478	711	644	373	590	778	685	496	673	782	525	27.1516	19.4787	25.9406	26.6709	16.7867	18.7119	23.3965	21.7497	14.4693	18.9364	24.838	21.6002
ENSMUSG00000002732	32.1918	63.5894	76.1864	90.2688	39.1532	91.8136	54.9092	44.4469	31.7056	36.0921	30.1811	13.0751	0.35378	0.25032	0.51402	Fkbp7	chr2	-	76663044	76673116	860	protein_coding	FK506_binding_protein_7	34	52	79	81	33	97	64	51	37	46	31	11	2.2917	3.97686	5.40933	6.29568	2.78726	5.77355	3.61208	3.03905	2.02569	2.4291	1.84789	0.849369
ENSMUSG00000002733	697.805	688.477	671.211	781.215	964.593	700.434	640.035	788.715	741.227	487.244	720.453	855.824	0.10437	0.508	0.73785	Plekha3	chr2	+	76675281	76696828	2534	protein_coding	pleckstrin_homology_domain-containing_family_A_(phosphoinositide_binding_specific)_member_3	737	563	696	701	813	740	746	905	865	621	740	720	16.8593	14.6129	16.174	18.4913	23.3048	14.9484	14.2892	18.3024	16.0723	11.1294	14.9706	18.8681
ENSMUSG00000002741	1815.05	2254.98	1501.55	2086.21	1601.72	2592.55	2425.44	2342.61	2440.48	2387.57	1895.57	2196.61	-0.31604	0.020709	0.1216	Ykt6	chr11	+	5955693	5967780	2541	protein_coding	YKT6_homolog_(S._Cerevisiae)	1917	1844	1557	1872	1350	2739	2827	2688	2848	3043	1947	1848	43.7316	47.73	36.0827	49.2444	38.5914	55.1769	54.0003	54.2114	52.7722	54.3854	39.2803	48.2947
ENSMUSG00000002748	1659.77	1125.04	1668.38	1040.88	1666.98	1734.99	1597.51	1344.74	2053.15	1562.95	1393.2	1104.25	-0.099142	0.56822	0.77973	Baz1b	chr5	+	135187264	135246129	6492	protein_coding	bromodomain_adjacent_to_zinc_finger_domain_1B	1753	920	1730	934	1405	1833	1862	1543	2396	1992	1431	929	15.6524	9.32062	15.6921	9.61666	15.7202	14.4529	13.9212	12.1802	17.3771	13.9346	11.2999	9.50253
ENSMUSG00000002763	940.191	972.184	1209.34	906.031	780.692	1214.4	919.729	1155.62	1383.91	1748.9	1824.5	1244.51	-0.46245	0.0080186	0.069131	Pex6	chr17	+	46711463	46725541	3383	protein_coding	peroxisomal_biogenesis_factor_6	993	795	1254	813	658	1283	1072	1326	1615	2229	1874	1047	17.0147	15.4561	21.8278	16.0637	14.1281	19.4131	15.3804	20.0866	22.4771	29.9222	28.3975	20.5517
ENSMUSG00000002767	394.823	604.099	520.767	582.847	300.175	409.848	493.325	485.43	552.707	506.074	605.57	703.677	-0.14685	0.42747	0.67577	Mrpl2	chr17	+	46646229	46650139	1031	protein_coding	mitochondrial_ribosomal_protein_L2	417	494	540	523	253	433	575	557	645	645	622	592	23.4453	31.514	30.8425	33.9078	17.8247	21.4981	27.0698	27.6861	29.4558	28.411	30.9275	38.1299
ENSMUSG00000002768	391.036	487.926	411.792	371.105	253.903	568.866	380.933	750.368	479.012	401.721	589.019	729.827	-0.49215	0.012612	0.089404	Mea1	chr17	+	46681137	46683105	840	protein_coding	male_enhanced_antigen_1	413	399	427	333	214	601	444	861	559	512	605	614	28.5002	31.2413	29.9339	26.4985	18.5053	36.6239	25.6554	52.5279	31.333	27.6806	36.9223	48.5391
ENSMUSG00000002769	1.89364	29.3489	8.67946	23.403	14.2375	3.78613	24.0228	18.3017	18.852	34.5229	10.7094	15.4524	-0.12745	0.71353	0.87018	Gnmt	chr17	-	46725664	46729168	1035	protein_coding	glycine_N-methyltransferase	2	24	9	21	12	4	28	21	22	44	11	13	0.112013	1.52513	0.512055	1.35624	0.842175	0.197829	1.31309	1.03979	1.00081	1.93062	0.544835	0.834075
ENSMUSG00000002771	53.0219	18.3431	36.6466	32.3185	18.9834	34.0752	60.0569	34.8603	59.1267	49.4305	63.283	38.0366	-0.47421	0.09158	0.29624	Grin2d	chr7	-	45831883	45870928	5431	protein_coding	glutamate_receptor_ionotropic_NMDA2D_(epsilon_4)	56	15	38	29	16	36	70	40	69	63	65	32	0.597703	0.181655	0.41202	0.356923	0.213994	0.339307	0.625595	0.377438	0.59819	0.5268	0.613545	0.391266
ENSMUSG00000002778	2402.08	2749.02	2574.91	2545.36	1847.32	2858.53	2811.52	2380.96	2094.29	2469.17	2700.72	2598.38	-0.075347	0.57066	0.78161	Kdelr1	chr7	+	45872772	45883731	1598	protein_coding	KDEL_(Lys-Asp-Glu-Leu)_endoplasmic_reticulum_protein_retention_receptor_1	2537	2248	2670	2284	1557	3020	3277	2732	2444	3147	2774	2186	92.0283	92.5241	98.3896	95.5378	70.7739	96.7387	99.5348	87.6133	72.0102	89.4345	88.9903	90.8397
ENSMUSG00000002781	205.46	162.642	295.102	231.801	92.544	190.253	211.057	302.413	172.239	309.137	368.015	262.69	-0.3401	0.14915	0.38741	Tmem143	chr7	+	45896941	45917413	2766	protein_coding	transmembrane_protein_143	217	133	306	208	78	201	246	347	201	394	378	221	4.54763	3.16253	6.51454	5.02652	2.04835	3.71975	4.31676	6.429	3.42148	6.46888	7.00572	5.3057
ENSMUSG00000002797	89.9478	36.6862	56.8987	51.2638	66.4419	95.5997	113.25	91.5083	19.7089	141.23	64.2566	89.1483	-0.41984	0.15028	0.38929	Ggct	chr6	-	54982580	54992950	3960	protein_coding	gamma-glutamyl_cyclotransferase	95	30	59	46	56	101	132	105	23	180	66	75	1.39061	0.498266	0.877347	0.776459	1.0272	1.30556	1.61791	1.35881	0.273465	2.06425	0.854401	1.25767
ENSMUSG00000002799	124.98	101.498	100.296	89.1544	98.4763	105.065	90.9434	124.626	113.969	152.215	100.279	66.5641	-0.061552	0.76923	0.89983	Jag2	chr12	-	112908590	112929495	4054	protein_coding	jagged_2	132	83	104	80	83	111	106	143	133	194	103	56	1.88742	1.34657	1.51065	1.31905	1.48715	1.40155	1.2691	1.80767	1.54468	2.17322	1.30247	0.91729
ENSMUSG00000002803	497.08	639.562	571.88	682.031	231.36	559.4	592.848	573.452	392.464	411.136	691.245	526.569	-0.026336	0.90121	0.96054	Btbd6	chr12	+	112976482	112978930	2057	protein_coding	BTB_(POZ)_domain_containing_6	525	523	593	612	195	591	691	658	458	524	710	443	14.7946	16.7226	16.976	19.8872	6.88591	14.707	16.3049	16.393	10.4834	11.5686	17.6944	14.3012
ENSMUSG00000002804	399.558	319.17	380.932	397.851	277.632	449.603	341.467	334.659	311.915	366.413	429.351	501.608	-0.12757	0.44055	0.68687	Nudt14	chr12	-	112934733	112942118	793	protein_coding	nudix_(nucleoside_diphosphate_linked_moiety_X)-type_motif_14	422	261	395	357	234	475	398	384	364	467	441	422	30.8473	21.6472	29.3318	30.092	21.434	30.6613	24.3604	24.8156	21.6121	26.7442	28.5088	35.338
ENSMUSG00000002808	124.98	73.3724	118.619	127.045	60.5096	53.0058	61.7729	102.838	87.4048	110.63	110.989	124.808	0.10391	0.67258	0.84689	Epdr1	chr13	-	19591709	19619830	2386	protein_coding	ependymin_related_protein_1_(zebrafish)	132	60	123	114	51	56	72	118	102	141	114	105	3.20687	1.65393	3.03563	3.19367	1.55261	1.2014	1.46466	2.53441	2.01279	2.6837	2.44933	2.92227
ENSMUSG00000002812	2650.15	2757.58	2717.63	2583.25	3024.29	2527.24	2640.79	2830.66	2852.65	3034.88	3078.47	2770.73	-0.037014	0.72216	0.87501	Flii	chr11	-	60714123	60727263	4060	protein_coding	flightless_I_homolog_(Drosophila)	2799	2255	2818	2318	2549	2670	3078	3248	3329	3868	3162	2331	39.9627	36.5305	40.8723	38.1631	45.6042	33.6632	36.7975	40.9974	38.6062	43.2659	39.9254	38.1258
ENSMUSG00000002814	105.097	114.95	67.5069	142.647	70.0012	174.162	96.9491	90.6368	121.681	85.5226	65.2302	85.5824	-0.034988	0.8869	0.95416	Top3a	chr11	-	60740058	60777365	3741	protein_coding	topoisomerase_(DNA)_III_alpha	111	94	70	128	59	184	113	104	142	109	67	72	1.71994	1.65263	1.10186	2.28706	1.14558	2.51768	1.46611	1.42466	1.78719	1.3232	0.918121	1.27805
ENSMUSG00000002820	1046.23	1447.88	1138.94	883.743	632.384	1559.88	1329.83	1368.27	1665.83	1522.15	1973.46	1370.51	-0.54166	0.0022596	0.03174	Atg4d	chr9	+	21265299	21274368	2541	protein_coding	autophagy_related_4D_cysteine_peptidase	1105	1184	1181	793	533	1648	1550	1570	1944	1940	2027	1153	25.2078	30.6466	27.3691	20.8605	15.2365	33.1988	29.6075	31.6636	36.0214	34.6723	40.8942	30.1319
ENSMUSG00000002825	108.884	108.836	85.8302	75.7812	70.0012	33.1286	44.6137	94.1229	41.9886	70.615	27.2604	106.978	0.47332	0.090779	0.29462	Qtrt1	chr9	+	21411837	21420277	1319	protein_coding	queuine_tRNA-ribosyltransferase_1	115	89	89	68	59	35	52	108	49	90	28	90	5.05395	4.43793	3.97338	3.44604	3.24914	1.35829	1.91352	4.19609	1.74912	3.09872	1.08824	4.53106
ENSMUSG00000002831	907.999	1798.85	1481.29	2311.33	1220.87	780.889	881.979	454.927	802.924	620.627	934.641	416.025	1.0163	4.0782e-06	0.00045342	Plin4	chr17	-	56100591	56109803	5756	protein_coding	perilipin_4	959	1471	1536	2074	1029	825	1028	522	937	791	960	350	9.65774	16.8084	15.7139	24.0849	12.9854	7.33674	8.66857	4.64746	7.66458	6.24081	8.54995	4.03784
ENSMUSG00000002833	510.335	429.228	533.304	420.14	272.886	449.603	306.29	543.821	315.343	449.582	502.37	421.969	0.020202	0.91506	0.96576	Hdgfrp2	chr17	+	56079657	56100596	2251	protein_coding	hepatoma-derived_growth_factor_related_protein_2	539	351	553	377	230	475	357	624	368	573	516	355	13.88	10.2557	14.4665	11.1949	7.42188	10.8016	7.69783	14.2061	7.69736	11.5602	11.7513	10.4726
ENSMUSG00000002835	99.416	102.721	44.3617	100.299	105.595	77.6156	103.813	142.927	90.8324	150.645	92.4905	111.733	-0.24888	0.28894	0.55351	Chaf1a	chr17	+	56040416	56068026	3308	protein_coding	chromatin_assembly_factor_1_subunit_A_(p150)	105	84	46	90	89	82	121	164	106	192	95	94	1.83993	1.67013	0.818855	1.81858	1.95428	1.26887	1.7754	2.54065	1.50872	2.63585	1.47221	1.88697
ENSMUSG00000002844	456.367	405.994	562.236	553.871	374.922	652.161	458.149	548.178	347.048	529.613	598.754	602.642	-0.16839	0.33179	0.59331	Adprh	chr16	-	38445399	38452689	1583	protein_coding	ADP-ribosylarginine_hydrolase	482	332	583	497	316	689	534	629	405	675	615	507	17.65	13.7941	21.6871	20.9861	14.5	22.2796	16.3733	20.3627	12.046	19.3646	19.9162	21.2681
ENSMUSG00000002845	149.597	132.07	192.877	176.08	208.817	154.285	181.887	196.089	146.531	189.876	120.724	196.126	0.020001	0.91378	0.96542	Tmem39a	chr16	+	38558698	38592162	2871	protein_coding	transmembrane_protein_39a	158	108	200	158	176	163	212	225	171	242	124	165	3.19008	2.47415	4.10215	3.67858	4.45288	2.90619	3.58408	4.0162	2.80435	3.82796	2.21412	3.81639
ENSMUSG00000002846	346.536	342.404	357.787	229.572	256.276	339.805	543.086	379.977	394.178	575.12	592.913	450.496	-0.56479	0.0020124	0.02974	Timmdc1	chr16	-	38498347	38522663	1573	protein_coding	translocase_of_inner_mitochondrial_membrane_domain_containing_1	366	280	371	206	216	359	633	436	460	733	609	379	13.4875	11.7075	13.8886	8.75376	9.97439	11.6825	19.5322	14.2044	13.7689	21.1622	19.8473	15.9997
ENSMUSG00000002847	74.7987	44.0234	54.9699	74.6668	55.7637	42.5939	23.1648	49.676	46.2731	39.2306	42.8377	45.1685	0.48364	0.048658	0.20603	Pla1a	chr16	-	38396119	38433145	1972	protein_coding	phospholipase_A1_member_A	79	36	57	67	47	45	27	57	54	50	44	38	2.32219	1.20069	1.70209	2.27104	1.73122	1.16809	0.664557	1.48127	1.28931	1.15146	1.14382	1.27961
ENSMUSG00000002870	155.278	34.2404	141.764	104.756	130.511	37.8613	93.5172	121.14	67.6958	136.522	29.2075	87.9596	0.35468	0.23703	0.50024	Mcm2	chr6	-	88883475	88898780	3370	protein_coding	minichromosome_maintenance_deficient_2_mitotin_(S._cerevisiae)	164	28	147	94	110	40	109	139	79	174	30	74	2.82092	0.546466	2.56863	1.86446	2.37096	0.607575	1.5699	2.11374	1.10374	2.34479	0.456357	1.45816
ENSMUSG00000002871	535.899	595.539	647.102	492.578	454.415	920.029	791.894	924.67	583.555	768.134	577.336	876.03	-0.48216	0.0030586	0.038317	Tpra1	chr6	+	88902251	88912238	1827	protein_coding	transmembrane_protein_adipocyte_asscociated_1	566	487	671	442	383	972	923	1061	681	979	593	737	17.9579	17.5318	21.6271	16.1711	15.2273	27.2331	24.521	29.7607	17.55	24.3349	16.6391	26.7874
ENSMUSG00000002881	471.516	553.961	517.874	554.986	1026.29	551.828	532.791	547.307	806.352	413.49	694.166	595.511	0.071504	0.71969	0.87363	Nab1	chr1	-	52457294	52500679	3874	protein_coding	Ngfi-A_binding_protein_1	498	453	537	498	865	583	621	628	941	527	713	501	7.45156	7.69084	8.16261	8.59262	16.2188	7.70334	7.7805	8.30742	11.4367	6.17783	9.43502	8.58777
ENSMUSG00000002885	327.599	174.871	195.77	170.508	396.278	230.007	199.046	302.413	169.668	228.322	157.721	178.297	0.24081	0.28434	0.54864	Cd97	chr8	-	83723251	83741326	3000	protein_coding	CD97_antigen	346	143	203	153	334	243	232	347	198	291	162	150	6.68548	3.13509	3.98464	3.40899	8.08698	4.14624	3.75355	5.92753	3.10752	4.40511	2.76826	3.32026
ENSMUSG00000002897	779.232	853.565	753.184	918.29	503.06	631.337	761.865	761.698	796.069	683.396	1019.34	702.488	-0.006453	0.9689	0.98747	Il17ra	chr6	+	120463197	120483727	3970	protein_coding	interleukin_17_receptor_A	823	698	781	824	424	667	888	874	929	871	1047	591	12.0167	11.5638	11.5844	13.8737	7.75777	8.60013	10.8567	11.282	11.0178	9.96352	13.5198	9.88551
ENSMUSG00000002900	1018.78	1018.65	717.502	821.334	1706.13	1064.85	885.411	1033.61	1086.56	1427.21	729.215	771.43	0.071584	0.724	0.8761	Lamb1	chr12	+	31265234	31329644	5784	protein_coding	laminin_B1	1076	833	744	737	1438	1125	1032	1186	1268	1819	749	649	10.7835	9.47223	7.57459	8.51717	18.0589	9.95621	8.66018	10.5081	10.3219	14.282	6.63845	7.45107
ENSMUSG00000002908	27.4577	31.7947	27.9671	39.005	14.2375	33.1286	9.43752	11.3296	15.4244	0	41.8641	10.6978	0.38102	0.27453	0.53906	Kcnn1	chr8	-	70842049	70857008	4045	protein_coding	potassium_intermediate/small_conductance_calcium-activated_channel_subfamily_N_member_1	29	26	29	35	12	35	11	13	18	0	43	9	0.415582	0.422756	0.422177	0.57837	0.215488	0.442914	0.131993	0.164699	0.209519	0	0.544958	0.14775
ENSMUSG00000002910	389.143	484.258	475.441	337.672	148.308	378.613	277.12	418.324	288.778	318.552	457.585	356.593	0.037786	0.86457	0.9445	Arrdc2	chr8	-	70835155	70839720	2329	protein_coding	arrestin_domain_containing_2	411	396	493	303	125	400	323	480	337	406	470	300	10.2294	11.1831	12.465	8.69619	3.89854	8.79145	6.73145	10.5618	6.81287	7.91665	10.3453	8.5537
ENSMUSG00000002944	567.144	958.732	508.23	699.862	554.078	489.357	392.086	720.737	477.299	175.753	999.871	313.802	0.30529	0.24421	0.50769	Cd36	chr5	-	17781690	17888959	3566	protein_coding	CD36_antigen	599	784	527	628	467	517	457	827	557	224	1027	264	9.73695	14.4601	8.7025	11.7716	9.51255	7.42128	6.22028	11.8848	7.35433	2.85267	14.7639	4.91615
ENSMUSG00000002948	587.974	842.559	744.505	735.523	514.924	729.776	526.785	738.167	697.524	664.566	567.6	722.695	0.043041	0.78138	0.90672	Map2k7	chr8	+	4238740	4251423	3525	protein_coding	mitogen-activated_protein_kinase_kinase_7	621	689	772	660	434	771	614	847	814	847	583	608	10.212	12.8557	12.8965	12.5153	8.94318	11.1961	8.45444	12.3137	10.8726	10.9121	8.47857	11.4537
ENSMUSG00000002949	730.944	744.729	662.532	683.145	488.822	478.945	528.501	562.994	568.131	556.289	715.585	709.62	0.16204	0.29173	0.55574	Timm44	chr8	-	4259731	4275913	3041	protein_coding	translocase_of_inner_mitochondrial_membrane_44	772	609	687	613	412	506	616	646	663	709	735	597	14.7156	13.1715	13.3032	13.4741	9.84107	8.51734	9.83195	10.8863	10.2652	10.588	12.3904	13.0365
ENSMUSG00000002957	4637.52	4567.43	4896.18	4734.1	5035.34	5824.01	7080.71	5049.52	6234.87	6739.02	5918.42	5723.32	-0.33975	0.0028363	0.03648	Ap2a2	chr7	+	141562180	141633011	4639	protein_coding	adaptor-related_protein_complex_2_alpha_2_subunit	4898	3735	5077	4248	4244	6153	8253	5794	7276	8589	6079	4815	61.2029	52.9543	64.4462	61.2091	66.4527	67.8942	86.3501	64.0059	73.8478	84.0821	67.177	68.9246
ENSMUSG00000002963	515.069	644.454	524.625	595.105	351.193	618.085	478.74	619.642	680.386	577.474	725.32	663.263	-0.23027	0.15688	0.39864	Pnkp	chr7	+	44857139	44862925	2135	protein_coding	polynucleotide_kinase_3'-_phosphatase	544	527	544	534	296	653	558	711	794	736	745	558	14.7699	16.2348	15.0043	16.7186	10.0706	15.6562	12.6856	17.0662	17.5102	15.6554	17.8884	17.3556
ENSMUSG00000002968	1210.98	1581.17	1251.77	1342.89	1021.54	1604.37	1781.98	1490.28	1981.17	2167.88	2132.15	1662.91	-0.49178	0.00076316	0.01661	Med25	chr7	-	44879391	44892397	2297	protein_coding	mediator_complex_subunit_25	1279	1293	1298	1205	861	1695	2077	1710	2312	2763	2190	1399	32.2765	37.0231	33.2758	35.0657	27.2272	37.7727	43.8885	38.1506	47.3911	54.6267	48.8761	40.4444
ENSMUSG00000002980	193.151	204.22	263.277	232.916	313.226	199.718	317.444	262.324	210.8	189.876	326.151	271.011	-0.067088	0.72226	0.87501	Bcam	chr7	-	19756131	19771016	2429	protein_coding	basal_cell_adhesion_molecule	204	167	273	209	264	211	370	301	246	242	335	228	4.86833	4.52193	6.61835	5.75142	7.89474	4.44657	7.39349	6.35046	4.76845	4.52453	7.07018	6.23318
ENSMUSG00000002981	3821.36	4667.7	4219.18	4205.86	3584.3	5306.26	5843.54	4369.74	6120.9	5544.85	6398.4	4838.97	-0.4062	0.0016801	0.026372	Clptm1	chr7	-	19631581	19665030	4130	protein_coding	cleft_lip_and_palate_associated_transmembrane_protein_1	4036	3817	4375	3774	3021	5606	6811	5014	7143	7067	6572	4071	56.6472	60.7865	62.3796	61.0812	53.1327	69.4821	80.0454	62.2157	81.4329	77.7088	81.5756	65.4566
ENSMUSG00000002983	2680.44	2432.29	2899.9	1978.11	1734.61	2701.4	2931.64	3096.47	3556.17	3118.04	3915.76	3039.36	-0.42374	0.0050026	0.052629	Relb	chr7	-	19606217	19629438	3273	protein_coding	avian_reticuloendotheliosis_viral_(v-rel)_oncogene_related_B	2831	1989	3007	1775	1462	2854	3417	3553	4150	3974	4022	2557	50.1385	39.9691	54.1006	36.25	32.4461	44.6352	50.6727	55.6308	59.6996	55.14	62.9954	51.8784
ENSMUSG00000002984	405.238	374.199	497.622	425.712	471.025	445.817	541.37	540.335	377.897	720.273	445.902	839.182	-0.33236	0.078649	0.27021	Tomm40	chr7	-	19701313	19715438	2766	protein_coding	translocase_of_outer_mitochondrial_membrane_40_homolog_(yeast)	428	306	516	382	397	471	631	620	441	918	458	706	8.96952	7.2762	10.9853	9.23139	10.4256	8.71643	11.0727	11.487	7.50682	15.0722	8.48841	16.9494
ENSMUSG00000002985	6464.88	5067.58	4611.69	5601.12	1912.58	3457.68	3072.34	5794.66	2106.28	4389.9	4312.98	5056.49	0.2031	0.38408	0.63967	Apoe	chr7	-	19696109	19699166	1386	protein_coding	apolipoprotein_E	6828	4144	4782	5026	1612	3653	3581	6649	2458	5595	4430	4254	285.567	196.649	203.171	242.39	84.4818	134.914	125.405	245.844	83.5003	183.325	163.853	203.815
ENSMUSG00000002992	993.213	368.085	361.644	482.548	66.4419	748.707	410.103	1282.86	190.234	306.783	341.728	1132.78	-0.26191	0.45139	0.69506	Apoc2	chr7	-	19671579	19681423	722	protein_coding	apolipoprotein_C-II	1049	301	375	433	56	791	478	1472	222	391	351	953	84.2201	27.4198	30.585	40.0873	5.63394	56.0801	32.1341	104.481	14.4772	24.5937	24.922	87.6512
ENSMUSG00000002996	1907.84	2160.82	1529.51	1517.85	1235.11	1776.64	1051.85	1716.87	1513.3	1286.76	1851.76	1352.68	0.13879	0.41861	0.66864	Hbp1	chr12	-	31926254	31950535	3142	protein_coding	high_mobility_group_box_transcription_factor_1	2015	1767	1586	1362	1041	1877	1226	1970	1766	1640	1902	1138	37.1746	36.9884	29.7243	28.9752	24.0661	30.5793	18.9391	32.1311	26.4639	23.7041	31.0325	24.0513
ENSMUSG00000002997	94.6819	78.2638	79.0795	102.528	169.664	69.0968	120.114	80.1787	137.105	69.8304	101.253	90.3369	0.11596	0.62568	0.8184	Prkar2b	chr12	-	31958476	32061296	3378	protein_coding	protein_kinase_cAMP_dependent_regulatory_type_II_beta	100	64	82	92	143	73	140	92	160	89	104	76	1.716	1.24611	1.42945	1.82047	3.07495	1.1062	2.01161	1.39571	2.23013	1.19651	1.57829	1.49402
ENSMUSG00000003031	1570.77	1600.74	1695.39	1386.35	1207.82	1079.05	899.138	1176.54	1345.35	826.196	1392.23	1161.3	0.38578	0.013434	0.093241	Cdkn1b	chr6	+	134920401	134925513	4552	protein_coding	cyclin-dependent_kinase_inhibitor_1B	1659	1309	1758	1244	1018	1140	1048	1350	1570	1053	1430	977	21.1262	18.9135	22.7421	18.2673	16.2445	12.8195	11.1747	15.1984	16.2393	10.5054	16.1045	14.2526
ENSMUSG00000003032	4675.39	6263.55	5114.13	7848.93	3823.97	4800.81	6318.85	4008.94	6546.79	4796.33	4703.39	3747.79	0.14117	0.44048	0.68684	Klf4	chr4	-	55527143	55532466	3029	protein_coding	Kruppel-like_factor_4_(gut)	4938	5122	5303	7043	3223	5072	7365	4600	7640	6113	4831	3153	94.4995	111.218	103.095	155.423	77.2898	85.7136	118.018	77.826	118.758	91.6516	81.7619	69.1237
ENSMUSG00000003033	616.379	717.826	659.639	650.827	624.079	754.386	752.428	772.156	634.113	688.889	637.698	846.314	-0.14713	0.23534	0.49805	Ap1m1	chr8	+	72240018	72257385	2084	protein_coding	adaptor-related_protein_complex_AP-1_mu_subunit_1	651	587	684	584	526	797	877	886	740	878	655	712	18.1076	18.5257	19.3274	18.7314	18.3337	19.5763	20.4257	21.7872	16.7187	19.133	16.1123	22.6874
ENSMUSG00000003037	2418.18	2407.84	2838.18	2387.11	1621.89	2785.64	3280.82	3330.9	2191.97	3285.95	3098.92	3422.11	-0.36845	0.017338	0.10842	Rab8a	chr8	+	72161200	72183904	4550	protein_coding	RAB8A_member_RAS_oncogene_family	2554	1969	2943	2142	1367	2943	3824	3822	2558	4188	3183	2879	32.5377	28.4623	38.0885	31.4676	21.8232	33.1092	40.7926	43.0472	26.4703	41.8004	35.8623	42.0177
ENSMUSG00000003038	480.037	401.102	493.765	578.389	581.366	337.912	378.359	424.424	353.904	448.798	350.49	528.946	0.31298	0.04842	0.20538	Hmgn2	chr4	-	133964738	133968650	2159	protein_coding	high_mobility_group_nucleosomal_binding_domain_2	507	328	512	519	490	357	441	487	413	572	360	445	13.6123	9.99209	13.9647	16.0683	16.4856	8.46419	9.91428	11.5596	9.00673	12.0317	8.54797	13.687
ENSMUSG00000003039	1502.6	2004.29	1374.25	1888.96	918.321	2346.45	2192.08	1661.09	1943.47	1386.41	1916.99	1763.95	-0.27403	0.13172	0.36349	Fam32a	chr8	+	72219730	72223764	1910	protein_coding	family_with_sequence_similarity_32_member_A	1587	1639	1425	1695	774	2479	2555	1906	2268	1767	1969	1484	48.1638	56.4392	43.9335	59.3188	29.4353	66.4375	64.9281	51.1394	55.9087	42.0134	52.8476	51.5944
ENSMUSG00000003051	2580.08	2206.06	3811.25	2217.71	5303.48	2385.26	1966.44	2536.96	2465.33	1903.47	2446.62	2166.9	0.46531	0.016479	0.10515	Elf3	chr1	-	135253575	135258568	2095	protein_coding	E74-like_factor_3	2725	1804	3952	1990	4470	2520	2292	2911	2877	2426	2513	1823	75.398	56.6354	111.083	63.4929	154.983	61.5724	53.1014	71.2072	64.6585	52.5886	61.4924	57.7836
ENSMUSG00000003062	736.625	584.533	611.42	570.588	357.125	702.327	815.916	945.586	713.805	843.457	921.011	902.181	-0.51187	0.002011	0.02974	Stard3nl	chr13	-	19357677	19395752	1283	protein_coding	STARD3_N-terminal_like	778	478	634	512	301	742	951	1085	833	1075	946	759	35.1504	24.504	29.0989	26.6747	17.0412	29.6038	35.9774	43.338	30.5695	38.0511	37.7988	39.2841
ENSMUSG00000003068	1141.86	1167.84	1317.35	1220.3	881.541	1132.05	1374.45	1519.91	1503.02	1732.42	2193.49	1420.43	-0.41392	0.011095	0.083524	Stk11	chr10	+	80115803	80130682	3663	protein_coding	serine/threonine_kinase_11	1206	955	1366	1095	743	1196	1602	1744	1754	2208	2253	1195	19.0848	17.1475	21.9598	19.9817	14.7337	16.7134	21.2276	24.3992	22.5456	27.3746	31.531	21.6637
ENSMUSG00000003070	5.68091	0	12.537	12.2587	0	4.73266	13.7273	10.4581	18.852	0	26.2868	3.56593	-0.28005	0.39794	NA	Efna2	chr10	+	80179482	80190010	2131	protein_coding	ephrin_A2	6	0	13	11	0	5	16	12	22	0	27	3	0.163209	0	0.359232	0.345037	0	0.120104	0.364428	0.288578	0.486081	0	0.649521	0.0934846
ENSMUSG00000003072	3507.02	4741.08	3982.91	4287.21	2658.86	5664.05	4470.81	4962.37	4061.75	5914.4	6089.77	5813.66	-0.43688	0.0057183	0.057442	Atp5d	chr10	+	80138632	80145818	1410	protein_coding	ATP_synthase_H+_transporting_mitochondrial_F1_complex_delta_subunit	3704	3877	4130	3847	2241	5984	5211	5694	4740	7538	6255	4891	152.275	180.847	172.483	182.372	115.447	217.241	179.381	206.949	158.281	242.785	227.416	230.346
ENSMUSG00000003099	1032.98	854.788	1107.11	920.519	825.777	1365.85	1582.07	1277.63	1007.73	1285.19	1264.69	1390.71	-0.44714	0.0012307	0.021814	Ppp5c	chr7	-	17004640	17027924	2072	protein_coding	protein_phosphatase_5_catalytic_subunit	1091	699	1148	826	696	1443	1844	1466	1176	1638	1299	1170	30.522	22.1882	32.6262	26.6469	24.3995	35.6489	43.1963	36.2585	26.7231	35.9012	32.139	37.4972
ENSMUSG00000003119	677.922	736.169	616.241	596.22	882.728	645.535	612.581	713.765	804.638	663.781	575.388	550.342	0.099606	0.49883	0.72989	Cdk12	chr11	+	98203059	98278504	5912	protein_coding	cyclin-dependent_kinase_12	716	602	639	535	744	682	714	819	939	846	591	463	7.02031	6.69726	6.36475	6.04889	9.14113	5.905	5.86191	7.0993	7.47826	6.49862	5.12467	5.20054
ENSMUSG00000003123	1775.29	2258.65	2310.66	1641.55	1034.59	2292.5	1818.87	1590.5	2268.24	1512.73	1833.26	1517.9	-0.021405	0.90786	0.96361	Lipe	chr7	-	25379527	25398710	3713	protein_coding	lipase_hormone_sensitive	1875	1847	2396	1473	872	2422	2120	1825	2647	1928	1883	1277	29.2721	32.7173	37.9994	26.5176	17.059	33.3902	27.7132	25.1886	33.5659	23.5813	25.9979	22.8385
ENSMUSG00000003131	764.083	896.366	640.351	726.608	1040.53	797.926	809.053	777.385	822.633	742.242	730.188	778.562	0.057997	0.67375	0.84744	Pafah1b2	chr9	-	45965311	45984871	4241	protein_coding	platelet-activating_factor_acetylhydrolase_isoform_1b_subunit_2	807	733	664	652	877	843	943	892	960	946	750	655	11.0302	11.3677	9.21965	10.2763	15.0208	10.1749	10.7924	10.7786	10.6579	10.13	9.0658	10.2559
ENSMUSG00000003134	542.527	452.463	506.302	427.941	332.209	464.747	501.904	583.91	727.516	492.736	669.826	455.251	-0.28007	0.097635	0.30519	Tbc1d8	chr1	-	39371499	39478747	4436	protein_coding	TBC1_domain_family_member_8	573	370	525	384	280	491	585	670	849	628	688	383	7.48756	5.48587	6.96919	5.78623	4.58488	5.66578	6.40088	7.74015	9.01126	6.42915	7.95078	5.73336
ENSMUSG00000003135	482.878	536.841	530.411	552.757	466.279	572.652	555.956	504.603	526.142	506.074	602.649	503.985	-0.0666	0.57911	0.78696	Cnot11	chr1	+	39534992	39546881	3474	protein_coding	CCR4-NOT_transcription_complex_subunit_11	510	439	550	496	393	605	648	579	614	645	619	424	8.50977	8.31132	9.32282	9.5435	8.2172	8.91447	9.05358	8.54112	8.32162	8.4317	9.13427	8.10472
ENSMUSG00000003153	176.108	141.853	138.871	222.886	130.511	95.5997	67.7785	93.2513	107.114	153.784	103.2	55.8663	0.65169	0.0045189	0.048944	Slc2a3	chr6	-	122727809	122801640	6253	protein_coding	solute_carrier_family_2_(facilitated_glucose_transporter)_member_3	186	116	144	200	110	101	79	107	125	196	106	47	1.72426	1.22013	1.35609	2.13795	1.27781	0.826804	0.613217	0.876923	0.94122	1.42348	0.869021	0.499128
ENSMUSG00000003154	610.698	621.219	630.707	635.225	600.35	584.01	507.052	670.19	565.56	584.535	642.566	569.36	0.070995	0.54787	0.76614	Foxj2	chr6	+	122819914	122845366	5283	protein_coding	forkhead_box_J2	645	508	654	570	506	617	591	769	660	745	660	479	7.07712	6.32439	7.28974	7.21191	6.95715	5.97825	5.42978	7.45953	5.88211	6.40414	6.40437	6.02084
ENSMUSG00000003161	2156.85	2398.05	2116.82	2204.34	2554.45	3163.31	3083.49	3341.36	2700.12	3216.91	2965.54	3703.81	-0.45736	7.9649e-05	0.0035103	Sri	chr5	+	8046078	8069379	2504	protein_coding	sorcin	2278	1961	2195	1978	2153	3342	3594	3834	3151	4100	3046	3116	52.7348	51.5085	51.6196	52.8017	62.4555	68.3191	69.6657	78.4664	59.2494	74.3592	62.3604	82.6352
ENSMUSG00000003166	790.594	922.046	742.576	804.618	702.385	1048.76	891.417	904.625	955.454	801.873	886.935	1126.83	-0.24469	0.060544	0.23415	Dgcr2	chr16	-	17839482	17894145	5703	protein_coding	DiGeorge_syndrome_critical_region_gene_2	835	754	770	722	592	1108	1039	1038	1115	1022	911	948	8.48713	8.69568	7.95064	8.46233	7.54014	9.94503	8.84275	9.32738	9.20537	8.13828	8.18895	11.0384
ENSMUSG00000003178	150.544	145.522	130.192	142.647	137.63	132.514	106.387	94.1229	204.801	131.03	183.034	79.6391	0.075387	0.73311	0.88097	Mical3	chr6	-	121007241	121081609	2893	protein_coding	microtubule_associated_monooxygenase_calponin_and_LIM_domain_containing_3	159	119	135	128	116	140	124	108	239	167	188	67	3.18586	2.70541	2.74789	2.95745	2.91253	2.47713	2.08041	1.91312	3.88973	2.62152	3.33137	1.5379
ENSMUSG00000003184	453.526	464.692	594.061	385.593	335.769	549.935	446.137	732.067	353.904	503.72	566.626	729.827	-0.28522	0.13712	0.37144	Irf3	chr7	+	44997648	45002848	2031	protein_coding	interferon_regulatory_factor_3	479	380	616	346	283	581	520	840	413	642	582	614	13.6711	12.3058	17.8602	11.3873	10.1213	14.6432	12.4271	21.1951	9.57436	14.3552	14.6901	20.0752
ENSMUSG00000003190	7.57455	20.7888	28.9315	18.9453	20.1699	15.1445	20.591	30.5028	5.14146	43.1536	18.4981	43.9798	-0.25157	0.45207	0.69537	Bcl2l12	chr7	-	44991222	44998712	1596	protein_coding	BCL2-like_12_(proline_rich)	8	17	30	17	17	16	24	35	6	55	19	37	0.290559	0.70057	1.10689	0.711987	0.773708	0.513165	0.729884	1.12383	0.177006	1.565	0.610286	1.53947
ENSMUSG00000003198	130.661	125.956	100.296	104.756	83.0523	132.514	32.6023	110.682	94.26	6.27689	86.649	82.0164	0.34644	0.27527	0.53987	Zfp959	chr17	+	55892120	55898928	2028	protein_coding	zinc_finger_protein_959	138	103	104	94	70	140	38	127	110	8	89	69	3.94447	3.34045	3.01981	3.09825	2.50721	3.5337	0.909475	3.20924	2.55384	0.179146	2.24975	2.25935
ENSMUSG00000003199	1677.76	2484.88	2186.26	2352.56	1784.44	2758.19	3174.44	2050.66	3489.33	2868.54	4000.46	2915.74	-0.50305	0.002147	0.030914	Mpnd	chr17	+	56005711	56016790	1701	protein_coding	MPN_domain_containing	1772	2032	2267	2111	1504	2914	3700	2353	4072	3656	4109	2453	60.3861	78.5696	78.4805	82.9545	64.2251	87.691	105.578	70.8898	112.713	97.6084	123.835	95.7625
ENSMUSG00000003200	722.423	573.527	841.907	673.115	457.974	927.601	770.445	1063.24	785.786	801.088	754.528	803.523	-0.34655	0.030976	0.15606	Sh3gl1	chr17	-	56016753	56036637	2072	protein_coding	SH3-domain_GRB2-like_1	763	469	873	604	386	980	898	1220	917	1021	775	676	21.3458	14.8874	24.8107	19.4851	13.5319	24.2106	21.0359	30.1742	20.8377	22.378	19.1745	21.665
ENSMUSG00000003206	5.68091	11.0059	4.82192	3.34329	20.1699	0	5.14774	14.8156	8.56909	14.9076	3.89434	0	0.15072	0.65777	NA	Ebi3	chr17	+	55952623	55957021	1170	protein_coding	Epstein-Barr_virus_induced_gene_3	6	9	5	3	17	0	6	17	10	19	4	0	0.297264	0.505932	0.251651	0.171392	1.05542	0	0.248909	0.74461	0.402424	0.737484	0.175262	0
ENSMUSG00000003208	77.6391	62.3665	77.1507	59.0648	27.2886	74.776	63.4888	118.525	61.6975	92.5841	53.5471	116.487	-0.37125	0.15525	0.39633	Ccdc94	chr17	+	55959187	55967949	1311	protein_coding	coiled-coil_domain_containing_94	82	51	80	53	23	79	74	136	72	118	55	98	3.62567	2.5586	3.59337	2.70227	1.27434	3.08457	2.73971	5.31621	2.58583	4.08756	2.15067	4.96393
ENSMUSG00000003226	1742.15	1420.98	1436.93	1411.98	2509.37	1375.31	764.439	1371.75	1766.95	757.934	1169.28	1177.95	0.46107	0.024258	0.13521	Ranbp2	chr10	+	58446852	58494155	9477	protein_coding	RAN_binding_protein_2	1840	1162	1490	1267	2115	1453	891	1574	2062	966	1201	991	11.2545	8.06437	9.25827	8.93638	16.2107	7.8481	4.56333	8.51138	10.2444	4.62904	6.49658	6.94392
ENSMUSG00000003227	17.9896	9.78298	10.6082	4.45772	10.6782	3.78613	5.14774	2.61452	5.99837	0	0	20.2069	0.39245	0.24874	NA	Edar	chr10	-	58600789	58675654	3637	protein_coding	ectodysplasin-A_receptor	19	8	11	4	9	4	6	3	7	0	0	17	0.302822	0.144671	0.1781	0.0735145	0.179747	0.0562972	0.0800725	0.0422711	0.09062	0	0	0.31039
ENSMUSG00000003228	213.981	141.853	174.554	181.652	249.157	140.087	190.466	206.547	288.778	280.106	203.479	234.163	-0.18065	0.36503	0.62541	Grk5	chr19	+	60889749	61092553	3165	protein_coding	G_protein-coupled_receptor_kinase_5	226	116	181	163	210	148	222	237	337	357	209	197	4.13916	2.41057	3.36759	3.44247	4.81955	2.39363	3.40451	3.83743	5.01332	5.12247	3.38521	4.13328
ENSMUSG00000003233	453.526	546.624	647.102	527.125	675.097	708.952	824.496	645.787	988.873	720.273	709.743	565.794	-0.35239	0.02829	0.14786	Dvl3	chr16	+	20516982	20532520	2936	protein_coding	dishevelled_3_dsh_homolog_(Drosophila)	479	447	671	473	569	749	961	741	1154	918	729	476	9.45708	10.0135	13.458	10.7686	14.0772	13.0586	15.887	12.9339	18.5063	14.1995	12.7287	10.766
ENSMUSG00000003234	1063.28	822.993	1032.86	718.807	716.623	1115.01	1195.99	1030.99	1122.55	1104.73	1017.4	1149.42	-0.32882	0.017102	0.1076	Abcf3	chr16	+	20548577	20561379	3090	protein_coding	ATP-binding_cassette_sub-family_F_(GCN20)_member_3	1123	673	1071	645	604	1178	1394	1183	1310	1408	1045	967	21.0668	14.3249	20.4101	13.9527	14.1984	19.5145	21.8967	19.6197	19.961	20.6933	17.3369	20.7812
ENSMUSG00000003235	720.529	778.97	814.905	739.981	840.015	788.461	912.008	787.843	898.041	1092.96	900.566	897.426	-0.19713	0.11285	0.3335	Eif2b5	chr16	+	20498817	20509955	3186	protein_coding	eukaryotic_translation_initiation_factor_2B_subunit_5_epsilon	761	637	845	664	708	833	1063	904	1048	1393	925	755	13.8457	13.1501	15.618	13.9309	16.1417	13.3835	16.1943	14.5408	15.4876	19.8559	14.8836	15.7363
ENSMUSG00000003269	1139.02	1396.52	1236.34	1127.8	467.466	1246.58	1049.28	1600.09	1219.38	963.502	1842.02	1463.22	-0.28741	0.17608	0.42487	Cyth2	chr7	-	45806637	45814581	2527	protein_coding	cytohesin_2	1203	1142	1282	1012	394	1317	1223	1836	1423	1228	1892	1231	27.5955	29.7232	29.8743	26.7689	11.3254	26.6778	23.4907	37.2335	26.5136	22.0688	38.3821	32.3486
ENSMUSG00000003271	4147.07	5829.43	4078.38	5109.66	2770.39	6496.05	6091.49	6059.59	4984.64	5460.11	7215.23	7358.89	-0.47655	0.0046158	0.049589	Sult2b1	chr7	-	45729983	45759612	1242	protein_coding	sulfotransferase_family_cytosolic_2B_member_1	4380	4767	4229	4585	2335	6863	7100	6953	5817	6959	7411	6191	204.423	252.44	200.508	246.759	136.561	282.854	277.467	286.891	220.52	254.455	305.892	331.01
ENSMUSG00000003273	17.9896	14.6745	36.6466	54.607	1.18646	6.62572	18.875	13.0726	10.2829	21.1845	34.0755	3.56593	0.37303	0.28594	0.55014	Car11	chr7	+	45699843	45704682	1585	protein_coding	carbonic_anhydrase_11	19	12	38	49	1	7	22	15	12	27	35	3	0.694867	0.497952	1.41179	2.06644	0.0458281	0.226068	0.673703	0.484985	0.356469	0.773606	1.13201	0.125688
ENSMUSG00000003279	17.9896	18.3431	15.4301	35.6617	27.2886	29.3425	15.4432	12.2011	17.1382	18.0461	54.5207	21.3956	-0.045202	0.88816	0.95457	Dlgap1	chr17	+	69969073	70821413	7173	protein_coding	discs_large_(Drosophila)_homolog-associated_protein_1	19	15	16	32	23	31	18	14	20	23	56	18	0.153543	0.137539	0.131351	0.298198	0.23291	0.221223	0.1218	0.100021	0.13128	0.145617	0.400221	0.166638
ENSMUSG00000003282	66.2773	72.1495	56.8987	84.6966	99.6628	49.2197	53.1933	81.9217	106.257	107.492	148.958	65.3754	-0.17375	0.50095	0.73131	Plag1	chr4	-	3900996	3938423	4774	protein_coding	pleiomorphic_adenoma_gene_1	70	59	59	76	84	52	62	94	124	137	153	55	0.84995	0.81284	0.727753	1.06411	1.27808	0.557559	0.630354	1.00905	1.22295	1.30324	1.64294	0.765037
ENSMUSG00000003283	391.983	410.885	366.466	615.165	501.873	259.35	312.296	284.983	284.494	364.06	301.811	335.198	0.54555	0.00080172	0.017052	Hck	chr2	+	153108468	153151441	2092	protein_coding	hemopoietic_cell_kinase	414	336	380	552	423	274	364	327	332	464	310	282	11.4714	10.5636	10.6964	17.6374	14.6872	6.70438	8.4453	8.01036	7.47216	10.0726	7.59649	8.95137
ENSMUSG00000003299	599.336	564.967	668.318	647.483	544.586	601.994	661.484	732.938	532.141	686.535	708.77	884.351	-0.17393	0.22832	0.48932	Mrpl4	chr9	+	21002737	21008835	1285	protein_coding	mitochondrial_ribosomal_protein_L4	633	462	693	581	459	636	771	841	621	875	728	744	28.5547	23.6469	31.7574	30.2224	25.946	25.3352	29.1224	33.5397	22.754	30.9236	29.043	38.4478
ENSMUSG00000003308	660.88	637.117	723.288	548.299	686.961	618.085	720.683	670.19	916.036	928.195	1007.66	701.3	-0.27206	0.079838	0.2724	Keap1	chr9	-	21229730	21239332	4470	protein_coding	kelch-like_ECH-associated_protein_1	698	521	750	492	579	653	840	769	1069	1183	1035	590	9.0516	7.66594	9.88026	7.35722	9.40876	7.47783	9.1211	8.81627	11.26	12.0188	11.8699	8.76489
ENSMUSG00000003309	1448.63	1789.06	1594.13	1671.64	1358.5	1854.26	1723.63	1685.5	1428.47	1524.5	1898.49	2077.75	-0.14189	0.28268	0.54717	Ap1m2	chr9	-	21295457	21312333	1738	protein_coding	adaptor_protein_complex_AP-1_mu_2_subunit	1530	1463	1653	1500	1145	1959	2009	1934	1667	1943	1950	1748	51.0292	55.3643	56.0064	57.6896	47.8539	57.6972	56.1055	57.026	45.1601	50.7701	57.5172	66.7873
ENSMUSG00000003316	2311.18	2190.16	2036.78	2081.75	3482.27	2230.98	3344.31	1902.5	3811.53	3077.24	2197.38	1636.76	-0.094192	0.63957	0.82742	Glg1	chr8	-	111154421	111259216	7021	protein_coding	golgi_apparatus_protein_1	2441	1791	2112	1868	2935	2357	3898	2183	4448	3922	2257	1377	20.1533	16.7777	17.7137	17.7842	30.3648	17.1842	26.9475	15.9338	29.8288	25.3684	16.4796	13.0238
ENSMUSG00000003341	0	2.44575	0	0	0	0	0	2.61452	0.856909	0	0.973585	0	-0.026591	0.8701	NA	Atp8b3	chr10	-	80519585	80539124	4411	protein_coding	ATPase_class_I_type_8B_member_3	0	2	0	0	0	0	0	3	1	0	1	0	0	0.0298214	0	0	0	0	0	0.0348538	0.0106741	0	0.0116219	0
ENSMUSG00000003344	765.976	566.19	1027.07	785.673	809.167	991.019	1080.17	993.519	858.623	1333.84	1588.89	1123.27	-0.49019	0.0049315	0.052069	Btbd2	chr10	-	80642617	80657071	3026	protein_coding	BTB_(POZ)_domain_containing_2	809	463	1065	705	682	1047	1259	1140	1002	1700	1632	945	15.4973	10.0635	20.725	15.5731	16.3711	17.7112	20.1945	19.3064	15.5908	25.5132	27.648	20.7379
ENSMUSG00000003345	2395.45	3068.19	3131.36	3140.46	2517.67	3333.69	4382.44	3387.55	4424.22	4652.74	5651.66	4438.4	-0.57205	0.00014241	0.0052911	Csnk1g2	chr10	+	80622780	80640771	2436	protein_coding	casein_kinase_1_gamma_2	2530	2509	3247	2818	2122	3522	5108	3887	5163	5930	5805	3734	60.2034	67.7421	78.491	77.325	63.2746	74.0086	101.777	81.7717	99.7917	110.551	122.163	101.789
ENSMUSG00000003346	1440.11	1601.96	1821.72	1890.07	1191.21	1746.35	2358.52	1733.43	2526.17	2750.85	3173.89	2355.89	-0.54439	0.0014476	0.023924	Abhd17a	chr10	-	80583654	80590341	1529	protein_coding	abhydrolase_domain_containing_17A	1521	1310	1889	1696	1004	1845	2749	1989	2948	3506	3260	1982	57.6633	56.3507	72.751	74.1437	47.6966	61.7673	87.2655	66.6643	90.7799	104.133	109.301	86.0792
ENSMUSG00000003348	109.831	47.692	54.0055	17.8309	54.5772	68.1503	128.693	107.195	110.541	80.0303	141.17	102.223	-0.71336	0.010052	0.078679	Mob3a	chr10	-	80685256	80701820	2644	protein_coding	MOB_kinase_activator_3A	116	39	56	16	46	72	150	123	129	102	145	86	2.54316	0.970149	1.24721	0.404496	1.26374	1.39393	2.75363	2.38402	2.29719	1.75196	2.81138	2.15993
ENSMUSG00000003352	1185.42	1301.14	1478.4	1425.36	678.656	1141.52	1043.27	1077.18	1547.58	1139.26	1799.18	1217.17	-0.071037	0.70759	0.86686	Cacnb3	chr15	+	98632220	98644530	2819	protein_coding	calcium_channel_voltage-dependent_beta_3_subunit	1252	1064	1533	1279	572	1206	1216	1236	1806	1452	1848	1024	25.7446	24.8246	32.023	30.3271	14.7388	21.8989	20.937	22.4693	30.1642	23.3914	33.6062	24.1217
ENSMUSG00000003355	20.83	26.9032	18.3233	16.7164	99.6628	7.57226	32.6023	11.3296	4.28455	6.27689	3.89434	17.8297	0.90681	NA	NA	Fkbp11	chr15	-	98724373	98728198	731	protein_coding	FK506_binding_protein_11	22	22	19	15	84	8	38	13	5	8	4	15	1.74455	1.97943	1.53056	1.37161	8.34686	0.560199	2.52314	0.911364	0.322049	0.497002	0.280515	1.36262
ENSMUSG00000003360	1071.8	1463.78	1263.34	1407.52	1279.01	1120.69	1267.2	1105.07	1609.28	1279.7	1441.88	1274.23	-0.0031938	0.98132	0.99245	Ddx23	chr15	-	98645134	98662889	3411	protein_coding	DEAD_(Asp-Glu-Ala-Asp)_box_polypeptide_23	1132	1197	1310	1263	1078	1184	1477	1268	1878	1631	1481	1072	19.2372	23.0806	22.6154	24.7501	22.9561	17.7681	21.0172	19.0504	25.9229	21.7149	22.258	20.8697
ENSMUSG00000003363	438.377	266.586	378.039	395.622	350.006	265.975	315.728	330.302	228.795	327.183	245.343	348.273	0.29488	0.078934	0.27076	Pld3	chr7	-	27532000	27553218	2297	protein_coding	phospholipase_D_family_member_3	463	218	392	355	295	281	368	379	267	417	252	293	11.6842	6.2421	10.0494	10.3305	9.32873	6.26203	7.77611	8.45559	5.47293	8.24442	5.62409	8.4705
ENSMUSG00000003378	176.108	259.249	234.345	244.06	128.138	101.279	105.529	145.542	143.961	140.445	279.419	209.201	0.32572	0.17235	0.42	Grik5	chr7	-	25009853	25072369	3836	protein_coding	glutamate_receptor_ionotropic_kainate_5_(gamma_2)	186	212	243	219	108	107	123	167	168	179	287	176	2.81068	3.6349	3.73029	3.81612	2.04506	1.42783	1.55633	2.23102	2.06205	2.11914	3.83545	3.04675
ENSMUSG00000003379	1228.97	41.5777	459.047	800.16	21.3563	0	313.154	497.631	1.71382	0	1.94717	324.5	0.24157	0.32876	0.59063	Cd79a	chr7	+	24897381	24902197	1457	protein_coding	CD79A_antigen_(immunoglobulin-associated_alpha)	1298	34	476	718	18	0	365	571	2	0	2	273	51.6408	1.53481	19.2381	32.9398	0.897376	0	12.1593	20.0836	0.0646309	0	0.0703693	12.4424
ENSMUSG00000003380	743.253	818.102	810.083	903.802	387.973	732.616	597.996	753.854	906.61	852.088	1003.77	829.673	-0.13487	0.46995	0.70743	Rabac1	chr7	-	24969750	24972728	875	protein_coding	Rab_acceptor_1_(prenylated)	785	669	840	811	327	774	697	865	1058	1086	1031	698	52.0043	50.2867	56.5309	61.9539	27.1457	45.2796	38.6634	50.661	56.9308	56.3647	60.4037	52.9724
ENSMUSG00000003382	1246.96	1193.52	1372.32	1242.59	2429.87	1072.42	1291.22	1185.25	1401.05	1276.56	1044.66	946.16	0.32539	0.070715	0.25512	Etv3	chr3	+	87525407	87540156	7263	protein_coding	ets_variant_3	1317	976	1423	1115	2048	1133	1505	1360	1635	1627	1073	796	10.5111	8.83831	11.5373	10.2616	20.4821	7.98516	10.0576	9.59597	10.5992	10.1732	7.5735	7.27778
ENSMUSG00000003402	2243.96	2475.09	2783.21	2309.1	1769.01	3034.58	2453.76	3128.71	2901.5	3082.74	3782.38	3236.68	-0.39741	0.0048918	0.051761	Prkcsh	chr9	+	22003035	22014219	2013	protein_coding	protein_kinase_C_substrate_80K-H	2370	2024	2886	2072	1491	3206	2860	3590	3386	3929	3885	2723	68.2468	66.1305	84.4242	68.8022	53.8016	81.5248	68.9601	91.3938	79.1977	88.6387	98.9373	89.8268
ENSMUSG00000003410	53.9687	41.5777	67.5069	52.3782	67.6283	77.6156	56.6251	34.8603	53.9853	48.6459	47.7056	34.4707	0.13873	0.57567	0.78511	Elavl3	chr9	-	22015005	22052023	5027	protein_coding	ELAV_(embryonic_lethal_abnormal_vision_Drosophila)-like_3_(Hu_antigen_C)	57	34	70	47	57	82	66	40	63	62	49	29	0.65727	0.444842	0.819981	0.62495	0.823621	0.834978	0.637251	0.407772	0.590067	0.560103	0.499689	0.383082
ENSMUSG00000003411	54.9155	42.8005	48.2192	88.0399	56.9502	48.2731	37.7501	18.3017	12.8536	18.0461	53.5471	32.0934	0.67685	0.0234	0.13221	Rab3b	chr4	+	108879063	108943324	3327	protein_coding	RAB3B_member_RAS_oncogene_family	58	35	50	79	48	51	44	21	15	23	55	27	1.01054	0.691912	0.884977	1.5872	1.04797	0.78467	0.641912	0.323469	0.212279	0.31395	0.847467	0.538906
ENSMUSG00000003418	89.001	23.2346	30.8603	40.1195	46.272	17.9841	25.7387	28.7598	34.2764	28.246	12.6566	38.0366	0.5989	0.048379	0.20527	St8sia6	chr2	-	13651020	13793808	7363	protein_coding	ST8_alpha-N-acetyl-neuraminide_alpha-28-sialyltransferase_6	94	19	32	36	39	19	30	33	40	36	13	32	0.740032	0.16972	0.255923	0.326816	0.384743	0.13209	0.197762	0.229681	0.255785	0.222041	0.090511	0.288601
ENSMUSG00000003420	3304.4	3798.24	3562.44	3566.17	2111.9	3110.3	2702.56	2950.05	3257.97	2410.33	4487.25	3357.92	0.03628	0.83214	0.92963	Fcgrt	chr7	-	45092993	45103822	1738	protein_coding	Fc_receptor_IgG_alpha_chain_transporter	3490	3106	3694	3200	1780	3286	3150	3385	3802	3072	4609	2825	116.4	117.54	125.159	123.071	74.3929	96.7805	87.9703	99.8102	102.999	80.2706	135.947	107.937
ENSMUSG00000003421	478.144	571.082	504.373	567.245	247.971	668.252	447.853	556.022	491.009	397.798	571.494	689.413	-0.18602	0.34505	0.60671	Nosip	chr7	+	45062429	45078503	2134	protein_coding	nitric_oxide_synthase_interacting_protein	505	467	523	509	209	706	522	638	573	507	587	580	13.7175	14.3932	14.4318	15.9433	7.11399	16.9348	11.8728	15.3212	12.6424	10.7894	14.1012	18.0483
ENSMUSG00000003423	268.897	302.05	329.819	366.647	162.545	279.227	247.091	343.374	294.777	291.875	311.547	351.839	-0.07503	0.68475	0.8528	Pih1d1	chr7	+	45154303	45160069	1185	protein_coding	PIH1_domain_containing_1	284	247	342	329	137	295	288	394	344	372	320	296	13.8924	13.7093	16.995	18.5581	8.39776	12.7431	11.7964	17.039	13.6681	14.2564	13.8435	16.5873
ENSMUSG00000003429	7320.8	7914.43	6930.06	7342.98	3927.19	6055.91	5541.54	6311.46	4509.91	5067.02	7620.25	8606.97	0.091437	0.62038	0.81409	Rps11	chr7	-	45122388	45124389	602	protein_coding	ribosomal_protein_S11	7732	6472	7186	6589	3310	6398	6459	7242	5263	6458	7827	7241	744.514	707.094	702.919	731.609	399.386	544.023	520.768	616.493	411.629	487.177	666.518	798.738
ENSMUSG00000003435	1238.44	1625.2	1742.64	1794.23	1536.47	1765.28	1714.2	1809.25	1951.18	1588.05	1837.15	1642.71	-0.14287	0.25139	0.51535	Supt5	chr7	-	28314898	28338719	3509	protein_coding	suppressor_of_Ty_5	1308	1329	1807	1610	1295	1865	1998	2076	2277	2024	1887	1382	21.6074	24.9102	30.3242	30.6689	26.807	27.206	27.6368	30.3187	30.5527	26.1946	27.5678	26.1533
ENSMUSG00000003436	0	4.89149	2.89315	0	0	0	0	5.22905	0	0	0	0	0.071192	0.68376	NA	Dll3	chr7	-	28293553	28302238	2618	protein_coding	delta-like_3_(Drosophila)	0	4	3	0	0	0	0	6	0	0	0	0	0	0.100491	0.0674786	0	0	0	0	0.117449	0	0	0	0
ENSMUSG00000003437	788.7	990.527	931.595	929.434	593.231	1070.53	863.104	889.81	828.631	683.396	829.494	895.049	-0.030078	0.84581	0.93483	Paf1	chr7	+	28392951	28399388	2003	protein_coding	Paf1_RNA_polymerase_II_associated_factor_homolog_(S._cerevisiae)	833	810	966	834	500	1131	1006	1021	967	871	852	753	24.1069	26.5974	28.3995	27.8318	18.1322	28.9036	24.3777	26.1223	22.7308	19.748	21.8058	24.9641
ENSMUSG00000003438	322.865	348.519	338.499	324.299	425.94	336.019	398.95	379.106	395.035	475.474	377.751	509.928	-0.21057	0.16088	0.40386	Timm50	chr7	-	28305516	28312072	1515	protein_coding	translocase_of_inner_mitochondrial_membrane_50	341	285	351	291	359	355	465	435	461	606	388	429	13.0473	12.3728	13.643	12.8392	17.2125	11.9946	14.8976	14.7144	14.3271	18.1654	13.129	18.8039
ENSMUSG00000003444	111.725	133.293	149.48	128.159	154.24	233.793	233.364	206.547	179.951	131.03	254.106	269.822	-0.61375	0.0014586	0.023998	Med29	chr7	-	28386146	28392708	1281	protein_coding	mediator_complex_subunit_29	118	109	155	115	130	247	272	237	210	167	261	227	5.33962	5.59645	7.1252	6.00074	7.37149	9.87001	10.3061	9.48124	7.71862	5.92042	10.4449	11.7674
ENSMUSG00000003452	175.161	113.727	135.978	171.622	325.091	175.108	141.563	175.173	212.514	216.553	135.328	213.956	0.019088	0.93281	0.97361	Bicd1	chr6	+	149408984	149563329	9667	protein_coding	bicaudal_D_homolog_1_(Drosophila)	185	93	141	154	274	185	165	201	248	276	139	180	1.10932	0.632742	0.858899	1.06484	2.05883	0.979602	0.828452	1.06554	1.2079	1.29659	0.737116	1.23647
ENSMUSG00000003458	3142.49	3870.39	3288.55	4117.82	3545.15	4189.35	4416.76	3508.69	3949.5	3238.09	3819.37	3710.95	-0.090568	0.46182	0.70191	Ncstn	chr1	-	172066013	172082795	3016	protein_coding	nicastrin	3319	3165	3410	3695	2988	4426	5148	4026	4609	4127	3923	3122	63.7901	69.0204	66.5791	81.8916	71.9632	75.119	82.8481	68.4082	71.9523	62.1424	66.6807	68.7391
ENSMUSG00000003464	1933.4	2362.59	1976.99	2244.46	1468.84	2384.31	2371.39	1980.07	2490.18	2004.68	2131.18	2020.69	-0.13234	0.33806	0.59956	Pex19	chr1	+	172126755	172136493	2844	protein_coding	peroxisomal_biogenesis_factor_19	2042	1932	2050	2014	1238	2519	2764	2272	2906	2555	2189	1700	41.6202	44.68	42.4462	47.3354	31.6193	45.3386	47.1719	40.9397	48.11	40.7987	39.4575	39.6937
ENSMUSG00000003469	0	4.89149	9.64384	20.0597	5.93231	5.67919	2.57387	6.10056	6.85527	0	1.94717	2.37729	0.40547	0.22446	NA	Phyhip	chr14	+	70457476	70468832	2838	protein_coding	phytanoyl-CoA_hydroxylase_interacting_protein	0	4	10	18	5	6	3	7	8	0	2	2	0	0.0927007	0.207492	0.423951	0.127973	0.10822	0.0513079	0.126401	0.132723	0	0.0361269	0.0467972
ENSMUSG00000003477	17.9896	53.8064	26.0384	70.2091	8.30523	11.3584	7.72161	31.3743	7.71218	14.123	61.3358	7.13186	0.4547	0.19103	0.44367	Inmt	chr6	-	55170626	55175043	1077	protein_coding	indolethylamine_N-methyltransferase	19	44	27	63	7	12	9	36	9	18	63	6	1.02262	2.68703	1.47626	3.91004	0.47211	0.570342	0.405604	1.71298	0.393456	0.759	2.99873	0.369945
ENSMUSG00000003484	249.96	69.7037	102.225	112.557	53.3908	16.091	96.9491	145.542	59.9837	88.6611	62.3094	91.5256	0.40516	0.19317	0.44651	Cyp4f18	chr8	-	71988482	72009626	1702	protein_coding	cytochrome_P450_family_4_subfamily_f_polypeptide_18	264	57	106	101	45	17	113	167	70	113	64	77	8.99129	2.20268	3.66742	3.96659	1.9205	0.511281	3.22251	5.02832	1.93646	3.01512	1.92767	3.00423
ENSMUSG00000003500	176.108	110.059	170.696	144.876	194.58	143.873	186.177	162.1	165.384	200.86	122.672	160.467	-0.031436	0.86648	0.94494	Impdh1	chr6	-	29200434	29216364	2600	protein_coding	inosine_5'-phosphate_dehydrogenase_1	186	90	177	130	164	152	217	186	193	256	126	135	4.14684	2.27669	4.0088	3.34215	4.58175	2.99254	4.051	3.66611	3.49505	4.47148	2.48434	3.44796
ENSMUSG00000003505	99.416	20.7888	69.4357	62.408	13.0511	32.1821	42.0399	40.0894	42.8455	20.3999	15.5774	42.7912	0.46354	0.14886	0.38695	Psg18	chr7	-	18345422	18355009	1783	protein_coding	pregnancy_specific_glycoprotein_18	105	17	72	56	11	34	49	46	50	26	16	36	3.41362	0.627094	2.37791	2.09939	0.448129	0.976107	1.33389	1.32212	1.32035	0.662227	0.460025	1.34077
ENSMUSG00000003518	331.387	404.771	358.751	333.214	520.857	265.975	507.91	327.687	730.944	564.135	489.713	305.481	-0.20255	0.35561	0.61607	Dusp3	chr11	-	101971143	101987013	4445	protein_coding	dual_specificity_phosphatase_3_(vaccinia_virus_phosphatase_VH1-related)	350	331	372	299	439	281	592	376	853	719	503	257	4.5643	4.89769	4.92817	4.4963	7.17388	3.23597	6.46436	4.33493	9.03539	7.34585	5.80108	3.8394
ENSMUSG00000003526	1480.82	2619.39	1445.61	1781.97	1163.92	1830.59	1384.74	1459.78	1606.71	1215.36	2075.68	1637.95	0.078175	0.67324	0.84716	Prodh	chr16	-	18060357	18090203	2385	protein_coding	proline_dehydrogenase	1564	2142	1499	1599	981	1934	1614	1675	1875	1549	2132	1378	38.0125	59.0699	37.0107	44.8142	29.8773	41.5086	32.8466	35.9909	37.0154	29.495	45.826	38.3675
ENSMUSG00000003527	233.864	273.923	247.847	332.1	200.512	306.676	161.296	248.38	197.946	174.184	251.185	320.934	0.11038	0.57944	0.7871	Dgcr14	chr16	-	17900711	17911348	2819	protein_coding	DiGeorge_syndrome_critical_region_gene_14	247	224	257	298	169	324	188	285	231	222	258	270	5.07901	5.22623	5.3685	7.06606	4.35465	5.88328	3.23697	5.18102	3.85822	3.57637	4.69178	6.3602
ENSMUSG00000003528	2430.48	3233.28	2359.85	3004.5	1995.63	3347.88	2891.31	2734.79	2710.4	2617.46	2615.05	3204.58	-0.1361	0.33662	0.59823	Slc25a1	chr16	-	17925211	17928219	1678	protein_coding	solute_carrier_family_25_(mitochondrial_carrier_citrate_transporter)_member_1	2567	2644	2447	2696	1682	3537	3370	3138	3163	3336	2686	2696	88.6771	103.635	85.873	107.395	72.8107	107.898	97.4795	95.8356	88.7517	90.2858	82.0592	106.692
ENSMUSG00000003531	572.825	860.902	670.247	841.394	376.108	721.257	654.621	724.223	1094.27	822.272	996.951	741.714	-0.28219	0.14482	0.38184	Dgcr6	chr16	+	18052860	18071632	1415	protein_coding	DiGeorge_syndrome_critical_region_gene_6	605	704	695	755	317	762	763	831	1277	1048	1024	624	24.7843	32.7229	28.923	35.6654	16.2729	27.5657	26.1724	30.0961	42.4917	33.6349	37.0985	29.284
ENSMUSG00000003534	2084.9	1659.44	2431.21	1727.37	1390.53	1970.68	2241.84	2303.4	2443.05	2151.4	2728.96	2165.71	-0.28423	0.05615	0.22411	Ddr1	chr17	-	35681567	35704621	3874	protein_coding	discoidin_domain_receptor_family_member_1	2202	1357	2521	1550	1172	2082	2613	2643	2851	2742	2803	1822	32.9485	23.0386	38.3202	26.7441	21.975	27.51	32.7382	34.9626	34.6503	32.1435	37.0917	31.2314
ENSMUSG00000003541	143.916	149.19	119.584	142.647	218.309	243.259	309.722	245.765	101.115	272.26	153.826	299.538	-0.51026	0.029968	0.15315	Ier3	chr17	+	35821684	35822923	1131	protein_coding	immediate_early_response_3	152	122	124	128	184	257	361	282	118	347	158	252	7.79038	7.09468	6.45615	7.5649	11.8173	11.6316	15.4924	12.7777	4.91235	13.9332	7.16156	14.7959
ENSMUSG00000003545	0.946819	12.2287	4.82192	8.91544	21.3563	46.3801	121.83	28.7598	20.5658	22.7537	140.196	43.9798	-1.4725	1.966e-05	0.0013674	Fosb	chr7	-	19302721	19310045	3751	protein_coding	FBJ_osteosarcoma_oncogene_B	1	10	5	8	18	49	142	33	24	29	144	37	0.0154536	0.175343	0.0784942	0.14256	0.348567	0.668681	1.83745	0.450851	0.301255	0.351104	1.96802	0.655023
ENSMUSG00000003546	4070.37	4970.98	4870.14	3645.3	2079.87	5733.14	5139.16	5948.04	5515.93	5278.08	7124.69	5697.17	-0.51792	0.0035948	0.042283	Klc4	chr17	-	46630631	46645144	2322	protein_coding	kinesin_light_chain_4	4299	4065	5050	3271	1753	6057	5990	6825	6437	6727	7318	4793	107.321	115.142	128.069	94.1617	54.8379	133.526	125.21	150.628	130.524	131.566	161.563	137.072
ENSMUSG00000003549	174.215	163.865	176.482	172.737	176.783	161.857	155.29	237.05	158.528	188.307	184.981	236.54	-0.11873	0.48353	0.71752	Ercc1	chr7	+	19344778	19356524	1375	protein_coding	excision_repair_cross-complementing_rodent_repair_deficiency_complementation_group_1	184	134	183	155	149	171	181	272	185	240	190	199	7.75698	6.4097	7.83724	7.53503	7.87127	6.36595	6.38927	10.1375	6.33488	7.92672	7.08376	9.61065
ENSMUSG00000003555	2.84046	12.2287	7.71507	8.91544	0	3.78613	32.6023	5.22905	6.85527	28.246	11.683	0	-0.37369	0.27271	NA	Cyp17a1	chr19	-	46667165	46672974	1815	protein_coding	cytochrome_P450_family_17_subfamily_a_polypeptide_1	3	10	8	8	0	4	38	6	8	36	12	0	0.0958125	0.362375	0.259554	0.294625	0	0.112811	1.01621	0.169411	0.207531	0.900764	0.338936	0
ENSMUSG00000003559	512.229	428.005	559.343	513.752	480.517	555.614	547.376	400.022	401.034	485.674	311.547	621.661	0.06781	0.69407	0.85823	As3mt	chr19	+	46707443	46741095	1751	protein_coding	arsenic_(+3_oxidation_state)_methyltransferase	541	350	580	461	405	587	638	459	468	619	320	523	17.9097	13.1467	19.5055	17.5983	16.8008	17.1602	17.6852	13.4336	12.5843	16.0542	9.36865	19.8343
ENSMUSG00000003573	21.7768	28.1261	35.6822	55.7215	35.5939	39.7543	18.0171	35.7318	26.5642	29.0306	48.6792	11.8864	0.17807	0.55508	0.77063	Homer3	chr8	+	70282827	70294361	2608	protein_coding	homer_homolog_3_(Drosophila)	23	23	37	50	30	42	21	41	31	37	50	10	0.511208	0.580037	0.835427	1.2815	0.835555	0.82435	0.390829	0.805642	0.559659	0.644287	0.982823	0.254621
ENSMUSG00000003575	296.354	240.906	247.847	197.254	236.106	226.221	293.421	276.268	232.222	244.799	228.792	227.031	-0.017832	0.90809	0.96361	Crtc1	chr8	-	70382355	70439579	10265	protein_coding	CREB_regulated_transcription_coactivator_1	313	197	257	177	199	239	342	317	271	312	235	191	1.76751	1.26224	1.47431	1.15258	1.40817	1.19181	1.61712	1.58258	1.24303	1.38032	1.1736	1.2356
ENSMUSG00000003581	288.78	324.061	284.493	234.03	224.241	376.72	175.023	276.268	201.374	261.276	309.6	311.425	-0.0083431	0.96537	0.98596	Rnf215	chr11	+	4135202	4141172	1874	protein_coding	ring_finger_protein_215	305	265	295	210	189	398	204	317	235	333	318	262	9.43426	9.30061	9.26973	7.49041	7.32577	10.8713	5.28367	8.66873	5.90429	8.06974	8.69902	9.28397
ENSMUSG00000003585	623.007	304.495	712.68	403.423	271.7	749.653	550.808	955.173	573.272	937.61	965.796	736.959	-0.66858	0.0024648	0.033415	Sec14l2	chr11	-	4097039	4123415	2631	protein_coding	SEC14-like_2_(S._cerevisiae)	658	249	739	362	229	792	642	1096	669	1195	992	620	14.4971	6.22463	16.5401	9.19695	6.32231	15.409	11.8438	21.3479	11.9722	20.6268	19.3288	15.6485
ENSMUSG00000003604	295.407	251.912	238.203	246.289	169.664	270.708	314.012	277.14	334.195	313.844	360.226	328.066	-0.36295	0.023413	0.13221	Aven	chr2	+	112492964	112634573	4735	protein_coding	apoptosis_caspase_activation_inhibitor	312	206	247	221	143	286	366	318	390	400	370	276	3.81955	2.86143	3.07179	3.11981	2.1937	3.09183	3.75177	3.4417	3.87806	3.83641	4.00585	3.87072
ENSMUSG00000003617	284.046	124.733	180.34	149.334	619.333	51.1127	96.0911	161.229	97.6877	149.076	84.7019	158.09	0.9804	0.00071208	0.015786	Cp	chr3	+	19957054	20009145	4564	protein_coding	ceruloplasmin	300	102	187	134	522	54	112	185	114	190	87	133	3.81025	1.46991	2.41274	1.96253	8.3078	0.605645	1.1911	2.07727	1.17606	1.89057	0.977207	1.93512
ENSMUSG00000003623	3627.26	3625.82	3529.65	2513.04	1942.24	2717.49	2976.25	2365.27	2886.07	1967.8	2715.33	2190.67	0.24334	0.15386	0.39456	Crot	chr5	-	8966033	8997324	2996	protein_coding	carnitine_O-octanoyltransferase	3831	2965	3660	2255	1637	2871	3469	2714	3368	2508	2789	1843	74.1221	65.0906	71.9373	50.3107	39.6888	49.0525	56.2002	46.4231	52.9297	38.0164	47.7221	40.8494
ENSMUSG00000003644	4057.12	4816.9	4358.05	4349.62	4992.63	4566.07	5655.65	4614.63	5055.77	5737.86	5769.46	5743.53	-0.2263	0.054212	0.21989	Rps6ka1	chr4	-	133847290	133887797	3135	protein_coding	ribosomal_protein_S6_kinase_polypeptide_1	4285	3939	4519	3903	4208	4824	6592	5295	5900	7313	5926	4832	79.2302	82.6388	84.8827	83.218	97.4989	78.7662	102.06	86.5554	88.6103	105.936	96.903	102.351
ENSMUSG00000003657	122.14	122.287	142.729	207.284	119.833	97.4928	59.199	72.3352	76.2649	113.769	124.619	49.923	0.65273	0.0056853	0.057311	Calb2	chr8	-	110142539	110168206	1430	protein_coding	calbindin_2	129	100	148	186	101	103	69	83	89	145	128	42	5.22915	4.59938	6.09453	8.69427	5.13035	3.68698	2.34201	2.97446	2.93038	4.60487	4.58867	1.95036
ENSMUSG00000003660	1787.59	1303.58	1523.73	1539.03	1839.02	1589.23	2174.92	1492.02	1720.67	2018.8	1783.61	1250.45	-0.099317	0.51782	0.74438	Snrnp200	chr2	+	127208386	127240451	6745	protein_coding	small_nuclear_ribonucleoprotein_200_(U5)	1888	1066	1580	1381	1550	1679	2535	1712	2008	2573	1832	1052	16.2255	10.3947	13.794	13.6857	16.6921	12.742	18.242	13.0073	14.0169	17.3238	13.9238	10.357
ENSMUSG00000003662	526.431	549.07	629.743	463.603	382.041	618.085	435.842	580.424	423.313	458.998	663.985	678.716	-0.10318	0.55033	0.76767	Ciao1	chr2	-	127240938	127247816	3075	protein_coding	cytosolic_iron-sulfur_protein_assembly_1	556	449	653	416	322	653	508	666	494	585	682	571	10.4811	9.60366	12.505	9.04283	7.60628	10.8702	8.01852	11.0993	7.564	8.63964	11.3698	12.3309
ENSMUSG00000003665	5.68091	0	0	2.22886	1.18646	12.3049	0	0	1.71382	8.63072	0	0	-0.11914	0.63543	NA	Has1	chr17	-	17843328	17855188	2090	protein_coding	hyaluronan_synthase1	6	0	0	2	1	13	0	0	2	11	0	0	0.166411	0	0	0.0639646	0.0347548	0.318396	0	0	0.0450561	0.239019	0	0
ENSMUSG00000003680	301.088	189.545	292.208	319.841	183.902	290.585	203.336	364.29	166.24	213.414	287.207	426.723	-0.099925	0.6546	0.83662	Taf6l	chr19	-	8772522	8786417	2476	protein_coding	TAF6-like_RNA_polymerase_II_p300/CBP-associated_factor_(PCAF)-associated_factor	318	155	303	287	155	307	237	418	194	272	295	359	7.44482	4.11734	7.2062	7.74796	4.54718	6.34684	4.64593	8.6515	3.6891	4.98888	6.10779	9.62822
ENSMUSG00000003721	1190.15	1215.54	1077.22	1029.73	1046.46	939.906	1046.71	1248	868.906	905.441	1220.87	1142.29	0.075517	0.57638	0.78572	Insig2	chr1	-	121304353	121332589	2697	protein_coding	insulin_induced_gene_2	1257	994	1117	924	882	993	1220	1432	1014	1154	1254	961	27.0167	24.2405	24.3886	22.9006	23.7547	18.8468	21.9561	27.21	17.7022	19.4317	23.8358	23.6616
ENSMUSG00000003731	898.531	814.433	756.077	960.638	1176.97	814.964	1069.87	724.223	932.317	888.18	776.92	717.941	0.11565	0.44642	0.69093	Kpna6	chr4	-	129643980	129672767	5710	protein_coding	karyopherin_(importin)_alpha_6	949	666	784	862	992	861	1247	831	1088	1132	798	604	9.63402	7.67138	8.08527	10.0908	12.6193	7.71857	10.6	7.45814	8.97144	9.00317	7.1644	7.0243
ENSMUSG00000003746	6379.67	5147.07	5381.26	5469.62	4583.3	5506.92	6287.1	5459.13	7037.8	5025.43	5956.39	4737.93	-0.080908	0.54313	0.76326	Man1a	chr10	-	53904788	54075796	5134	protein_coding	mannosidase_1_alpha	6738	4209	5580	4908	3863	5818	7328	6264	8213	6405	6118	3986	76.0769	53.9211	64.0019	63.9006	54.655	58.008	69.2795	62.5262	75.3209	56.6563	61.0895	51.5565
ENSMUSG00000003752	1068.01	1372.06	1246.95	884.857	1156.8	1630.87	1422.49	1393.54	1599.85	1404.45	1475.95	1309.89	-0.33932	0.010345	0.079988	Itpkc	chr7	-	27207172	27228628	3247	protein_coding	inositol_145-trisphosphate_3-kinase_C	1128	1122	1293	794	975	1723	1658	1599	1867	1790	1516	1102	20.1374	22.7272	23.4494	16.3454	21.8114	27.1627	24.7844	25.2367	27.0727	25.0355	23.9348	22.5373
ENSMUSG00000003762	222.502	228.677	219.88	312.04	271.7	227.168	339.751	307.642	238.221	254.999	283.313	326.877	-0.16113	0.33016	0.59214	Adck4	chr7	+	27233023	27262252	2276	protein_coding	aarF_domain_containing_kinase_4	235	187	228	280	229	240	396	353	278	325	291	275	5.98512	5.40387	5.89898	8.22322	7.30844	5.3977	8.44497	7.94819	5.75098	6.4848	6.55441	8.02348
ENSMUSG00000003778	603.124	489.149	513.052	744.439	397.465	411.741	543.944	544.692	304.203	469.197	563.705	618.095	0.14322	0.44769	0.69185	Brd8	chr18	-	34598615	34624601	4468	protein_coding	bromodomain_containing_8	637	400	532	668	335	435	634	625	355	598	579	520	8.26426	5.88819	7.01153	9.99354	5.44619	4.98363	6.88734	7.16857	3.74097	6.07817	6.64322	7.72845
ENSMUSG00000003779	47.3409	23.2346	14.4658	10.0299	58.1366	15.1445	10.2955	26.1452	11.9967	30.5998	8.76226	16.641	0.54477	0.10361	0.31632	Kif20a	chr18	+	34624624	34633265	3567	protein_coding	kinesin_family_member_20A	50	19	15	9	49	16	12	30	14	39	9	14	0.812539	0.350337	0.24763	0.168654	0.997825	0.229608	0.163288	0.431007	0.184797	0.496531	0.129346	0.260632
ENSMUSG00000003808	298.248	187.1	241.096	254.09	257.462	322.767	194.756	377.363	228.795	363.275	242.423	397.007	-0.26762	0.17592	0.42471	Farsa	chr8	+	84856989	84869257	3341	protein_coding	phenylalanyl-tRNA_synthetase_alpha_subunit	315	153	250	228	217	341	227	433	267	463	249	334	5.46527	3.01197	4.40634	4.56157	4.71785	5.22454	3.2978	6.64167	3.76274	6.29346	3.82064	6.63853
ENSMUSG00000003809	226.29	194.437	235.31	222.886	284.751	194.039	202.478	263.195	158.528	234.599	265.789	367.291	-0.043121	0.82606	0.9261	Gcdh	chr8	-	84886393	84893921	2167	protein_coding	glutaryl-Coenzyme_A_dehydrogenase	239	159	244	200	240	205	236	302	185	299	273	309	6.39317	4.82585	6.63049	6.16918	8.04477	4.84245	5.28602	7.1419	4.0196	6.2661	6.45828	9.46895
ENSMUSG00000003810	2623.63	2878.64	3182.47	2637.85	4005.5	2698.56	3744.98	3196.69	4060.89	4691.97	4496.99	3675.29	-0.291	0.069172	0.25234	Mast2	chr4	-	116306762	116464183	5723	protein_coding	microtubule_associated_serine/threonine_kinase_2	2771	2354	3300	2367	3376	2851	4365	3668	4739	5980	4619	3092	28.0666	27.0532	33.9551	27.6459	42.8489	25.5002	37.02	32.8452	38.9881	47.4529	41.3749	35.8771
ENSMUSG00000003812	136.342	117.396	147.551	132.617	55.7637	74.776	96.0911	108.938	65.1251	43.1536	84.7019	106.978	0.43827	0.078732	0.27031	Dnase2a	chr8	+	84908560	84922915	4073	protein_coding	deoxyribonuclease_II_alpha	144	96	153	119	47	79	112	125	76	55	87	90	2.04939	1.55022	2.21203	1.95294	0.838194	0.992848	1.33469	1.57276	0.878555	0.613244	1.09501	1.46734
ENSMUSG00000003813	367.366	295.935	354.893	335.443	485.263	414.581	409.245	420.067	376.183	584.535	387.487	431.478	-0.21925	0.17837	0.42745	Rad23a	chr8	-	84834019	84840665	2074	protein_coding	RAD23a_homolog_(S._cerevisiae)	388	242	368	301	409	438	477	482	439	745	398	363	10.8443	7.67436	10.4485	9.70094	14.3244	10.8102	11.1631	11.9098	9.9661	16.313	9.83756	11.6225
ENSMUSG00000003814	7315.12	4856.03	7186.59	5607.81	13185.2	8353.14	7979.85	9424.49	6479.09	13310.1	7836.38	12559.2	-0.27189	0.20661	0.46464	Calr	chr8	-	84841850	84846934	2184	protein_coding	calreticulin	7726	3971	7452	5032	11113	8825	9301	10814	7561	16964	8049	10566	205.059	119.587	200.925	154.008	369.607	206.839	206.706	253.746	163.003	352.745	188.931	321.263
ENSMUSG00000003824	9.46819	20.7888	17.3589	16.7164	10.6782	3.78613	23.1648	8.71508	8.56909	24.3229	25.3132	13.0751	-0.019894	0.95324	0.98128	Syce2	chr8	+	84872111	84888221	1686	protein_coding	synaptonemal_complex_central_element_protein_2	10	17	18	15	9	4	27	10	10	31	26	11	0.343811	0.663173	0.62868	0.594689	0.387745	0.121443	0.777287	0.303954	0.279262	0.835005	0.790549	0.433249
ENSMUSG00000003847	2197.57	2619.39	2272.09	2808.36	3088.36	2283.04	1923.54	2306.88	2238.25	2223.59	2010.45	1863.79	0.28161	0.026367	0.1418	Nfat5	chr8	+	107293470	107379517	13443	protein_coding	nuclear_factor_of_activated_T_cells_5	2321	2142	2356	2520	2603	2412	2242	2647	2612	2834	2065	1568	10.0082	10.4799	10.3203	12.5303	14.065	9.1844	8.09496	10.0908	9.14843	9.5739	7.87475	7.74555
ENSMUSG00000003848	192.204	229.9	217.951	265.234	164.918	239.473	227.358	237.922	181.665	244.014	212.241	231.786	-0.0676	0.67603	0.84863	Nob1	chr8	-	107412486	107425051	2137	protein_coding	NIN1/RPN12_binding_protein_1_homolog_(S._cerevisiae)	203	188	226	238	139	253	265	273	212	311	218	195	5.50642	5.78614	6.22757	7.44438	4.72467	6.06018	6.01889	6.54672	4.6709	6.60908	5.22956	6.05944
ENSMUSG00000003849	165.693	216.448	241.096	134.846	115.087	329.393	280.552	272.782	199.66	205.568	186.928	499.23	-0.59862	0.011122	0.083592	Nqo1	chr8	-	107388225	107403206	1553	protein_coding	NAD(P)H_dehydrogenase_quinone_1	175	177	250	121	97	348	327	313	233	262	192	420	6.53197	7.49613	9.47945	5.20799	4.53692	11.4704	10.22	10.3285	7.06405	7.66152	6.33786	17.9589
ENSMUSG00000003863	1253.59	1048	1614.38	1123.34	230.174	1391.4	1925.25	1151.26	1143.97	1317.36	1819.63	1523.84	-0.40149	0.11615	0.33814	Ppfia3	chr7	-	45339126	45367019	4893	protein_coding	protein_tyrosine_phosphatase_receptor_type_f_polypeptide_(PTPRF)_interacting_protein_(liprin)_alpha_3	1324	857	1674	1008	194	1470	2244	1321	1335	1679	1869	1282	15.6852	11.5197	20.1463	13.7702	2.87997	15.3784	22.2599	13.8355	12.8462	15.5833	19.5816	17.3986
ENSMUSG00000003865	200.726	129.624	207.343	296.438	340.515	170.376	166.444	174.302	186.806	233.03	153.826	181.862	0.33881	0.10374	0.31653	Gys1	chr7	+	45434844	45456619	3678	protein_coding	glycogen_synthase_1_muscle	212	106	215	266	287	180	194	200	218	297	158	153	3.34119	1.89552	3.44224	4.83421	5.66802	2.50513	2.56015	2.78666	2.79071	3.66716	2.20221	2.76237
ENSMUSG00000003868	223.449	83.1553	234.345	131.503	340.515	257.457	156.148	279.754	144.818	211.845	139.223	272.199	-0.03534	0.89088	0.95602	Ruvbl2	chr7	-	45421852	45438096	2220	protein_coding	RuvB-like_protein_2	236	68	243	118	287	272	182	321	169	270	143	229	6.16221	2.01461	6.44567	3.55292	9.39053	6.27171	3.97918	7.41	3.58429	5.52327	3.30214	6.84991
ENSMUSG00000003872	8.52137	3.66862	9.64384	17.8309	1.18646	5.67919	0	0	10.2829	6.27689	10.7094	0	0.24893	0.44167	NA	Lin7b	chr7	-	45367891	45370583	735	protein_coding	lin-7_homolog_B_(C._elegans)	9	3	10	16	1	6	0	0	12	8	11	0	0.709795	0.268454	0.801175	1.45509	0.0988266	0.417863	0	0	0.768712	0.494297	0.767217	0
ENSMUSG00000003873	567.144	607.768	655.781	725.494	243.225	832.948	521.637	929.899	556.134	491.167	583.177	990.14	-0.28439	0.20976	0.46722	Bax	chr7	-	45461695	45466898	869	protein_coding	BCL2-associated_X_protein	599	497	680	651	205	880	608	1067	649	626	599	833	39.9562	37.6159	46.0791	50.0746	17.1354	51.8362	33.9593	62.9232	35.1637	32.7145	35.3362	63.6543
ENSMUSG00000003882	179.896	97.8298	65.5781	74.6668	111.527	23.6633	42.8978	66.2346	24.8504	17.2614	31.1547	54.6776	1.1849	4.2331e-05	0.0023178	Il7r	chr15	-	9506161	9529876	3208	protein_coding	interleukin_7_receptor	190	80	68	67	94	25	50	76	29	22	32	46	3.43318	1.64018	1.24821	1.39604	2.12841	0.398911	0.756504	1.21407	0.425631	0.311439	0.511362	0.952194
ENSMUSG00000003923	369.259	365.639	352	342.13	437.804	358.736	384.364	387.821	320.484	440.167	320.309	460.005	-0.030328	0.83637	0.932	Tfam	chr10	-	71225464	71238280	4167	protein_coding	transcription_factor_A_mitochondrial	390	299	365	307	369	379	448	445	374	561	329	387	5.42524	4.71936	5.15803	4.9246	6.43227	4.65571	5.21831	5.47271	4.22588	6.11399	4.04749	6.16722
ENSMUSG00000003929	99.416	78.2638	87.759	89.1544	113.9	51.1127	26.5966	56.648	43.7024	31.3844	66.2037	45.1685	0.89645	0.00017648	0.0061228	Zfp81	chr17	-	33329342	33358878	6639	protein_coding	zinc_finger_protein_81	105	64	91	80	96	54	31	65	51	40	68	38	0.916778	0.634034	0.807148	0.805459	1.05034	0.416352	0.226639	0.501738	0.36169	0.273617	0.525072	0.380087
ENSMUSG00000003934	43.5537	72.1495	66.5425	71.3235	39.1532	9.46532	18.0171	47.9329	24.8504	54.1382	55.4943	41.6025	0.52551	0.085293	0.28335	Efnb3	chr11	-	69554092	69560205	3183	protein_coding	ephrin_B3	46	59	69	64	33	10	21	55	29	69	57	35	0.83772	1.21913	1.27652	1.344	0.753076	0.160817	0.320227	0.885507	0.428974	0.984459	0.918018	0.730186
ENSMUSG00000003948	539.687	423.114	608.526	483.662	503.06	611.46	603.143	637.072	798.64	852.872	566.626	782.128	-0.4153	0.006615	0.062149	Mmd	chr11	+	90187684	90278589	2677	protein_coding	monocyte_to_macrophage_differentiation-associated	570	346	631	434	424	646	703	731	932	1087	582	658	12.3425	8.50086	13.8802	10.8367	11.5048	12.3525	12.7462	13.9938	16.3922	18.4402	11.1452	16.3222
ENSMUSG00000003949	264.162	419.445	258.455	312.04	88.9846	267.869	187.034	135.084	290.492	222.83	217.109	101.035	0.33387	0.20541	0.46294	Hlf	chr11	-	90336536	90390895	5642	protein_coding	hepatic_leukemia_factor	279	343	268	280	75	283	218	155	339	284	223	85	2.86648	3.99849	2.79715	3.31727	0.965583	2.56758	1.87542	1.40788	2.82902	2.28597	2.02621	1.00043
ENSMUSG00000003955	703.486	962.401	649.995	978.469	1033.41	897.312	771.303	992.648	703.523	597.089	636.724	1491.75	-0.0064704	0.97487	0.98985	Fam162a	chr16	-	36043844	36071515	635	protein_coding	family_with_sequence_similarity_162_member_A	743	787	674	878	871	948	899	1139	821	761	654	1255	67.8254	81.5148	62.503	92.4223	99.6336	76.4196	68.7165	91.9212	60.875	54.4247	52.7979	131.242
ENSMUSG00000003970	7710.89	8512.42	8532.87	8329.25	6888.6	8373.97	8816.36	8318.54	8160.35	10148.2	10046.4	11389.6	-0.21412	0.088162	0.28881	Rpl8	chr15	+	76904071	76906318	862	protein_coding	ribosomal_protein_L8	8144	6961	8848	7474	5806	8847	10276	9545	9523	12934	10319	9582	547.656	531.129	604.439	579.565	489.25	525.362	578.618	567.459	520.159	681.414	613.682	738.161
ENSMUSG00000003992	145.81	103.944	124.406	195.025	200.512	91.8136	113.25	141.184	120.824	91.0149	148.958	68.9413	0.41744	0.061665	0.23672	Ssbp2	chr13	+	91460283	91703429	3957	protein_coding	single-stranded_DNA_binding_protein_2	154	85	129	175	169	97	132	162	141	116	153	58	2.25596	1.41282	1.91972	2.95616	3.10229	1.2548	1.61914	2.09805	1.67773	1.3313	1.98216	0.973339
ENSMUSG00000004018	43.5537	45.2463	40.5041	41.2339	48.6449	52.0593	76.3581	33.9888	19.7089	11.7692	34.0755	54.6776	0.091113	0.76445	0.89702	Fancl	chr11	+	26386135	26471876	2724	protein_coding	Fanconi_anemia_complementation_group_L	46	37	42	37	41	55	89	39	23	15	35	46	0.978877	0.893367	0.907939	0.907926	1.0933	1.03354	1.58584	0.733708	0.397549	0.250074	0.658679	1.12138
ENSMUSG00000004031	144.863	320.393	193.841	300.896	327.463	311.409	161.296	57.5195	207.372	220.476	189.849	105.789	0.42747	0.1134	0.33407	Brinp2	chr1	-	158245271	158356260	4099	protein_coding	bone_morphogenic_protein/retinoic_acid_inducible_neural-specific_2	153	262	201	270	276	329	188	66	242	281	195	89	2.16367	4.20396	2.88757	4.40293	4.89094	4.10854	2.22615	0.825148	2.77976	3.11325	2.43876	1.44183
ENSMUSG00000004032	70.0646	89.2697	117.655	114.786	149.494	160.91	74.6422	124.626	82.2633	91.7995	96.3849	97.4688	0.049774	0.82897	0.92792	Gstm5	chr3	+	107895821	107898686	1083	protein_coding	glutathione_S-transferase_mu_5	74	73	122	103	126	170	87	143	96	117	99	82	3.96078	4.43333	6.63355	6.35718	8.45091	8.03508	3.89912	6.76665	4.17361	4.90617	4.68619	5.02791
ENSMUSG00000004035	44.5005	26.9032	60.7562	56.8359	27.2886	46.3801	130.409	50.5475	73.6942	76.1073	69.1245	89.1483	-0.66506	0.014316	0.096913	Gstm7	chr3	-	107926334	107931817	1377	protein_coding	glutathione_S-transferase_mu_7	47	22	63	51	23	49	152	58	86	97	71	75	1.97852	1.05081	2.69415	2.47567	1.21326	1.82151	5.35778	2.15854	2.94059	3.19906	2.64324	3.61684
ENSMUSG00000004038	9.46819	26.9032	27.9671	16.7164	23.7292	46.3801	30.0285	73.2067	13.7105	44.7228	15.5774	47.5458	-0.61539	0.055927	0.22357	Gstm3	chr3	-	107963696	107969283	1311	protein_coding	glutathione_S-transferase_mu_3	10	22	29	15	20	49	35	84	16	57	16	40	0.442155	1.10371	1.3026	0.764794	1.10812	1.91321	1.29581	3.28354	0.574628	1.9745	0.625648	2.02609
ENSMUSG00000004040	3333.75	2741.68	3106.28	3341.06	4503.81	3051.62	4140.5	2498.61	2638.42	3333.03	2220.75	2710.11	0.19817	0.23535	0.49805	Stat3	chr11	-	100885098	100939540	6042	protein_coding	signal_transducer_and_activator_of_transcription_3	3521	2242	3221	2998	3796	3224	4826	2867	3079	4248	2281	2280	33.7802	24.4056	31.3924	33.1671	45.6359	27.3139	38.7688	24.3172	23.9938	31.9293	19.3534	25.0586
ENSMUSG00000004043	130.661	78.2638	151.408	89.1544	106.782	16.091	88.3695	49.676	40.2747	38.4459	69.1245	80.8278	0.82128	0.0035898	0.042282	Stat5a	chr11	+	100859351	100885169	3958	protein_coding	signal_transducer_and_activator_of_transcription_5A	138	64	157	80	90	17	103	57	47	49	71	68	2.02107	1.0635	2.33582	1.35105	1.65169	0.219858	1.2631	0.738015	0.559103	0.562219	0.919593	1.14087
ENSMUSG00000004044	940.191	1116.48	920.023	1082.11	1135.44	970.195	929.167	979.575	1740.38	1234.98	1324.07	777.373	-0.12112	0.49872	0.7298	Ptrf	chr11	-	100956733	100970887	3491	protein_coding	polymerase_I_and_transcript_release_factor	993	913	954	971	957	1025	1083	1124	2031	1574	1360	654	16.4883	17.2011	16.0921	18.592	19.9124	15.0295	15.0575	16.4999	27.3924	20.4758	19.9711	12.4403
ENSMUSG00000004054	1434.43	1804.96	1823.65	1570.23	1506.81	2142	2262.43	1978.32	3136.29	2364.82	2622.84	2029.01	-0.51391	0.00031273	0.0091341	Map3k11	chr19	+	5689131	5702862	3801	protein_coding	mitogen-activated_protein_kinase_kinase_kinase_11	1515	1476	1891	1409	1270	2263	2637	2270	3660	3014	2694	1707	23.1043	25.5402	29.296	24.7782	24.2699	30.4759	33.6735	30.6051	45.337	36.0106	36.334	29.8221
ENSMUSG00000004056	1253.59	1268.12	1245.98	1167.92	1499.69	1419.8	1063.87	1076.31	1491.02	1289.12	1340.63	1130.4	0.030634	0.81807	0.92209	Akt2	chr7	+	27591552	27640826	4544	protein_coding	thymoma_viral_proto-oncogene_2	1324	1037	1292	1048	1264	1500	1240	1235	1740	1643	1377	951	16.8899	15.0098	16.7432	15.4163	20.2055	16.8975	13.2452	13.9282	18.0294	16.4204	15.5349	13.8977
ENSMUSG00000004069	457.313	424.337	491.836	352.16	761.708	565.08	519.922	607.441	444.736	599.443	509.185	703.677	-0.16836	0.35452	0.61493	Dnaja3	chr16	+	4639989	4707695	2648	protein_coding	DnaJ_(Hsp40)_homolog_subfamily_A_member_3	483	347	510	316	642	597	606	697	519	764	523	592	10.5732	8.6188	11.3414	7.97673	17.6108	11.5405	11.1078	13.489	9.22824	13.1027	10.125	14.8459
ENSMUSG00000004070	427.962	370.53	352	378.906	333.396	532.898	517.348	364.29	268.213	353.86	412.8	458.816	-0.14572	0.40476	0.65774	Hmox2	chr16	+	4726361	4766742	1730	protein_coding	heme_oxygenase_(decycling)_2	452	303	365	340	281	563	603	418	313	451	424	386	15.145	11.5195	12.424	13.1368	11.7984	16.6584	16.9179	12.3822	8.51859	11.839	12.5641	14.8164
ENSMUSG00000004071	885.276	975.852	907.486	968.439	433.059	1335.56	1054.43	1092	882.617	730.473	827.547	1103.06	-0.24444	0.20675	0.46464	Cdip1	chr16	-	4750348	4790292	3953	protein_coding	cell_death_inducing_Trp53_target_1	935	798	941	869	365	1411	1229	1253	1030	931	850	928	13.7108	13.2774	14.0177	14.6943	6.70699	18.2713	15.0904	16.2439	12.2682	10.6957	11.0231	15.5892
ENSMUSG00000004085	397.664	291.044	429.151	408.996	830.523	428.779	336.319	318.1	394.178	404.075	225.872	328.066	0.391	0.070783	0.2553	Zak	chr2	+	72285637	72442610	6663	protein_coding	sterile_alpha_motif_and_leucine_zipper_containing_kinase_AZK	420	238	445	367	700	453	392	365	460	515	232	276	3.6539	2.34932	3.93283	3.68173	7.63114	3.48015	2.85556	2.8073	3.25056	3.51012	1.78497	2.75069
ENSMUSG00000004096	688.337	951.395	843.836	969.554	465.093	1112.18	802.189	946.458	602.407	436.244	961.902	939.029	-0.071905	0.73508	0.88179	Cwc15	chr9	+	14500617	14510577	1111	protein_coding	CWC15_homolog_(S._cerevisiae)	727	778	875	870	392	1175	935	1086	703	556	988	790	37.9313	46.0576	46.3776	52.3433	25.6291	54.1369	40.8482	50.0935	29.7928	22.7272	45.5886	47.2188
ENSMUSG00000004098	219.662	145.522	201.556	273.035	189.834	109.798	74.6422	151.642	134.535	218.122	106.121	118.864	0.57814	0.011033	0.083374	Col5a3	chr9	-	20770050	20815067	6119	protein_coding	collagen_type_V_alpha_3	232	119	209	245	160	116	87	174	157	278	109	100	2.19778	1.27909	2.01132	2.67634	1.89933	0.970392	0.690103	1.45725	1.20806	2.06324	0.913186	1.08523
ENSMUSG00000004099	404.292	152.859	276.778	290.866	379.668	115.477	364.631	302.413	209.943	263.629	112.936	251.992	0.31832	0.21262	0.47011	Dnmt1	chr9	-	20907206	20959888	5876	protein_coding	DNA_methyltransferase_(cytosine-5)_1	427	125	287	261	320	122	425	347	245	336	116	212	4.21234	1.39915	2.87617	2.96903	3.95576	1.06279	3.51061	3.02631	1.96315	2.59682	1.01202	2.39583
ENSMUSG00000004100	158.119	140.63	169.732	145.99	148.308	150.499	177.597	217.877	82.2633	110.63	62.3094	332.82	-0.068341	0.80122	0.9166	Ppan	chr9	+	20888175	20892178	1834	protein_coding	peter_pan_homolog_(Drosophila)	167	115	176	131	125	159	207	250	96	141	64	280	5.27831	4.12414	5.65103	4.7745	4.95076	4.4378	5.47831	6.98565	2.46457	3.49144	1.78893	10.1382
ENSMUSG00000004105	290.673	288.598	405.041	451.344	107.968	136.301	187.034	108.938	215.941	177.322	192.77	76.0732	0.81808	0.0017364	0.027024	Angptl2	chr2	+	33216069	33247717	3559	protein_coding	angiopoietin-like_2	307	236	420	405	91	144	218	125	252	226	198	64	5.00021	4.36133	6.94922	7.60647	1.85727	2.07112	2.97306	1.7999	3.33382	2.8838	2.852	1.19414
ENSMUSG00000004110	709.167	527.058	856.373	1009.67	389.159	260.296	218.779	143.799	404.461	185.953	448.822	141.449	1.21	2.4857e-06	0.0003118	Cacna1e	chr1	-	154390731	154884501	14921	protein_coding	calcium_channel_voltage-dependent_R_type_alpha_1E_subunit	749	431	888	906	328	275	255	165	472	237	461	119	2.90979	1.89983	3.50453	4.05869	1.59675	0.943419	0.829502	0.566698	1.48941	0.721333	1.58386	0.529604
ENSMUSG00000004113	94.6819	89.2697	105.118	198.368	110.341	80.4552	55.7672	61.8771	101.115	80.8149	76.9132	71.3186	0.58145	0.011509	0.085264	Cacna1b	chr2	-	24603887	24763152	9736	protein_coding	calcium_channel_voltage-dependent_N_type_alpha_1B_subunit	100	73	109	178	93	85	65	71	118	103	79	60	0.595384	0.493148	0.659266	1.22207	0.693847	0.446898	0.324047	0.373718	0.570652	0.480443	0.415968	0.409235
ENSMUSG00000004127	30.2982	24.4575	44.3617	17.8309	34.4074	9.46532	28.3126	22.6592	13.7105	21.1845	5.84151	7.13186	0.65923	0.04286	0.19089	Trmt10a	chr3	+	138143448	138159821	4258	protein_coding	tRNA_methyltransferase_10A	32	20	46	16	29	10	33	26	16	27	6	6	0.435634	0.30893	0.636161	0.251172	0.494713	0.120217	0.37617	0.31292	0.176923	0.287967	0.0722368	0.0935724
ENSMUSG00000004151	159.066	123.51	174.554	221.771	206.444	118.316	95.2332	84.5363	87.4048	96.5072	140.196	67.7527	0.7612	0.00026959	0.0083776	Etv1	chr12	+	38779380	38868215	4307	protein_coding	ets_variant_1	168	101	181	199	174	125	111	97	102	123	144	57	2.26106	1.54235	2.47468	3.0884	2.93451	1.48561	1.2509	1.15415	1.11505	1.29693	1.71396	0.878825
ENSMUSG00000004187	233.864	211.557	349.107	255.204	143.562	246.098	192.182	345.117	197.089	173.399	274.551	294.784	-0.037609	0.8612	0.94299	Kifc2	chr15	+	76660641	76668196	3143	protein_coding	kinesin_family_member_C2	247	173	362	229	121	260	224	396	230	221	282	248	4.55544	3.62024	6.78233	4.8702	2.79642	4.23447	3.45923	6.45679	3.44551	3.19325	4.59958	5.23974
ENSMUSG00000004207	10549.5	9140.97	9167.44	10473.4	7290.81	6357.86	7591.2	6749.83	6446.53	7222.35	5695.47	6583.9	0.46821	0.00022356	0.0073689	Psap	chr10	+	60277627	60302597	2657	protein_coding	prosaposin	11142	7475	9506	9398	6145	6717	8848	7745	7523	9205	5850	5539	243.08	185.035	210.679	236.429	167.993	129.406	161.633	149.381	133.312	157.332	112.87	138.434
ENSMUSG00000004221	647.624	626.111	616.241	677.573	560.01	648.374	444.421	610.056	610.976	573.551	547.154	575.304	0.12264	0.34846	0.61022	Ikbkg	chrX	+	74393290	74453854	6994	protein_coding	inhibitor_of_kappaB_kinase_gamma	684	512	639	608	472	685	518	700	713	731	562	484	5.66902	4.81482	5.38009	5.81077	4.90205	5.01343	3.59484	5.12907	4.79991	4.74654	4.1193	4.59539
ENSMUSG00000004233	74.7987	72.1495	38.5754	47.9205	85.4253	36.9147	39.466	63.6201	44.5593	94.1533	42.8377	72.5073	0.14576	0.58744	0.79262	Wars2	chr3	+	99141068	99239186	4410	protein_coding	tryptophanyl_tRNA_synthetase_2_(mitochondrial)	79	59	40	43	72	39	46	73	52	120	44	61	1.0384	0.879931	0.534117	0.651757	1.18592	0.452685	0.506284	0.848301	0.555181	1.23574	0.511478	0.91853
ENSMUSG00000004263	2066.91	2429.85	2599.98	2430.57	2179.53	2782.8	2786.64	2482.93	3251.97	2666.89	2858.44	2504.47	-0.23168	0.046795	0.20098	Atn1	chr6	-	124739189	124756524	4433	protein_coding	atrophin_1	2183	1987	2696	2181	1837	2940	3248	2849	3795	3399	2936	2107	28.5452	29.4805	35.8127	32.8862	30.1004	33.9484	35.5626	32.9352	40.3073	34.8208	33.9525	31.5623
ENSMUSG00000004264	1368.15	1144.61	1446.58	1322.83	1315.79	1312.84	1633.55	1551.28	1723.24	2131	1771.92	1995.73	-0.37543	0.006874	0.06325	Phb2	chr6	+	124712336	124716950	2373	protein_coding	prohibitin_2	1445	936	1500	1187	1109	1387	1904	1780	2011	2716	1820	1679	35.2978	25.9426	37.2227	33.4356	33.9465	29.9191	38.9444	38.4404	39.901	51.9777	39.3176	46.9846
ENSMUSG00000004266	796.275	350.964	620.099	519.324	386.787	497.876	436.7	605.698	347.905	499.797	533.524	721.507	0.037039	0.85702	0.94139	Ptpn6	chr6	-	124720707	124738714	2308	protein_coding	protein_tyrosine_phosphatase_non-receptor_type_6	841	287	643	466	326	526	509	695	406	637	548	607	21.1221	8.17865	16.4055	13.496	10.2599	11.6659	10.7043	15.4317	8.28247	12.534	12.1719	17.4645
ENSMUSG00000004267	156.225	228.677	173.589	245.174	143.562	145.766	143.279	134.212	184.236	200.86	128.513	137.883	0.27559	0.15221	0.39224	Eno2	chr6	-	124760053	124769673	2795	protein_coding	enolase_2_gamma_neuronal	165	187	180	220	121	154	167	154	215	256	132	116	3.422	4.40043	3.79232	5.26135	3.1446	2.82039	2.90008	2.82361	3.62181	4.15952	2.42106	2.75599
ENSMUSG00000004268	445.005	464.692	479.299	372.219	690.521	423.1	325.165	530.748	433.596	515.49	438.113	603.831	0.065083	0.71782	0.87245	Emg1	chr6	-	124704381	124712178	1074	protein_coding	EMG1_nucleolar_protein_homolog_(S._cerevisiae)	470	380	497	334	582	447	379	609	506	657	450	508	25.3671	23.271	27.25	20.7873	39.3623	21.3046	17.1281	29.0589	22.1828	27.7809	21.4794	31.4095
ENSMUSG00000004270	4543.78	4458.59	5144.03	4390.85	3061.07	5593.06	6942.58	5037.32	4950.37	5212.96	4764.72	5068.38	-0.29885	0.040758	0.18543	Lpcat3	chr6	+	124663027	124704418	2373	protein_coding	lysophosphatidylcholine_acyltransferase_3	4799	3646	5334	3940	2580	5909	8092	5780	5777	6644	4894	4264	117.228	101.054	132.364	110.983	78.9738	127.464	165.514	124.823	114.624	127.15	105.725	119.322
ENSMUSG00000004285	767.87	928.16	843.836	963.981	269.327	901.098	735.269	931.642	575.843	748.519	936.588	1030.55	-0.132	0.55399	0.77042	Atp6v1f	chr6	+	29467718	29470512	806	protein_coding	ATPase_H+_transporting_lysosomal_V1_subunit_F	811	759	875	865	227	952	857	1069	672	954	962	867	58.3262	61.9358	63.9275	71.736	20.4575	60.4605	51.6085	67.9686	39.2558	53.7525	61.1861	71.4309
ENSMUSG00000004296	7.57455	2.44575	0	1.11443	10.6782	0	0	0	0	4.70767	0	8.32051	0.20308	0.42992	NA	Il12b	chr11	+	44400063	44414033	1944	protein_coding	interleukin_12b	8	2	0	1	9	0	0	0	0	6	0	7	0.238546	0.0676658	0	0.0343843	0.336285	0	0	0	0	0.140165	0	0.239113
ENSMUSG00000004317	692.125	826.662	648.066	434.627	949.169	1424.53	1709.91	1051.91	1852.64	1530.78	1050.5	999.649	-0.86958	1.0851e-05	0.00091523	Clcn5	chrX	-	7153810	7319358	8390	protein_coding	chloride_channel_5	731	676	672	390	800	1505	1993	1207	2162	1951	1079	841	5.05048	5.29932	4.71652	3.10712	6.92611	9.18215	11.5298	7.37244	12.1329	10.5604	6.59284	6.65635
ENSMUSG00000004319	1582.13	1962.71	1554.59	1583.6	2539.03	1938.5	2448.61	1892.92	2545.02	2165.53	1534.37	1703.33	-0.13215	0.4288	0.67623	Clcn3	chr8	-	60910389	60983300	8193	protein_coding	chloride_channel_3	1671	1605	1612	1421	2140	2048	2854	2172	2970	2760	1576	1433	11.8225	12.8845	11.5861	11.5933	18.9728	12.7955	16.9078	13.5857	17.068	15.2986	9.86112	11.6146
ENSMUSG00000004328	126.874	222.563	179.375	226.229	167.291	65.3107	119.256	115.911	125.109	117.692	159.668	109.355	0.59909	0.0046941	0.050205	Hif3a	chr7	-	17031507	17062427	6402	protein_coding	hypoxia_inducible_factor_3_alpha_subunit	134	182	186	203	141	69	139	133	146	150	164	92	1.2133	1.86978	1.71085	2.11951	1.5998	0.5517	1.05384	1.06464	1.07376	1.06405	1.31323	0.954277
ENSMUSG00000004347	7.57455	15.8973	24.1096	16.7164	27.2886	17.9841	17.1591	13.0726	13.7105	14.9076	28.234	15.4524	0.062095	0.84523	0.93472	Pde1c	chr6	-	56069821	56369634	8847	protein_coding	phosphodiesterase_1C	8	13	25	15	23	19	20	15	16	19	29	13	0.0524169	0.0966457	0.166402	0.113332	0.18884	0.109933	0.109726	0.0868883	0.0851517	0.097531	0.168041	0.0975775
ENSMUSG00000004356	142.023	117.396	130.192	112.557	538.654	99.3859	207.625	146.413	151.673	230.676	75.9396	181.862	0.31779	0.28114	0.5457	Utp20	chr10	-	88746607	88826814	8831	protein_coding	UTP20_small_subunit_(SSU)_processome_component_homolog_(yeast)	150	96	135	101	454	105	242	168	177	294	78	153	0.984598	0.714985	0.900199	0.764482	3.73428	0.608624	1.33009	0.974912	0.943698	1.5119	0.452791	1.15049
ENSMUSG00000004359	17.9896	0	8.67946	7.80101	0	0	0	5.22905	0	0	0	0	0.41655	0.091269	NA	Spic	chr10	-	88674772	88685015	2290	protein_coding	Spi-C_transcription_factor_(Spi-1/PU.1_related)	19	0	9	7	0	0	0	6	0	0	0	0	0.480945	0	0.231431	0.204324	0	0	0	0.134271	0	0	0	0
ENSMUSG00000004360	34.0855	33.0176	61.7206	41.2339	55.7637	8.51879	0	12.2011	41.1316	24.3229	14.6038	16.641	0.86299	0.011866	0.086593	9330159F19Rik	chr10	+	29211643	29230779	5644	protein_coding	RIKEN_cDNA_9330159F19_gene	36	27	64	37	47	9	0	14	48	31	15	14	0.369737	0.314639	0.66774	0.438198	0.604884	0.0816254	0	0.127118	0.400427	0.249436	0.136244	0.164719
ENSMUSG00000004364	1601.07	2096	1481.29	1849.95	1759.52	1938.5	948.042	1723.84	1724.1	1089.04	1665.8	1766.32	0.16821	0.34269	0.60407	Cul3	chr1	-	80264923	80340480	4709	protein_coding	cullin_3	1691	1714	1536	1660	1483	2048	1105	1978	2012	1388	1711	1486	20.8158	23.9396	19.2078	23.5633	22.8757	22.2624	11.3896	21.526	20.1173	13.3858	18.6266	20.9552
ENSMUSG00000004366	199.779	215.226	206.378	231.801	161.359	214.863	153.574	243.151	176.523	200.86	296.943	244.861	-0.098403	0.5919	0.79614	Sst	chr16	-	23889581	23890844	599	protein_coding	somatostatin	211	176	214	208	136	227	179	279	206	256	305	206	20.4189	19.3251	21.0379	23.2109	16.492	19.3985	14.5045	23.8695	16.1924	19.4088	26.1027	22.8372
ENSMUSG00000004371	0	2.44575	2.89315	4.45772	26.1022	0	6.00569	2.61452	3.42764	3.92306	0	4.75458	0.36	0.25273	NA	Il11	chr7	-	4773055	4782857	1267	protein_coding	interleukin_11	0	2	3	4	22	0	7	3	4	5	0	4	0	0.103822	0.139431	0.211028	1.26127	0	0.268162	0.121342	0.148646	0.179217	0	0.209646
ENSMUSG00000004383	395.77	248.243	300.888	361.075	333.396	373.88	408.387	293.698	496.151	389.952	354.385	332.82	-0.19429	0.24385	0.50734	Large	chr8	-	72814599	73353540	4647	protein_coding	like-glycosyltransferase	418	203	312	324	281	395	476	337	579	497	364	280	5.21412	2.87315	3.95363	4.66046	4.39233	4.35105	4.97175	3.71641	5.86645	4.85701	4.01552	4.00118
ENSMUSG00000004393	273.631	343.627	292.208	335.443	443.737	308.569	379.217	296.313	310.201	329.537	262.868	372.045	0.060885	0.70591	0.86607	Ddx56	chr11	-	6258919	6267772	1956	protein_coding	DEAD_(Asp-Glu-Ala-Asp)_box_polypeptide_56	289	281	303	301	374	326	442	340	362	420	270	313	8.56459	9.44872	9.12196	10.2862	13.8888	8.53137	10.968	8.90791	8.71383	9.75137	7.07633	10.6262
ENSMUSG00000004394	2290.35	2184.05	2153.47	2256.72	2264.96	2552.8	2818.39	2203.17	2179.12	2467.6	2367.76	2257.23	-0.1074	0.32127	0.58454	Tmed4	chr11	-	6270369	6274870	2003	protein_coding	transmembrane_emp24_protein_transport_domain_containing_4	2419	1786	2233	2025	1909	2697	3285	2528	2543	3145	2432	1899	70.0055	58.6457	65.6481	67.5772	69.2287	68.9239	79.6031	64.6788	59.7771	71.3058	62.2437	62.9573
ENSMUSG00000004415	4.73409	2.44575	5.78631	8.91544	8.30523	21.7702	0	4.35754	5.99837	3.13844	8.76226	0	-0.021263	0.94942	NA	Col26a1	chr5	-	136741759	136883209	2781	protein_coding	collagen_type_XXVI_alpha_1	5	2	6	8	7	23	0	5	7	4	9	0	0.104219	0.0473003	0.127047	0.192285	0.182835	0.423347	0	0.0921372	0.118513	0.0653197	0.165903	0
ENSMUSG00000004446	511.282	306.941	435.902	259.662	482.89	300.051	343.183	353.832	342.764	387.598	447.849	281.709	0.17232	0.35342	0.61412	Bid	chr6	-	120891930	120916853	2415	protein_coding	BH3_interacting_domain_death_agonist	540	251	452	233	407	317	400	406	400	494	460	237	12.9615	6.83584	11.0214	6.44904	12.2416	6.71911	8.0393	8.61539	7.79852	9.28956	9.76458	6.51679
ENSMUSG00000004451	1029.19	892.697	1114.83	889.315	1347.82	1525.81	1601.8	1547.8	1219.38	1738.7	1348.41	1674.8	-0.50573	0.00046633	0.011964	Ralb	chr1	-	119470305	119504794	2742	protein_coding	v-ral_simian_leukemia_viral_oncogene_homolog_B_(ras_related)	1087	730	1156	798	1136	1612	1867	1776	1423	2216	1385	1409	22.9794	17.5102	24.8259	19.4532	30.0935	30.0931	33.0485	33.1926	24.4347	36.7018	25.8938	34.1229
ENSMUSG00000004455	2332.01	2443.3	2317.42	2323.59	1820.03	2251.8	3050.03	2089.88	2799.52	2891.29	2543	1960.07	-0.1538	0.28705	0.55149	Ppp1cc	chr5	+	122158278	122175273	2492	protein_coding	protein_phosphatase_1_catalytic_subunit_gamma_isoform	2463	1998	2403	2085	1534	2379	3555	2398	3267	3685	2612	1649	57.292	52.733	56.7833	55.926	44.7135	48.8671	69.2416	49.3136	61.7264	67.1544	53.7326	43.9415
ENSMUSG00000004460	1367.21	1504.13	1697.32	1689.47	2276.82	2157.15	2428.87	1935.62	1593.85	3136.09	2086.39	2436.72	-0.3756	0.027371	0.14502	Dnajb11	chr16	+	22857845	22879634	2534	protein_coding	DnaJ_(Hsp40)_homolog_subfamily_B_member_11	1444	1230	1760	1516	1919	2279	2831	2221	1860	3997	2143	2050	33.0322	31.9252	40.8998	39.9897	55.0085	46.0371	54.2261	44.9167	34.5602	71.6329	43.3539	53.7217
ENSMUSG00000004462	266.056	145.522	174.554	139.304	309.667	202.558	234.222	227.464	260.5	327.967	194.717	168.787	-0.14141	0.51657	0.74368	Tbccd1	chr16	-	22813215	22857569	2702	protein_coding	TBCC_domain_containing_1	281	119	181	125	261	214	273	261	304	418	200	142	6.02835	2.89666	3.94464	3.09229	7.01643	4.05414	4.90402	4.95018	5.29734	7.02548	3.79453	3.48984
ENSMUSG00000004473	12.3086	3.66862	11.5726	7.80101	2.37292	0	2.57387	8.71508	10.2829	24.3229	9.73585	11.8864	-0.15077	0.66441	NA	Clec11a	chr7	-	44303770	44306959	1952	protein_coding	C-type_lectin_domain_family_11_member_a	13	3	12	7	2	0	3	10	12	31	10	10	0.386048	0.101083	0.362006	0.239703	0.0744237	0	0.0745962	0.262534	0.289448	0.721219	0.262623	0.340191
ENSMUSG00000004500	95.6287	39.1319	54.0055	39.005	106.782	42.5939	94.3752	47.0614	102.829	94.9379	45.7585	67.7527	-0.064907	0.8182	0.92211	Zfp324	chr7	+	12965838	12974236	4595	protein_coding	zinc_finger_protein_324	101	32	56	35	90	45	110	54	120	121	47	57	1.27413	0.458036	0.717657	0.509142	1.42272	0.501299	1.16194	0.602246	1.2296	1.19587	0.524355	0.823743
ENSMUSG00000004508	810.477	1354.94	643.244	1196.9	925.44	805.499	773.877	496.76	790.07	641.027	671.773	521.815	0.51022	0.0067128	0.062551	Gab2	chr7	+	97081751	97308940	5997	protein_coding	growth_factor_receptor_bound_protein_2-associated_protein_2	856	1108	667	1074	780	851	902	570	922	817	690	439	8.27403	12.1518	6.54947	11.9709	9.44761	7.26383	7.30042	4.87087	7.2388	6.1869	5.89832	4.86108
ENSMUSG00000004530	3136.81	3852.05	3138.11	3502.65	4641.44	4606.77	6026.29	3427.64	5351.4	5970.89	3557.48	3595.65	-0.32403	0.064008	0.24114	Coro1c	chr5	-	113842436	113908758	5130	protein_coding	coronin_actin_binding_protein_1C	3313	3150	3254	3143	3912	4867	7024	3933	6245	7610	3654	3025	37.4353	40.3858	37.3521	40.9527	55.3915	48.5639	66.4573	39.2891	57.3172	67.3678	36.5144	39.1571
ENSMUSG00000004535	10394.2	10974.1	8902.23	12739	16573.7	8468.62	8556.4	7830.5	8336.87	8379.65	9781.6	7774.92	0.47307	0.001428	0.023812	Tax1bp1	chr6	+	52713729	52766780	3285	protein_coding	Tax1_(human_T_cell_leukemia_virus_type_I)_binding_protein_1	10978	8974	9231	11431	13969	8947	9973	8985	9729	10680	10047	6541	193.716	179.674	165.473	232.597	308.881	139.416	147.355	140.168	139.445	147.646	156.788	132.224
ENSMUSG00000004552	22.7237	1.22287	17.3589	40.1195	20.1699	9.46532	5.14774	3.48603	5.14146	0	0	11.8864	0.83937	0.014886	0.098947	Ctse	chr1	+	131638306	131675505	2126	protein_coding	cathepsin_E	24	1	18	36	17	10	6	4	6	0	0	10	0.654373	0.0309366	0.498567	1.13187	0.580827	0.240772	0.136982	0.096419	0.132879	0	0	0.312348
ENSMUSG00000004558	920.308	958.732	953.776	1159.01	784.251	845.253	831.36	482.815	754.937	656.72	851.886	581.247	0.39328	0.017363	0.10853	Ndrg2	chr14	-	51905271	51913488	2157	protein_coding	N-myc_downstream_regulated_gene_2	972	784	989	1040	661	893	969	554	881	837	875	489	26.1212	23.9057	26.9998	32.2284	22.2594	21.192	21.8046	13.1621	19.2307	17.6222	20.7956	15.0543
ENSMUSG00000004561	247.12	132.07	199.628	173.851	117.46	173.215	114.108	171.687	128.536	70.615	150.906	224.654	0.20911	0.38402	0.63964	Mettl17	chr14	+	51884842	51893039	3404	protein_coding	methyltransferase_like_17	261	108	207	156	99	183	133	197	150	90	155	189	4.44456	2.08675	3.58093	3.06331	2.11255	2.75189	1.89643	2.9658	2.07478	1.20071	2.33429	3.68701
ENSMUSG00000004562	247.12	286.152	328.855	270.806	236.106	205.397	235.08	200.447	401.89	196.153	198.611	213.956	0.19609	0.31676	0.58008	Arhgef40	chr14	+	51984719	52006251	5621	protein_coding	Rho_guanine_nucleotide_exchange_factor_(GEF)_40	261	234	341	243	199	217	274	230	469	250	204	180	2.69156	2.73803	3.57236	2.88967	2.57158	1.97613	2.36599	2.09691	3.92852	2.01981	1.8605	2.12648
ENSMUSG00000004565	1931.51	2081.33	2099.46	1767.49	1059.51	2463.82	2122.58	2074.19	2410.49	2121.59	1917.96	1961.26	-0.25307	0.11571	0.33747	Pnpla6	chr8	+	3515384	3544266	4496	protein_coding	patatin-like_phospholipase_domain_containing_6	2040	1702	2177	1586	893	2603	2474	2380	2813	2704	1970	1650	26.3016	24.8982	28.5133	23.5794	14.4273	29.6359	26.7085	27.1279	29.4587	27.3128	22.4622	24.3702
ENSMUSG00000004567	1111.57	1451.55	1381	1497.79	506.619	1568.4	1449.09	1556.51	1380.48	1205.95	1539.24	1369.32	-0.24979	0.20656	0.46463	Mcoln1	chr8	+	3500457	3515232	2445	protein_coding	mucolipin_1	1174	1187	1432	1344	427	1657	1689	1786	1611	1537	1581	1152	27.8334	31.9306	34.4889	36.7432	12.6856	34.6907	33.5294	37.4342	31.0232	28.5483	33.1487	31.2879
ENSMUSG00000004568	1146.6	814.433	1161.12	760.041	1316.97	1065.8	911.15	1059.75	1246.8	1076.49	923.932	1145.85	-0.02771	0.86071	0.94285	Arhgef18	chr8	+	3393006	3456601	5277	protein_coding	rho/rac_guanine_nucleotide_exchange_factor_(GEF)_18	1211	666	1204	682	1110	1126	1062	1216	1455	1372	949	964	13.3025	8.30085	13.4355	8.6388	15.2791	10.9225	9.76816	11.809	12.9821	11.8073	9.21918	12.1309
ENSMUSG00000004591	3883.85	4293.51	3239.37	1940.22	2523.6	3941.36	2238.41	3212.38	4692.44	2263.6	4294.48	2546.07	-0.054553	0.79648	0.91354	Pkn2	chr3	-	142790902	142882004	6207	protein_coding	protein_kinase_N2	4102	3511	3359	1741	2127	4164	2609	3686	5476	2885	4411	2142	38.3082	37.2036	31.8671	18.7488	24.8913	34.3399	20.4018	30.4326	41.5385	21.1081	36.4308	22.9161
ENSMUSG00000004609	39.7664	45.2463	47.2548	43.4627	115.087	19.8772	38.608	36.6033	64.2682	40.0152	46.7321	49.923	0.35996	0.20929	0.46677	Cd33	chr7	-	43527456	43533171	2571	protein_coding	CD33_antigen	42	37	49	39	97	21	45	42	75	51	48	42	0.946945	0.946531	1.1223	1.01395	2.74051	0.418107	0.849544	0.837169	1.3735	0.900852	0.957089	1.0848
ENSMUSG00000004610	2650.15	2904.32	3515.18	3445.82	1714.44	3530.56	3174.44	3329.16	3353.94	3403.64	4926.34	4449.09	-0.36668	0.036668	0.17326	Etfb	chr7	+	43444108	43457800	868	protein_coding	electron_transferring_flavoprotein_beta_polypeptide	2799	2375	3645	3092	1445	3730	3700	3820	3914	4338	5060	3743	186.922	179.961	247.282	238.109	120.923	219.968	206.899	225.533	212.31	226.963	298.843	286.353
ENSMUSG00000004612	27.4577	61.1436	37.611	40.1195	32.0345	20.8237	14.5853	24.4022	6.85527	15.6922	16.5509	27.3388	0.86361	0.004159	0.046287	Nkg7	chr7	+	43437073	43438246	878	protein_coding	natural_killer_cell_group_7_sequence	29	50	39	36	27	22	17	28	8	20	17	23	1.91461	3.74551	2.61568	2.74072	2.23373	1.28262	0.939788	1.63429	0.429008	1.03448	0.992584	1.73954
ENSMUSG00000004626	1791.38	2442.08	2267.27	2176.48	1650.37	2473.29	2556.71	2560.49	2437.91	2368.74	2757.19	2801.63	-0.30177	0.017754	0.11007	Stxbp2	chr8	+	3630955	3643644	2908	protein_coding	syntaxin_binding_protein_2	1892	1997	2351	1953	1391	2613	2980	2938	2845	3019	2832	2357	37.7141	45.1668	47.6072	44.8915	34.7451	45.9955	49.739	51.7754	46.0635	47.147	49.9243	53.8229
ENSMUSG00000004631	120.246	121.064	162.017	166.05	77.12	70.9899	103.813	85.4078	39.4178	92.5841	111.962	54.6776	0.59281	0.017135	0.10775	Sgce	chr6	-	4674350	4747204	2212	protein_coding	sarcoglycan_epsilon	127	99	168	149	65	75	121	98	46	118	115	46	3.3281	2.94364	4.47238	4.50254	2.13447	1.73559	2.65507	2.27042	0.979134	2.4226	2.66517	1.38094
ENSMUSG00000004633	621.113	642.008	525.589	619.623	565.942	638.909	841.655	669.318	724.945	772.057	709.743	728.639	-0.27967	0.023189	0.13171	Chn2	chr6	+	54039554	54301810	2983	protein_coding	chimerin_2	656	525	545	556	477	675	981	768	846	984	729	613	12.7476	11.5755	10.7587	12.4588	11.6152	11.583	15.9621	13.1939	13.3532	14.9805	12.5282	13.6461
ENSMUSG00000004637	189.364	207.888	162.981	187.224	185.088	181.734	198.188	155.128	189.377	145.153	156.747	135.505	0.15623	0.33888	0.6002	Wwox	chr8	+	114439655	115352708	3781	protein_coding	WW_domain-containing_oxidoreductase	200	170	169	168	156	192	231	178	221	185	161	114	3.0662	2.95718	2.63205	2.97002	2.99695	2.59935	2.96538	2.41257	2.75204	2.22203	2.18289	2.00217
ENSMUSG00000004642	441.218	364.416	347.178	255.204	301.361	322.767	313.154	389.564	299.061	287.168	355.358	404.139	0.014508	0.92988	0.97206	Slbp	chr5	-	33634952	33652574	1906	protein_coding	stem-loop_binding_protein	466	298	360	229	254	341	365	447	349	366	365	340	14.1723	10.2832	11.1223	8.03098	9.67993	9.15801	9.29491	12.0185	8.62129	8.72054	9.81709	11.8456
ENSMUSG00000004655	3252.32	3631.93	3293.37	2946.55	1244.6	4815.01	4945.26	6081.38	3758.4	4128.62	5782.12	4058.03	-0.67022	0.00094699	0.018986	Aqp1	chr6	+	55336432	55348555	2627	protein_coding	aquaporin_1	3435	2970	3415	2644	1049	5087	5764	6978	4386	5262	5939	3414	75.7956	74.3587	76.55	67.2756	29.0053	99.1223	106.497	136.125	78.6101	90.9653	115.895	86.299
ENSMUSG00000004661	249.96	244.575	244.954	216.199	221.868	187.413	212.773	276.268	238.221	231.46	256.053	211.579	0.029159	0.84619	0.93483	Arid3b	chr9	-	57790353	57836793	4171	protein_coding	AT_rich_interactive_domain_3B_(BRIGHT-like)	264	200	254	194	187	198	248	317	278	295	263	178	3.66895	3.15373	3.58598	3.10898	3.25659	2.42994	2.88594	3.8948	3.13815	3.21194	3.23243	2.83388
ENSMUSG00000004665	656.145	358.302	497.622	554.986	416.448	277.334	413.535	448.827	489.295	449.582	361.2	490.91	0.22983	0.20455	0.46185	Cnn2	chr10	+	79988584	79996062	2460	protein_coding	calponin_2	693	293	516	498	351	293	482	515	571	573	371	413	16.3296	7.83372	12.3518	13.5316	10.3641	6.09681	9.51015	10.7285	10.9288	10.578	7.73129	11.1485
ENSMUSG00000004667	583.24	498.932	711.716	682.031	454.415	691.915	724.973	850.592	515.003	655.935	799.313	885.54	-0.30015	0.070993	0.25552	Polr2e	chr10	-	80035949	80039795	2403	protein_coding	polymerase_(RNA)_II_(DNA_directed)_polypeptide_E	616	408	738	612	383	731	845	976	601	836	821	745	14.8595	11.1671	18.0849	17.0237	11.5773	15.5716	17.0678	20.8143	11.7758	15.7993	17.5147	20.5876
ENSMUSG00000004668	16.0959	0	3.85754	4.45772	0	0	0	1.74302	0	0	0.973585	1.18864	0.48978	0.063379	NA	Abca13	chr11	+	9191942	9684259	16011	protein_coding	ATP-binding_cassette_sub-family_A_(ABC1)_member_13	17	0	4	4	0	0	0	2	0	0	1	1	0.0615472	0	0.0147115	0.0166993	0	0	0	0.00640144	0	0	0.0032018	0.00414747
ENSMUSG00000004677	1179.74	1491.9	1473.58	1120	1169.85	1244.69	1371.01	1422.3	1586.14	1142.39	1146.88	1166.06	-0.011004	0.93654	0.97452	Myo9b	chr8	+	71272714	71360712	7297	protein_coding	myosin_IXb	1246	1220	1528	1005	986	1315	1598	1632	1851	1456	1178	981	9.89809	10.9964	12.3309	9.20614	9.81508	9.22468	10.6294	11.4615	11.9435	9.06154	8.27588	8.92744
ENSMUSG00000004698	38.8196	15.8973	20.2521	22.2886	27.2886	28.396	7.72161	25.2737	12.8536	14.123	1.94717	29.7161	0.34451	0.30908	0.57325	Hdac9	chr12	-	34371503	34528889	4422	protein_coding	histone_deacetylase_9	41	13	21	20	23	30	9	29	15	18	2	25	0.537456	0.193357	0.27965	0.30232	0.377807	0.347274	0.0987868	0.336082	0.159714	0.184858	0.0231859	0.375425
ENSMUSG00000004707	114.565	14.6745	71.3644	75.7812	42.7126	14.198	32.6023	76.6927	13.7105	18.0461	10.7094	43.9798	0.70444	0.03609	0.17174	Ly9	chr1	-	171588624	171607410	2488	protein_coding	lymphocyte_antigen_9	121	12	74	68	36	15	38	88	16	23	11	37	2.81911	0.317224	1.75144	1.8269	1.05103	0.308611	0.741325	1.81258	0.302788	0.41982	0.22665	0.987537
ENSMUSG00000004709	47.3409	46.4692	29.8959	12.2587	27.2886	21.7702	21.4489	51.419	26.5642	10.1999	3.89434	45.1685	0.21931	0.5157	0.74273	Cd244	chr1	+	171559193	171585318	3760	protein_coding	CD244_natural_killer_cell_receptor_2B4	50	38	31	11	23	23	25	59	31	13	4	38	0.770832	0.664708	0.485499	0.195551	0.444326	0.313119	0.322721	0.804137	0.388189	0.157015	0.0545362	0.671117
ENSMUSG00000004730	100.363	22.0117	32.7891	28.9752	72.3742	53.9523	30.8864	19.1732	17.1382	76.8919	41.8641	8.32051	0.34775	0.29693	0.56156	Emr1	chr17	+	57358686	57483529	3245	protein_coding	EGF-like_module_containing_mucin-like_hormone_receptor-like_sequence_1	106	18	34	26	61	57	36	22	20	98	43	7	1.89351	0.364832	0.616991	0.535568	1.36545	0.899146	0.538472	0.347435	0.290192	1.3715	0.679308	0.143247
ENSMUSG00000004748	91.8414	77.041	125.37	61.2936	84.2388	109.798	143.279	112.425	74.5511	135.738	49.6528	141.449	-0.26757	0.28209	0.54674	Mtfp1	chr11	-	4091480	4095445	1411	protein_coding	mitochondrial_fission_process_1	97	63	130	55	71	116	167	129	87	173	51	119	3.98494	2.93663	5.42539	2.6055	3.65504	4.20824	5.74467	4.6852	2.9031	5.56806	1.85292	5.60044
ENSMUSG00000004768	152.438	105.167	162.017	110.329	164.918	84.2413	123.546	156.871	119.11	157.707	136.302	120.053	0.10542	0.60105	0.80159	Rab23	chr1	+	33719887	33742564	4398	protein_coding	RAB23_member_RAS_oncogene_family	161	86	168	99	139	89	144	180	139	201	140	101	2.12201	1.28611	2.24941	1.50465	2.29573	1.03587	1.58921	2.09741	1.48809	2.07552	1.63187	1.52499
ENSMUSG00000004771	1368.15	1323.15	1518.91	1318.37	1764.27	2071.01	1495.42	2129.09	1509.87	2131	1795.29	2650.68	-0.40915	0.0098386	0.077588	Rab11a	chr9	-	64715299	64737758	2336	protein_coding	RAB11A_member_RAS_oncogene_family	1445	1082	1575	1183	1487	2188	1743	2443	1762	2716	1844	2230	35.8569	30.4642	39.7029	33.8507	46.238	47.9451	36.216	53.594	35.5142	52.801	40.467	63.392
ENSMUSG00000004788	376.834	478.143	386.718	395.622	310.853	360.629	392.944	422.681	377.04	325.614	464.4	413.648	-0.014495	0.92222	0.96861	Eif2b2	chr12	+	85219481	85226628	1605	protein_coding	eukaryotic_translation_initiation_factor_2B_subunit_2_beta	398	391	401	355	262	381	458	485	440	415	477	348	14.3743	16.0228	14.7124	14.7846	11.8573	12.1512	13.8505	15.4858	12.9076	11.7424	15.2355	14.3981
ENSMUSG00000004789	5411.07	6445.76	4890.39	5216.64	4997.38	6935.24	7972.99	6374.21	6542.5	6796.3	7139.3	7060.54	-0.36119	0.0014976	0.024421	Dlst	chr12	+	85110833	85134091	2767	protein_coding	dihydrolipoamide_S-succinyltransferase_(E2_component_of_2-oxo-glutarate_complex)	5715	5271	5071	4681	4212	7327	9293	7314	7635	8662	7333	5940	119.725	125.291	107.919	113.08	110.571	135.546	163.013	135.46	129.918	142.165	135.858	142.554
ENSMUSG00000004791	24.6173	23.2346	22.1808	37.8906	21.3563	77.6156	1.71591	13.9441	39.4178	14.9076	14.6038	29.7161	-0.047924	0.88959	0.95541	Pgf	chr12	-	85166639	85177296	1582	protein_coding	placental_growth_factor	26	19	23	34	18	82	2	16	46	19	15	25	0.952674	0.789919	0.856123	1.43658	0.82647	2.65324	0.0613619	0.518298	1.36905	0.545422	0.486069	1.04939
ENSMUSG00000004798	812.371	520.944	746.433	579.503	893.406	708.952	672.638	714.636	863.765	818.349	902.513	663.263	-0.097752	0.54018	0.76103	Ulk2	chr11	-	61775649	61855073	5743	protein_coding	unc-51_like_kinase_2	858	426	774	520	753	749	784	820	1008	1043	927	558	8.66016	4.87872	7.93628	6.0523	9.52396	6.67595	6.62602	7.31713	8.26402	8.24766	8.27473	6.45205
ENSMUSG00000004814	1.89364	0	2.89315	10.0299	8.30523	0	0	0.871508	4.28455	0	2.92075	3.56593	0.33877	0.24731	NA	Ccl24	chr5	-	135569937	135573043	1289	protein_coding	chemokine_(C-C_motif)_ligand_24	2	0	3	9	7	0	0	1	5	0	3	3	0.0899404	0	0.137051	0.466708	0.394463	0	0	0.0397569	0.182636	0	0.119311	0.154551
ENSMUSG00000004815	1554.68	2816.28	1810.15	2232.2	1097.48	2294.39	2277.02	2394.03	1856.07	1886.99	1795.29	1975.53	-0.11198	0.54465	0.76419	Dgkq	chr5	-	108646693	108669672	5345	protein_coding	diacylglycerol_kinase_theta	1642	2303	1877	2003	925	2424	2654	2747	2166	2405	1844	1662	17.8075	28.3388	20.6791	25.0489	12.5706	23.2143	24.1006	26.3376	19.0801	20.434	17.6859	20.6484
ENSMUSG00000004837	229.13	105.167	121.512	209.513	48.6449	115.477	65.2047	115.911	131.964	69.0458	104.174	114.11	0.39692	0.14163	0.37799	Grap	chr11	+	61653265	61672784	1662	protein_coding	GRB2-related_adaptor_protein	242	86	126	188	41	122	76	133	154	88	107	96	8.44038	3.40332	4.46431	7.56106	1.7919	3.7575	2.21951	4.10097	4.36274	2.40457	3.30039	3.83568
ENSMUSG00000004842	8.52137	3.66862	3.85754	0	0	17.9841	13.7273	0.871508	9.426	4.70767	0.973585	7.13186	-0.4036	0.22248	NA	Pou1f1	chr16	+	65520511	65535005	2240	protein_coding	POU_domain_class_1_transcription_factor_1	9	3	4	0	0	19	16	1	11	6	1	6	0.232901	0.0880863	0.105154	0	0	0.434186	0.346695	0.022878	0.231214	0.121643	0.0228857	0.177871
ENSMUSG00000004843	3817.57	4623.68	3722.52	4124.5	2957.85	4688.17	4103.61	4042.05	4322.25	5721.38	4995.46	3995.03	-0.23185	0.10165	0.31282	Chmp2b	chr16	-	65539133	65562697	1838	protein_coding	charged_multivesicular_body_protein_2B	4032	3781	3860	3701	2493	4953	4783	4638	5044	7292	5131	3361	127.161	135.3	123.668	134.595	98.5231	137.941	126.308	129.316	129.211	180.172	143.11	121.43
ENSMUSG00000004846	346.536	250.689	359.715	336.558	631.198	305.73	175.023	359.061	308.487	453.505	349.517	394.63	0.1773	0.42344	0.67274	Plod3	chr5	+	136987019	136996648	3280	protein_coding	procollagen-lysine_2-oxoglutarate_5-dioxygenase_3	366	205	373	302	532	323	204	412	360	578	359	332	6.46822	4.1107	6.69653	6.15445	11.7815	5.04079	3.01878	6.43709	5.16771	8.00275	5.61091	6.7215
ENSMUSG00000004849	901.372	1183.74	1015.5	1140.06	1133.07	1232.38	1462.82	1272.4	1152.54	1396.61	1225.74	1903.02	-0.34175	0.020529	0.1209	Ap1s1	chr5	-	137034993	137046135	1353	protein_coding	adaptor_protein_complex_AP-1_sigma_1	952	968	1053	1023	955	1302	1705	1460	1345	1780	1259	1601	40.7865	47.0558	45.8295	50.5398	51.2704	49.2587	61.1649	55.2995	46.8052	59.7458	47.7025	78.5771
ENSMUSG00000004864	4359.15	6866.43	4551.89	5443.99	5347.38	6089.04	4821.71	5958.5	4622.17	4877.93	6293.25	6057.33	-0.055384	0.70208	0.864	Mapk13	chr17	+	28769307	28778698	1392	protein_coding	mitogen-activated_protein_kinase_13	4604	5615	4720	4885	4507	6433	5620	6837	5394	6217	6464	5096	191.723	265.305	199.672	234.575	235.185	236.562	195.962	251.705	182.449	202.827	238.054	243.104
ENSMUSG00000004865	1488.4	1638.65	1657.78	1160.12	1466.47	1717.96	1962.15	1620.13	1881.77	1619.44	1599.6	1664.1	-0.21032	0.095284	0.30118	Srpk1	chr17	-	28587648	28622521	4956	protein_coding	serine/arginine-rich_protein_specific_kinase_1	1572	1340	1719	1041	1236	1815	2287	1859	2196	2064	1643	1400	18.3865	17.7832	20.4249	14.0403	18.1154	18.7463	22.3981	19.2227	20.8627	18.9131	16.9949	18.7585
ENSMUSG00000004880	667.507	335.067	389.611	441.314	858.998	425.939	494.183	483.687	414.744	478.613	361.2	502.796	0.23067	0.2538	0.51784	Lbr	chr1	-	181815316	181842401	3551	protein_coding	lamin_B_receptor	705	274	404	396	724	450	576	555	484	610	371	423	11.5084	5.07499	6.69955	7.45419	14.8098	6.48682	7.87313	8.00955	6.41748	7.80125	5.35595	7.91028
ENSMUSG00000004891	74.7987	100.276	105.118	104.756	227.801	53.9523	142.421	123.754	153.387	193.014	156.747	83.2051	-0.068442	0.79921	0.91534	Nes	chr3	+	87971078	87980451	6126	protein_coding	nestin	79	82	109	94	192	57	166	142	179	246	161	70	0.747528	0.880384	1.04777	1.02567	2.27659	0.476286	1.31524	1.18789	1.37577	1.82366	1.34729	0.758793
ENSMUSG00000004892	3.78728	0	6.75069	0	2.37292	3.78613	7.72161	0.871508	5.99837	7.0615	12.6566	0	-0.29664	0.35251	NA	Bcan	chr3	-	87987531	88000356	3267	protein_coding	brevican	4	0	7	0	2	4	9	1	7	9	13	0	0.0709722	0	0.126172	0	0.0444674	0.062673	0.133711	0.0156862	0.100883	0.125106	0.203989	0
ENSMUSG00000004895	930.723	1065.12	972.099	976.24	844.761	1109.34	1139.37	922.055	1587.85	1241.25	1597.65	1019.86	-0.34283	0.029908	0.15304	Prcc	chr3	-	87858900	87885608	2102	protein_coding	papillary_renal_cell_carcinoma_(translocation-associated)	983	871	1008	876	712	1172	1328	1058	1853	1582	1641	858	27.1081	27.2534	28.2386	27.8566	24.6042	28.5407	30.6648	25.794	41.5061	34.179	40.0211	27.1055
ENSMUSG00000004896	227.237	249.466	284.493	197.254	160.172	181.734	125.262	255.352	151.673	171.045	168.43	246.049	0.2465	0.22555	0.4858	Rrnad1	chr3	-	87922601	87930717	3565	protein_coding	ribosomal_RNA_adenine_dimethylase_domain_containing_1	240	204	295	177	135	192	146	293	177	218	173	207	3.90238	3.76362	4.87278	3.31871	2.75065	2.75684	1.98778	4.21186	2.33767	2.77704	2.48771	3.85579
ENSMUSG00000004897	2063.12	2127.8	1975.06	2380.42	2287.5	2722.23	2820.1	2578.79	3033.46	3415.41	2759.14	2773.11	-0.39559	0.00052013	0.012883	Hdgf	chr3	+	87906321	87916132	2245	protein_coding	hepatoma-derived_growth_factor	2179	1740	2048	2136	1928	2876	3287	2959	3540	4353	2834	2333	56.2624	50.9763	53.719	63.5976	62.381	65.5756	71.0655	67.5452	74.2432	88.0557	64.7137	69.0082
ENSMUSG00000004902	3.78728	7.33724	12.537	8.91544	5.93231	0	10.2955	7.84357	3.42764	3.92306	11.683	0	0.21047	0.53852	NA	Slc25a18	chr6	+	120773768	120793982	1367	protein_coding	solute_carrier_family_25_(mitochondrial_carrier)_member_18	4	6	13	8	5	0	12	9	4	5	12	0	0.169617	0.288681	0.560002	0.391181	0.265682	0	0.426077	0.337396	0.137772	0.166107	0.450014	0
ENSMUSG00000004929	204.513	160.196	245.918	164.936	357.125	242.312	352.62	253.609	284.494	608.858	348.543	348.273	-0.54509	0.017654	0.10974	Thop1	chr10	+	81070035	81082559	2832	protein_coding	thimet_oligopeptidase_1	216	131	255	148	301	256	411	291	332	776	358	293	4.42118	3.04238	5.30227	3.49321	7.72031	4.62718	7.04407	5.26582	5.51969	12.4438	6.48041	6.87031
ENSMUSG00000004931	746.093	847.451	769.579	532.697	550.518	1064.85	1029.55	1075.44	993.158	1231.84	1724.22	961.613	-0.69421	6.9673e-05	0.0032461	Apba3	chr10	+	81268172	81273246	2106	protein_coding	amyloid_beta_(A4)_precursor_protein-binding_family_A_member_3	788	693	798	478	464	1125	1200	1234	1159	1570	1771	809	21.6893	21.6426	22.3131	15.1714	16.0037	27.3441	27.6566	30.0277	25.9116	33.8553	43.1095	25.5089
ENSMUSG00000004933	133.501	138.185	97.4028	177.194	77.12	105.065	49.7615	113.296	89.9755	92.5841	91.5169	134.317	0.32087	0.17739	0.42634	Matk	chr10	+	81252935	81263365	2983	protein_coding	megakaryocyte-associated_tyrosine_kinase	141	113	101	159	65	111	58	130	105	118	94	113	2.73995	2.4915	1.99381	3.56287	1.58278	1.90476	0.943735	2.23335	1.65732	1.79644	1.61543	2.51552
ENSMUSG00000004934	478.144	540.51	557.414	393.394	411.702	616.192	664.916	614.413	762.649	619.058	783.736	564.606	-0.45086	0.002027	0.029838	Pias4	chr10	-	81153266	81167923	2571	protein_coding	protein_inhibitor_of_activated_STAT_4	505	442	578	353	347	651	775	705	890	789	805	475	11.3859	11.3072	13.2385	9.17759	9.80367	12.9613	14.631	14.0525	16.2989	13.9367	16.0512	12.2686
ENSMUSG00000004936	1860.5	1430.76	1691.53	1586.95	1582.74	2010.43	2355.09	2332.16	2155.13	2316.96	2253.85	2057.54	-0.42818	0.000114	0.0044974	Map2k1	chr9	-	64185770	64253631	2436	protein_coding	mitogen-activated_protein_kinase_kinase_1	1965	1170	1754	1424	1334	2124	2745	2676	2515	2953	2315	1731	46.7587	31.5896	42.4001	39.0741	39.7777	44.6321	54.6941	56.2956	48.6105	55.0518	48.7177	47.187
ENSMUSG00000004937	1547.1	2056.87	1685.74	1706.19	1341.89	2362.54	1799.99	1868.51	1983.75	2016.45	2322	2113.41	-0.29778	0.026283	0.14171	Sgta	chr10	-	81044075	81060178	1969	protein_coding	small_glutamine-rich_tetratricopeptide_repeat_(TPR)-containing_alpha	1634	1682	1748	1531	1131	2496	2098	2144	2315	2570	2385	1778	48.1043	56.1844	52.277	51.9739	41.7233	64.8886	51.7172	55.8014	55.3573	59.2751	62.0949	59.9637
ENSMUSG00000004939	23.6705	9.78298	52.0767	14.4876	15.424	0	6.00569	2.61452	5.14146	6.27689	25.3132	1.18864	0.82405	0.018121	0.11153	Nmrk2	chr10	-	81198170	81202037	1840	protein_coding	nicotinamide_riboside_kinase_2	25	8	54	13	13	0	7	3	6	8	26	1	0.787589	0.285961	1.72819	0.47226	0.5132	0	0.184653	0.0835544	0.153533	0.19745	0.724383	0.0360898
ENSMUSG00000004945	451.633	472.029	464.833	579.503	322.718	579.278	508.768	403.508	421.599	488.028	599.728	612.152	-0.16047	0.33884	0.6002	Tmem242	chr17	-	5410870	5440259	948	protein_coding	transmembrane_protein_242	477	386	482	520	272	612	593	463	492	622	616	515	29.1667	26.7802	29.9401	36.6649	20.8412	33.0455	30.3614	25.0287	24.4358	29.7966	33.3108	36.0746
ENSMUSG00000004947	153.385	217.671	163.945	201.712	183.902	130.621	122.688	164.715	203.944	197.722	225.872	238.917	0.0045436	0.98161	0.99253	Dtx2	chr5	+	135994800	136032872	5420	protein_coding	deltex_2_homolog_(Drosophila)	162	178	170	181	155	138	143	189	238	252	232	201	1.73258	2.16001	1.84699	2.23221	2.07727	1.30332	1.2806	1.78702	2.06751	2.11148	2.19433	2.46263
ENSMUSG00000004951	576.613	952.618	600.811	979.583	2135.63	2690.04	2572.15	2823.69	4665.01	3580.18	1482.77	2750.52	-1.2534	7.3456e-07	0.00011683	Hspb1	chr5	+	135887919	135889563	930	protein_coding	heat_shock_protein_1	609	779	623	879	1800	2842	2998	3240	5444	4563	1523	2314	37.9587	55.0922	39.4475	63.1774	140.589	156.427	156.467	178.537	275.616	222.819	83.9518	165.228
ENSMUSG00000004952	224.396	229.9	300.888	195.025	123.392	160.91	265.108	308.514	198.803	338.167	295.97	347.084	-0.30914	0.15774	0.39934	Rasa4	chr5	+	136083916	136111860	3967	protein_coding	RAS_p21_protein_activator_4	237	188	312	175	104	170	309	354	232	431	304	292	3.46309	3.11696	4.63134	2.94871	1.90429	2.1936	3.78069	4.57306	2.75356	4.93401	3.92848	4.88791
ENSMUSG00000004961	53.0219	79.4867	96.4384	76.8956	35.5939	112.637	32.6023	95.8659	116.54	72.9688	90.5434	95.0915	-0.29841	0.26758	0.53168	Syt5	chr7	-	4539768	4546567	1747	protein_coding	synaptotagmin_V	56	65	100	69	30	119	38	110	136	93	93	80	1.85812	2.44712	3.37071	2.64005	1.24735	3.48677	1.05576	3.22675	3.66535	2.41755	2.729	3.04088
ENSMUSG00000004980	4954.7	3700.41	4918.36	4492.26	4386.35	4805.54	3668.62	6302.75	3967.49	4080.76	3376.39	5799.39	-0.024158	0.88387	0.95285	Hnrnpa2b1	chr6	-	51460434	51469894	4086	protein_coding	heterogeneous_nuclear_ribonucleoprotein_A2/B1	5233	3026	5100	4031	3697	5077	4276	7232	4630	5201	3468	4879	74.2386	48.7086	73.4998	65.9433	65.7222	63.6032	50.7943	90.7039	53.3522	57.8061	43.5105	79.293
ENSMUSG00000004988	0.946819	14.6745	0	3.34329	1.18646	0	6.00569	0	14.5675	0	0	7.13186	0.0029287	0.9914	NA	Fxyd4	chr6	-	117933729	117937335	1199	protein_coding	FXYD_domain-containing_ion_transport_regulator_4	1	12	0	3	1	0	7	0	17	0	0	6	0.0483458	0.65826	0	0.167247	0.0605818	0	0.28337	0	0.667574	0	0	0.332303
ENSMUSG00000004994	166.64	141.853	163.945	151.562	86.6117	121.156	205.052	132.469	107.971	113.769	139.223	194.938	-0.021842	0.91962	0.96747	Ccdc130	chr8	-	84257795	84270380	2119	protein_coding	coiled-coil_domain_containing_130	176	116	170	136	73	128	239	152	126	145	143	164	4.81459	3.6005	4.72425	4.29007	2.50238	3.09207	5.47447	3.67603	2.79968	3.10758	3.45954	5.13943
ENSMUSG00000004996	195.991	249.466	218.915	228.458	226.614	179.841	354.336	258.838	277.639	341.306	333.939	369.668	-0.40169	0.027118	0.14435	Mri1	chr8	-	84249906	84257326	2819	protein_coding	methylthioribose-1-phosphate_isomerase_homolog_(S._cerevisiae)	207	204	227	205	191	190	413	297	324	435	343	311	4.2565	4.7596	4.74182	4.86088	4.92152	3.45007	7.11099	5.39917	5.41152	7.00776	6.23752	7.32601
ENSMUSG00000005034	969.542	1050.45	906.521	1164.58	728.488	564.133	642.609	512.447	698.381	479.397	841.177	452.873	0.64156	0.00022669	0.0074063	Prkacb	chr3	-	146729579	146812960	4342	protein_coding	protein_kinase_cAMP_dependent_catalytic_beta	1024	859	940	1045	614	596	749	588	815	611	864	381	13.6706	13.0118	12.7483	16.0873	10.2716	7.02629	8.37274	6.9399	8.83766	6.39053	10.2009	5.8269
ENSMUSG00000005043	125.927	63.5894	116.69	114.786	136.443	62.4711	78.074	82.7933	137.105	120.83	112.936	74.8846	0.19297	0.41032	0.66276	Sgsh	chr11	-	119343425	119355536	4357	protein_coding	N-sulfoglucosamine_sulfohydrolase_(sulfamidase)	133	52	121	103	115	66	91	95	160	154	116	63	1.76946	0.784967	1.63536	1.58018	1.91722	0.775401	1.01375	1.11738	1.72903	1.60516	1.36485	0.960186
ENSMUSG00000005045	164.746	193.214	192.877	229.572	142.375	118.316	127.835	122.883	141.39	174.184	169.404	66.5641	0.43549	0.041449	0.18723	Chd5	chr4	+	152338651	152390194	9486	protein_coding	chromodomain_helicase_DNA_binding_protein_5	174	158	200	206	120	125	149	141	165	222	174	56	1.06327	1.09549	1.24154	1.45158	0.918881	0.674523	0.762392	0.761731	0.818974	1.06281	0.940327	0.392019
ENSMUSG00000005054	474.356	529.504	527.518	632.996	271.7	601.994	350.904	578.681	216.798	329.537	370.936	632.358	0.12869	0.58191	0.78863	Cstb	chr10	+	78425670	78427619	599	protein_coding	cystatin_B	501	433	547	568	229	636	409	664	253	420	381	532	48.4829	47.5441	53.7743	63.3837	27.7696	54.3501	33.1415	56.8077	19.8867	31.8425	32.607	58.9776
ENSMUSG00000005057	35.9791	14.6745	15.4301	22.2886	39.1532	27.4494	35.1762	31.3743	25.7073	33.7383	25.3132	29.7161	-0.17552	0.5424	0.76263	Sh2b2	chr5	-	136218149	136244903	2848	protein_coding	SH2B_adaptor_protein_2	38	12	16	20	33	29	41	36	30	43	26	25	0.77343	0.277126	0.330822	0.469403	0.841657	0.521228	0.698746	0.647781	0.495965	0.685668	0.468001	0.582911
ENSMUSG00000005069	1048.13	1183.74	1175.58	1286.05	768.827	1302.43	1297.23	1152.13	1222.81	1136.9	992.083	1114.95	-0.099343	0.48949	0.72183	Pex5	chr6	-	124396816	124415067	3148	protein_coding	peroxisomal_biogenesis_factor_5	1107	968	1219	1154	648	1376	1512	1322	1427	1449	1019	938	20.384	20.2244	22.8026	24.5034	14.9521	22.3745	23.3127	21.521	21.3432	20.9035	16.5941	19.7866
ENSMUSG00000005078	240.492	206.665	220.844	211.742	295.429	291.532	260.819	222.235	198.803	237.737	226.845	208.013	-0.0013535	0.9933	0.99704	Jkamp	chr12	+	72085589	72101461	1874	protein_coding	JNK1/MAPK8-associated_membrane_protein	254	169	229	190	249	308	304	255	232	303	233	175	7.85673	5.93134	7.19582	6.77704	9.65142	8.413	7.87371	6.97327	5.82892	7.34274	6.37381	6.20113
ENSMUSG00000005087	373.993	262.918	307.639	287.523	879.168	154.285	323.45	334.659	203.944	383.675	171.351	306.67	0.54599	0.035801	0.1707	Cd44	chr2	-	102811141	102901665	5614	protein_coding	CD44_antigen	395	215	319	258	741	163	377	384	238	489	176	258	4.07852	2.51884	3.34605	3.07187	9.58754	1.48623	3.25945	3.5053	1.99606	3.95568	1.60714	3.05175
ENSMUSG00000005089	35.9791	3.66862	18.3233	21.1742	3.55939	3.78613	6.86365	3.48603	3.42764	10.1999	2.92075	3.56593	0.88533	0.01146	NA	Slc1a2	chr2	+	102658659	102790784	11595	protein_coding	solute_carrier_family_1_(glial_high_affinity_glutamate_transporter)_member_2	38	3	19	19	3	4	8	4	4	13	3	3	0.189972	0.0170171	0.0964934	0.109531	0.0187937	0.0176587	0.0334884	0.0176789	0.0162427	0.0509164	0.0132637	0.0171812
ENSMUSG00000005102	140.129	141.853	139.836	187.224	125.765	115.477	90.9434	113.296	71.9804	91.0149	92.4905	109.355	0.54348	0.0038581	0.04427	Eif2ak4	chr2	+	118388618	118475234	5298	protein_coding	eukaryotic_translation_initiation_factor_2_alpha_kinase_4	148	116	145	168	106	122	106	130	84	116	95	92	1.6193	1.44006	1.61165	2.1196	1.4533	1.17874	0.971112	1.25747	0.746512	0.994331	0.919231	1.15313
ENSMUSG00000005103	4137.6	3898.52	4002.19	4381.94	5120.77	5648.9	5890.73	5024.24	4179.15	5055.25	3917.7	5222.9	-0.20408	0.13222	0.3641	Wdr1	chr5	-	38526814	38561666	2948	protein_coding	WD_repeat_domain_1	4370	3188	4150	3932	4316	5968	6866	5765	4877	6443	4024	4394	85.9274	71.1256	82.8963	89.1543	106.345	103.627	113.045	100.216	77.8924	99.2535	69.9751	98.9771
ENSMUSG00000005107	1374.78	1757.27	1149.55	1216.96	990.696	2095.62	2196.37	1730.81	1617.84	1548.04	1430.2	1829.32	-0.42895	0.0078002	0.0681	Slc2a9	chr5	-	38349273	38503143	3602	protein_coding	solute_carrier_family_2_(facilitated_glucose_transporter)_member_9	1452	1437	1192	1092	835	2214	2560	1986	1888	1973	1469	1539	23.3669	26.2391	19.4871	20.2645	16.8385	31.4633	34.4962	28.2554	24.679	24.8753	20.907	28.3725
ENSMUSG00000005124	35.9791	85.6011	32.7891	75.7812	176.783	32.1821	88.3695	41.8324	39.4178	51.7843	22.3924	51.1117	0.58277	0.060614	0.23434	Wisp1	chr15	+	66891320	66923201	5097	protein_coding	WNT1_inducible_signaling_pathway_protein_1	38	70	34	68	149	34	103	48	46	66	23	43	0.432162	0.903272	0.392807	0.891765	2.12341	0.341456	0.980839	0.482606	0.424925	0.58805	0.231327	0.560217
ENSMUSG00000005125	6465.83	11427.7	5168.13	5644.58	1503.25	9772.94	5828.96	8716.82	7648.77	4158.44	9108.86	6268.91	-0.23524	0.37342	0.63166	Ndrg1	chr15	-	66929321	66969640	4049	protein_coding	N-myc_downstream_regulated_gene_1	6829	9345	5359	5065	1267	10325	6794	10002	8926	5300	9356	5274	97.7658	151.798	77.9382	83.6157	22.7295	130.531	81.4429	126.592	103.796	59.4447	118.456	86.4957
ENSMUSG00000005131	0	1.22287	3.85754	3.34329	5.93231	0	0	0	0	8.63072	8.76226	3.56593	-0.011778	0.96546	NA	4930550C14Rik	chr9	+	53405286	53432803	1237	protein_coding	RIKEN_cDNA_4930550C14_gene	0	1	4	3	5	0	0	0	0	11	9	3	0	0.0531699	0.190417	0.162109	0.293604	0	0	0	0	0.403839	0.37298	0.161047
ENSMUSG00000005142	1870.91	1813.52	1851.62	2001.52	1490.2	2074.8	2327.64	1826.68	2013.74	1905.04	1794.32	1797.23	-0.11667	0.33899	0.6002	Man2b1	chr8	+	85083269	85098739	4325	protein_coding	mannosidase_2_alpha_B1	1976	1483	1920	1796	1256	2192	2713	2096	2350	2428	1843	1512	26.4837	22.5523	26.1415	27.7572	21.0943	25.9432	30.4466	24.8354	25.583	25.4946	21.845	23.215
ENSMUSG00000005148	2305.5	1921.13	1931.66	1450.99	2803.61	2522.51	3012.28	2545.67	2936.63	2462.11	2006.56	2038.52	-0.24995	0.131	0.36241	Klf5	chr14	+	99298691	99313405	1721	protein_coding	Kruppel-like_factor_5	2435	1571	2003	1302	2363	2665	3511	2921	3427	3138	2061	1715	82.0154	60.0386	68.5354	50.5692	99.7342	79.2659	99.0205	86.9794	93.7568	82.8051	61.3918	66.1737
ENSMUSG00000005150	211.141	193.214	209.271	242.946	137.63	212.97	144.137	242.279	143.961	204.784	235.607	249.615	-0.036473	0.85192	0.93809	Wdr83	chr8	-	85075035	85081306	2707	protein_coding	WD_repeat_domain_containing_83	223	158	217	218	116	225	168	278	168	261	242	210	4.77523	3.83888	4.72048	5.383	3.11266	4.25465	3.01229	5.26287	2.92207	4.37862	4.5829	5.15149
ENSMUSG00000005161	1314.18	1291.35	1261.41	1427.58	1163.92	1292.96	1067.3	1236.67	982.875	1160.44	1540.21	1547.61	0.03361	0.81377	0.92045	Prdx2	chr8	+	84969587	84974834	1612	protein_coding	peroxiredoxin_2	1388	1056	1308	1281	981	1366	1244	1419	1147	1479	1582	1302	49.9117	43.0858	47.7812	53.1178	44.2044	43.3766	37.4568	45.1111	33.5018	41.6666	50.31	53.635
ENSMUSG00000005198	2948.39	2215.85	2396.49	2154.19	2533.1	2356.86	3056.04	2492.51	2874.07	2163.96	1828.39	2080.13	0.023823	0.87363	0.94854	Polr2a	chr11	-	69733997	69758637	6740	protein_coding	polymerase_(RNA)_II_(DNA_directed)_polypeptide_A	3114	1812	2485	1933	2135	2490	3562	2860	3354	2758	1878	1750	26.7816	17.6821	21.7111	19.1703	23.0091	18.9108	25.6513	21.7456	23.43	18.5832	14.284	17.2417
ENSMUSG00000005204	784.913	907.371	761.864	929.434	679.843	808.338	940.32	894.167	889.472	746.95	966.769	908.124	-0.10942	0.39637	0.6503	Senp3	chr11	-	69673115	69682084	2313	protein_coding	SUMO/sentrin_specific_peptidase_3	829	742	790	834	573	854	1096	1026	1038	952	993	764	20.7757	21.0991	20.1125	24.1016	17.9945	18.8996	22.9991	22.732	21.1296	18.6916	22.0083	21.9341
ENSMUSG00000005220	2.84046	0	0	0	4.74585	0	0	2.61452	2.57073	0	0	5.94322	-0.0056304	0.97977	NA	Corin	chr5	-	72300025	72504473	4862	protein_coding	corin	3	0	0	0	4	0	0	3	3	0	0	5	0.0357671	0	0	0	0.0597594	0	0	0.0316208	0.029052	0	0	0.06829
ENSMUSG00000005225	467.729	1200.86	624.921	669.772	424.753	1055.38	1153.09	706.793	1186.82	983.902	786.656	689.413	-0.4179	0.055449	0.22252	Plekha8	chr6	+	54595111	54645839	6739	protein_coding	pleckstrin_homology_domain_containing_family_A_(phosphoinositide_binding_specific)_member_8	494	982	648	601	358	1115	1344	811	1385	1254	808	580	4.24922	9.5841	5.66232	5.96122	3.85877	8.46933	9.68008	6.16725	9.67662	8.45059	6.14651	5.71524
ENSMUSG00000005233	55.8623	58.6979	69.4357	83.5822	68.8148	50.1662	10.2955	72.3352	67.6958	19.6153	36.9962	51.1117	0.46281	0.12531	0.35367	Spc25	chr2	-	69193895	69206194	1869	protein_coding	SPC25_NDC80_kinetochore_complex_component_homolog_(S._cerevisiae)	59	48	72	75	58	53	12	83	79	25	38	43	1.82987	1.68915	2.26849	2.6823	2.25414	1.45156	0.311636	2.2758	1.99016	0.607457	1.04229	1.52778
ENSMUSG00000005237	146.757	114.95	125.37	117.015	110.341	187.413	137.273	87.1508	78.8357	83.9534	108.068	101.035	0.1209	0.58751	0.79264	Dnah2	chr11	-	69420809	69549110	13704	protein_coding	dynein_axonemal_heavy_chain_2	155	94	130	105	93	198	160	100	92	107	111	85	0.655635	0.451145	0.558612	0.512151	0.492943	0.739584	0.566693	0.373954	0.316089	0.354586	0.41523	0.411883
ENSMUSG00000005251	389.143	458.577	394.433	247.403	265.767	651.214	489.893	586.525	614.404	542.166	451.743	457.628	-0.58384	0.00091635	0.018498	Ripk4	chr16	-	97741933	97763737	3743	protein_coding	receptor-interacting_serine-threonine_kinase_4	411	375	409	222	224	688	571	673	717	691	464	385	6.36502	6.58941	6.43455	3.96451	4.347	9.40889	7.40443	9.21427	9.01922	8.38385	6.35494	6.83035
ENSMUSG00000005262	606.911	907.371	667.354	931.663	691.707	678.663	791.894	692.849	554.42	524.12	606.543	657.32	0.22832	0.14485	0.38186	Ufd1l	chr16	+	18811779	18835261	2078	protein_coding	ubiquitin_fusion_degradation_1_like	641	742	692	836	583	717	923	795	647	668	623	553	17.8809	23.4852	19.6099	26.8916	20.3791	17.6621	21.5591	19.6059	14.6598	14.5988	15.3693	17.6718
ENSMUSG00000005267	52.075	47.692	49.1836	37.8906	30.848	36.9147	28.3126	34.8603	26.5642	43.1536	17.5245	5.94322	0.48909	0.10619	0.32118	Zfp287	chr11	-	62700356	62731905	3391	protein_coding	zinc_finger_protein_287	55	39	51	34	26	39	33	40	31	55	18	5	0.940183	0.756436	0.88564	0.670204	0.556938	0.588717	0.472347	0.604502	0.430431	0.73658	0.272118	0.0979139
ENSMUSG00000005268	2328.23	1846.54	2145.75	2014.89	2022.92	2008.54	1396.75	2083.78	2754.11	1872.87	2823.4	1746.12	-0.016981	0.91924	0.96747	Prlr	chr15	+	10177238	10349180	9900	protein_coding	prolactin_receptor	2459	1510	2225	1808	1705	2122	1628	2391	3214	2387	2900	1469	14.398	10.0318	13.2346	12.2073	12.5098	10.9719	7.98168	12.3769	15.2855	10.9497	15.0167	9.85346
ENSMUSG00000005299	2267.63	2812.61	2429.28	2530.87	2694.45	2885.03	3132.4	2549.16	3377.08	2932.09	3550.66	3170.11	-0.26836	0.0253	0.1387	Letm1	chr5	-	33739673	33782817	5272	protein_coding	leucine_zipper-EF-hand_containing_transmembrane_protein_1	2395	2300	2519	2271	2271	3048	3651	2925	3941	3737	3647	2667	26.3334	28.6938	28.1363	28.7937	31.2898	29.5944	33.6133	28.4326	35.1966	32.1909	35.4628	33.5931
ENSMUSG00000005312	2998.58	3474.18	3088.92	3192.84	3529.72	3247.55	3406.09	3164.45	3659	3493.09	3965.41	3110.68	-0.075179	0.49591	0.72736	Ubqln1	chr13	-	58176156	58215653	3686	protein_coding	ubiquilin_1	3167	2841	3203	2865	2975	3431	3970	3631	4270	4452	4073	2617	49.8047	50.6934	51.1701	51.9548	58.6264	47.647	52.277	50.482	54.5434	54.8511	56.6464	47.1466
ENSMUSG00000005320	63.4369	58.6979	59.7918	69.0946	180.342	62.4711	89.2275	109.81	95.9738	64.3381	31.1547	169.976	-0.03402	0.90877	0.96373	Fgfr4	chr13	+	55152640	55168759	3324	protein_coding	fibroblast_growth_factor_receptor_4	67	48	62	62	152	66	104	126	112	82	32	143	1.1684	0.949764	1.09836	1.24677	3.32157	1.01637	1.51861	1.94256	1.58645	1.12031	0.493517	2.85678
ENSMUSG00000005338	183.683	191.991	179.375	196.14	271.7	138.194	124.404	99.3519	149.102	105.923	116.83	92.7142	0.73089	7.5089e-05	0.0033908	Cadm3	chr1	-	173334254	173367695	4159	protein_coding	cell_adhesion_molecule_3	194	157	186	176	229	146	145	114	174	135	120	78	2.7039	2.48282	2.63353	2.82865	3.99952	1.79694	1.69221	1.40469	1.96984	1.47411	1.47913	1.2454
ENSMUSG00000005354	1262.11	1183.74	1539.16	1514.51	1347.82	1559.88	1504	1514.68	1107.98	1741.05	1629.78	2014.75	-0.19762	0.18373	0.43419	Txn2	chr15	-	77915047	77929006	2049	protein_coding	thioredoxin_2	1333	968	1596	1359	1136	1648	1753	1738	1293	2219	1674	1695	37.7108	31.072	45.8676	44.3337	40.2715	41.1704	41.5255	43.4684	29.7116	49.1814	41.8819	54.9326
ENSMUSG00000005355	2.84046	0	0	0	0	0	0	0	0	0	0	0	0.092026	0.53382	NA	Casp14	chr10	-	78711997	78718293	2329	protein_coding	caspase_14	3	0	0	0	0	0	0	0	0	0	0	0	0.0746671	0	0	0	0	0	0	0	0	0	0	0
ENSMUSG00000005357	0	3.66862	3.85754	0	0	0	0.857956	0	2.57073	0	0	0	0.12206	0.51047	NA	Slc1a6	chr10	+	78780496	78814825	2089	protein_coding	solute_carrier_family_1_(high_affinity_aspartate/glutamate_transporter)_member_6	0	3	4	0	0	0	1	0	3	0	0	0	0	0.0944535	0.112755	0	0	0	0.0232347	0	0.0676164	0	0	0
ENSMUSG00000005360	19.8832	33.0176	16.3945	16.7164	78.3065	30.289	7.72161	55.7765	5.14146	42.369	79.8339	19.0183	-0.038307	0.91181	0.96489	Slc1a3	chr15	-	8634124	8710764	4435	protein_coding	solute_carrier_family_1_(glial_high_affinity_glutamate_transporter)_member_3	21	27	17	15	66	32	9	64	6	54	82	16	0.274475	0.400411	0.22572	0.226076	1.08096	0.36934	0.0984973	0.739524	0.0636982	0.552949	0.947836	0.239568
ENSMUSG00000005362	919.361	858.457	682.784	790.13	669.164	880.275	352.62	704.178	770.361	345.229	631.856	533.701	0.34241	0.10123	0.31241	Crbn	chr6	-	106778249	106800074	2784	protein_coding	cereblon	971	702	708	709	564	930	411	808	899	440	649	449	20.2175	16.5845	14.9754	17.0229	14.7154	17.0995	7.16552	14.8733	15.2041	7.17742	11.9506	10.7097
ENSMUSG00000005364	0.946819	0	1.92877	0	10.6782	0	0.857956	2.61452	0	0	0	0	0.25909	0.24094	NA	Il5ra	chr6	-	106711975	106745109	1704	protein_coding	interleukin_5_receptor_alpha	1	0	2	0	9	0	1	3	0	0	0	0	0.0340179	0	0.0691154	0	0.383649	0	0.0284843	0.0902231	0	0	0	0
ENSMUSG00000005370	441.218	317.947	324.997	334.329	486.449	326.554	444.421	402.637	389.894	425.259	318.362	338.763	0.0099071	0.95133	0.98053	Msh6	chr17	+	87975050	87990883	4254	protein_coding	mutS_homolog_6_(E._coli)	466	260	337	300	410	345	518	462	455	542	327	285	6.34989	4.01986	4.66495	4.71389	7.0008	4.15137	5.91027	5.56558	5.03597	5.78611	3.94061	4.44887
ENSMUSG00000005371	821.839	875.577	759.935	1058.71	850.693	789.408	585.126	773.028	730.087	584.535	583.177	778.562	0.32679	0.023482	0.13239	Fbxo11	chr17	-	87990859	88065291	4019	protein_coding	F-box_protein_11	868	716	788	950	717	834	682	887	852	745	599	655	12.5193	11.7174	11.5458	15.8002	12.9587	10.6223	8.23648	11.3102	9.98139	8.41828	7.6405	10.8224
ENSMUSG00000005373	2124.66	3642.94	2753.32	2094.01	1066.63	1900.64	1383.03	1831.91	1467.03	1155.73	982.347	1737.8	0.57353	0.0092105	0.074394	Mlxipl	chr5	+	135106891	135138382	3638	protein_coding	MLX_interacting_protein-like	2244	2979	2855	1879	899	2008	1612	2102	1712	1473	1009	1462	35.7551	53.8571	46.2123	34.5239	17.9497	28.2534	21.5069	29.6098	22.157	18.3876	14.2181	26.6862
ENSMUSG00000005374	336.121	270.255	349.107	192.796	405.77	400.383	366.347	293.698	524.429	453.505	343.675	300.727	-0.27693	0.15644	0.39776	Tbl2	chr5	+	135149657	135163873	5601	protein_coding	transducin_(beta)-like_2	355	221	362	173	342	423	427	337	612	578	353	253	3.67401	2.59515	3.8059	2.0646	4.43529	3.86585	3.70031	3.0834	5.14464	4.68649	3.23089	2.99956
ENSMUSG00000005378	282.152	306.941	391.54	334.329	298.988	384.292	277.978	454.056	303.346	451.151	424.483	557.474	-0.31104	0.08385	0.28033	Wbscr22	chr5	-	135052957	135064959	1607	protein_coding	Williams_Beuren_syndrome_chromosome_region_22	298	251	406	300	252	406	324	521	354	575	436	469	10.7492	10.2729	14.8773	12.4785	11.3906	12.9324	9.78598	16.6145	10.3719	16.2494	13.9086	19.3802
ENSMUSG00000005397	636.262	728.832	594.061	717.693	1758.34	905.831	673.496	598.726	1013.72	839.534	523.788	559.851	0.24365	0.29555	0.55996	Nid1	chr13	+	13437602	13512275	6046	protein_coding	nidogen_1	672	596	616	644	1482	957	785	687	1183	1070	538	471	6.44286	6.48356	5.99967	7.1199	17.805	8.1024	6.30198	5.8231	9.21268	8.03713	4.5617	5.17315
ENSMUSG00000005410	152.438	34.2404	84.8658	91.3832	194.58	56.7919	66.0626	86.2793	25.7073	125.538	53.5471	109.355	0.43461	0.15148	0.39097	Mcm5	chr8	+	75109528	75128439	3422	protein_coding	minichromosome_maintenance_deficient_5_cell_division_cycle_46_(S._cerevisiae)	161	28	88	82	164	60	77	99	30	160	55	92	2.72724	0.538162	1.51432	1.60173	3.48117	0.897514	1.09216	1.48259	0.412773	2.12337	0.82394	1.7853
ENSMUSG00000005413	117.406	155.305	93.5453	183.881	224.241	61.5246	114.108	124.626	37.704	76.1073	85.6754	149.769	0.61083	0.021826	0.12646	Hmox1	chr8	+	75093591	75100596	1606	protein_coding	heme_oxygenase_(decycling)_1	124	127	97	165	189	65	133	143	44	97	88	126	4.47562	5.20108	3.55665	6.86743	8.54826	2.07175	4.01959	4.56306	1.28996	2.74291	2.80899	5.20987
ENSMUSG00000005417	2118.98	2257.42	2254.73	2505.24	2428.69	1764.34	1678.16	2177.9	2062.58	1792.84	1904.33	2182.35	0.24831	0.033962	0.16489	Mprip	chr11	+	59661305	59780860	8766	protein_coding	myosin_phosphatase_Rho_interacting_protein	2238	1846	2338	2248	2047	1864	1956	2499	2407	2285	1956	1836	14.7991	13.8505	15.7057	17.1416	16.962	10.8846	10.8304	14.6093	12.9284	11.8378	11.4388	13.9083
ENSMUSG00000005442	1404.13	1329.26	1347.24	1495.56	1652.74	1310	1765.67	1261.07	1736.96	1726.93	1285.13	1163.68	-0.017954	0.90243	0.9612	Cic	chr7	+	25267704	25294159	8221	protein_coding	capicua_homolog_(Drosophila)	1483	1087	1397	1342	1393	1384	2058	1447	2027	2201	1320	979	10.4567	8.69641	10.0066	10.9115	12.308	8.6175	12.1506	9.02007	11.6091	12.1585	8.23118	7.90788
ENSMUSG00000005447	313.397	283.706	313.425	310.926	167.291	278.28	360.342	345.117	387.323	324.044	304.732	486.155	-0.32565	0.079179	0.27112	Pafah1b3	chr7	-	25295049	25297986	1106	protein_coding	platelet-activating_factor_acetylhydrolase_isoform_1b_subunit_3	331	232	325	279	141	294	420	396	452	413	313	409	17.348	13.7965	17.3039	16.8618	9.26031	13.607	18.4319	18.3487	19.2421	16.9582	14.5078	24.5567
ENSMUSG00000005465	94.6819	14.6745	38.5754	11.1443	7.11877	15.1445	12.8693	24.4022	5.14146	12.5538	11.683	42.7912	0.5117	0.1416	0.37799	Il27ra	chr8	-	84030287	84042575	2657	protein_coding	interleukin_27_receptor_alpha	100	12	40	10	6	16	15	28	6	16	12	36	2.18165	0.297047	0.886509	0.251573	0.164029	0.308247	0.274015	0.540048	0.106323	0.273472	0.231528	0.899732
ENSMUSG00000005469	1196.78	918.377	1213.2	1231.44	1022.73	1244.69	1256.05	1257.59	1108.84	1369.15	1162.46	1532.16	-0.18473	0.15768	0.39933	Prkaca	chr8	+	83972978	83996445	2293	protein_coding	protein_kinase_cAMP_dependent_catalytic_alpha	1264	751	1258	1105	862	1315	1464	1443	1294	1745	1194	1289	31.9537	21.5413	32.3066	32.2117	27.3064	29.3556	30.9893	32.2499	26.5705	34.5602	26.694	37.3294
ENSMUSG00000005470	49.2346	7.33724	22.1808	32.3185	123.392	24.6098	20.591	25.2737	5.14146	22.7537	0	29.7161	0.70926	0.042684	0.19038	Asf1b	chr8	+	83955507	83970197	1788	protein_coding	anti-silencing_function_1B_histone_chaperone	52	6	23	29	104	26	24	29	6	29	0	25	1.68583	0.220709	0.757487	1.08414	4.225	0.744347	0.651507	0.831182	0.157999	0.736573	0	0.928485
ENSMUSG00000005481	470.569	440.234	440.724	404.538	754.59	430.672	698.376	492.402	365.9	609.643	235.607	651.377	0.011041	0.96063	0.98445	Ddx39	chr8	+	83715177	83726892	3836	protein_coding	DEAD_(Asp-Glu-Ala-Asp)_box_polypeptide_39	497	360	457	363	636	455	814	565	427	777	242	548	7.51027	6.17247	7.0154	6.32534	12.0431	6.07159	10.2996	7.54807	5.24106	9.19872	3.23407	9.48646
ENSMUSG00000005483	806.69	1029.66	1099.4	942.807	816.286	1082.83	1062.15	1034.48	1320.5	917.21	1578.18	1047.2	-0.27576	0.077352	0.26825	Dnajb1	chr8	+	83608175	83611902	2263	protein_coding	DnaJ_(Hsp40)_homolog_subfamily_B_member_1	852	842	1140	846	688	1144	1238	1187	1541	1169	1621	881	21.8239	24.4716	29.6644	24.9886	22.0834	25.8768	26.5529	26.8802	32.0618	23.4593	36.7207	25.852
ENSMUSG00000005493	1.89364	4.89149	2.89315	2.22886	0	3.78613	0	0	0	0	4.86792	0	0.13749	0.57341	NA	Msh4	chr3	-	153857149	153906138	3325	protein_coding	mutS_homolog_4_(E._coli)	2	4	3	2	0	4	0	0	0	0	5	0	0.0348671	0.0791232	0.0531305	0.0402063	0	0.0615798	0	0	0	0	0.0770888	0
ENSMUSG00000005501	406.185	465.914	472.548	286.408	434.245	535.737	566.251	561.251	638.397	545.305	470.241	474.269	-0.37185	0.015083	0.099991	Usp40	chr1	-	87945119	88008551	5049	protein_coding	ubiquitin_specific_peptidase_40	429	381	490	257	366	566	660	644	745	695	483	399	4.92526	4.96312	5.71486	3.40239	5.26547	5.73827	6.34474	6.53652	6.94737	6.25122	4.90405	5.24771
ENSMUSG00000005505	50.1814	46.4692	44.3617	34.5473	48.6449	108.851	34.3183	35.7318	21.4227	27.4614	28.234	51.1117	0.026471	0.93024	0.97224	Kbtbd4	chr2	+	90904740	90911626	2437	protein_coding	kelch_repeat_and_BTB_(POZ)_domain_containing_4	53	38	46	31	41	115	40	41	25	35	29	43	1.26066	1.02557	1.11152	0.85028	1.22205	2.41553	0.796672	0.862173	0.483008	0.652225	0.610036	1.1717
ENSMUSG00000005506	2221.24	2060.54	2085.96	1974.77	2637.5	2433.53	2373.11	2082.03	2266.53	2414.25	1594.73	1810.3	0.035899	0.79976	0.91569	Celf1	chr2	+	90940382	91019497	7851	protein_coding	CUGBP_Elav-like_family_member_1	2346	1685	2163	1772	2223	2571	2766	2389	2645	3077	1638	1523	17.3213	14.116	16.2236	15.0867	20.5672	16.7628	17.1003	15.594	15.8624	17.7987	10.6955	12.8818
ENSMUSG00000005510	1133.34	1263.23	1211.27	1186.87	811.54	989.126	1049.28	1010.08	980.304	1121.99	1350.36	1221.93	0.022684	0.87511	0.94887	Ndufs3	chr2	-	90894634	90904827	1046	protein_coding	NADH_dehydrogenase_(ubiquinone)_Fe-S_protein_3	1197	1033	1256	1065	684	1045	1223	1159	1144	1430	1387	1028	66.3346	64.9537	70.7087	68.0572	47.4991	51.1393	56.7506	56.7829	51.4949	62.0854	67.9763	65.2625
ENSMUSG00000005514	2989.11	6638.98	3642.48	2646.77	1969.53	5342.23	5075.67	4267.77	6647.05	4591.54	3677.23	4512.09	-0.39735	0.068691	0.25112	Por	chr5	+	135670033	135735326	2636	protein_coding	P450_(cytochrome)_oxidoreductase	3157	5429	3777	2375	1660	5644	5916	4897	7757	5852	3777	3796	69.4235	135.46	84.3755	60.2246	45.7429	109.6	108.933	95.203	138.554	100.819	73.4539	95.6275
ENSMUSG00000005533	165.693	239.683	161.052	229.572	360.684	164.697	253.955	133.341	342.764	149.076	227.819	169.976	0.14377	0.54428	0.76395	Igf1r	chr7	+	67952859	68226780	4489	protein_coding	insulin-like_growth_factor_I_receptor	175	196	167	206	304	174	296	153	400	190	234	143	2.25978	2.87172	2.19069	3.06742	4.9191	1.98413	3.2005	1.74666	4.19546	1.92216	2.67226	2.11538
ENSMUSG00000005534	2695.59	2582.71	2261.48	1876.7	1924.44	2833.92	2408.28	2732.18	3070.31	2095.7	2679.3	2026.64	-0.16069	0.27915	0.54391	Insr	chr8	-	3150922	3279617	9355	protein_coding	insulin_receptor	2847	2112	2345	1684	1622	2994	2807	3135	3583	2671	2752	1705	17.6409	14.8486	14.7609	12.0325	12.5941	16.3824	14.5638	17.1735	18.0332	12.9663	15.0806	12.1027
ENSMUSG00000005540	146.757	7.33724	69.4357	75.7812	0	0	66.9206	45.3184	2.57073	0.784611	0	66.5641	0.19533	0.44665	0.69105	Fcer2a	chr8	-	3681737	3694174	2241	protein_coding	Fc_receptor_IgE_low_affinity_II_alpha_polypeptide	155	6	72	68	0	0	78	52	3	1	0	56	4.00929	0.176094	1.89193	2.02826	0	0	1.68938	1.18912	0.0630302	0.0202648	0	1.65939
ENSMUSG00000005547	1.89364	0	0	0	0	0	12.0114	2.61452	0	0	0	0	-0.14113	0.44705	NA	Cyp2a5	chr7	+	26835305	26843548	2013	protein_coding	cytochrome_P450_family_2_subfamily_a_polypeptide_5	2	0	0	0	0	0	14	3	0	0	0	0	0.0575922	0	0	0	0	0	0.337567	0.0763736	0	0	0	0
ENSMUSG00000005553	0	3.66862	0	5.57215	0	0	0	2.61452	0	0	0	1.18864	0.14512	0.45228	NA	Atp4a	chr7	+	30712209	30725535	3498	protein_coding	ATPase_H+/K+_exchanging_gastric_alpha_polypeptide	0	3	0	5	0	0	0	3	0	0	0	1	0	0.0564075	0	0.0955446	0	0	0	0.0439509	0	0	0	0.0189838
ENSMUSG00000005566	1704.27	1357.39	1415.72	1301.65	1655.11	1311.89	1341.84	1355.19	1724.1	1524.5	1199.46	1191.02	0.10482	0.44118	0.68713	Trim28	chr7	+	13024152	13031035	3245	protein_coding	tripartite_motif-containing_28	1800	1110	1468	1168	1395	1386	1564	1555	2012	1943	1232	1002	32.154	22.498	26.6395	24.0594	31.2263	21.8634	23.3936	24.5574	29.1933	27.1921	19.463	20.5048
ENSMUSG00000005575	1365.31	1466.22	1483.22	1474.39	1366.8	1634.66	2021.35	1740.4	1835.5	2243.99	2124.36	2107.47	-0.43884	0.00022709	0.0074063	Ube2m	chr7	-	13035120	13038275	1472	protein_coding	ubiquitin-conjugating_enzyme_E2M	1442	1199	1538	1323	1152	1727	2356	1997	2142	2860	2182	1773	56.7852	53.5731	61.5266	60.077	56.8468	60.0557	77.686	69.5242	68.5143	88.2355	75.9906	79.984
ENSMUSG00000005580	201.672	154.082	198.663	170.508	309.667	180.788	374.927	230.95	419.029	284.029	326.151	98.6574	-0.34154	0.17693	0.42577	Adcy9	chr16	-	4287529	4420498	4974	protein_coding	adenylate_cyclase_9	213	126	206	153	261	191	437	265	489	362	335	83	2.48228	1.6661	2.4388	2.05609	3.8115	1.96561	4.26433	2.73027	4.62884	3.30513	3.45265	1.10809
ENSMUSG00000005583	428.909	94.1612	165.874	336.558	196.953	60.578	78.074	108.938	94.26	54.1382	53.5471	110.544	1.3175	1.3039e-06	0.00018921	Mef2c	chr13	+	83504034	83667079	6427	protein_coding	myocyte_enhancer_factor_2C	453	77	172	302	166	64	91	125	110	69	55	93	4.08571	0.787985	1.57592	3.1409	1.87612	0.509732	0.68724	0.996707	0.805849	0.487558	0.4387	0.960897
ENSMUSG00000005609	889.063	1003.98	966.313	870.369	1074.93	1306.21	1565.77	1186.99	1022.29	1711.24	1313.37	1404.98	-0.47787	0.00090775	0.01835	Ctr9	chr7	+	111028951	111056377	4300	protein_coding	Ctr9_Paf1/RNA_polymerase_II_complex_component_homolog_(S._cerevisiae)	939	821	1002	781	906	1380	1825	1362	1193	2181	1349	1182	12.6583	12.5577	13.7219	12.1406	15.3046	16.4278	20.6001	16.2321	13.063	23.0342	16.0826	18.2537
ENSMUSG00000005610	13226.1	12695.9	12727.9	11258	20088	13407.6	12421.5	11693	17188.7	14213.2	16133.3	12322.7	0.008548	0.95698	0.98263	Eif4g2	chr7	-	111070568	111083030	5177	protein_coding	eukaryotic_translation_initiation_factor_4_gamma_2	13969	10382	13198	10102	16931	14165	14478	13417	20059	18115	16571	10367	156.41	131.898	150.122	130.432	237.556	140.058	135.739	132.814	182.432	158.908	164.091	132.977
ENSMUSG00000005611	1101.15	969.738	1666.46	1488.88	1817.66	840.52	1086.17	497.631	958.025	1188.69	1121.57	462.382	0.60325	0.0064702	0.061397	Mrvi1	chr7	-	110868266	110982461	6198	protein_coding	MRV_integration_site_1	1163	793	1728	1336	1532	888	1266	571	1118	1515	1152	389	10.8769	8.41505	16.4175	14.4082	17.9543	7.33384	9.9142	4.72118	8.49297	11.1006	9.52827	4.16774
ENSMUSG00000005615	3402.87	4963.64	3250.94	3373.38	3320.91	3859.96	4729.91	2896.02	5202.3	2667.68	3937.18	2323.8	0.00086411	0.9964	0.99817	Pcyt1a	chr16	+	32430921	32475070	4951	protein_coding	phosphate_cytidylyltransferase_1_choline_alpha_isoform	3594	4059	3371	3027	2799	4078	5513	3323	6071	3400	4044	1955	42.0787	53.9214	40.0941	40.8673	41.0649	42.1623	54.0469	34.3956	57.7347	31.1868	41.8727	26.2214
ENSMUSG00000005621	1014.04	906.149	1054.07	812.419	876.795	1010.9	794.468	1063.24	1021.44	825.411	1009.61	722.695	0.017381	0.90215	0.9612	Zfp592	chr7	+	80993681	81045164	7297	protein_coding	zinc_finger_protein_592	1071	741	1093	729	739	1068	926	1220	1192	1052	1037	608	8.50791	6.67897	8.82044	6.67789	7.35633	7.49198	6.15945	8.56804	7.69133	6.54721	7.2853	5.53301
ENSMUSG00000005625	1811.26	2905.55	2024.24	2303.53	1333.58	2419.34	1763.96	2176.16	2054.87	1925.44	3331.61	2817.09	-0.16793	0.3746	0.63229	Psmd4	chr3	-	95032694	95042614	2120	protein_coding	proteasome_(prosome_macropain)_26S_subunit_non-ATPase_4	1913	2376	2099	2067	1124	2556	2056	2497	2398	2454	3422	2370	52.3066	73.7133	58.303	65.1719	38.5116	61.7156	47.072	60.3599	53.2578	52.5683	82.7479	74.236
ENSMUSG00000005628	20.83	18.3431	10.6082	3.34329	7.11877	6.62572	1.71591	9.58659	18.852	0	13.6302	9.50915	0.22587	0.51668	NA	Tmod4	chr3	+	95124476	95129209	1260	protein_coding	tropomodulin_4	22	15	11	3	6	7	2	11	22	0	14	8	1.01211	0.78299	0.514087	0.15915	0.345893	0.284379	0.0770433	0.447392	0.822094	0	0.569601	0.42162
ENSMUSG00000005640	4.73409	2.44575	5.78631	12.2587	0	0	0	0.871508	5.14146	0	3.89434	15.4524	0.1172	0.69044	NA	Insrr	chr3	+	87796951	87816101	5102	protein_coding	insulin_receptor-related_receptor	5	2	6	11	0	0	0	1	6	0	4	13	0.0568077	0.0257825	0.0692509	0.144115	0	0	0	0.0100444	0.0553707	0	0.0401913	0.169202
ENSMUSG00000005656	985.638	992.973	935.453	670.886	933.745	1057.28	1327.26	1032.74	821.776	1086.69	1103.07	1162.49	-0.25062	0.088752	0.29003	Snx6	chr12	-	54746349	54795703	1928	protein_coding	sorting_nexin_6	1041	812	970	602	787	1117	1547	1185	959	1385	1133	978	31.2983	27.7003	29.6264	20.8711	29.6503	29.6562	38.9456	31.4976	23.4197	32.6233	30.1256	33.6848
ENSMUSG00000005667	66.2773	55.0293	70.4	60.1792	142.375	60.578	114.108	70.5921	41.9886	88.6611	65.2302	91.5256	0.041424	0.87472	0.94887	Mthfd2	chr6	-	83305691	83317606	2085	protein_coding	methylenetetrahydrofolate_dehydrogenase_(NAD+_dependent)_methenyltetrahydrofolate_cyclohydrolase	70	45	73	54	120	64	133	81	49	113	67	77	1.94612	1.41952	2.06173	1.73119	4.18058	1.57124	3.09614	1.99088	1.10652	2.46126	1.64733	2.45237
ENSMUSG00000005672	569.038	721.495	622.028	875.941	1044.09	531.951	737.842	459.285	623.83	512.351	665.932	433.855	0.40407	0.025594	0.13938	Kit	chr5	+	75574916	75656722	5241	protein_coding	kit_oncogene	601	590	645	786	880	562	860	527	728	653	684	365	6.64719	7.40412	7.24703	10.0245	12.1963	5.48898	7.96452	5.15303	6.54014	5.65828	6.69044	4.62467
ENSMUSG00000005674	17.0427	26.9032	38.5754	24.5174	10.6782	13.2514	17.1591	20.9162	19.7089	54.1382	17.5245	20.2069	0.0093388	0.97698	0.99069	Tomm40l	chr1	-	171217802	171222514	2921	protein_coding	translocase_of_outer_mitochondrial_membrane_40_homolog-like_(yeast)	18	22	40	22	9	14	20	24	23	69	18	17	0.357206	0.495366	0.806386	0.503439	0.223806	0.245339	0.332333	0.421062	0.370737	1.07276	0.315903	0.386473
ENSMUSG00000005677	42.6068	46.4692	43.3973	60.1792	29.6615	54.8989	74.6422	67.1061	47.13	70.615	64.2566	115.298	-0.5616	0.024687	0.13698	Nr1i3	chr1	+	171213970	171220701	2980	protein_coding	nuclear_receptor_subfamily_1_group_I_member_3	45	38	45	54	25	58	87	77	55	90	66	97	0.875334	0.838692	0.889223	1.21125	0.609376	0.99628	1.41703	1.32416	0.868992	1.37155	1.13538	2.16151
ENSMUSG00000005681	10.415	1.22287	11.5726	6.68658	0	0	0	3.48603	1.71382	142.799	1.94717	3.56593	0.45806	0.14581	NA	Apoa2	chr1	+	171225054	171226379	518	protein_coding	apolipoprotein_A-II	11	1	12	6	0	0	0	4	2	182	2	3	1.23095	0.126971	1.36416	0.774243	0	0	0	0.395727	0.18179	15.9561	0.197931	0.384586
ENSMUSG00000005682	799.115	1037	961.491	1044.22	756.963	840.52	814.201	936	687.241	717.919	711.69	868.899	0.19881	0.15514	0.39633	Pan2	chr10	+	128303335	128321358	4450	protein_coding	PAN2_polyA_specific_ribonuclease_subunit_homolog_(S._cerevisiae)	844	848	997	937	638	888	949	1074	802	915	731	731	10.9941	12.5335	13.1932	14.0746	10.4141	10.2146	10.351	12.3683	8.48563	9.33784	8.42113	10.9084
ENSMUSG00000005683	10084.6	13142.2	9642.88	11675.9	10118.1	11803.3	15604.5	10095.5	11499.7	13940.2	12619.6	11485.9	-0.17846	0.1928	0.44586	Cs	chr10	+	128337832	128362479	2828	protein_coding	citrate_synthase	10651	10747	9999	10477	8528	12470	18188	11584	13420	17767	12962	9663	218.317	249.944	208.205	247.636	219.043	225.713	312.163	209.916	223.431	285.312	234.966	226.9
ENSMUSG00000005686	434.59	552.738	416.614	318.727	1006.12	244.205	271.114	373.005	247.647	454.29	318.362	493.287	0.58125	0.014238	0.096708	Ampd3	chr7	+	110768206	110812405	4094	protein_coding	adenosine_monophosphate_deaminase_3	459	452	432	286	848	258	316	428	289	579	327	415	6.49894	7.26149	6.2137	4.66954	15.0456	3.22583	3.7464	5.3575	3.32368	6.42267	4.09461	6.73135
ENSMUSG00000005687	500.867	692.146	465.798	602.906	346.447	634.176	684.649	559.508	607.549	619.058	538.392	572.926	-0.19621	0.22847	0.48956	Bcas2	chr3	+	103171655	103179166	3878	protein_coding	breast_carcinoma_amplified_sequence_2	529	566	483	541	292	670	798	642	709	789	553	482	7.90725	9.5994	7.33422	9.32493	5.46936	8.84376	9.98781	8.48385	8.60811	9.23963	7.31022	8.25356
ENSMUSG00000005696	22.7237	2.44575	3.85754	13.3732	0	6.62572	17.1591	0.871508	1.71382	0	0	9.50915	0.20451	0.51207	NA	Sh2d1a	chrX	+	42502453	42529330	2746	protein_coding	SH2_domain_containing_1A	24	2	4	12	0	7	20	1	2	0	0	8	0.506627	0.0479032	0.0857776	0.292103	0	0.130487	0.353513	0.0186623	0.0342925	0	0	0.19346
ENSMUSG00000005698	1109.67	881.691	912.307	865.912	1042.9	1175.59	1252.62	976.089	1204.81	1208.3	1061.21	940.217	-0.20726	0.11081	0.32941	Ctcf	chr8	+	105636568	105682922	3782	protein_coding	CCCTC-binding_factor	1172	721	946	777	879	1242	1460	1120	1406	1540	1090	791	17.9632	12.5386	14.7294	13.7327	16.8822	16.8101	18.7373	15.1762	17.5038	18.492	14.7747	13.8886
ENSMUSG00000005699	59.6496	55.0293	40.5041	37.8906	27.2886	16.091	10.2955	44.4469	18.852	12.5538	41.8641	53.489	0.46147	0.14836	0.38605	Pard6a	chr8	+	105701154	105703493	1273	protein_coding	par-6_family_cell_polarity_regulator_alpha	63	45	42	34	23	17	12	51	22	16	43	45	2.86873	2.32498	1.94283	1.78528	1.31238	0.683582	0.457539	2.05309	0.813699	0.57079	1.73162	2.3474
ENSMUSG00000005705	0.946819	0	8.67946	3.34329	0	0	4.28978	2.61452	2.57073	0	0.973585	0	0.13537	0.60303	NA	Agrp	chr8	-	105566700	105568298	659	protein_coding	agouti_related_protein	1	0	9	3	0	0	5	3	3	0	1	0	0.0879614	0	0.804214	0.304293	0	0	0.368265	0.233293	0.214341	0	0.0777907	0
ENSMUSG00000005718	105.097	100.276	135.978	95.8409	59.3231	64.3642	96.0911	116.782	75.408	61.9843	47.7056	111.733	0.23961	0.33055	0.59226	Tfap4	chr16	-	4544661	4559720	2113	protein_coding	transcription_factor_AP4	111	82	141	86	50	68	112	134	88	79	49	94	3.0451	2.55241	3.92947	2.72054	1.71883	1.64732	2.57273	3.24991	1.96089	1.6979	1.1888	2.95414
ENSMUSG00000005732	328.546	198.105	281.6	295.324	448.483	300.051	396.376	379.977	298.204	450.367	265.789	486.155	-0.22343	0.26581	0.52981	Ranbp1	chr16	-	18239784	18248732	1085	protein_coding	RAN_binding_protein_1	347	162	292	265	378	317	462	436	348	574	273	409	18.5386	9.82021	15.8478	16.3257	25.306	14.9554	20.6675	20.5931	15.1015	24.0252	12.8987	25.032
ENSMUSG00000005763	34.0855	17.1202	33.7534	16.7164	13.0511	34.0752	3.43183	22.6592	2.57073	7.84611	6.81509	9.50915	0.50067	0.15013	0.38908	Cd247	chr1	+	165788681	165877277	2957	protein_coding	CD247_antigen	36	14	35	15	11	36	4	26	3	10	7	8	0.705714	0.311395	0.696998	0.339075	0.270211	0.623191	0.0656575	0.450597	0.0477683	0.15358	0.121356	0.179656
ENSMUSG00000005774	116.459	128.402	77.1507	123.702	109.154	29.3425	50.6194	101.095	40.2747	45.5074	64.2566	80.8278	0.76932	0.0028598	0.036591	Rfx5	chr3	+	94954075	94961561	4450	protein_coding	regulatory_factor_X_5_(influences_HLA_class_II_expression)	123	105	80	111	92	31	59	116	47	58	66	68	1.60222	1.5519	1.05863	1.66732	1.50172	0.356592	0.643528	1.33587	0.497287	0.591907	0.760321	1.01473
ENSMUSG00000005779	1588.76	1825.75	1458.15	1778.63	1689.52	1836.27	1866.05	1797.92	1587.85	1717.51	1749.53	2137.18	-0.11678	0.31965	0.58304	Psmb4	chr3	-	94884093	94886961	1183	protein_coding	proteasome_(prosome_macropain)_subunit_beta_type_4	1678	1493	1512	1596	1424	1940	2175	2063	1853	2189	1797	1798	82.2214	83.0062	75.263	90.1787	87.4353	83.9435	89.238	89.3677	73.7497	84.0323	77.8711	100.927
ENSMUSG00000005800	1.89364	2.44575	2.89315	1.11443	81.8659	0	3.43183	11.3296	5.14146	28.246	3.89434	15.4524	0.29209	NA	NA	Mmp8	chr9	+	7558429	7568486	2453	protein_coding	matrix_metallopeptidase_8	2	2	3	1	69	0	4	13	6	36	4	13	0.0472618	0.0536251	0.0720175	0.0272495	2.04321	0	0.0791476	0.271589	0.115166	0.666485	0.0835941	0.351923
ENSMUSG00000005802	2856.55	2877.42	2656.88	2591.05	2881.92	3260.8	1834.31	3187.1	4292.26	2462.11	3313.11	3464.9	-0.15785	0.35359	0.61433	Slc30a4	chr2	-	122681233	122702663	5458	protein_coding	solute_carrier_family_30_(zinc_transporter)_member_4	3017	2353	2755	2325	2429	3445	2138	3657	5009	3138	3403	2915	32.042	28.3546	29.7237	28.4738	32.3262	32.3092	19.013	34.3366	43.2103	26.1099	31.9625	35.4656
ENSMUSG00000005803	2942.71	3269.96	3540.25	3357.78	2471.4	4204.5	4235.73	4869.99	3826.96	4459.73	4652.76	4581.03	-0.48304	8.5058e-05	0.0036288	Sqrdl	chr2	+	122765237	122809569	1985	protein_coding	sulfide_quinone_reductase-like_(yeast)	3108	2674	3671	3013	2083	4442	4937	5588	4466	5684	4779	3854	90.7607	88.6005	108.903	101.46	76.2237	114.548	120.72	144.265	105.932	130.041	123.421	128.93
ENSMUSG00000005804	500.867	629.779	623.957	608.478	512.552	838.627	875.973	717.251	550.136	691.242	713.637	747.657	-0.33531	0.020162	0.11934	Bloc1s6	chr2	+	122738503	122749475	3484	protein_coding	biogenesis_of_lysosomal_organelles_complex-1_subunit_6_pallidin	529	515	647	546	432	886	1021	823	642	881	733	629	8.80147	9.7222	10.9356	10.4754	9.00673	13.0174	14.224	12.1056	8.67614	11.4837	10.7855	11.9888
ENSMUSG00000005813	709.167	634.671	541.02	523.782	634.757	668.252	869.968	648.402	687.241	865.426	531.577	688.225	-0.20838	0.17325	0.42109	Metap1	chr3	-	138458960	138489382	2549	protein_coding	methionyl_aminopeptidase_1	749	519	561	470	535	706	1014	744	802	1103	546	579	17.0329	13.3916	12.9601	12.3249	15.2456	14.1777	19.3083	14.9578	14.8141	19.6513	10.9808	15.0838
ENSMUSG00000005823	414.707	723.941	589.239	565.016	461.534	622.818	780.74	699.821	849.197	725.765	777.894	790.448	-0.42221	0.0061102	0.059688	Gpr108	chr17	-	57234914	57247641	2095	protein_coding	G_protein-coupled_receptor_108	438	592	611	507	389	658	910	803	991	925	799	665	12.119	18.5854	17.174	16.1763	13.4874	16.0772	21.083	19.6425	22.272	20.0513	19.5513	21.0785
ENSMUSG00000005824	3.78728	13.4516	0.964384	2.22886	4.74585	0	4.28978	6.97206	5.99837	0	0	3.56593	0.20358	0.51231	NA	Tnfsf14	chr17	-	57189492	57194189	1859	protein_coding	tumor_necrosis_factor_(ligand)_superfamily_member_14	4	11	1	2	4	0	5	8	7	0	0	3	0.124726	0.389178	0.0316764	0.0719129	0.156294	0	0.130547	0.220534	0.177292	0	0	0.107163
ENSMUSG00000005836	778.285	893.92	847.694	521.553	1106.97	1074.31	1079.31	1010.08	1339.35	1071.78	1118.65	931.897	-0.36991	0.025535	0.13934	Gata6	chr18	+	11052510	11085635	3194	protein_coding	GATA_binding_protein_6	822	731	879	468	933	1135	1258	1159	1563	1366	1149	784	14.9181	15.0528	16.2057	9.79416	21.2182	18.1899	19.1171	18.5958	23.0406	19.4223	18.4416	16.2998
ENSMUSG00000005846	513.176	474.475	499.551	471.404	726.115	327.5	488.177	474.1	383.038	457.428	522.815	537.267	0.22252	0.17992	0.42907	Rsl1d1	chr16	-	11192970	11203331	1945	protein_coding	ribosomal_L1_domain_containing_1	542	388	518	423	612	346	569	544	447	583	537	452	16.1531	13.1204	15.6828	14.5371	22.8556	9.10597	14.1993	14.3333	10.8208	13.6124	14.1536	15.432
ENSMUSG00000005871	1871.86	1957.82	1760	1332.86	2498.69	1800.3	1762.24	1505.09	2599.01	1934.85	1823.52	1464.41	0.030828	0.85657	0.94123	Apc	chr18	+	34220924	34322189	12346	protein_coding	adenomatosis_polyposis_coli	1977	1601	1825	1196	2106	1902	2054	1727	3033	2466	1873	1232	9.28235	8.52904	8.70465	6.47532	12.3906	7.88595	8.07513	7.16856	11.5669	9.07093	7.77722	6.62654
ENSMUSG00000005873	614.485	563.744	488.943	875.941	681.029	496.929	484.745	439.24	553.563	609.643	468.294	395.818	0.36447	0.02713	0.14436	Reep5	chr18	-	34344889	34373415	2894	protein_coding	receptor_accessory_protein_5	649	461	507	786	574	525	565	504	646	777	481	333	12.9994	10.477	10.3163	18.1543	14.407	9.28604	9.476	8.92479	10.51	12.1929	8.52039	7.64096
ENSMUSG00000005881	2344.32	2876.2	2331.88	2886.37	1486.64	2692.88	2559.28	2748.74	2866.36	2723.39	3159.28	2924.06	-0.22466	0.14528	0.38213	Ergic3	chr2	+	156008045	156018279	1377	protein_coding	ERGIC_and_golgi_3	2476	2352	2418	2590	1253	2845	2983	3154	3345	3471	3245	2460	104.23	112.341	103.404	125.725	66.0965	105.759	105.146	117.38	114.375	114.474	120.807	118.632
ENSMUSG00000005882	320.025	266.586	357.787	229.572	315.599	316.142	391.228	314.614	271.64	372.69	317.389	357.782	-0.15694	0.31969	0.58304	Uqcc1	chr2	-	155846894	155930310	3067	protein_coding	ubiquinol-cytochrome_c_reductase_complex_assembly_factor_1	338	218	371	206	266	334	456	361	317	475	326	301	6.38823	4.67496	7.12319	4.48962	6.29984	5.57446	7.2165	6.03197	4.86648	7.03339	5.449	6.51711
ENSMUSG00000005883	6.62773	4.89149	1.92877	1.11443	5.93231	0	6.86365	0.871508	0.856909	7.84611	0	0	0.1913	0.52344	NA	Spo11	chr2	+	172977700	172993576	3619	protein_coding	SPO11_meiotic_protein_covalently_bound_to_DSB_homolog_(S._cerevisiae)	7	4	2	1	5	0	8	1	1	10	0	0	0.112121	0.0726954	0.0325429	0.01847	0.100356	0	0.107294	0.0141605	0.0130101	0.125486	0	0
ENSMUSG00000005886	1245.07	1178.85	1112.9	1018.59	1579.18	1261.73	1410.48	1346.48	1815.79	1231.84	1257.87	853.446	-0.090266	0.59427	0.79785	Ncoa2	chr1	-	13139105	13374083	8171	protein_coding	nuclear_receptor_coactivator_2	1315	964	1154	914	1331	1333	1644	1545	2119	1570	1292	718	9.32885	7.75956	8.31659	7.47699	11.8322	8.35074	9.76567	9.6899	12.2103	8.72589	8.10588	5.83514
ENSMUSG00000005893	739.466	561.299	542.948	427.941	761.708	691.915	971.207	565.609	958.882	835.611	583.177	369.668	-0.206	0.33036	0.59214	Nr2c2	chr6	+	92091390	92173057	7647	protein_coding	nuclear_receptor_subfamily_2_group_C_member_2	781	459	563	384	642	731	1132	649	1119	1065	599	311	5.92021	3.94782	4.33543	3.35657	6.09825	4.89324	7.18506	4.3493	6.88983	6.32475	4.01558	2.70067
ENSMUSG00000005897	470.569	549.07	518.839	375.563	304.921	422.153	386.938	412.223	347.905	320.906	394.302	480.212	0.15921	0.346	0.6076	Nr2c1	chr10	+	94148023	94197211	3732	protein_coding	nuclear_receptor_subfamily_2_group_C_member_1	497	449	538	337	257	446	451	473	406	409	405	404	7.71956	7.91298	8.48898	6.03593	5.00211	6.11735	5.86557	6.49509	5.12217	4.97699	5.56322	7.18856
ENSMUSG00000005899	268.897	214.003	241.096	211.742	309.667	281.12	211.057	215.262	187.663	213.414	150.906	234.163	0.20857	0.2386	0.50119	Smpd4	chr16	+	17619354	17644828	5017	protein_coding	sphingomyelin_phosphodiesterase_4	284	175	250	190	261	297	246	247	219	272	155	197	3.28134	2.29419	2.93434	2.53143	3.77883	3.03028	2.37994	2.52301	2.05527	2.46212	1.5838	2.6075
ENSMUSG00000005907	194.098	245.797	276.778	209.513	155.426	294.371	239.37	233.564	206.515	218.907	133.381	242.483	-0.045765	0.81611	0.92154	Pex1	chr5	+	3596066	3637232	4555	protein_coding	peroxisomal_biogenesis_factor_1	205	201	287	188	131	311	279	268	241	279	137	204	2.60881	2.9023	3.71029	2.75883	2.08903	3.49496	2.97297	3.01517	2.49114	2.78164	1.54186	2.97402
ENSMUSG00000005936	991.319	1221.65	941.239	783.444	1002.56	990.072	829.644	957.787	1154.26	869.349	1200.43	797.58	0.023048	0.87943	0.95083	Kctd20	chr17	+	28951950	28969549	3839	protein_coding	potassium_channel_tetramerisation_domain_containing_20	1047	999	976	703	845	1046	967	1099	1347	1108	1233	671	15.8091	17.1152	14.9708	12.2403	15.9882	13.9471	12.226	14.6705	16.5203	13.1071	16.4649	11.6066
ENSMUSG00000005947	151.491	134.516	94.5096	84.6966	130.511	37.8613	79.7899	57.5195	56.556	66.6919	61.3358	90.3369	0.78266	0.00067981	0.015186	Itgae	chr11	+	73090583	73147446	3845	protein_coding	integrin_alpha_E_epithelial-associated	160	110	98	76	110	40	93	66	66	85	63	76	2.41213	1.88162	1.50087	1.32121	2.07806	0.532517	1.17398	0.879657	0.808197	1.00394	0.839957	1.31256
ENSMUSG00000005949	441.218	529.504	534.269	326.528	313.226	464.747	440.132	364.29	448.164	384.459	401.117	393.441	0.049364	0.76589	0.898	Ctns	chr11	-	73183596	73199042	2723	protein_coding	cystinosis_nephropathic	466	433	554	293	264	491	513	418	523	490	412	331	9.92009	10.4586	11.9805	7.19244	7.04235	9.23004	9.14419	7.86674	9.04323	8.1721	7.75644	8.07203
ENSMUSG00000005950	21.7768	4.89149	11.5726	2.22886	2.37292	0	0	23.5307	15.4244	0	6.81509	23.7729	-0.058865	0.85397	NA	P2rx5	chr11	+	73160421	73172685	2395	protein_coding	purinergic_receptor_P2X_ligand-gated_ion_channel_5	23	4	12	2	2	0	0	27	18	0	7	20	0.556673	0.109847	0.295046	0.0558188	0.0606577	0	0	0.577729	0.353864	0	0.149832	0.554532
ENSMUSG00000005951	450.686	612.659	406.006	512.638	361.871	672.984	556.814	499.374	515.859	645.735	537.419	507.551	-0.2493	0.11268	0.33324	Shpk	chr11	+	73199460	73224511	2856	protein_coding	sedoheptulokinase	476	501	421	460	305	711	649	573	602	823	552	427	9.66109	11.5376	8.68038	10.766	7.75716	12.7433	11.0297	10.2816	9.92448	13.0866	9.90818	9.92823
ENSMUSG00000005958	50.1814	56.2521	64.6137	40.1195	42.7126	49.2197	60.9149	50.5475	81.4064	75.3227	31.1547	51.1117	-0.14496	0.56554	0.77826	Ephb3	chr16	+	21204755	21223305	4748	protein_coding	Eph_receptor_B3	53	46	67	36	36	52	71	58	95	96	32	43	0.647057	0.63721	0.830957	0.506813	0.550748	0.560612	0.72581	0.626013	0.942068	0.918218	0.345503	0.601395
ENSMUSG00000005968	771.657	1189.86	950.883	952.837	466.279	1196.42	639.177	1150.39	934.031	592.381	894.724	1131.59	-0.097386	0.64539	0.83049	Tuft1	chr3	-	94612757	94658872	2631	protein_coding	tuftelin_1	815	973	986	855	393	1264	745	1320	1090	755	919	952	17.9562	24.3236	22.0684	21.7221	10.8501	24.5921	13.7439	25.711	19.5063	13.032	17.9064	24.028
ENSMUSG00000005973	111.725	72.1495	87.759	51.2638	109.154	76.6691	66.0626	82.7933	112.255	187.522	106.121	93.9029	-0.22196	0.3802	0.63667	Rcn1	chr2	-	105386291	105399319	2720	protein_coding	reticulocalbin_1	118	59	91	46	92	81	77	95	131	239	109	79	2.51473	1.42665	1.97009	1.13043	2.45686	1.52435	1.37403	1.78987	2.26763	3.99038	2.05433	1.92868
ENSMUSG00000005980	131.608	36.6862	91.6165	101.413	71.1877	31.2356	15.4432	36.6033	11.1398	63.5535	30.1811	48.7344	1.0083	0.0010289	0.019842	Dnase1	chr16	+	4036942	4040024	2782	protein_coding	deoxyribonuclease_I	139	30	95	91	60	33	18	42	13	81	31	41	2.89624	0.70925	2.01086	2.18645	1.56659	0.607193	0.314044	0.773674	0.220017	1.32225	0.571239	0.978653
ENSMUSG00000005981	561.464	409.662	562.236	510.409	796.116	448.656	695.803	503.732	564.703	666.919	471.215	643.056	-0.0062575	0.97159	0.98836	Trap1	chr16	-	4039971	4077827	2320	protein_coding	TNF_receptor-associated_protein_1	593	335	583	458	671	474	811	578	659	850	484	541	14.8165	9.49713	14.7977	13.1957	21.0085	10.4583	16.9671	12.7675	13.3742	16.6386	10.6947	15.485
ENSMUSG00000005982	612.592	811.987	688.57	685.374	618.147	764.798	750.712	778.257	651.251	801.873	720.453	672.772	-0.10126	0.41749	0.66752	Naa60	chr16	+	3872375	3904780	2424	protein_coding	N(alpha)-acetyltransferase_60_NatF_catalytic_subunit	647	664	714	615	521	808	875	893	760	1022	740	566	15.4721	18.0165	17.3452	16.9589	15.6123	17.0627	17.5207	18.8793	14.7622	19.1471	15.6499	15.5055
ENSMUSG00000005983	47.3409	28.1261	34.7178	39.005	29.6615	106.012	73.7842	60.134	21.4227	79.2457	50.6264	89.1483	-0.73858	0.0092751	0.074669	1700037C18Rik	chr16	-	3895179	3908689	2592	protein_coding	RIKEN_cDNA_1700037C18_gene	50	23	36	35	25	112	86	69	25	101	52	75	1.11818	0.583617	0.817866	0.902587	0.700594	2.21184	1.61042	1.36421	0.454124	1.76959	1.02845	1.92145
ENSMUSG00000005986	29.3514	19.566	36.6466	36.7762	27.2886	8.51879	25.7387	15.6871	33.4195	18.0461	41.8641	19.0183	0.27174	0.38118	0.63757	Ankrd13d	chr19	-	4270180	4283137	2139	protein_coding	ankyrin_repeat_domain_13_family_member_D	31	16	38	33	23	9	30	18	39	23	43	16	0.840095	0.491977	1.04613	1.03124	0.781049	0.215378	0.680747	0.431249	0.858467	0.488317	1.03055	0.49672
ENSMUSG00000006005	1309.45	1184.96	1260.45	1019.7	1925.63	1117.85	1175.4	1328.18	1361.63	1293.04	1154.67	1180.32	0.1169	0.44554	0.69048	Tpr	chr1	+	150392838	150449935	7480	protein_coding	translocated_promoter_region_nuclear_basket_protein	1383	969	1307	915	1623	1181	1370	1524	1589	1648	1186	993	10.7176	8.52035	10.2894	8.17665	15.7608	8.08199	8.88985	10.4412	10.0021	10.0055	8.12823	8.81556
ENSMUSG00000006010	502.761	529.504	594.061	569.473	603.909	496.929	256.529	422.681	392.464	481.751	592.913	456.439	0.31621	0.071463	0.25599	BC003331	chr1	-	150361305	150393080	3273	protein_coding	cDNA_sequence_BC003331	531	433	616	511	509	525	299	485	458	614	609	384	9.40429	8.70116	11.0828	10.4359	11.2962	8.21076	4.43405	7.59384	6.58854	8.51937	9.53859	7.7909
ENSMUSG00000006014	6.62773	22.0117	14.4658	25.6319	51.0179	5.67919	0	25.2737	5.14146	21.1845	18.4981	53.489	0.18047	0.6058	0.80408	Prg4	chr1	-	150449412	150466165	4263	protein_coding	proteoglycan_4_(megakaryocyte_stimulating_factor_articular_superficial_zone_protein)	7	18	15	23	43	6	0	29	6	27	19	45	0.0951832	0.277711	0.2072	0.360636	0.73268	0.0720453	0	0.348617	0.0662682	0.28763	0.228482	0.70097
ENSMUSG00000006019	197.885	161.419	262.312	199.483	163.732	164.697	257.387	230.078	269.926	342.875	299.864	303.104	-0.39999	0.038151	0.17775	Dhx34	chr7	-	16197147	16222037	4310	protein_coding	DEAH_(Asp-Glu-Ala-His)_box_polypeptide_34	209	132	272	179	138	174	300	264	315	437	308	255	2.81091	2.01434	3.71626	2.77608	2.32575	2.06653	3.37846	3.13901	3.44114	4.60457	3.66342	3.92885
ENSMUSG00000006021	178.949	212.78	245.918	235.145	119.833	251.778	231.648	196.961	213.37	237.737	243.396	184.24	-0.15319	0.40678	0.65936	Kptn	chr7	+	16119895	16127516	1630	protein_coding	kaptin	189	174	255	211	101	266	270	226	249	303	250	155	6.72128	7.02097	9.21228	8.65268	4.50086	8.35341	8.03992	7.10537	7.19252	8.4419	7.86259	6.31461
ENSMUSG00000006024	1869.97	2863.97	1803.4	2043.86	1664.61	2455.3	2039.36	2429.76	2143.99	1971.73	2824.37	2431.97	-0.17489	0.25419	0.51822	Napa	chr7	+	16098458	16117975	2517	protein_coding	N-ethylmaleimide_sensitive_fusion_protein_attachment_protein_alpha	1975	2342	1870	1834	1403	2594	2377	2788	2502	2513	2901	2046	45.4843	61.1983	43.7495	48.7048	40.4889	52.7541	45.8375	56.7643	46.803	45.3413	59.085	53.979
ENSMUSG00000006050	1192.04	2198.72	1236.34	1609.24	1026.29	1558.94	1495.42	1817.97	1298.22	1174.56	1919.91	2137.18	-0.15184	0.42786	0.67584	Sra1	chr18	-	36666681	36679366	2360	protein_coding	steroid_receptor_RNA_activator_1	1259	1798	1282	1444	865	1647	1743	2086	1515	1497	1972	1798	30.9237	50.1087	31.9883	40.8989	26.6235	35.7233	35.8477	45.2969	30.2253	28.8068	42.8359	50.5918
ENSMUSG00000006057	1017.83	1133.6	1256.59	1231.44	1241.04	1357.33	1452.52	1502.48	1082.28	1843.84	1105.99	2149.07	-0.32773	0.054423	0.22022	Atp5g1	chr11	-	96068852	96075670	4715	protein_coding	ATP_synthase_H+_transporting_mitochondrial_F0_complex_subunit_C1_(subunit_9)	1075	927	1303	1105	1046	1434	1693	1724	1263	2350	1136	1808	13.2161	12.931	16.2734	15.6652	16.1143	15.5682	17.4281	18.7379	12.6122	22.6345	12.3512	25.4635
ENSMUSG00000006058	813.317	902.48	926.773	1138.95	582.553	973.035	1022.68	961.273	933.174	1052.95	1044.66	1302.75	-0.24052	0.13031	0.36145	Snf8	chr11	+	96034885	96047430	1764	protein_coding	SNF8_ESCRT-II_complex_subunit_homolog_(S._cerevisiae)	859	738	961	1022	491	1028	1192	1103	1089	1342	1073	1096	28.2275	27.5165	32.0804	38.7265	20.2183	29.8308	32.7984	32.0437	29.0669	34.5493	31.1827	41.2586
ENSMUSG00000006095	1105.88	1749.93	1205.48	1596.98	834.083	2164.72	1354.71	1899.89	1504.73	1485.27	1936.46	2266.74	-0.43646	0.018821	0.11442	Tbcb	chr7	-	30224131	30232272	1416	protein_coding	tubulin_folding_cofactor_B	1168	1431	1250	1433	703	2287	1579	2180	1756	1893	1989	1907	47.8142	66.4679	51.983	67.6455	36.0623	82.6747	54.1245	78.8968	58.389	60.7117	72.0086	89.4313
ENSMUSG00000006127	1085.05	1655.77	1161.12	1320.6	594.417	1175.59	882.837	1044.07	899.755	634.75	1221.85	786.882	0.26526	0.19771	0.45282	Inpp5k	chr11	+	75630988	75648871	3381	protein_coding	inositol_polyphosphate_5-phosphatase_K	1146	1354	1204	1185	501	1242	1029	1198	1050	809	1255	662	19.6479	26.3396	20.9699	23.4277	10.7635	18.8038	14.7722	18.1584	14.6222	10.8665	19.0288	13.0021
ENSMUSG00000006134	851.19	742.284	666.389	494.807	850.693	905.831	885.411	733.81	1113.13	801.088	700.981	519.437	-0.1534	0.40338	0.65683	Crkl	chr16	+	17451987	17486255	3863	protein_coding	v-crk_sarcoma_virus_CT10_oncogene_homolog_(avian)-like	899	607	691	444	717	957	1032	842	1299	1021	720	437	13.49	10.3347	10.5334	7.68271	13.482	12.6811	12.9667	11.17	15.8327	12.0029	9.55478	7.51206
ENSMUSG00000006154	123.086	73.3724	70.4	40.1195	3.55939	29.3425	1.71591	125.497	23.1366	97.2918	139.223	74.8846	-0.069399	0.83963	0.93323	Eps8l1	chr7	+	4460674	4479404	3154	protein_coding	EPS8-like_1	130	60	73	36	3	31	2	144	27	124	143	63	2.38924	1.25119	1.36294	0.762951	0.0690909	0.503118	0.0307782	2.33974	0.403062	1.78544	2.32427	1.32642
ENSMUSG00000006169	4041.02	5499.26	2928.83	3804.66	3883.29	4203.55	3753.56	3710.01	4125.16	3234.95	3581.82	2907.42	0.1376	0.37393	0.63189	Clint1	chr11	+	45852051	45910625	6729	protein_coding	clathrin_interactor_1	4268	4497	3037	3414	3273	4441	4375	4257	4814	4123	3679	2446	36.7664	43.9549	26.5772	33.9132	35.3311	33.7831	31.5575	32.4204	33.6841	27.8258	28.028	24.1384
ENSMUSG00000006179	3.78728	0	0.964384	2.22886	16.6105	0	0.857956	0	0	3.13844	4.86792	20.2069	0.042117	0.8823	NA	Prss16	chr13	-	22002176	22009742	2152	protein_coding	protease_serine_16_(thymus)	4	0	1	2	14	0	1	0	0	4	5	17	0.107745	0	0.0273635	0.0621218	0.472549	0	0.0225545	0	0	0.0844117	0.119108	0.524577
ENSMUSG00000006191	125.927	72.1495	146.586	124.816	156.613	41.6474	183.603	100.223	83.1202	138.092	93.4641	83.2051	0.22903	0.38417	0.63975	Cdkal1	chr13	-	29191746	29855674	4383	protein_coding	CDK5_regulatory_subunit_associated_protein_1-like_1	133	59	152	112	132	44	214	115	97	176	96	70	1.75897	0.885352	2.04215	1.70806	2.18758	0.513867	2.36983	1.3446	1.042	1.82359	1.12283	1.06054
ENSMUSG00000006200	0	1.22287	0	0	0	0	7.72161	0	2.57073	0	0	0	-0.12206	0.47563	NA	Rhox6	chrX	+	37826910	37829857	1010	protein_coding	reproductive_homeobox_6	0	1	0	0	0	0	9	0	3	0	0	0	0	0.0651199	0	0	0	0	0.43251	0	0.139852	0	0	0
ENSMUSG00000006205	528.325	297.158	349.107	550.528	501.873	280.173	271.972	230.95	325.626	344.444	210.294	186.617	0.68712	0.00046678	0.011964	Htra1	chr7	+	130936111	130985660	2041	protein_coding	HtrA_serine_peptidase_1	558	243	362	494	423	296	317	265	380	439	216	157	15.8478	7.83066	10.4443	16.1786	15.0542	7.42367	7.53862	6.65379	8.76617	9.76802	5.4253	5.10809
ENSMUSG00000006215	302.982	383.982	362.608	365.533	232.547	328.447	247.091	364.29	389.037	390.736	380.672	408.893	-0.11312	0.50758	0.73744	Zbtb17	chr4	+	141444654	141467930	3478	protein_coding	zinc_finger_and_BTB_domain_containing_17	320	314	376	328	196	347	288	418	454	498	391	344	5.33332	5.93793	6.36609	6.30377	4.09343	5.10705	4.01919	6.15903	6.14605	6.50257	5.76315	6.56797
ENSMUSG00000006218	10.415	4.89149	16.3945	7.80101	0	0	22.3069	6.97206	15.4244	9.41533	26.2868	11.8864	-0.30645	0.37665	0.63384	Fam131c	chr4	+	141368220	141384175	1433	protein_coding	family_with_sequence_similarity_131_member_C	11	4	17	7	0	0	26	8	18	12	27	10	0.444963	0.18359	0.698582	0.326519	0	0	0.880648	0.286095	0.59142	0.380295	0.965896	0.4634
ENSMUSG00000006219	1374.78	1301.14	1663.56	1446.53	2399.03	1559.88	2510.38	1805.76	1760.09	2595.49	1455.51	2162.14	-0.25305	0.16945	0.41614	Fblim1	chr4	-	141576062	141606096	3101	protein_coding	filamin_binding_LIM_protein_1	1452	1064	1725	1298	2022	1648	2926	2072	2054	3308	1495	1819	27.142	22.5671	32.7568	27.9788	47.3632	27.2035	45.7981	34.2416	31.1866	48.445	24.7145	38.9523
ENSMUSG00000006221	271.737	522.167	293.173	562.787	688.148	770.477	805.621	899.396	1000.01	620.627	397.222	650.188	-0.57498	0.011366	0.084805	Hspb7	chr4	+	141420779	141425311	2769	protein_coding	heat_shock_protein_family_member_7_(cardiovascular)	287	427	304	505	580	814	939	1032	1167	791	408	547	6.00809	10.1424	6.46495	12.1906	15.2148	15.0477	16.4596	19.0995	19.8435	12.9729	7.55353	13.118
ENSMUSG00000006235	6.62773	6.11436	6.75069	16.7164	0	9.46532	10.2955	5.22905	3.42764	0	11.683	2.37729	0.097055	0.77451	NA	Epor	chr9	-	21958899	21963576	1829	protein_coding	erythropoietin_receptor	7	5	7	15	0	10	12	6	4	0	12	2	0.221851	0.179801	0.225371	0.548193	0	0.27987	0.318451	0.168114	0.102971	0	0.336342	0.0726137
ENSMUSG00000006241	17.0427	18.3431	13.5014	35.6617	7.11877	3.78613	0	2.61452	1.71382	7.84611	3.89434	4.75458	1.2071	0.00056476	NA	Ccdc159	chr9	+	21927471	21935872	1545	protein_coding	coiled-coil_domain_containing_159	18	15	14	32	6	4	0	3	2	10	4	4	0.675339	0.638555	0.533598	1.38445	0.282088	0.132526	0	0.0995082	0.0609496	0.293939	0.132722	0.171923
ENSMUSG00000006262	1302.82	1603.19	1205.48	1471.05	1493.76	1387.62	821.922	1260.2	1421.61	915.641	1223.8	1059.08	0.27639	0.080128	0.27284	Mob1b	chr5	+	88720855	88762058	6805	protein_coding	MOB_kinase_activator_1B	1376	1311	1250	1320	1259	1466	958	1446	1659	1167	1257	891	11.7211	12.671	10.8167	12.9659	13.4388	11.0275	6.83302	10.8895	11.4786	7.78803	9.46935	8.69464
ENSMUSG00000006273	2361.37	2509.33	2049.32	2354.79	1930.37	2918.16	2822.68	2537.83	2611.86	2225.94	2432.99	2177.6	-0.17066	0.17297	0.42092	Atp6v1b2	chr8	+	69088646	69113711	2825	protein_coding	ATPase_H+_transporting_lysosomal_V1_subunit_B2	2494	2052	2125	2113	1627	3083	3290	2912	3048	2837	2499	1832	51.1747	47.7743	44.295	49.9962	41.8341	55.8631	56.5266	52.8249	50.8003	45.6064	45.3483	43.0635
ENSMUSG00000006276	512.229	408.439	540.055	408.996	376.108	434.458	425.546	529.005	372.756	366.413	589.019	450.496	-0.0085751	0.95804	0.98337	Eps15l1	chr8	-	72341001	72421474	3141	protein_coding	epidermal_growth_factor_receptor_pathway_substrate_15-like_1	541	334	560	367	317	459	496	607	435	467	605	379	9.98405	6.99381	10.4987	7.81006	7.33082	7.48022	7.66459	9.90345	6.52065	6.75203	9.87417	8.0126
ENSMUSG00000006281	3373.52	2389.49	3411.99	2777.16	3659.05	3259.86	4036.68	3551.39	3601.59	4410.3	3350.1	3308	-0.21429	0.12358	0.35102	Tep1	chr14	-	50824062	50870560	8168	protein_coding	telomerase_associated_protein_1	3563	1954	3538	2492	3084	3444	4705	4075	4203	5621	3441	2783	25.2859	15.7342	25.5068	20.3933	27.4258	21.5833	27.9588	25.5669	24.2278	31.2524	21.5964	22.6256
ENSMUSG00000006288	306.769	385.205	389.611	401.195	269.327	389.025	344.04	393.05	356.474	359.352	384.566	455.251	-0.12147	0.4151	0.66594	Ttc5	chr14	-	50765415	50785518	1841	protein_coding	tetratricopeptide_repeat_domain_5	324	315	404	360	227	411	401	451	416	458	395	383	10.2016	11.2536	12.9224	13.0709	8.9564	11.4277	10.5722	12.5542	10.6392	11.2979	10.9991	13.8149
ENSMUSG00000006289	295.407	185.877	277.743	315.384	223.055	227.168	219.637	203.061	220.226	325.614	186.928	240.106	0.1515	0.40683	0.65937	Osgep	chr14	-	50906478	50924893	3388	protein_coding	O-sialoglycoprotein_endopeptidase	312	152	288	283	188	240	256	233	257	415	192	202	5.33812	2.95077	5.00569	5.5834	4.03066	3.62608	3.66752	3.52434	3.57157	5.56275	2.90517	3.95922
ENSMUSG00000006299	1253.59	1165.4	1252.74	1234.79	864.931	1297.7	1301.52	1543.44	1144.83	1302.45	1523.66	1654.59	-0.26137	0.064736	0.24287	Aamp	chr1	-	74279840	74284738	2762	protein_coding	angio-associated_migratory_protein	1324	953	1299	1108	729	1371	1517	1771	1336	1660	1565	1392	27.787	22.6937	27.6949	26.8146	19.1719	25.4088	26.6586	32.8595	22.7747	27.2941	29.0472	33.4671
ENSMUSG00000006301	2892.53	4425.58	3143.89	3344.4	3196.33	4163.79	5270.43	3928.76	4442.22	4201.59	4626.47	3965.32	-0.34848	0.0098647	0.077669	Tmbim1	chr1	-	74288247	74305622	11011	protein_coding	transmembrane_BAX_inhibitor_motif_containing_1	3055	3619	3260	3001	2694	4399	6143	4508	5184	5355	4752	3336	16.0828	21.6171	17.4343	18.2178	17.7718	20.4502	27.0788	20.9808	22.167	22.086	22.1239	20.1188
ENSMUSG00000006304	5164.9	5924.82	5306.04	5821.78	4424.32	7097.1	7227.42	6779.46	6724.17	6171.75	7425.53	7008.24	-0.367	0.0010281	0.019842	Arpc2	chr1	+	74236084	74268209	1439	protein_coding	actin_related_protein_2/3_complex_subunit_2	5455	4845	5502	5224	3729	7498	8424	7779	7847	7866	7627	5896	219.741	221.446	225.151	242.66	188.232	266.719	284.14	277.031	256.751	248.244	271.71	272.081
ENSMUSG00000006307	1329.33	1675.34	1386.78	1601.44	1099.85	1559.88	1185.7	1497.25	1910.91	1205.95	1261.77	1199.34	0.014846	0.92538	0.96983	Kmt2b	chr7	-	30568858	30588726	8469	protein_coding	lysine_(K)-specific_methyltransferase_2B	1404	1370	1438	1437	927	1648	1382	1718	2230	1537	1296	1009	9.60976	10.6396	9.99865	11.3418	7.95077	9.96082	7.92048	10.3958	12.3977	8.24189	7.84487	7.91154
ENSMUSG00000006310	14.2023	33.0176	46.2904	14.4876	13.0511	46.3801	50.6194	55.7765	60.8406	52.5689	21.4189	64.1868	-0.78477	0.009552	0.075817	Zbtb32	chr7	-	30589681	30598909	1775	protein_coding	zinc_finger_and_BTB_domain_containing_32	15	27	48	13	11	49	59	64	71	67	22	54	0.489858	1.00046	1.59242	0.489554	0.450148	1.41308	1.61335	1.84777	1.88334	1.7142	0.635386	2.02022
ENSMUSG00000006313	6.62773	40.3548	21.2165	53.4926	8.30523	27.4494	31.7444	50.5475	23.9935	21.1845	34.0755	87.9596	-0.3868	0.24876	0.51225	Upk1a	chr7	-	30603092	30612734	1308	protein_coding	uroplakin_1A	7	33	22	48	7	29	37	58	28	27	35	74	0.310219	1.65936	0.990443	2.45295	0.388733	1.13491	1.373	2.27241	1.00791	0.937435	1.37174	3.75687
ENSMUSG00000006315	572.825	480.589	523.661	558.329	563.569	304.783	481.313	559.508	377.04	666.919	405.985	563.417	0.15773	0.38107	0.63755	Tmem147	chr7	-	30727701	30729534	868	protein_coding	transmembrane_protein_147	605	393	543	501	475	322	561	642	440	850	417	474	40.403	29.7789	36.8379	38.581	39.7498	18.9892	31.3703	37.9037	23.8673	44.4718	24.628	36.2628
ENSMUSG00000006333	9212.55	10950.8	9759.57	10282.8	5909.77	9078.19	8745.15	8198.28	8938.42	8911.61	11541.8	10827.4	-0.035072	0.82119	0.92342	Rps9	chr7	+	3703993	3706901	1347	protein_coding	ribosomal_protein_S9	9730	8955	10120	9227	4981	9591	10193	9407	10431	11358	11855	9109	418.719	437.254	442.413	457.877	268.603	364.474	367.291	357.89	364.609	382.93	451.177	449.061
ENSMUSG00000006335	127.821	172.425	140.8	186.11	77.12	175.108	120.114	165.587	123.395	109.061	121.698	213.956	-0.05212	0.81729	0.92195	Tfpt	chr7	-	3620324	3629929	1166	protein_coding	TCF3_(E2A)_fusion_partner	135	141	146	167	65	185	140	190	144	139	125	180	6.71139	7.95346	7.37342	9.57357	4.04926	8.12163	5.8278	8.35066	5.81478	5.41379	5.49572	10.2512
ENSMUSG00000006342	6678.86	3411.81	7502.91	5010.47	2599.54	8020.91	9880.22	8031.82	8268.32	8065.8	7635.82	7973.42	-0.64953	0.0011698	0.021117	Susd2	chr10	-	75636619	75644008	3255	protein_coding	sushi_domain_containing_2	7054	2790	7780	4496	2191	8474	11516	9216	9649	10280	7843	6708	125.621	56.3753	140.748	92.3276	48.8937	133.262	171.722	145.097	139.573	143.426	123.522	136.85
ENSMUSG00000006344	210.194	201.774	257.491	235.145	416.448	125.889	197.33	223.978	112.255	169.476	171.351	217.522	0.539	0.012559	0.089257	Ggt5	chr10	+	75589340	75617200	4410	protein_coding	gamma-glutamyltransferase_5	222	165	267	211	351	133	230	257	131	216	176	183	2.91804	2.46082	3.56523	3.19816	5.78136	1.54377	2.53142	2.98649	1.39863	2.22434	2.04591	2.75559
ENSMUSG00000006345	11530.4	12887.9	11073.1	12613.1	11538.3	15832.6	15568.5	14642.2	15785.1	16560.8	18409.5	16548.3	-0.43127	2.562e-05	0.0016068	Ggt1	chr10	+	75561604	75586200	2167	protein_coding	gamma-glutamyltransferase_1	12178	10539	11482	11318	9725	16727	18146	16801	18421	21107	18909	13922	325.758	319.872	312.013	349.114	325.981	395.12	406.441	397.322	400.243	442.336	447.324	426.624
ENSMUSG00000006356	361.685	379.091	276.778	312.04	251.53	415.528	234.222	441.855	284.494	242.445	410.853	432.666	-0.13912	0.47898	0.71367	Crip2	chr12	+	113140236	113145504	1437	protein_coding	cysteine_rich_protein_2	382	310	287	280	212	439	273	507	332	309	422	364	15.4093	14.1886	11.7609	13.0244	10.7162	15.6379	9.22107	18.0808	10.878	9.76533	15.0546	16.8208
ENSMUSG00000006360	16494.5	22496	17727.3	21243.3	3666.17	32224.7	12104	32556.9	9091.81	9609.92	12576.8	32530.8	-0.21188	0.50608	0.73599	Crip1	chr12	+	113152012	113153877	445	protein_coding	cysteine-rich_protein_1_(intestinal)	17421	18396	18382	19062	3090	34045	14108	37357	10610	12248	12918	27368	2269.29	2718.93	2432.47	2863.28	504.382	3916.18	1538.8	4302.07	1122.6	1249.94	1488.16	4084
ENSMUSG00000006362	126.874	106.39	97.4028	53.4926	161.359	122.103	145.853	144.67	118.253	171.83	132.407	125.996	-0.29572	0.18136	0.43139	Cbfa2t3	chr8	-	122628739	122699109	4047	protein_coding	core-binding_factor_runt_domain_alpha_subunit_2_translocated_to_3_(human)	134	87	101	48	136	129	170	166	138	219	136	106	1.91933	1.41391	1.46961	0.792801	2.441	1.63165	2.03888	2.10204	1.60552	2.45751	1.72274	1.7393
ENSMUSG00000006369	591.762	835.222	654.817	814.648	837.642	1375.31	2089.12	1203.55	1739.53	1870.51	1281.24	1270.66	-0.98594	5.6989e-09	2.201e-06	Fbln1	chr15	+	85205949	85286535	3659	protein_coding	fibulin_1	625	683	679	731	706	1453	2435	1381	2030	2384	1316	1069	9.90137	12.277	10.9275	13.354	14.0153	20.327	32.3007	19.3418	26.1218	29.5889	18.4377	19.4007
ENSMUSG00000006373	4770.07	6692.78	5273.25	5900.9	4042.28	6726.06	4757.37	6403.84	8953.85	5886.94	9708.58	7451.61	-0.38902	0.027579	0.14596	Pgrmc1	chrX	+	36598206	36606079	1857	protein_coding	progesterone_receptor_membrane_component_1	5038	5473	5468	5295	3407	7106	5545	7348	10449	7503	9972	6269	157.262	193.842	173.393	190.594	133.267	195.877	144.932	202.779	264.931	183.488	275.286	224.176
ENSMUSG00000006378	175.161	160.196	188.055	174.965	243.225	246.098	333.745	256.223	240.792	317.768	330.045	257.936	-0.55423	0.00088675	0.018104	Gcat	chr15	+	79030874	79043558	2365	protein_coding	glycine_C-acetyltransferase_(2-amino-3-ketobutyrate-coenzyme_A_ligase)	185	131	195	157	205	260	389	294	281	405	339	217	4.53438	3.64314	4.85532	4.43736	6.29628	5.62746	7.98351	6.37063	5.59429	7.77695	7.34821	6.09299
ENSMUSG00000006386	125.927	114.95	94.5096	75.7812	166.105	73.8295	107.245	144.67	151.673	175.753	111.962	72.5073	-0.048007	0.84298	0.93393	Tek	chr4	+	94739289	94874976	4654	protein_coding	endothelial-specific_receptor_tyrosine_kinase	133	94	98	68	140	78	125	166	177	224	115	61	1.65654	1.32842	1.23998	0.976649	2.18506	0.857903	1.30364	1.82788	1.79067	2.18578	1.26673	0.870373
ENSMUSG00000006389	0.946819	4.89149	0	0	0	0	0	3.48603	0	0	0.973585	3.56593	0.0027063	0.98954	NA	Mpl	chr4	-	118442415	118457513	2938	protein_coding	myeloproliferative_leukemia_virus_oncogene	1	4	0	0	0	0	0	4	0	0	1	3	0.0197299	0.0895455	0	0	0	0	0	0.0697709	0	0	0.0174486	0.0678066
ENSMUSG00000006390	1939.08	1792.73	2026.17	1935.76	2979.21	3675.38	3669.48	3111.28	2144.84	3804.58	2397.94	3822.68	-0.55765	0.0016006	0.025449	Elovl1	chr4	+	118428093	118432953	1811	protein_coding	elongation_of_very_long_chain_fatty_acids_(FEN1/Elo2_SUR4/Elo3_yeast)-like_1	2048	1466	2101	1737	2511	3883	4277	3570	2503	4849	2463	3216	65.5525	53.2416	68.316	64.1117	100.714	109.754	114.629	101.022	65.0747	121.596	69.7203	117.923
ENSMUSG00000006392	500.867	495.263	473.513	519.324	379.668	566.026	567.109	709.407	388.18	443.305	482.898	659.697	-0.18957	0.25819	0.52187	Med8	chr4	+	118409337	118415782	1743	protein_coding	mediator_complex_subunit_8	529	405	491	466	320	598	661	814	453	565	496	555	17.5928	15.2824	16.5882	17.8708	13.3356	17.562	18.4068	23.9328	12.2369	14.721	14.5881	21.1445
ENSMUSG00000006395	875.807	1409.97	907.486	1115.54	401.024	1102.71	918.871	1231.44	894.613	761.073	1230.61	1283.74	-0.15247	0.48117	0.71567	Hyi	chr4	+	118359999	118362744	1296	protein_coding	hydroxypyruvate_isomerase_homolog_(E._coli)	925	1153	941	1001	338	1165	1071	1413	1044	970	1264	1080	41.3727	58.514	42.7562	51.628	18.9441	46.0141	40.1107	55.8731	37.9284	33.9901	49.9983	55.3377
ENSMUSG00000006398	70.0646	30.5718	44.3617	41.2339	160.172	51.1127	88.3695	85.4078	51.4146	55.7074	37.9698	90.3369	0.056652	0.84991	0.93694	Cdc20	chr4	-	118432901	118437352	1793	protein_coding	cell_division_cycle_20	74	25	46	37	135	54	103	98	60	71	39	76	2.39237	0.917054	1.51075	1.37936	5.46909	1.54164	2.78825	2.80099	1.57558	1.7983	1.11506	2.81472
ENSMUSG00000006403	127.821	214.003	79.0795	52.3782	815.099	267.869	239.37	183.017	197.946	372.69	141.17	250.804	0.072009	0.83525	0.93151	Adamts4	chr1	+	171250421	171260637	4389	protein_coding	a_disintegrin-like_and_metallopeptidase_(reprolysin_type)_with_thrombospondin_type_1_motif_4	135	175	82	47	687	283	279	210	231	475	145	211	1.78298	2.62245	1.10018	0.715794	11.3698	3.30058	3.08542	2.452	2.47808	4.91488	1.69362	3.19241
ENSMUSG00000006411	3.78728	6.11436	1.92877	4.45772	7.11877	0	7.72161	7.84357	1.71382	0	2.92075	3.56593	0.14871	0.65004	NA	Pvrl4	chr1	+	171370099	171388598	3636	protein_coding	poliovirus_receptor-related_4	4	5	2	4	6	0	9	9	2	0	3	3	0.0637696	0.0904444	0.0323907	0.0735347	0.119864	0	0.120142	0.126848	0.0258986	0	0.0422971	0.0547898
ENSMUSG00000006412	238.598	222.563	225.666	327.642	151.867	347.377	257.387	276.268	154.244	190.661	209.321	347.084	-0.11092	0.61093	0.80801	Pfdn2	chr1	+	171345670	171359254	1735	protein_coding	prefoldin_2	252	182	234	294	128	367	300	317	180	243	215	292	8.41935	6.89934	7.94202	11.3267	5.35885	10.8277	8.39261	9.36323	4.88475	6.36051	6.35261	11.176
ENSMUSG00000006418	2620.79	2582.71	2326.09	2270.09	1783.25	2105.09	1798.28	2057.63	2169.69	1857.17	2670.54	2021.88	0.1378	0.3235	0.58685	Rnf114	chr2	+	167492645	167516173	3001	protein_coding	ring_finger_protein_114	2768	2112	2412	2037	1503	2224	2096	2361	2532	2367	2743	1701	53.466	46.2875	47.3288	45.3713	36.3793	37.9349	33.9001	40.3177	39.7253	35.8193	46.8568	37.6392
ENSMUSG00000006423	455.42	421.891	419.507	456.916	520.857	410.795	398.092	394.793	371.899	560.212	435.192	435.044	0.078984	0.57916	0.78696	C330007P06Rik	chrX	-	36823737	36874111	3873	protein_coding	RIKEN_cDNA_C330007P06_gene	481	345	435	410	439	434	464	453	434	714	447	366	7.19905	5.85878	6.61388	7.07607	8.23338	5.73604	5.81495	5.994	5.27608	8.37213	5.91661	6.27532
ENSMUSG00000006435	110.778	156.528	128.263	124.816	128.138	150.499	189.608	142.056	211.657	222.045	336.86	185.428	-0.5988	0.0041744	0.046398	Neurl1a	chr19	+	47178820	47259440	4157	protein_coding	neuralized_homolog_1A_(Drosophila)	117	128	133	112	108	159	221	163	247	283	346	156	1.63149	2.02519	1.88402	1.80092	1.88714	1.95788	2.5804	2.00943	2.79761	3.09166	4.26687	2.49199
ENSMUSG00000006442	83.3201	80.7096	103.189	74.6668	360.684	105.065	128.693	127.24	84.834	191.445	121.698	197.315	0.030664	0.91611	0.96615	Srm	chr4	+	148591503	148594993	1338	protein_coding	spermidine_synthase	88	66	107	67	304	111	150	146	99	244	125	166	3.81245	3.24432	4.70915	3.34715	16.5036	4.24655	5.4414	5.59194	3.48376	8.28169	4.78924	8.23861
ENSMUSG00000006445	992.266	1269.34	1053.11	1367.4	1330.02	1919.57	1875.49	1756.09	1865.49	1521.36	1689.17	2229.9	-0.58733	1.5855e-05	0.0011872	Epha2	chr4	+	141301240	141329384	3913	protein_coding	Eph_receptor_A2	1048	1038	1092	1227	1121	2028	2186	2015	2177	1939	1735	1876	15.5249	17.4471	16.4334	20.96	20.8093	26.5294	27.1154	26.3895	26.195	22.5037	22.7302	31.8365
ENSMUSG00000006456	394.823	299.604	394.433	297.553	387.973	369.147	431.552	431.396	461.017	448.798	377.751	432.666	-0.23768	0.092198	0.29716	Rbm14	chr19	-	4800569	4811634	3508	protein_coding	RNA_binding_motif_protein_14	417	245	409	267	327	390	503	495	538	572	388	364	6.89055	4.59348	6.8656	5.08754	6.77095	5.69082	6.95959	7.23122	7.22091	7.40494	5.67003	6.89039
ENSMUSG00000006457	13.2555	6.11436	12.537	15.602	0	0	18.0171	0.871508	11.9967	5.49228	0	0	0.23487	0.44849	NA	Actn3	chr19	-	4861223	4877909	2880	protein_coding	actinin_alpha_3	14	5	13	14	0	0	21	1	14	7	0	0	0.281782	0.114186	0.265806	0.324931	0	0	0.353918	0.017794	0.228879	0.11038	0	0
ENSMUSG00000006462	0.946819	13.4516	7.71507	20.0597	22.5428	0	0	5.22905	0	0	0	8.32051	0.688	0.025083	NA	A530013C23Rik	chr2	+	167691177	167729172	3489	lincRNA	RIKEN_cDNA_A530013C23_gene	1	11	8	18	19	0	0	6	0	0	0	7	0.0166141	0.207361	0.135022	0.344848	0.395561	0	0	0.0881285	0	0	0	0.133229
ENSMUSG00000006463	299.195	220.117	255.562	187.224	119.833	241.366	218.779	300.67	181.665	212.63	289.155	278.143	-0.16485	0.42374	0.67288	Zdhhc24	chr19	+	4878668	4885397	2558	protein_coding	zinc_finger_DHHC_domain_containing_24	316	180	265	168	101	255	255	345	212	271	297	234	7.16084	4.62815	6.10042	4.39	2.86802	5.10281	4.83855	6.91169	3.90216	4.81121	5.95208	6.0746
ENSMUSG00000006464	49.2346	37.9091	51.1124	57.9503	32.0345	41.6474	22.3069	20.9162	73.6942	29.8152	36.0226	29.7161	0.26011	0.36722	0.62733	Bbs1	chr19	-	4886898	4906627	5581	protein_coding	Bardet-Biedl_syndrome_1_(human)	52	31	53	52	27	44	26	24	86	38	37	25	0.540093	0.36533	0.559215	0.622798	0.351409	0.403562	0.226119	0.220376	0.725531	0.309212	0.339862	0.297461
ENSMUSG00000006469	20.83	23.2346	49.1836	43.4627	3.55939	22.7168	33.4603	31.3743	28.278	66.6919	30.1811	22.5842	-0.17516	0.59379	0.79743	Slc34a3	chr2	-	25228898	25234364	2183	protein_coding	solute_carrier_family_34_(sodium_phosphate)_member_3	22	19	51	39	3	24	39	36	33	85	31	19	0.58418	0.572447	1.37572	1.19417	0.0998226	0.562765	0.867134	0.845113	0.711754	1.76828	0.727983	0.577966
ENSMUSG00000006471	714.848	825.439	722.324	764.499	558.824	657.84	585.984	690.234	652.108	591.597	759.396	684.659	0.11517	0.39115	0.64582	Ndor1	chr2	-	25244821	25256022	4517	protein_coding	NADPH_dependent_diflavin_oxidoreductase_1	755	675	749	686	471	695	683	792	761	754	780	576	9.6889	9.82854	9.76442	10.1515	7.57412	7.87598	7.33915	8.98547	7.93239	7.58065	8.85233	8.46788
ENSMUSG00000006476	275.524	408.439	427.222	472.518	237.292	471.373	412.677	411.352	371.042	304.429	320.309	460.005	-0.10074	0.59254	0.79671	Nsmf	chr2	+	25054355	25062881	2957	protein_coding	NMDA_receptor_synaptonuclear_signaling_and_neuronal_migration_factor	291	334	443	424	200	498	481	472	433	388	329	387	5.70452	7.429	8.822	9.58452	4.91292	8.62081	7.89531	8.18006	6.89455	5.95889	5.70371	8.69084
ENSMUSG00000006494	409.973	387.651	441.688	408.996	520.857	270.708	427.262	256.223	316.2	456.644	260.921	379.177	0.33375	0.062098	0.23745	Pdk1	chr2	+	71873224	71903858	5185	protein_coding	pyruvate_dehydrogenase_kinase_isoenzyme_1	433	317	458	367	439	286	498	294	369	582	268	319	4.84079	4.02111	5.20153	4.73122	6.15003	2.8235	4.66182	2.90579	3.35079	5.09753	2.64971	4.08549
ENSMUSG00000006498	1737.41	1474.78	1759.04	1492.22	2415.64	1828.7	2299.32	1982.68	1545.01	2224.37	1766.08	1596.35	-0.086675	0.58076	0.78802	Ptbp1	chr10	+	79854427	79864771	3169	protein_coding	polypyrimidine_tract_binding_protein_1	1835	1206	1824	1339	2036	1932	2680	2275	1803	2835	1814	1343	33.5654	25.03	33.8936	28.2432	46.6677	31.2072	41.0476	36.7896	26.7882	40.6271	29.3446	28.1421
ENSMUSG00000006517	576.613	470.806	847.694	475.861	711.877	745.867	836.507	871.508	782.358	1110.22	890.83	981.82	-0.49359	0.0035246	0.041783	Mvd	chr8	-	122433596	122443422	1761	protein_coding	mevalonate_(diphospho)_decarboxylase	609	385	879	427	600	788	975	1000	913	1415	915	826	20.0464	14.3793	29.393	16.2078	24.7487	22.9053	26.8733	29.1009	24.4107	36.4907	26.6364	31.1475
ENSMUSG00000006519	827.52	1050.45	699.179	1045.33	564.756	313.302	222.211	508.089	282.78	387.598	312.521	650.188	1.0012	8.127e-06	0.00076425	Cyba	chr8	-	122424772	122432940	758	protein_coding	cytochrome_b-245_alpha_polypeptide	874	859	725	938	476	331	259	583	330	494	321	547	66.8374	74.5348	56.3227	82.716	45.6141	22.3526	16.5846	39.4153	20.4981	29.5967	21.7094	47.9204
ENSMUSG00000006522	304.876	212.78	161.052	191.682	270.513	177.948	80.6479	190.86	109.684	156.922	138.249	135.505	0.61568	0.0047467	0.050664	Itih3	chr14	-	30908573	30923760	3302	protein_coding	inter-alpha_trypsin_inhibitor_heavy_chain_3	322	174	167	172	228	188	94	219	128	200	142	114	5.6527	3.46583	2.9782	3.48183	5.01556	2.91441	1.38174	3.39886	1.82517	2.75067	2.20457	2.29261
ENSMUSG00000006526	164.746	211.557	220.844	299.782	214.75	183.627	187.034	167.33	203.944	249.506	302.785	154.524	0.092812	0.64014	0.82787	Tmem110	chr14	+	30825590	30876986	3518	protein_coding	transmembrane_protein_110	174	173	229	269	181	194	218	192	238	318	311	130	2.86702	3.23434	3.83314	5.11108	3.73718	2.82277	3.00771	2.79686	3.1853	4.10503	4.53187	2.45386
ENSMUSG00000006527	244.279	330.176	157.195	309.811	301.361	118.316	123.546	128.112	191.948	149.861	152.853	202.069	0.74002	0.00031262	0.0091341	Sfmbt1	chr14	+	30714849	30822713	7829	protein_coding	Scm-like_with_four_mbt_domains_1	258	270	163	278	254	125	144	147	224	191	157	170	1.91025	2.26826	1.22602	2.37353	2.35662	0.817285	0.892753	0.962226	1.34714	1.10793	1.02803	1.44193
ENSMUSG00000006538	1232.76	1705.91	1399.32	1327.29	481.703	1395.19	1676.45	1301.16	1681.26	1703.39	1604.47	1361	-0.28658	0.16633	0.41172	Ihh	chr1	-	74945315	74951672	2468	protein_coding	Indian_hedgehog	1302	1395	1451	1191	406	1474	1954	1493	1962	2171	1648	1145	30.5804	37.1761	34.6208	32.2569	11.9493	30.5719	38.4286	31.0013	37.4303	39.9484	34.2314	30.8079
ENSMUSG00000006542	205.46	319.17	198.663	168.279	52.2043	526.272	334.603	655.374	395.892	346.014	661.064	545.587	-1.1596	7.6943e-06	0.00072852	Prkag3	chr1	-	74738922	74749221	2832	protein_coding	protein_kinase_AMP-activated_gamma_3_non-catatlytic_subunit	217	261	206	151	44	556	390	752	462	441	679	459	4.44165	6.06153	4.2834	3.56402	1.12855	10.0497	6.68416	13.6079	7.68101	7.07181	12.2911	10.7627
ENSMUSG00000006546	0.946819	2.44575	0.964384	2.22886	0	0	0	0	2.57073	0	0	0	0.14947	0.43889	NA	Cryba2	chr1	-	74889934	74893143	923	protein_coding	crystallin_beta_A2	1	2	1	2	0	0	0	0	3	0	0	0	0.0628023	0.142516	0.0637989	0.144839	0	0	0	0	0.153034	0	0	0
ENSMUSG00000006567	195.045	210.334	233.381	141.533	294.243	258.403	426.404	196.961	287.922	316.983	199.585	225.842	-0.31157	0.14366	0.38056	Atp7b	chr8	-	21992785	22060305	6505	protein_coding	ATPase_Cu++_transporting_beta_polypeptide	206	172	242	127	248	273	497	226	336	404	205	190	1.83568	1.73907	2.1907	1.30501	2.76927	2.14825	3.70838	1.78044	2.43199	2.82046	1.61555	1.93958
ENSMUSG00000006575	135.395	184.654	233.381	211.742	77.12	225.275	242.802	210.033	239.935	291.875	319.336	211.579	-0.49923	0.022824	0.13038	Rundc3a	chr11	+	102393403	102402555	2046	protein_coding	RUN_domain_containing_3A	143	151	242	190	65	238	283	241	280	372	328	178	4.05143	4.85408	6.96505	6.20732	2.30765	5.95444	6.71361	6.03639	6.4435	8.257	8.21829	5.77719
ENSMUSG00000006576	91.8414	150.413	169.732	172.737	129.324	89.9205	114.966	99.3519	92.5462	132.599	147.985	130.751	0.27766	0.17807	0.42737	Slc4a3	chr1	+	75546266	75562172	7182	protein_coding	solute_carrier_family_4_(anion_exchanger)_member_3	97	123	176	155	109	95	134	114	108	169	152	110	0.782896	1.12641	1.44305	1.44259	1.10241	0.677093	0.905597	0.81344	0.708024	1.06863	1.08495	1.01707
ENSMUSG00000006585	369.259	324.061	263.277	296.438	172.037	353.056	354.336	366.905	380.468	220.476	383.592	266.256	-0.20148	0.30168	0.56557	Cdt1	chr8	+	122568015	122573128	2189	protein_coding	chromatin_licensing_and_DNA_replication_factor_1	390	265	273	266	145	373	413	421	444	281	394	224	10.3275	7.96224	7.34398	8.12254	4.81153	8.72234	9.15756	9.85603	9.55007	5.82969	9.22706	6.79523
ENSMUSG00000006586	61.5432	59.9208	49.1836	30.0896	104.409	55.8454	18.0171	19.1732	65.1251	21.9691	81.7811	13.0751	0.43796	0.17673	0.42577	Runx1t1	chr4	+	13743436	13893649	6090	protein_coding	runt-related_transcription_factor_1;_translocated_to_1_(cyclin_D-related)	65	49	51	27	88	59	21	22	76	28	84	11	0.618691	0.529193	0.493137	0.296348	1.04961	0.495912	0.16737	0.185128	0.587578	0.208798	0.70709	0.119944
ENSMUSG00000006587	12.3086	4.89149	22.1808	10.0299	0	13.2514	27.4546	6.10056	13.7105	3.13844	16.5509	0	-0.083879	0.80728	0.91905	Snai3	chr8	-	122454206	122460692	1589	protein_coding	snail_family_zinc_finger_3	13	4	23	9	0	14	32	7	16	4	17	0	0.474239	0.165566	0.852351	0.378595	0	0.450997	0.977465	0.225756	0.474095	0.11432	0.548451	0
ENSMUSG00000006589	1825.47	2484.88	1997.24	2111.84	906.457	2706.13	1926.11	3147.89	1781.51	1992.13	2550.79	3288.98	-0.37361	0.070898	0.25552	Aprt	chr8	-	122574637	122576907	866	protein_coding	adenine_phosphoribosyl_transferase	1928	2032	2071	1895	764	2859	2245	3612	2079	2539	2620	2767	129.053	154.327	140.824	146.267	64.0821	168.992	125.827	213.745	113.033	133.147	155.094	212.175
ENSMUSG00000006599	917.467	992.973	839.979	780.101	1042.9	996.698	969.491	792.201	1167.97	1042.75	1209.19	940.217	-0.14689	0.29343	0.55737	Gtf2h1	chr7	+	46796103	46823800	2736	protein_coding	general_transcription_factor_II_H_polypeptide_1	969	812	871	700	879	1053	1130	909	1363	1329	1242	791	20.5298	19.5198	18.7463	17.1016	23.3364	19.7007	20.0465	17.026	23.4557	22.0594	23.2712	19.1983
ENSMUSG00000006611	172.321	176.094	120.548	138.189	97.2899	87.0809	103.813	98.4804	77.1218	30.5998	125.592	127.185	0.50969	0.046393	0.20014	Hfe	chr13	-	23702034	23710854	2458	protein_coding	hemochromatosis	182	144	125	124	82	92	121	113	90	39	129	107	4.29207	3.85315	2.99463	3.37206	2.42322	1.91591	2.38934	2.35593	1.72397	0.720556	2.69042	2.89071
ENSMUSG00000006638	5.68091	1.22287	3.85754	3.34329	0	0	0	0	13.7105	0	13.6302	7.13186	-0.14939	0.59241	NA	Abhd1	chr5	+	30950066	30955091	1634	processed_transcript	abhydrolase_domain_containing_1	6	1	4	3	0	0	0	0	16	0	14	6	0.212852	0.0402516	0.144153	0.122723	0	0	0	0	0.461039	0	0.439227	0.243838
ENSMUSG00000006641	809.53	332.621	696.285	484.777	416.448	632.283	1260.34	612.67	815.778	884.257	696.113	651.377	-0.47637	0.027069	0.14417	Slc5a6	chr5	-	31036036	31048924	3436	protein_coding	solute_carrier_family_5_(sodium-dependent_vitamin_transporter)_member_6	855	272	722	435	351	668	1469	703	952	1127	715	548	14.4242	5.20656	12.3737	8.46237	7.42019	9.95161	20.7512	10.485	13.0453	14.8955	10.6676	10.5908
ENSMUSG00000006642	106.044	63.5894	133.085	55.7215	124.578	216.756	439.274	288.469	192.805	517.843	131.434	438.61	-1.3977	2.3444e-07	4.6495e-05	Tcf23	chr5	+	30968677	30977018	4101	protein_coding	transcription_factor_23	112	52	138	50	105	229	512	331	225	660	135	369	1.58309	0.833967	1.98154	0.81496	1.85978	2.85835	6.05976	4.13622	2.58323	7.30869	1.68755	5.97501
ENSMUSG00000006649	1.89364	0	2.89315	3.34329	0	0	0	0	0	0	0	0	0.20403	0.20354	NA	Nphs1	chr7	+	30458315	30487223	4608	protein_coding	nephrosis_1_nephrin	2	0	3	3	0	0	0	0	0	0	0	0	0.0251591	0	0.0383375	0.0435176	0	0	0	0	0	0	0	0
ENSMUSG00000006651	1881.33	2321.01	1975.06	2097.36	1489.01	3267.43	3474.72	3398.01	4115.74	3375.4	4154.29	3249.75	-0.83921	5.3289e-10	2.7931e-07	Aplp1	chr7	-	30434981	30445582	2391	protein_coding	amyloid_beta_(A4)_precursor-like_protein_1	1987	1898	2048	1882	1255	3452	4050	3899	4803	4302	4267	2734	48.1721	52.2098	50.4388	52.6134	38.1264	73.9028	82.215	83.5679	94.5807	81.7101	91.4863	75.9314
ENSMUSG00000006673	865.392	936.72	856.373	1005.22	1194.77	815.911	952.332	975.217	848.34	994.102	849.939	910.501	0.095791	0.45412	0.69706	Qrich1	chr9	+	108517087	108560167	3362	protein_coding	glutamine-rich_1	914	766	888	902	1007	862	1110	1119	990	1267	873	766	15.7589	14.9853	15.5536	17.9335	21.7567	13.1244	16.0251	17.0568	13.8646	17.1145	13.3116	15.1298
ENSMUSG00000006675	64.3837	35.4633	53.0411	59.0648	13.0511	35.0217	22.3069	27.0167	30.8487	25.8922	15.5774	39.2252	0.52529	0.080957	0.27503	P4htm	chr9	-	108578826	108597600	1810	protein_coding	prolyl_4-hydroxylase_transmembrane_(endoplasmic_reticulum)	68	29	55	53	11	37	26	31	36	33	16	33	2.17775	1.05379	1.78936	1.95728	0.441444	1.04639	0.69722	0.877706	0.936469	0.827981	0.453163	1.2107
ENSMUSG00000006676	1520.59	1378.18	1576.77	1458.79	1354.94	1267.41	1453.38	1444.96	1642.7	1386.41	1138.12	1215.98	0.092569	0.45858	0.70051	Usp19	chr9	+	108490676	108502333	4715	protein_coding	ubiquitin_specific_peptidase_19	1606	1127	1635	1309	1142	1339	1694	1658	1917	1767	1169	1023	19.7443	15.7209	20.4198	18.5573	17.5932	14.5368	17.4384	18.0206	19.143	17.0192	12.71	14.4077
ENSMUSG00000006678	69.1178	18.3431	45.3261	49.0349	77.12	72.883	7.72161	30.5028	47.9869	8.63072	47.7056	28.5275	0.37799	0.25602	0.51981	Pola1	chrX	-	93304767	93632155	5346	protein_coding	polymerase_(DNA_directed)_alpha_1	73	15	47	44	65	77	9	35	56	11	49	24	0.791537	0.184543	0.517706	0.550148	0.883173	0.737279	0.0817126	0.33551	0.493206	0.0934435	0.469873	0.298115
ENSMUSG00000006699	6142.01	6215.86	5504.7	6283.15	7989.63	6656.96	7368.99	6260.04	6110.62	7314.14	5641.92	6430.56	-0.024501	0.84586	0.93483	Cdc42	chr4	-	137319696	137357720	2108	protein_coding	cell_division_cycle_42	6487	5083	5708	5638	6734	7033	8589	7183	7131	9322	5795	5410	178.382	158.593	159.451	178.777	232.041	170.781	197.764	174.623	159.276	200.828	140.928	170.423
ENSMUSG00000006705	336.121	238.46	303.781	242.946	359.498	363.468	374.927	343.374	303.346	407.998	329.072	313.802	-0.22045	0.1574	0.39923	Pknox1	chr17	+	31564749	31607684	4232	protein_coding	Pbx/knotted_1_homeobox	355	195	315	218	303	384	437	394	354	520	338	264	4.86251	3.03057	4.38308	3.44324	5.20066	4.64468	5.012	4.77108	3.93847	5.58011	4.09434	4.14248
ENSMUSG00000006711	42.6068	68.4809	63.6494	61.2936	157.799	28.396	60.0569	47.9329	77.9787	60.4151	28.234	29.7161	0.55875	0.056541	0.2253	D130043K22Rik	chr13	+	24845135	24901270	4973	protein_coding	RIKEN_cDNA_D130043K22_gene	45	56	66	55	133	30	70	55	91	77	29	25	0.524531	0.740636	0.78152	0.739265	1.94265	0.308797	0.683211	0.566774	0.861574	0.703165	0.298946	0.333829
ENSMUSG00000006715	125.927	53.8064	127.299	89.1544	104.409	120.21	177.597	140.313	69.4097	120.046	108.068	106.978	-0.22819	0.33629	0.59793	Gmnn	chr13	-	24751845	24761923	1127	protein_coding	geminin	133	44	132	80	88	127	207	161	81	153	111	90	6.84077	2.56782	6.89707	4.74485	5.67179	5.76832	8.91501	7.32096	3.384	6.16528	5.04908	5.30299
ENSMUSG00000006717	186.523	160.196	243.989	182.766	215.936	208.237	193.898	177.788	142.247	236.953	202.506	284.086	-0.054283	0.77138	0.90105	Acot13	chr13	-	24817948	24831517	721	protein_coding	acyl-CoA_thioesterase_13	197	131	253	164	182	220	226	204	166	302	208	239	15.8383	11.9501	20.6633	15.2042	18.3357	15.6191	15.2142	14.4998	10.8403	19.022	14.7891	22.0123
ENSMUSG00000006720	0	4.89149	5.78631	1.11443	0	0	13.7273	1.74302	0	0	0	9.50915	-0.088802	0.72652	NA	Zfp184	chr13	+	21945094	21960779	3198	protein_coding	zinc_finger_protein_184_(Kruppel-like)	0	4	6	1	0	0	16	2	0	0	0	8	0	0.0822653	0.110481	0.0209015	0	0	0.242838	0.0320492	0	0	0	0.166117
ENSMUSG00000006724	6.62773	0	2.89315	4.45772	0	0	0	6.10056	0	0	0.973585	0	0.17941	0.43164	NA	Cyp27b1	chr10	+	127048250	127053006	2443	protein_coding	cytochrome_P450_family_27_subfamily_b_polypeptide_1	7	0	3	4	0	0	0	7	0	0	1	0	0.166093	0	0.0723123	0.109444	0	0	0	0.146839	0	0	0.0209841	0
ENSMUSG00000006728	587.974	349.742	482.192	476.976	462.72	268.815	562.819	537.72	390.751	473.121	373.856	600.265	0.04003	0.83562	0.93151	Cdk4	chr10	+	127063534	127067920	2053	protein_coding	cyclin-dependent_kinase_4	621	286	500	428	390	284	656	617	456	603	384	505	17.534	9.16247	14.3415	13.9351	13.7987	7.08108	15.5092	15.4015	10.4579	13.3387	9.5886	16.3345
ENSMUSG00000006731	3598.86	5735.27	4275.12	3696.56	2828.52	9585.53	8190.05	8359.5	9052.39	8035.99	9407.75	8636.69	-1.0628	5.226e-12	4.5116e-09	B4galnt1	chr10	+	127165156	127172340	2474	protein_coding	beta-14-N-acetyl-galactosaminyl_transferase_1	3801	4690	4433	3317	2384	10127	9546	9592	10564	10242	9663	7266	89.0586	124.683	105.515	89.6194	69.9951	209.532	187.282	198.69	201.047	188.005	200.228	195.028
ENSMUSG00000006732	102.256	61.1436	52.0767	60.1792	180.342	74.776	108.102	72.3352	57.4129	109.061	59.3887	112.921	0.083787	0.75889	0.89442	Mettl1	chr10	+	127041414	127046365	1791	protein_coding	methyltransferase_like_1	108	50	54	54	152	79	126	83	67	139	61	95	3.49547	1.83616	1.77547	2.01537	6.16466	2.25788	3.41468	2.37492	1.76136	3.52456	1.74601	3.52233
ENSMUSG00000006736	511.282	441.457	473.513	434.627	539.84	431.619	565.393	556.894	474.728	586.105	490.687	591.945	-0.13191	0.33249	0.59391	Tspan31	chr10	-	127067317	127070261	1516	protein_coding	tetraspanin_31	540	361	491	390	455	456	659	639	554	747	504	498	20.6477	15.6619	19.072	17.1958	21.8009	15.397	21.099	21.6007	17.206	22.3772	17.0429	21.8139
ENSMUSG00000006740	2718.32	2704.99	2641.45	2430.57	3869.05	2896.39	3187.31	2474.21	3771.26	3078.03	2938.28	2496.15	-0.049281	0.7428	0.88564	Kif5b	chr18	-	6201002	6242174	6032	protein_coding	kinesin_family_member_5B	2871	2212	2739	2181	3261	3060	3715	2839	4401	3923	3018	2100	27.5899	24.119	26.739	24.1685	39.2691	25.9675	29.8932	24.1196	34.3526	29.5354	25.649	23.1185
ENSMUSG00000006763	136.342	88.0468	124.406	130.388	334.582	61.5246	133.841	68.8491	108.827	125.538	166.483	78.4505	0.49895	0.068199	0.25016	Saal1	chr7	-	46686108	46710680	4728	protein_coding	serum_amyloid_A-like_1	144	72	129	117	282	65	156	79	127	160	171	66	1.76548	1.00159	1.60667	1.65411	4.33244	0.703729	1.60148	0.856279	1.26472	1.53684	1.85409	0.926976
ENSMUSG00000006764	0	2.44575	0.964384	0	0	0	0	0	0	0	0	0	0.092026	0.53382	NA	Tph2	chr10	-	115078641	115185022	2626	protein_coding	tryptophan_hydroxylase_2	0	2	1	0	0	0	0	0	0	0	0	0	0	0.0500923	0.0224244	0	0	0	0	0	0	0	0	0
ENSMUSG00000006777	321.918	363.193	266.17	385.593	393.905	286.799	357.768	289.341	260.5	291.875	357.306	353.027	0.13375	0.391	0.64577	Krt23	chr11	-	99477974	99493137	1565	protein_coding	keratin_23	340	297	276	346	332	303	417	332	304	372	367	297	12.5934	12.4818	10.3851	14.7781	15.4094	9.91056	12.9329	10.8715	9.14595	10.7948	12.0217	12.6021
ENSMUSG00000006782	487.612	163.865	341.392	390.05	360.684	85.1879	318.302	318.972	145.675	297.368	154.8	354.216	0.44737	0.09595	0.30231	Cnp	chr11	+	100574904	100591729	2904	protein_coding	2'3'-cyclic_nucleotide_3'_phosphodiesterase	515	134	354	350	304	90	371	366	170	379	159	298	10.2799	3.03489	7.17829	8.05615	7.60393	1.58641	6.20087	6.45878	2.75627	5.9269	2.80681	6.81431
ENSMUSG00000006784	8.52137	8.56011	5.78631	11.1443	2.37292	0	0	0.871508	16.2813	8.63072	1.94717	1.18864	0.25277	0.43508	NA	Ttc25	chr11	+	100545607	100572568	4340	protein_coding	tetratricopeptide_repeat_domain_25	9	7	6	10	2	0	0	1	19	11	2	1	0.120207	0.106082	0.0814097	0.154016	0.0334735	0	0	0.011808	0.206126	0.115103	0.023624	0.0153007
ENSMUSG00000006800	1365.31	1478.45	1390.64	911.603	2381.23	1779.48	2267.58	1541.7	2383.06	2342.85	1318.23	2032.58	-0.34146	0.088001	0.28861	Sulf2	chr2	-	166073089	166155663	4580	protein_coding	sulfatase_2	1442	1209	1442	818	2007	1880	2643	1769	2781	2986	1354	1710	18.2506	17.3619	18.5402	11.9383	31.8305	21.0118	28.0096	19.7938	28.5894	29.608	15.1554	24.7932
ENSMUSG00000006818	939.244	810.765	1081.07	1035.3	1624.27	945.585	1130.79	1047.55	917.75	1227.13	1172.2	1086.42	0.028256	0.86357	0.9439	Sod2	chr17	+	13007839	13018119	3824	protein_coding	superoxide_dismutase_2_mitochondrial	992	663	1121	929	1369	999	1318	1202	1071	1564	1204	914	15.0373	11.4033	17.2624	16.2388	26.0044	13.3726	16.7291	16.1084	13.1869	18.5739	16.1407	15.872
ENSMUSG00000006850	219.662	194.437	199.628	123.702	88.9846	186.467	233.364	242.279	145.675	124.753	247.29	218.71	-0.23798	0.2974	0.56173	Tmco6	chr18	+	36735068	36742391	1817	protein_coding	transmembrane_and_coiled-coil_domains_6	232	159	207	111	75	197	272	278	170	159	254	184	7.40134	5.75543	6.70857	4.08342	2.99825	5.54985	7.2659	7.84072	4.40518	3.974	7.16625	6.72458
ENSMUSG00000006906	378.728	363.193	442.652	404.538	359.498	513.02	388.654	392.179	306.774	420.552	489.713	360.159	-0.069325	0.65502	0.83694	Stambp	chr6	-	83543206	83572504	2157	protein_coding	STAM_binding_protein	400	297	459	363	303	542	453	450	358	536	503	303	10.7495	9.05611	12.5308	11.249	10.2036	12.8623	10.1935	10.6912	7.81452	11.285	11.9545	9.32813
ENSMUSG00000006920	1548.05	1713.24	1433.07	1322.83	976.458	1338.4	1310.1	1388.31	1497.88	1062.36	1531.45	1119.7	0.0781	0.61387	0.80989	Ezh1	chr11	-	101191115	101226463	4207	protein_coding	enhancer_of_zeste_homolog_1_(Drosophila)	1635	1401	1486	1187	823	1414	1527	1593	1748	1354	1573	942	22.528	21.9029	20.7999	18.8597	14.2098	17.2047	17.6174	19.4048	19.5631	14.6161	19.1677	14.869
ENSMUSG00000006930	261.322	280.038	240.132	307.583	132.884	117.37	114.108	156.871	108.827	141.23	113.909	185.428	0.78362	0.00018268	0.0062938	Hap1	chr11	-	100347327	100356128	3316	protein_coding	huntingtin-associated_protein_1	276	229	249	276	112	124	133	180	127	180	117	156	4.82472	4.5421	4.4218	5.56353	2.45338	1.91415	1.94676	2.78179	1.80326	2.46515	1.80877	3.12401
ENSMUSG00000006931	143.916	132.07	129.227	189.453	110.341	128.728	90.0854	65.3631	50.5577	139.661	122.672	79.6391	0.47077	0.049376	0.20757	Leprel4	chr11	-	100408456	100414836	2178	protein_coding	leprecan-like_4	152	108	134	170	93	136	105	75	59	178	126	67	4.04542	3.26138	3.62294	5.21732	3.1016	3.19632	2.33995	1.76469	1.27545	3.71148	2.96569	2.04277
ENSMUSG00000006932	14185.2	11825.2	12857.2	11400.6	14449.9	14932.5	14907	14724.1	14635.2	14017.9	13771.4	13762.1	-0.14963	0.15095	0.39023	Ctnnb1	chr9	+	120929216	120960507	3623	protein_coding	catenin_(cadherin_associated_protein)_beta_1	14982	9670	13332	10230	12179	15776	17375	16895	17079	17866	14145	11578	239.706	175.547	216.691	188.74	244.177	222.894	232.773	238.977	221.954	223.946	200.146	212.211
ENSMUSG00000006941	326.652	284.929	299.923	383.364	230.174	351.163	301.143	333.788	205.658	273.045	233.66	358.97	0.051058	0.77771	0.90503	Eif1b	chr9	+	120492606	120495327	917	protein_coding	eukaryotic_translation_initiation_factor_1B	345	233	311	344	194	371	351	383	240	348	240	302	21.8086	16.7117	19.9713	25.0752	15.3672	20.7097	18.5786	21.404	12.3229	17.2344	13.417	21.8695
ENSMUSG00000006958	72.9051	101.498	86.7946	80.2389	118.646	78.5622	52.3353	54.0335	52.2715	98.0764	25.3132	84.3937	0.44476	0.086874	0.28612	Chrd	chr16	+	20733127	20742384	4406	protein_coding	chordin	77	83	90	72	100	83	61	62	61	125	26	71	1.01303	1.23899	1.20285	1.09231	1.64861	0.964281	0.671987	0.721129	0.651861	1.2884	0.302511	1.07008
ENSMUSG00000006998	2245.85	2105.79	2023.28	2115.19	2899.71	2129.7	2558.43	2407.1	2625.57	2656.69	2326.87	2349.95	-0.093986	0.45618	0.69854	Psmd2	chr16	+	20651652	20663414	3001	protein_coding	proteasome_(prosome_macropain)_26S_subunit_non-ATPase_2	2372	1722	2098	1898	2444	2250	2982	2762	3064	3386	2390	1977	45.817	37.7401	41.1675	42.2753	59.1557	38.3784	48.23	47.1654	48.072	51.2396	40.8268	43.7465
ENSMUSG00000007021	31.245	45.2463	54.0055	66.8658	74.7471	30.289	12.8693	33.9888	41.9886	65.1227	59.3887	32.0934	0.3554	0.22947	0.49092	Syngr3	chr17	-	24685092	24689955	1965	protein_coding	synaptogyrin_3	33	37	56	60	63	32	15	39	49	83	61	27	0.973484	1.23844	1.67819	2.04101	2.32884	0.833599	0.370514	1.01711	1.17409	1.91823	1.5914	0.912438
ENSMUSG00000007029	854.977	423.114	678.926	822.449	1087.99	367.254	558.53	644.044	499.578	754.796	418.641	609.774	0.44302	0.033074	0.16257	Vars	chr17	+	35000987	35016322	4137	protein_coding	valyl-tRNA_synthetase	903	346	704	738	917	388	651	739	583	962	430	513	12.6526	5.5008	10.0208	11.9241	16.1007	4.80083	7.63784	9.15429	6.63518	10.5603	5.32839	8.23444
ENSMUSG00000007030	13.2555	22.0117	13.5014	10.0299	13.0511	16.091	2.57387	3.48603	0	0	0	14.2637	0.5275	0.11493	NA	Vwa7	chr17	+	35016579	35026741	4313	protein_coding	von_Willebrand_factor_A_domain_containing_7	14	18	14	9	11	17	3	4	0	0	0	12	0.188159	0.274491	0.191145	0.139482	0.185257	0.201762	0.0337611	0.0475277	0	0	0	0.184758
ENSMUSG00000007033	4.73409	3.66862	5.78631	0	1.18646	9.46532	1.71591	6.10056	0.856909	3.13844	0	0	0.0050062	0.9868	NA	Hspa1l	chr17	+	34972703	34979285	2472	protein_coding	heat_shock_protein_1-like	5	3	6	0	1	10	2	7	1	4	0	0	0.117246	0.0798193	0.142928	0	0.0293841	0.207072	0.0392696	0.145116	0.0190468	0.0734847	0	0
ENSMUSG00000007034	9257.99	6942.25	8704.53	8970.04	7684.71	8230.1	7577.47	8157.31	7691.62	7814.73	7676.71	7533.62	0.087439	0.41961	0.6694	Slc44a4	chr17	+	34914466	34930436	3055	protein_coding	solute_carrier_family_44_member_4	9778	5677	9026	8049	6477	8695	8832	9360	8976	9960	7885	6338	185.531	122.22	173.98	176.111	154.001	145.689	140.321	157.011	138.338	148.058	132.313	137.766
ENSMUSG00000007035	20.83	8.56011	12.537	15.602	7.11877	1.89306	0.857956	18.3017	1.71382	5.49228	4.86792	14.2637	0.44906	0.19882	NA	Msh5	chr17	-	35028605	35046745	2886	protein_coding	mutS_homolog_5_(E._coli)	22	7	13	14	6	2	1	21	2	7	5	12	0.44188	0.159528	0.265254	0.324256	0.151014	0.0354735	0.0168182	0.372897	0.032629	0.110151	0.0888151	0.276113
ENSMUSG00000007036	613.539	673.803	778.258	669.772	466.279	569.812	752.428	835.776	720.661	826.98	806.128	727.45	-0.21374	0.15881	0.40088	Abhd16a	chr17	+	35089263	35102987	1945	protein_coding	abhydrolase_domain_containing_16A	648	551	807	601	393	602	877	959	841	1054	828	612	19.3123	18.6323	24.4325	20.6543	14.6769	15.8433	21.8854	25.2677	20.3585	24.6097	21.8235	20.8946
ENSMUSG00000007038	9500.38	11359.3	10664.2	11740.5	4541.78	13154.9	11190.3	12686.5	13365.2	9853.93	15558.9	12899.2	-0.37433	0.047321	0.20212	Neu1	chr17	+	34931253	34935953	3619	protein_coding	neuraminidase_1	10034	9289	11058	10535	3828	13898	13043	14557	15597	12559	15981	10852	160.717	168.817	179.93	194.582	76.8324	196.577	174.93	206.134	202.919	157.598	226.375	199.124
ENSMUSG00000007039	42.6068	46.4692	62.685	90.2688	34.4074	47.3266	54.0512	61.0056	64.2682	52.5689	62.3094	38.0366	0.02235	0.92953	0.97206	Ddah2	chr17	+	35059035	35062095	1342	protein_coding	dimethylarginine_dimethylaminohydrolase_2	45	38	65	81	29	50	63	70	75	67	64	32	1.94374	1.86237	2.85217	4.03449	1.56966	1.90716	2.27858	2.67308	2.63135	2.26729	2.44478	1.58343
ENSMUSG00000007041	1241.28	1435.65	1307.7	1306.11	1696.64	1154.77	1028.69	1365.65	1043.72	1172.99	1029.08	1624.88	0.2062	0.16878	0.41531	Clic1	chr17	+	35049966	35058749	1466	protein_coding	chloride_intracellular_channel_1	1311	1174	1356	1172	1430	1220	1199	1567	1218	1495	1057	1367	51.8378	52.6707	54.4679	53.4379	70.8538	42.5986	39.6973	54.7773	39.1186	46.3119	36.9619	61.9208
ENSMUSG00000007050	107.937	55.0293	98.3672	85.8111	132.884	123.996	152.716	122.011	72.8373	124.753	118.777	140.26	-0.30549	0.17324	0.42109	Lsm2	chr17	+	34981862	34985891	1586	protein_coding	LSM2_homolog_U6_small_nuclear_RNA_associated_(S._cerevisiae)	114	45	102	77	112	131	178	140	85	159	122	118	4.16657	1.86614	3.78714	3.24522	5.12951	4.22803	5.44744	4.52367	2.5234	4.55281	3.94339	4.94062
ENSMUSG00000007080	47.3409	23.2346	25.074	62.408	56.9502	10.4119	37.7501	30.5028	24.8504	18.8307	22.3924	20.2069	0.65088	0.031531	0.15772	Pole	chr5	+	110286306	110337474	7163	protein_coding	polymerase_(DNA_directed)_epsilon	50	19	26	56	48	11	44	35	29	24	23	17	0.404625	0.174459	0.213744	0.522576	0.486752	0.0786082	0.298149	0.250403	0.190622	0.15216	0.164606	0.1576
ENSMUSG00000007097	726.21	1216.76	1021.28	975.126	690.521	545.202	403.239	291.955	503.863	596.304	1124.49	187.806	0.68823	0.0087085	0.071882	Atp1a2	chr1	-	172271709	172298064	6227	protein_coding	ATPase_Na+/K+_transporting_alpha_2_polypeptide	767	995	1059	875	582	576	470	335	588	760	1155	158	7.13993	10.5094	10.0146	9.39259	6.78899	4.73493	3.66348	2.75697	4.44599	5.54268	9.50859	1.68492
ENSMUSG00000007122	7.57455	11.0059	2.89315	8.91544	15.424	0	0	16.5587	7.71218	0	0	1.18864	0.34903	0.2562	NA	Casq1	chr1	-	172209894	172219868	1847	protein_coding	calsequestrin_1	8	9	3	8	13	0	0	19	9	0	0	1	0.251073	0.320487	0.0956465	0.28952	0.511255	0	0	0.527172	0.229427	0	0	0.035953
ENSMUSG00000007207	55.8623	81.9325	62.685	32.3185	43.8991	135.354	29.1705	73.2067	85.6909	29.0306	94.4377	76.0732	-0.33012	0.26498	0.52888	Stx1a	chr5	+	135023482	135051100	2167	protein_coding	syntaxin_1A_(brain)	59	67	65	29	37	143	34	84	100	37	97	64	1.57823	2.03353	1.76632	0.89453	1.24024	3.3779	0.761545	1.98649	2.17275	0.775404	2.2947	1.96121
ENSMUSG00000007216	48.2878	77.041	54.9699	88.0399	4.74585	24.6098	38.608	39.2179	62.5544	61.9843	42.8377	53.489	0.17041	0.59375	0.79743	Zfp775	chr6	+	48613180	48623227	4083	protein_coding	zinc_finger_protein_775	51	63	57	79	4	26	45	45	73	79	44	45	0.72405	1.01484	0.822072	1.29331	0.071161	0.32596	0.534944	0.564806	0.841808	0.878684	0.552441	0.731872
ENSMUSG00000007279	301.088	542.955	255.562	832.479	163.732	122.103	136.415	55.7765	195.375	47.0767	152.853	17.8297	1.2152	0.00039865	0.010814	Scube2	chr7	-	109798676	109865679	3571	protein_coding	signal_peptide_CUB_domain_EGF-like_2	318	444	265	747	138	129	159	64	228	60	157	15	5.16196	8.17765	4.36989	13.9826	2.80705	1.84914	2.16114	0.918451	3.00618	0.763039	2.25384	0.278935
ENSMUSG00000007338	307.716	176.094	264.241	133.732	228.987	348.324	288.273	331.173	200.517	226.753	269.683	332.82	-0.32402	0.11579	0.33758	Mrpl49	chr19	-	6053630	6057751	1722	protein_coding	mitochondrial_ribosomal_protein_L49	325	144	274	120	193	368	336	380	234	289	277	280	10.9403	5.50003	9.36984	4.65805	8.14114	10.9392	9.47069	11.3088	6.39812	7.62166	8.24631	10.7976
ENSMUSG00000007379	10.415	6.11436	0.964384	13.3732	27.2886	12.3049	4.28978	17.4302	14.5675	23.5383	3.89434	9.50915	-0.04285	0.90259	0.9612	Dennd2c	chr3	+	103102604	103169769	4979	protein_coding	DENN/MADD_domain_containing_2C	11	5	1	12	23	13	5	20	17	30	4	8	0.128064	0.0660485	0.0118269	0.1611	0.335542	0.133651	0.048742	0.205851	0.160759	0.27363	0.0411842	0.106696
ENSMUSG00000007411	1324.6	1703.46	1426.32	1407.52	1337.14	1494.57	2134.6	1549.54	2090	1940.34	1919.91	1459.65	-0.3075	0.030224	0.15399	Mark3	chr12	+	111574510	111656227	3388	protein_coding	MAP/microtubule_affinity-regulating_kinase_3	1399	1393	1479	1263	1127	1579	2488	1778	2439	2473	1972	1228	23.936	27.0423	25.7063	24.9182	24.1625	23.8566	35.6437	26.8939	33.8952	33.1487	29.8385	24.069
ENSMUSG00000007415	702.54	780.193	694.357	755.583	835.269	872.702	1254.33	815.731	1169.68	1631.21	1211.14	866.521	-0.53201	0.0020307	0.029863	Gatad1	chr5	-	3632932	3647934	2545	protein_coding	GATA_zinc_finger_domain_containing_1	742	638	720	678	704	922	1462	936	1365	2079	1244	729	16.9003	16.488	16.6594	17.8073	20.0931	18.5444	27.8827	18.8475	25.2531	37.0981	25.058	19.0214
ENSMUSG00000007440	79.5328	86.824	43.3973	125.931	121.019	61.5246	40.3239	39.2179	109.684	69.0458	72.0453	29.7161	0.47539	0.091508	0.2962	Pcdha10	chr18	+	36930285	37187657	5422	protein_coding	protocadherin_alpha_10	84	71	45	113	102	65	47	45	128	88	74	25	0.898043	0.86126	0.488728	1.39308	1.36648	0.613654	0.42074	0.425323	1.11153	0.737069	0.699657	0.306184
ENSMUSG00000007458	2053.65	1998.17	1953.84	2321.36	2257.84	2188.38	2699.13	2015.8	2065.15	2392.28	2303.5	2550.83	-0.12604	0.28969	0.55423	M6pr	chr6	+	122308720	122317680	2976	protein_coding	mannose-6-phosphate_receptor_cation_dependent	2169	1634	2026	2083	1903	2312	3146	2313	2410	3049	2366	2146	42.2478	36.1122	40.0886	46.7856	46.448	39.7672	51.3099	39.8298	38.1288	46.5275	40.7563	47.8849
ENSMUSG00000007476	177.055	346.073	237.239	235.145	361.871	254.617	230.79	279.754	226.224	261.276	264.815	242.483	0.10019	0.58139	0.78836	Lrrc8a	chr2	+	30237715	30263790	4301	protein_coding	leucine_rich_repeat_containing_8A	187	283	246	211	305	269	269	321	264	333	272	204	2.52029	4.32765	3.36806	3.27921	5.151	3.20149	3.0357	3.82474	2.89004	3.51609	3.242	3.14965
ENSMUSG00000007480	0	3.66862	0	5.57215	0	0	0	0	0.856909	0	0	8.32051	0.047625	0.81244	NA	Mc5r	chr18	+	68337603	68339711	1162	protein_coding	melanocortin_5_receptor	0	3	0	5	0	0	0	0	1	0	0	7	0	0.169805	0	0.287621	0	0	0	0	0.0405194	0	0	0.400031
ENSMUSG00000007564	2321.6	2815.05	2316.45	2807.25	2757.34	2815.93	2591.03	2486.41	2538.17	2437.79	2600.44	2720.81	0.0024647	0.98184	0.99253	Ppp2r1a	chr17	+	20945311	20965916	2410	protein_coding	protein_phosphatase_2_regulatory_subunit_A_alpha	2452	2302	2402	2519	2324	2975	3020	2853	2962	3107	2671	2289	58.9768	62.8237	58.6909	69.8662	70.0455	63.1888	60.8226	60.6667	57.8679	58.5476	56.8159	63.0712
ENSMUSG00000007570	177.055	292.267	246.882	291.98	126.951	182.681	156.148	183.888	245.933	244.014	192.77	232.974	0.12958	0.53286	0.7558	Fance	chr17	+	28313530	28326568	2193	protein_coding	Fanconi_anemia_complementation_group_E	187	239	256	262	107	193	182	211	287	311	198	196	4.94288	7.16794	6.8741	7.9858	3.5441	4.50494	4.02817	4.93071	6.16187	6.44031	4.62849	5.93499
ENSMUSG00000007589	278.365	266.586	248.811	390.05	307.294	251.778	345.756	289.341	251.074	258.922	247.29	247.238	0.13299	0.41192	0.66389	Tinf2	chr14	-	55679083	55681817	1736	protein_coding	Terf1_(TRF1)-interacting_nuclear_factor_2	294	218	258	350	259	266	403	332	293	330	254	208	9.81692	8.25928	8.75154	13.4764	10.8371	7.84335	11.2676	9.80064	7.94671	8.63275	7.50062	7.95639
ENSMUSG00000007591	18.9364	15.8973	15.4301	13.3732	14.2375	10.4119	4.28978	14.8156	6.85527	1.56922	14.6038	28.5275	0.25767	0.45694	0.69927	Tssk4	chr14	+	55650182	55652539	1688	protein_coding	testis-specific_serine_kinase_4	20	13	16	12	12	11	5	17	8	2	15	24	0.686808	0.506531	0.558164	0.475187	0.516381	0.333572	0.143772	0.51611	0.223145	0.0538075	0.455546	0.94415
ENSMUSG00000007594	3.78728	1.22287	0	0	5.93231	10.4119	0	0	5.14146	3.92306	2.92075	0	-0.1014	0.7109	NA	Hapln4	chr8	+	70083529	70090862	3576	protein_coding	hyaluronan_and_proteoglycan_link_protein_4	4	1	0	0	5	11	0	0	6	5	3	0	0.0648396	0.0183924	0	0	0.101563	0.157458	0	0	0.0789993	0.0634976	0.0430068	0
ENSMUSG00000007603	409.973	435.343	476.406	449.115	195.766	460.961	340.609	503.732	446.45	270.691	429.351	452.873	-0.06898	0.73475	0.8817	Dus3l	chr17	+	56764751	56770092	2303	protein_coding	dihydrouridine_synthase_3-like_(S._cerevisiae)	433	356	494	403	165	487	397	578	521	345	441	381	10.8986	10.167	12.6313	11.6968	5.20417	10.8244	8.36704	12.8617	10.6516	6.80315	9.81652	10.9858
ENSMUSG00000007610	329.493	326.507	194.806	199.483	212.377	149.552	275.404	273.653	347.048	292.66	273.577	268.633	-0.081295	0.69123	0.85659	Gtpbp3	chr8	+	71488103	71499583	2830	protein_coding	GTP_binding_protein_3	348	267	202	179	179	158	321	314	405	373	281	226	7.12804	6.20526	4.2032	4.22788	4.59439	2.85786	5.50546	5.68603	6.73811	5.9856	5.09018	5.30303
ENSMUSG00000007613	704.433	582.087	565.129	697.633	747.471	529.111	464.154	543.821	662.391	365.629	540.339	380.366	0.38054	0.021469	0.12493	Tgfbr1	chr4	+	47353222	47414931	5756	protein_coding	transforming_growth_factor_beta_receptor_I	744	476	586	626	630	559	541	624	773	466	555	320	7.49255	5.43903	5.99503	7.26958	7.95026	4.9712	4.56196	5.55558	6.32307	3.67663	4.94294	3.69174
ENSMUSG00000007617	213.981	242.129	242.06	207.284	492.382	396.597	266.824	255.352	357.331	295.798	329.072	192.56	-0.088138	0.6886	0.85498	Homer1	chr13	+	93303757	93404129	5713	protein_coding	homer_homolog_1_(Drosophila)	226	198	251	186	415	419	311	293	417	377	338	162	2.29309	2.27948	2.58716	2.17623	5.27649	3.75422	2.64224	2.62827	3.4367	2.99683	3.03295	1.88301
ENSMUSG00000007646	17.9896	14.6745	7.71507	4.45772	1.18646	6.62572	5.14774	5.22905	14.5675	0	4.86792	9.50915	0.21354	0.53734	NA	Rad51c	chr11	-	87376645	87404954	3944	protein_coding	RAD51_homolog_C	19	12	8	4	1	7	6	6	17	0	5	8	0.279251	0.200115	0.119445	0.0677921	0.0184172	0.0908513	0.0738397	0.0779615	0.202946	0	0.0649899	0.134696
ENSMUSG00000007655	1252.64	1122.6	1131.22	1348.46	1197.14	984.393	717.251	885.452	1010.3	728.904	1249.11	664.452	0.41607	0.010535	0.08099	Cav1	chr6	+	17306335	17341452	2746	protein_coding	caveolin_1_caveolae_protein	1323	918	1173	1210	1009	1040	836	1016	1179	929	1283	559	27.9278	21.9876	25.1543	29.4538	26.6902	19.3866	14.7768	18.9609	20.2154	15.3639	23.9519	13.518
ENSMUSG00000007656	685.497	715.38	657.71	704.319	599.163	754.386	541.37	720.737	583.555	496.659	576.362	810.655	0.067601	0.65497	0.83694	Arpp19	chr9	+	75037614	75060313	4046	protein_coding	cAMP-regulated_phosphoprotein_19	724	585	682	632	505	797	631	827	681	633	592	682	10.3727	9.50967	9.92597	10.4411	9.06623	10.0833	7.5697	10.4748	7.92484	7.10498	7.50082	11.1934
ENSMUSG00000007659	1571.72	1917.46	1663.56	1916.82	2020.54	2525.35	2500.94	2152.62	2542.45	2759.48	2447.59	2379.66	-0.43171	0.00018424	0.0063175	Bcl2l1	chr2	-	152780668	152831728	2568	protein_coding	BCL2-like_1	1660	1568	1725	1720	1703	2668	2915	2470	2967	3517	2514	2002	37.4706	40.1593	39.5557	44.7702	48.1705	53.1815	55.0959	49.291	54.3991	62.196	50.1861	51.7692
ENSMUSG00000007670	1373.83	1582.4	1657.78	1321.71	1771.39	1346.92	2204.09	1387.44	2315.37	2504.48	1890.7	1573.76	-0.27466	0.11073	0.32925	Khsrp	chr17	-	57021058	57031507	3990	protein_coding	KH-type_splicing_regulatory_protein	1451	1294	1719	1186	1493	1423	2569	1592	2702	3192	1942	1324	21.0801	21.3303	25.3698	19.8686	27.1799	18.2558	31.2512	20.4473	31.8847	36.3308	24.9511	22.0352
ENSMUSG00000007682	4.73409	13.4516	0	3.34329	18.9834	26.5029	10.2955	8.71508	0.856909	0	7.78868	13.0751	-0.086014	0.7964	NA	Dio2	chr12	-	90724554	90738438	5813	protein_coding	deiodinase_iodothyronine_type_II	5	11	0	3	16	28	12	10	1	0	8	11	0.0498594	0.124459	0	0.0344967	0.199931	0.246563	0.100197	0.0881588	0.00809971	0	0.0705509	0.125659
ENSMUSG00000007721	416.6	418.222	495.693	450.229	217.123	571.705	492.467	610.927	516.716	603.366	733.109	829.673	-0.58653	0.0021143	0.030571	Ccdc124	chr8	-	70868227	70873490	911	protein_coding	coiled-coil_domain_containing_124	440	342	514	404	183	604	574	701	603	769	753	698	27.997	24.6912	33.2246	29.6428	14.5913	33.9382	30.5822	39.4335	31.1651	38.3348	42.373	50.8791
ENSMUSG00000007739	2041.34	1813.52	2198.8	1931.31	1708.51	1921.46	1520.3	1947.82	1935.76	1972.51	2517.69	1949.38	-0.019361	0.88614	0.9538	Cct4	chr11	+	22990519	23003780	2484	protein_coding	chaperonin_containing_Tcp1_subunit_4_(delta)	2156	1483	2280	1733	1440	2030	1772	2235	2259	2514	2586	1640	50.3124	39.2667	54.0503	46.634	42.1087	41.8325	34.6248	46.1097	42.8188	45.962	53.3691	43.8424
ENSMUSG00000007777	199.779	155.305	176.482	181.652	117.46	106.012	142.421	203.933	107.971	174.968	188.875	187.806	0.060589	0.77086	0.90095	0610009B22Rik	chr11	-	51685386	51688874	892	protein_coding	RIKEN_cDNA_0610009B22_gene	211	127	183	163	99	112	166	234	126	223	194	158	13.7118	9.36428	12.0809	12.2146	8.06179	6.42722	9.03272	13.4436	6.65082	11.3534	11.1494	11.7624
ENSMUSG00000007783	83.3201	64.8122	81.9727	82.4678	79.4929	44.487	50.6194	54.0335	26.5642	94.9379	27.2604	58.2435	0.51406	0.053587	0.21833	Cpt1c	chr7	-	44959373	44974851	2793	protein_coding	carnitine_palmitoyltransferase_1c	88	53	85	74	67	47	59	62	31	121	28	49	1.82637	1.24807	1.7921	1.77099	1.74247	0.861384	1.02531	1.13759	0.522589	1.96743	0.513925	1.165
ENSMUSG00000007812	890.01	944.058	839.979	582.847	812.726	930.441	595.422	877.608	1097.7	667.704	974.558	826.107	-0.062836	0.71346	0.87017	Zfp655	chr5	+	145231723	145247302	4104	protein_coding	zinc_finger_protein_655	940	772	871	523	685	983	694	1007	1281	851	1001	695	13.2769	12.3722	12.4976	8.51825	12.124	12.2607	8.20781	12.5744	14.6964	9.41689	12.5037	11.2455
ENSMUSG00000007815	4645.09	4381.55	4302.12	4707.35	5556.2	5513.55	7331.24	4860.4	5201.44	8104.25	6099.51	5262.13	-0.34222	0.02226	0.12817	Rhoa	chr9	+	108306205	108337939	2126	protein_coding	ras_homolog_gene_family_member_A	4906	3583	4461	4224	4683	5825	8545	5577	6070	10329	6265	4427	133.765	110.846	123.562	132.806	160.001	140.25	195.085	134.432	134.43	220.638	151.067	138.277
ENSMUSG00000007817	5197.09	5302.38	5262.64	4613.74	4313.98	4875.59	5888.15	5174.14	6512.51	5748.06	5421.89	4474.06	-0.13567	0.27836	0.5431	Zmiz1	chr14	+	25459185	25666743	7482	protein_coding	zinc_finger_MIZ-type_containing_1	5489	4336	5457	4140	3636	5151	6863	5937	7600	7326	5569	3764	42.5259	38.116	42.9488	36.9861	35.2994	35.2406	44.5217	40.6645	47.8262	44.4666	38.1568	33.4067
ENSMUSG00000007827	100.363	34.2404	54.0055	26.7463	73.5606	26.5029	28.3126	30.5028	37.704	29.8152	20.4453	14.2637	0.8527	0.0038701	0.044314	Ankrd26	chr6	-	118501308	118562226	6930	protein_coding	ankyrin_repeat_domain_26	106	28	56	24	62	28	33	35	44	38	21	12	0.886646	0.265742	0.475849	0.231491	0.64986	0.206821	0.23113	0.258822	0.298943	0.249021	0.155346	0.114987
ENSMUSG00000007833	1675.87	2405.39	1978.92	2101.81	1136.63	2031.26	2332.78	2197.94	2414.77	2644.92	2768.87	2724.37	-0.37113	0.025275	0.13862	Aldh16a1	chr7	-	45140684	45154584	4074	protein_coding	aldehyde_dehydrogenase_16_family_member_A1	1770	1967	2052	1886	958	2146	2719	2522	2818	3371	2844	2292	25.1843	31.7555	29.66	30.944	17.0807	26.9636	32.3939	31.7241	32.5679	37.5771	35.7867	37.359
ENSMUSG00000007836	2482.56	2895.76	2381.06	2738.15	1731.05	2518.72	3142.69	2562.23	4417.37	3467.98	3904.07	2497.34	-0.36877	0.034345	0.16608	Hnrnpa0	chr13	-	58125879	58128556	2678	protein_coding	heterogeneous_nuclear_ribonucleoprotein_A0	2622	2368	2469	2457	1459	2661	3663	2940	5155	4420	4010	2101	56.7544	58.1576	54.2907	61.3268	39.5736	50.8633	66.3899	56.2604	90.6333	74.9544	76.7621	52.0976
ENSMUSG00000007837	528.325	698.26	666.389	626.309	329.836	706.113	512.2	750.368	640.111	663.781	825.6	779.75	-0.26909	0.13532	0.36827	Prrg2	chr7	-	45053613	45062677	1594	protein_coding	proline-rich_Gla_(G-carboxyglutamic_acid)_polypeptide_2	558	571	691	562	278	746	597	861	747	846	848	656	20.2919	23.5604	25.5273	23.567	12.6683	23.9563	18.1786	27.6809	22.0649	24.1028	27.2722	27.3286
ENSMUSG00000007850	2657.72	2122.91	2845.9	2100.7	1827.15	2187.44	1208.86	2733.05	1609.28	1519.79	1451.61	2000.49	0.32116	0.086447	0.2854	Hnrnph1	chr11	+	50376990	50386528	4577	protein_coding	heterogeneous_nuclear_ribonucleoprotein_H1	2807	1736	2951	1885	1540	2311	1409	3136	1878	1937	1491	1683	35.55	24.9462	37.9667	27.5287	24.44	25.8457	14.9419	35.1124	19.319	19.2191	16.6997	24.4177
ENSMUSG00000007867	159.066	210.334	187.091	235.145	97.2899	194.039	161.296	231.821	145.675	201.645	217.109	337.575	-0.22703	0.31071	0.57488	Ift43	chr12	+	86082561	86162458	775	protein_coding	intraflagellar_transport_43	168	172	194	211	82	205	188	266	170	257	223	284	12.5657	14.5969	14.7406	18.1986	7.68552	13.5401	11.7742	17.5892	10.328	15.0597	14.7508	24.3343
ENSMUSG00000007872	1168.37	935.498	1242.13	1180.18	541.027	1215.35	854.524	1165.21	777.217	878.764	1179.98	1278.98	-0.04613	0.81133	0.91934	Id3	chr4	+	136143497	136145755	1278	protein_coding	inhibitor_of_DNA_binding_3	1234	765	1288	1059	456	1284	996	1337	907	1120	1212	1076	55.9708	39.37	59.3471	55.3887	25.9176	51.4285	37.8272	53.6125	33.4153	39.799	48.6166	55.9092
ENSMUSG00000007877	6.62773	6.11436	7.71507	6.68658	0	0	0	1.74302	2.57073	0	14.6038	8.32051	0.12484	0.67912	NA	Tcap	chr11	+	98383811	98384953	948	protein_coding	titin-cap	7	5	8	6	0	0	0	2	3	0	15	7	0.428023	0.346894	0.496931	0.423057	0	0	0	0.108115	0.148999	0	0.81114	0.490334
ENSMUSG00000007880	2011.04	1620.31	2009.78	1596.98	2041.9	2094.68	2275.3	1842.37	2575.01	2100.4	1546.05	1252.83	-0.070734	0.67408	0.84764	Arid1a	chr4	-	133679008	133756769	8187	protein_coding	AT_rich_interactive_domain_1A_(SWI-like)	2124	1325	2084	1433	1721	2213	2652	2114	3005	2677	1588	1054	15.0386	10.6445	14.9895	11.6998	15.2692	13.8365	15.7226	13.2326	17.2818	14.8494	9.94349	8.54905
ENSMUSG00000007888	0.946819	0	0	1.11443	0	0	3.43183	6.10056	5.14146	4.70767	13.6302	0	-0.55164	0.058677	NA	Crlf1	chr8	+	70493158	70504081	1644	protein_coding	cytokine_receptor-like_factor_1	1	0	0	1	0	0	4	7	6	6	14	0	0.0352595	0	0	0.0406588	0	0	0.118096	0.218204	0.171838	0.165743	0.436555	0
ENSMUSG00000007891	5981.05	5368.41	5444.91	6387.91	3782.44	5600.63	5862.42	4937.09	5184.3	4411.08	5915.5	4922.17	0.034039	0.81119	0.91934	Ctsd	chr7	-	142371148	142388038	2128	protein_coding	cathepsin_D	6317	4390	5646	5732	3188	5917	6833	5665	6050	5622	6076	4141	172.075	135.684	156.237	180.049	108.82	142.331	155.853	136.425	133.861	119.979	146.372	129.222
ENSMUSG00000007892	7889.84	12248.3	11263	9431.42	4649.74	10524.5	11312.2	9327.75	11224.7	12400.8	16968.6	14108	-0.39344	0.04698	0.20142	Rplp1	chr9	-	61913284	61914538	495	protein_coding	ribosomal_protein_large_P1	8333	10016	11679	8463	3919	11119	13185	10703	13099	15805	17429	11869	975.829	1330.84	1389.36	1142.81	575.084	1149.82	1292.86	1108.07	1245.96	1450.02	1805.01	1592.25
ENSMUSG00000007908	20.83	13.4516	28.9315	16.7164	32.0345	21.7702	15.4432	10.4581	15.4244	10.1999	7.78868	4.75458	0.58894	0.071505	0.25608	Hmgcll1	chr9	+	76014855	76136350	3737	protein_coding	3-hydroxymethyl-3-methylglutaryl-Coenzyme_A_lyase-like_1	22	11	30	15	27	23	18	12	18	13	8	4	0.341253	0.1936	0.47273	0.268302	0.52481	0.315046	0.233789	0.16456	0.226787	0.157981	0.109744	0.0710786
ENSMUSG00000007944	4.73409	3.66862	14.4658	20.0597	7.11877	0	16.3012	3.48603	10.2829	0	6.81509	8.32051	0.24481	0.47161	NA	Ttc9b	chr7	+	27653915	27656208	914	protein_coding	tetratricopeptide_repeat_domain_9B	5	3	15	18	6	0	19	4	12	0	7	7	0.317104	0.215879	0.966406	1.31638	0.476833	0	1.00898	0.224274	0.618165	0	0.392613	0.508574
ENSMUSG00000007946	4.73409	36.6862	23.1452	26.7463	34.4074	13.2514	11.1534	23.5307	29.9918	15.6922	19.4717	39.2252	0.13827	0.67537	0.84844	Phox2a	chr7	+	101818313	101822726	1609	protein_coding	paired-like_homeobox_2a	5	30	24	24	29	14	13	27	35	20	20	33	0.180132	1.22631	0.878354	0.997037	1.30919	0.445391	0.392159	0.859951	1.02419	0.564494	0.637216	1.36195
ENSMUSG00000007950	167.587	140.63	206.378	210.627	140.002	155.231	118.398	92.3798	159.385	149.076	167.457	124.808	0.29902	0.12578	0.35394	Abhd8	chr8	-	71456700	71463657	1985	protein_coding	abhydrolase_domain_containing_8	177	115	214	189	118	164	138	106	186	190	172	105	5.16881	3.81042	6.34845	6.3644	4.318	4.22915	3.37438	2.7366	4.41186	4.34689	4.44202	3.51262
ENSMUSG00000007987	226.29	331.398	203.485	153.791	226.614	176.055	137.273	145.542	119.11	178.107	134.355	177.108	0.53212	0.0065301	0.06171	Ift22	chr5	+	136908150	136913244	911	protein_coding	intraflagellar_transport_22	239	271	211	138	191	186	160	167	139	227	138	149	15.2075	19.5653	13.6389	10.1255	15.2292	10.4512	8.52466	9.39429	7.18399	11.316	7.76558	10.861
ENSMUSG00000007989	14.2023	19.566	18.3233	21.1742	72.3742	0	20.591	6.10056	11.1398	20.3999	21.4189	4.75458	0.668	0.056129	0.22409	Fzd3	chr14	-	65201026	65262463	4157	protein_coding	frizzled_homolog_3_(Drosophila)	15	16	19	19	61	0	24	7	13	26	22	4	0.209165	0.253148	0.269146	0.305513	1.06589	0	0.280225	0.0862947	0.147242	0.284039	0.271304	0.0638972
ENSMUSG00000008035	155.278	116.173	203.485	163.821	194.58	148.606	349.188	287.598	172.239	242.445	182.06	278.143	-0.45332	0.036751	0.17348	Mid1ip1	chrX	+	10715013	10719690	2022	protein_coding	Mid1_interacting_protein_1_(gastrulation_specific_G12-like_(zebrafish))	164	95	211	147	164	157	407	330	201	309	187	234	4.70154	3.09014	6.14492	4.85951	5.89147	3.97455	9.76987	8.3637	4.68042	6.94005	4.74104	7.68488
ENSMUSG00000008036	1067.06	1491.9	1274.92	1433.16	901.711	1599.64	1309.24	1689.85	1139.69	1327.56	1690.14	2221.58	-0.32239	0.066581	0.24707	Ap2s1	chr7	+	16738410	16749294	1054	protein_coding	adaptor-related_protein_complex_2_sigma_1_subunit	1127	1220	1322	1286	760	1690	1526	1939	1330	1692	1736	1869	61.9813	76.1298	73.8593	81.5561	52.3762	82.076	70.2731	94.2764	59.4129	72.9029	84.4349	117.753
ENSMUSG00000008090	1127.66	2665.86	847.694	1640.44	415.262	1610.05	1198.56	922.055	1764.38	1070.99	1223.8	1051.95	0.070236	0.78816	0.90953	Fgfrl1	chr5	+	108694229	108706950	2656	protein_coding	fibroblast_growth_factor_receptor-like_1	1191	2180	879	1472	350	1701	1397	1058	2059	1365	1257	885	25.9933	53.9838	19.4884	37.0455	9.57197	32.7828	25.5296	20.4138	36.5004	23.3394	24.2616	22.1267
ENSMUSG00000008129	3.78728	1.22287	2.89315	3.34329	0	0	6.00569	0.871508	0	0	2.92075	0	0.11269	0.66117	NA	4930432K21Rik	chr8	+	84148025	84172590	2366	protein_coding	RIKEN_cDNA_4930432K21_gene	4	1	3	3	0	0	7	1	0	0	3	0	0.0979993	0.0277985	0.0746657	0.0847545	0	0	0.143601	0.0216596	0	0	0.0650009	0
ENSMUSG00000008136	370.206	484.258	506.302	1083.23	352.379	372.934	481.313	512.447	323.055	457.428	388.46	873.653	0.17105	0.48878	0.72137	Fhl2	chr1	-	43123074	43196984	1563	protein_coding	four_and_a_half_LIM_domains_2	391	396	525	972	297	394	561	588	377	583	399	735	14.5009	16.6637	19.7795	41.5684	13.8025	12.9035	17.4212	19.279	11.3567	16.9393	13.0866	31.227
ENSMUSG00000008140	1121.98	1131.16	1090.72	1258.19	926.627	1034.56	1338.41	1131.22	1622.13	1614.73	1204.32	1063.84	-0.2085	0.17113	0.41836	Emc10	chr7	-	44489937	44496529	1872	protein_coding	ER_membrane_protein_complex_subunit_10	1185	925	1131	1129	781	1093	1560	1298	1893	2058	1237	895	36.6936	32.4991	35.5772	40.3129	30.3045	29.8871	40.4477	35.5332	47.6118	49.9258	33.8748	31.7482
ENSMUSG00000008153	35.9791	28.1261	40.5041	64.6369	14.2375	28.396	30.8864	67.9776	44.5593	77.6765	97.3585	34.4707	-0.41941	0.17273	0.42052	Clstn3	chr6	-	124430759	124464794	4014	protein_coding	calsyntenin_3	38	23	42	58	12	30	36	78	52	99	100	29	0.548762	0.376865	0.61615	0.965843	0.217153	0.382573	0.435312	0.995825	0.609952	1.12006	1.27713	0.479759
ENSMUSG00000008167	170.427	184.654	219.88	215.085	186.275	225.275	341.467	278.883	238.221	269.906	184.981	300.727	-0.39981	0.021756	0.12615	Fbxw9	chr8	+	85060055	85067124	2327	protein_coding	F-box_and_WD-40_domain_protein_9	180	151	228	193	157	238	398	320	278	344	190	253	4.48388	4.26792	5.7697	5.54392	4.90077	5.23541	8.3016	7.04725	5.62494	6.71347	4.18572	7.21982
ENSMUSG00000008193	916.521	185.877	368.395	492.578	211.19	53.9523	251.381	305.028	116.54	106.707	108.068	295.972	0.83366	0.013283	0.092477	Spib	chr7	-	44525995	44532071	2840	protein_coding	Spi-B_transcription_factor_(Spi-1/PU.1_related)	968	152	382	442	178	57	293	350	136	136	111	249	19.7576	3.52015	7.92063	10.403	4.55264	1.02737	5.00754	6.31561	2.25471	2.17473	2.00363	5.82215
ENSMUSG00000008200	747.987	1134.83	785.973	1250.39	564.756	781.835	651.189	744.268	411.316	465.274	513.079	609.774	0.53379	0.0083906	0.070527	Fnbp4	chr2	+	90745370	90781021	4691	protein_coding	formin_binding_protein_4	790	928	815	1122	476	826	759	854	480	593	527	513	9.76201	13.0112	10.2307	15.9876	7.3706	9.01331	7.85329	9.3295	4.81776	5.74083	5.75915	7.26196
ENSMUSG00000008206	331.387	355.856	318.247	431.284	346.447	199.718	214.489	237.05	232.222	227.537	228.792	303.104	0.57508	0.00015346	0.0055726	Cers4	chr8	+	4493026	4531680	9475	protein_coding	ceramide_synthase_4	350	291	330	387	292	211	250	272	271	290	235	255	2.14124	2.01999	2.05092	2.73016	2.23854	1.13992	1.28067	1.47115	1.34667	1.38997	1.27146	1.78716
ENSMUSG00000008226	170.427	89.2697	163.945	158.249	138.816	255.564	170.733	221.363	119.11	163.199	176.219	196.126	-0.32897	0.11427	0.33548	Scrn3	chr2	+	73312601	73337818	3309	protein_coding	secernin_3	180	73	170	142	117	270	199	254	139	208	181	165	3.15321	1.45098	3.02529	2.86845	2.56833	4.17673	2.91898	3.93371	1.97782	2.85464	2.80411	3.31123
ENSMUSG00000008301	536.846	671.357	520.767	536.041	290.683	476.106	555.956	523.776	509.004	439.382	773.026	558.663	-0.092097	0.62559	0.81836	Phax	chr18	+	56562443	56587712	1942	protein_coding	phosphorylated_adaptor_for_RNA_export	567	549	540	481	245	503	648	601	594	560	794	470	16.9243	18.5934	16.3742	16.5559	9.16385	13.2583	16.1958	15.8596	14.4015	13.0956	20.9597	16.0713
ENSMUSG00000008305	497.08	475.697	468.691	430.17	456.788	338.858	425.546	440.112	533.855	586.105	633.804	440.987	-0.0572	0.72488	0.8766	Tle1	chr4	-	72117142	72200919	4369	protein_coding	transducin-like_enhancer_of_split_1_homolog_of_Drosophila_E(spl)	525	389	486	386	385	358	496	505	623	747	651	371	6.96554	5.85602	6.55042	5.90556	6.40088	4.19441	5.5103	5.92346	6.71391	7.76468	7.63857	5.6389
ENSMUSG00000008307	21.7768	57.475	20.2521	49.0349	17.7969	17.9841	14.5853	23.5307	14.5675	12.5538	36.9962	11.8864	0.57117	0.075039	0.26389	1700109H08Rik	chr5	+	3571566	3584356	817	protein_coding	RIKEN_cDNA_1700109H08_gene	23	47	21	44	15	19	17	27	17	16	38	10	1.63186	3.78365	1.5136	3.59987	1.33362	1.19042	1.00996	1.69359	0.979707	0.889371	2.38437	0.812793
ENSMUSG00000008318	66.2773	40.3548	34.7178	59.0648	27.2886	36.9147	21.4489	27.0167	10.2829	3.13844	9.73585	35.6593	0.76527	0.021071	0.12301	Relt	chr7	-	100845848	100863446	2850	protein_coding	RELT_tumor_necrosis_factor_receptor	70	33	36	53	23	39	25	31	12	4	10	30	1.42374	0.761561	0.743828	1.24305	0.586198	0.70047	0.425766	0.55742	0.198247	0.0637383	0.179874	0.699002
ENSMUSG00000008333	309.61	325.284	355.858	317.612	145.935	320.874	273.688	305.899	227.938	238.522	343.675	275.765	0.033879	0.86346	0.9439	Snrpb2	chr2	+	143063039	143072853	2061	protein_coding	U2_small_nuclear_ribonucleoprotein_B	327	266	369	285	123	339	319	351	266	304	353	232	9.19702	8.48866	10.543	9.24321	4.33499	8.4196	7.51256	8.7276	6.07678	6.69855	8.78031	7.47502
ENSMUSG00000008348	1758.24	2133.91	2157.33	3173.89	1680.03	1512.56	1069.87	1994.88	910.038	1343.25	2064.97	2708.92	0.35089	0.11466	0.33621	Ubc	chr5	-	125385965	125390202	2618	protein_coding	ubiquitin_C	1857	1745	2237	2848	1416	1598	1247	2289	1062	1712	2121	2279	41.1168	43.839	50.3166	72.7154	39.2875	31.2447	23.1192	44.8066	19.0996	29.6975	41.5321	57.8065
ENSMUSG00000008373	293.514	304.495	278.707	347.702	200.512	278.28	297.711	250.994	255.359	250.291	274.551	305.481	0.05872	0.7092	0.86783	Prpf31	chr7	+	3629985	3642486	3144	protein_coding	PRP31_pre-mRNA_processing_factor_31_homolog_(yeast)	310	249	289	312	169	294	347	288	298	319	282	257	5.71553	5.20897	5.4129	6.63328	3.9045	4.78668	5.35701	4.69435	4.46276	4.6078	4.59811	5.42816
ENSMUSG00000008384	516.963	604.099	648.066	402.309	487.636	818.75	585.984	851.463	675.245	575.12	883.041	1104.25	-0.52015	0.0039788	0.045091	Sertad1	chr7	+	27486910	27490316	1233	protein_coding	SERTA_domain_containing_1	546	494	672	361	411	865	683	977	788	733	907	929	25.6689	26.3511	32.0938	19.5704	24.2125	35.9106	26.8864	40.6067	30.0907	26.9977	37.7101	50.0328
ENSMUSG00000008393	981.851	940.389	1241.16	952.837	1473.59	1277.82	1322.97	1180.02	1307.64	1569.22	1458.43	1340.79	-0.261	0.071848	0.25693	Carhsp1	chr16	-	8658587	8672153	2849	protein_coding	calcium_regulated_heat_stable_protein_1	1037	769	1287	855	1242	1350	1542	1354	1526	2000	1498	1128	21.0991	17.7529	26.6012	20.0599	31.6658	24.2556	26.2704	24.3552	25.2192	31.8803	26.9546	26.2917
ENSMUSG00000008398	296.354	118.619	133.085	169.393	259.835	161.857	102.097	175.173	139.676	137.307	130.46	125.996	0.4357	0.05265	0.21596	Elk3	chr10	-	93247414	93311135	4212	protein_coding	ELK3_member_of_ETS_oncogene_family	313	97	138	152	219	171	119	201	163	175	134	106	4.30758	1.51467	1.92932	2.41219	3.77674	2.07815	1.3713	2.44553	1.82209	1.88684	1.63091	1.67117
ENSMUSG00000008429	719.582	730.055	504.373	549.414	733.233	634.176	579.121	664.089	777.217	655.935	754.528	536.078	-0.021812	0.88556	0.95362	Herpud2	chr9	-	25108130	25151781	2744	protein_coding	HERPUD_family_member_2	760	597	523	493	618	670	675	762	907	836	775	451	16.0549	14.3095	11.2236	12.0093	16.3593	12.4986	11.9397	14.231	15.563	13.8359	14.4787	10.9143
[truncated: 19,166 more rows]

## Sheet: Topp cluster_ up_M vs abx M
GO	Molecular function	gene list
GO:0004896	cytokine receptor activity	CCR2 CCR7 CD74 CSF2RB CSF3R GHR IL10RA IL15RA IL2RAIL2RB IL2RG IL4R IL7R LEPR LIFR
[truncated: 353 more rows]

## Sheet: Topp cluster Down_M vs abx M
GO	Molecular function	gene list
[truncated: 47 more rows]

## Sheet: cluego_up_ M vs Abx M
ID	Term		Term PValue	Term PValue Corrected with Bonferroni step down	Group PValue	Group PValue Corrected with Bonferroni step down	GOLevels	GOGroups	% Associated Genes	Nr. Genes	Associated Genes Found
[truncated: 48 more rows]

[truncated: 1 more sheets: Cluego_down_M vs Abx M]
