# Supplementary material for: Multi-omics analysis revealing the interplay between gut microbiome and the host following opioid use
Source: Gut Microbes. 2023 Aug 23;15(2):2246184. doi: 10.1080/19490976.2023.2246184 (PMC10448978; doi:10.1080/19490976.2023.2246184)
Supplement: Supplemental Material [file KGMI_A_2246184_SM4472.zip › Supplemental material_KGMI 2246184/Supplimentary file 5 revision.xlsx]

## Sheet: Gos used for integration
Go	GENE list
metalloendopeptidase activity	ADAM11 ADAMTS1 ADAMTS14 ADAMTS19 ADAMTS2 ADAMTS4ADAMTS5 ADAMTS7 ADAMTS9 ADAMTSL2 ADAMTSL4 MMP10 MMP11MMP12 MMP13 MMP14 MMP19 MMP7 MMP8 MMP9 NGF PAPPAPAPPA2 SPOCK2 TIMP1 TRABD2B
glycosaminoglycan binding	ADAMTS1 ADAMTS5 AGER CCL2 CCN2 CCN3 CCN5 CEMIP CFH CHODLCHRD COL5A3 CRISPLD2 CXCL10 DMBT1 EFEMP2 ENG EVA1C FGFR1FGFR4 GPNMB HABP2 ITIH4 LTF LYVE1 MMP7 NCAM1 NLRP3 NRP1 PF4PGF SELP SERPINE2 SLIT3 SMOC1 SMOC2 SPOCK2 STAB1 TGFBR3THBS1 THBS4 TLR2 TNFAIP6 TREM2 VCAN
growth factor binding	CCN2 CCN3 CCN5 COL4A1 CSF2RB DUSP1 ENG FGFR1 FGFR4 HTRA3IGFBP3 IL18RAP IL1R2 IL1RN IL4R IL6ST ITGB3 LRRC32 LTBP3 NRP1OSMR PDGFRB PDGFRL SCN5A TGFB3 TGFBR3 THBS1
lipid binding	ACOT12 ACOXL ADGRB1 AFM ALDOB ANXA1 ANXA3 APOA4 APOC1APOC2 APOD APOL6 APOLD1 ARAP3 AXL C3 CAMP CAPG CLIP3 CPNE7CPNE8 DAB2 DENND1A DMBT1 DYSF EPN2 EPN3 F10 FABP1 FABP7 FESFFAR2 FFAR4 GPIHBP1 GRAMD1A GSDMD HSD11B1 HSPA2 KCNH1 LBPLTC4S LTF MAL MAPT MCTP1 NGF OBSCN PACSIN3 PHLDA2 PIRTPLA2G2A PLA2G2F PLA2G4E PLD2 PLEKHA4 PROM1 PRR7 PTAFR PXDC1RBP1 RBP2 S100A8 S100A9 SELP SGIP1 SH3PXD2B SNX10 SPHK1SPON…
lipopolysaccharide binding	ADGRB1 CAMP DMBT1 LBP LTF PTAFR SELP SPON2 TLR2 TLR4 TREM2
lipopolysaccharide binding	ADGRB1 CAMP DMBT1 LBP LTF PTAFR SELP SPON2 TLR2 TLR4 TREM2
lipid localization	ABCA4 ABCA5 ABCB1 ABCB11 ACACB ADORA1 ANXA1 APOA4 APOC1APOC2 APOC4 APOD APOL6 APOLD1 ATP10B C3 CCK CHKA CYP8B1DAB2 DYSF ENPP1 FABP1 FBXW7 FFAR2 GFAP GPIHBP1 GRAMD1AGRM7 HILPDA IGFBP3 IL1A IL1B IL1RN IL6 ITGB3 LBP MFSD2A MSR1NMB NOS2 NUCB2 OXT PLA2G12A PLA2G2A PLA2G2F PLIN5 POMCPRKN PTGES REN RUNX1 SLC10A6 SLC13A3 SLC25A20 SLC27A1SLC27A2 SLCO3A1 SPP1 SYT4 THBS1 TNF TSPO2 TSPOAP1 ZC3H12A
cellular response to cytokine stimulus	ACKR1 ACKR2 ACKR3 ACKR4 ADAMTS7 ANKRD1 ANXA1 ARG1 AXL BATFC1QTNF4 CALCA CAMK2B CAPG CARD14 CCL17 CCL2 CCL22 CCR4CCRL2 CD80 CEBPB CEBPD CHI3L1 CLCF1 CLDN1 CLIP3 CNTFR CSF2RBCSF3 CSF3R CXCL10 CXCL9 CXCR2 DBN1 DUOX2 DUSP1 ECM1 F13A1FCER1G FCGR1A FGB FGF23 FOXF1 FPR1 FSCN1 GFPT2 HK2 HMOX1HPX ICAM1 IFIT2 IL12B IL13RA2 IL18 IL18BP IL18RAP IL1A IL1B IL1R2IL1RN IL31RA IL33 IL34 IL4R IL6 IL6ST ILDR1 IRAK3…
leukocyte chemotaxis	ANXA1 C5AR1 CALCA CCL17 CCL2 CCL22 CCN3 CH25H CSF3R CXCL10CXCL9 CXCR2 DAPK2 DUSP1 DYSF FCER1G FFAR2 FPR2 IL17B IL1B IL34IL6 LBP LGMN PDE4B PF4 PGF S100A8 S100A9 SERPINE1 SLC37A4SLC8B1 SPP1 THBS1 THBS4 TREM1
cytokine production	ACKR1 ADCYAP1 ADRA2A AFAP1L2 AGER ANXA1 APOD ARG1 ARID5AAXL BATF BCL3 BCL6B BTNL9 C1QTNF4 C3 C5AR1 CAMP CCL2 CD274CD33 CD46 CD80 CEBPB CHI3L1 CLEC4E CUEDC2 DTX4 DYSF FCER1GFFAR2 FFAR4 FGFR1 FGFR4 GADD45G GPNMB GSDMD H19 HDAC7HILPDA HMOX1 HSPB1 HTR2B IL12B IL17B IL18 IL18RAP IL1A IL1BIL1R2 IL31RA IL33 IL4R IL6 IL6ST INHA INHBB IRAK3 JAK3 LAG3 LBPLGALS7 LRRC32 LTBP3 LTF MAPK13 MMP12 MMP8 NDRG2 NFAT…
extracellular matrix disassembly	ADAMTS4 ADAMTS5 CAPG ENG FGFR4 FSCN1 HPN IL6 MMP10 MMP11MMP12 MMP13 MMP14 MMP19 MMP7 MMP8 MMP9 PDPN SH3PXD2BTIMP1
MAPK cascade	ACKR3 ADCYAP1 ADRA2A AGER ARTN BMPER C3 C5AR1 CCL17 CCL2CCL22 CCN2 CHI3L1 CLCF1 CSF2RB CYSLTR2 DAB2 DENND2B DIXDC1DOK2 DUSP1 DUSP14 DUSP26 FBXW7 FFAR4 FGA FGB FGF17 FGF23FGFR1 FGFR4 FPR1 FPR2 GADD45B GADD45G GPNMB HAND2 HTR2BICAM1 IGF2 IGFBP3 IL18 IL1A IL1B IL1RN IL31RA IL34 IL6 IRAK3 ITGB3JAK3 MAP3K8 MAPK12 MAPK13 MDFI MMP8 MT3 NCAM1 NDRG2 NGFNLRP12 NRG1 NRP1 NRTN OSM PAK3 PDGFRB PELI2 PIK3R6 PL…
cyclic-nucleotide-mediated signaling	ADCY4 ADCYAP1 ADGRB1 ADGRB2 ADGRG2 ADM ADM2 ADORA1ADRA2A ANXA1 CALCA CCL2 CXCL10 CXCL9 EPHA5 FFAR4 FPR1 FPR2GCGR GKAP1 GNA14 GNAT1 GPR4 GPR62 GRM7 HTR2B ITGB3 MCHR1NPR1 NPR2 NUCB2 PDE11A PDE4B PDE7B PDE9A PF4 PRKAR1B PRMT5PTGIR PTH1R RAMP3 RAPGEF4 RIMS2 SCTR THBS1
antimicrobial humoral response	ADM BCL3 CAMP CCL17 CCL2 CCL22 CXCL10 CXCL9 DEFA6 DMBT1 FGAFGB ITLN1 KRT6A LCN2 LEAP2 LTF MMP7 PF4 PLA2G2A POMC PRTN3S100A8 S100A9 SLC11A1 SLPI SPON2 WFDC2
cellular response to molecule of bacterial origin	ANKRD1 ARG1 ARID5A AXL CCL2 CD274 CD80 CEBPB CFH CSF3 CXCL10CXCL9 DEFA6 ICAM1 IL12B IL18 IL1A IL1B IL6 LBP LTF MRC1 NLRP3NOS2 NOS3 PDE4B PF4 PTAFR PTPN22 SBNO2 SERPINE1 SPON2 TLR2TLR4 TNF TNIP2 TREM2 ZC3H12A
inflammatory response	ACKR1 ACKR2 ADCYAP1 ADM ADORA1 ADRA2A AFAP1L2 AGER ANXA1APOD AXL BCL6B BDKRB1 C3 C5AR1 CALCA CAMP CCL17 CCL2 CCL22CCN3 CCR4 CCRL2 CEBPB CFH CHI3L1 CHST4 CLCF1 CREB3L3 CUEDC2CXCL10 CXCL9 CXCR2 DNASE1 DUOXA1 DUOXA2 ECM1 ELF3 FCER1GFCGR1A FFAR2 FFAR4 FGFR1 FOXF1 FPR1 FPR2 GGT5 GPR4 GPX2GSDMD H19 HDAC7 HMOX1 HP ICAM1 IER3 IL12B IL17B IL18 IL18RAPIL1A IL1B IL1R2 IL1RN IL31RA IL33 IL34 IL4R IL6 IL6ST I…
neutrophil chemotaxis	C5AR1 CCL17 CCL2 CCL22 CSF3R CXCL10 CXCL9 CXCR2 DAPK2 DYSFFCER1G IL17B IL1B LBP PDE4B PF4 S100A8 S100A9 SLC37A4 SPP1THBS4 TREM1
response to lipopolysaccharide	ADM ALPL ANKRD1 ARG1 ARID5A AXL BDKRB1 C5AR1 CCL2 CD274CD80 CEBPB CFH CLDN1 CSF2RB CSF3 CXCL10 CXCL9 DEFA6 GGT5GGT7 ICAM1 IL12B IL18 IL1A IL1B IL6 IRAK3 KCNJ8 LBP LOXL1 LTF MRC1NLRP3 NOS2 NOS3 PCK2 PDE4B PF4 PTAFR PTGES PTGIR PTPN22 RENS100A8 S100A9 SBNO2 SELP SERPINE1 SLC11A1 SLPI SPON2 TFAP2ATLR2 TLR4 TNF TNIP2 TREM2 ZC3H12A
response to wounding	ADM ADRA2A AGER ANXA1 APOD ARG1 AXL C3 CADM4 CCL2 CCN2 CFHCLDN1 DGKH DUOX2 DYSF ENG F10 F13A1 FCER1G FGA FGB FKBP10FOXF1 GFAP GNA14 GP1BB GPR4 GRHL3 HMOX1 HSPB1 IL1A IL6 INHBBITGA5 ITGB3 KCNK2 KRT6A LOX LYVE1 MICAL1 MMP12 MUSTN1 NOS3NOTCH4 NRG1 NRP1 PABPC4 PDGFRB PDPN PEAR1 PF4 PIK3R6 PLATPLAUR PLET1 PRKAR1B PRTN3 RGMA RTN4RL2 S100A8 S100A9 SELPSERPINE1 SERPINE2 SERPING1 SLC11A1 SMAD4 SMOC2 SPP1 …
astrocyte differentiation	AGER ATF5 C5AR1 CLCF1 FPR2 GFAP IL1B IL6 IL6ST MAPT MT3 PLP1S100A8 S100A9 SERPINE2 TAL1 TLR4 TNF TREM2
macrophage activation	AGER C5AR1 DYSF FPR2 IL31RA IL33 IL4R IL6 LBP MAPT MMP8 SBNO2SLC11A1 SPHK1 SYT11 THBS1 TLR2 TLR4 TNF TNIP2 TREM2 ZC3H12A
cytokine-mediated signaling pathway	ACKR1 ACKR2 ACKR3 ACKR4 ANXA1 ARG1 AXL BATF C1QTNF4 CAMK2BCARD14 CCL17 CCL2 CCL22 CCR4 CCRL2 CD80 CEBPD CLCF1 CLIP3CNTFR CSF2RB CSF3 CSF3R CXCL10 CXCL9 CXCR2 DUOX2 ECM1 F13A1FCER1G FCGR1A FPR1 FSCN1 HMOX1 HPX ICAM1 IFIT2 IL12B IL13RA2IL18 IL18BP IL18RAP IL1A IL1B IL1R2 IL1RN IL31RA IL33 IL34 IL4R IL6IL6ST IRAK3 ISG20 JAK3 LBP LCN2 MAP3K8 MMP12 MMP9 MT2A MT3MUC1 NCAM1 NOS2 NUMBL OSM OSMR PELI2 PF4…
T-helper 1 type immune response	ANXA1 ARID5A BCL3 CD80 GADD45G HLX IL12B IL18 IL18BP IL18RAPIL1B IL33 IL4R JAK3 SLC11A1 TLR4
lipid catabolic process	ABCB11 ACAA1 ACAA2 ACACB ACADL ACER2 ACOXL ADORA1 ADRA2AAPOA4 APOC1 APOC2 BCO2 BDH2 CES3 CLPS CPT1C FABP1 FABP7FGF23 HAO1 HSD11B1 IL1B LPIN1 MFSD2A MT3 PCK2 PLA1A PLA2G12APLA2G2A PLA2G2F PLA2G4E PLB1 PLCD3 PLCE1 PLD2 PLIN5 PNPLA7SCTR SLC27A2 SPHK1 SPP1 SRD5A2 TNF
cellular response to lipid	ADCYAP1 ANKRD1 ANXA1 ARG1 ARID5A AXL BRINP2 CCL2 CD274 CD80CEBPB CFH CLDN1 CSF3 CXCL10 CXCL9 DAB2 DDIT4 DEFA6 EPHA5FAM107A FES FFAR2 FGF23 GRAMD1A HDAC6 HOXA2 ICAM1 IL12B IL18IL1A IL1B IL6 INHBB LBP LTF MRC1 NFATC4 NLRP3 NOS2 NOS3 NR4A3OSR1 PCK2 PDE4B PDK4 PF4 PTAFR PTK6 PTPN22 RAMP3 RET RORBRUNX1 SBNO2 SERPINE1 SOX10 SPON2 SPP1 TBX1 TLR2 TLR4 TNFTNIP2 TP63 TREM2 WNT11 WNT3 WNT9A ZC3H12A
cellular response to lipopolysaccharide	ANKRD1 ARG1 ARID5A AXL CCL2 CD274 CD80 CEBPB CFH CSF3 CXCL10CXCL9 DEFA6 ICAM1 IL12B IL18 IL1A IL1B IL6 LBP LTF MRC1 NLRP3NOS2 NOS3 PDE4B PF4 PTAFR PTPN22 SBNO2 SERPINE1 SPON2 TLR2TLR4 TNF TNIP2 TREM2 ZC3H12A
regulation of T-helper 1 type immune response	ANXA1 ARID5A CD80 HLX IL12B IL18 IL1B IL33 IL4R JAK3 SLC11A1
ERK1 and ERK2 cascade	ACKR3 ADCYAP1 AGER BMPER C3 C5AR1 CCL17 CCL2 CCL22 CCN2CHI3L1 CLCF1 CYSLTR2 DAB2 DENND2B DUSP1 DUSP26 FBXW7 FFAR4FGA FGB FGF23 FGFR4 FPR2 GPNMB HAND2 HTR2B ICAM1 IL1A IL1BIL6 ITGB3 MT3 NDRG2 NGF NLRP12 NRP1 PDGFRB PLA2G2A PRMT5PTPN22 RAMP3 SMAD4 TGFBR3 THPO TLR2 TLR4 TNF TPBG TREM2
tumor necrosis factor superfamily cytokine production	AGER ARID5A AXL BCL3 C1QTNF4 CCL2 CD274 CD33 FCER1G GPNMBHSPB1 IL12B IL18 IL1A IL33 IL6 IRAK3 LBP LTF MMP8 NFATC4 PF4POMC PTAFR PTPN22 SPON2 SYT11 THBS1 TLR2 TLR4 TREM2 ZC3H12A
cell junction organization	ACHE ACTN3 ADGRB1 ADGRB2 ALOXE3 AMIGO2 APOD ARC C1QL1 C3C5AR1 CABP1 CACNB1 CALCA CAMK2B CBLN2 CDH7 CLDN1 CLDN5COL16A1 COL17A1 COL4A1 CORO2B DBN1 EPHA5 ESAM FAM107AFSCN1 FZD9 GRHL1 GRIP2 HDAC6 HDAC7 IGSF21 IL1B ITGA5 ITGB3LDB1 LGMN LINGO4 LRRC4B LRRTM3 MAPT MMP14 MYOT NDRG1NDRG2 NFASC NFATC4 NLGN2 NRG1 NRP1 NRXN2 NRXN3 NUMBLOBSL1 OXT PAK3 PRRT1 PRTN3 RAPGEF4 RIMS3 RUNX1 SEZ6 SIX4SNAI1 SPOCK2 SVEP1…
response to lipid	ACER2 ACR ACSBG1 ADCYAP1 ADH1C ADM ALPL ANKRD1 ANXA1ANXA3 APOA4 ARG1 ARID5A AXL BDKRB1 BRINP2 C5AR1 CCL2 CCN2CD274 CD38 CD80 CEBPB CFH CLDN1 CSF2RB CSF3 CXCL10 CXCL9CYP8B1 DAB2 DDIT4 DEFA6 DHH DUSP1 ENG EPHA5 FAM107A FESFFAR2 FGF23 FGFR4 GGT5 GGT7 GPX3 GRAMD1A HDAC6 HOXA2 ICAM1IL12B IL18 IL1A IL1B IL1RN IL6 INHBB IRAK3 KCNJ8 LBP LOX LOXL1 LTFMRC1 NFATC4 NLRP3 NOS2 NOS3 NR4A3 OSR1 OXT PAPPA PCK2PD…
lipid transport	ABCA4 ABCA5 ABCB1 ABCB11 ACACB ADORA1 ANXA1 APOA4 APOC1APOC2 APOC4 APOD APOL6 APOLD1 ATP10B CCK CHKA CYP8B1 DAB2FABP1 GFAP GPIHBP1 GRAMD1A GRM7 IGFBP3 IL1A IL1B IL1RN ITGB3LBP MFSD2A MSR1 NMB NOS2 NUCB2 OXT PLA2G12A PLA2G2APLA2G2F POMC PRKN PTGES REN RUNX1 SLC10A6 SLC13A3 SLC25A20SLC27A1 SLC27A2 SLCO3A1 SPP1 SYT4 THBS1 TNF TSPO2 TSPOAP1
interleukin-6 production	ADCYAP1 AFAP1L2 AGER ARID5A C1QTNF4 CEBPB FCER1G IL18 IL18RAPIL1A IL1B IL33 IL6 IRAK3 LBP MAPK13 MMP8 NLRP12 NOS2 PTAFRPTPN22 SPON2 SYT11 TLR2 TLR4 TNF TNFSF9 TREM2 ZC3H12A
leukocyte activation	ACAA1 AGER ANXA1 ANXA3 ARG1 AXL BATF BATF3 BCL3 C3 C5AR1CAMP CCL2 CD274 CD33 CD38 CD46 CD80 CEBPB CHI3L1 CLCF1CLEC4D CLEC4E CRISPLD2 CTPS1 CXCR2 DLL4 DNASE1 DYSF FCER1GFES FLOT2 FOXF1 FPR1 FPR2 FZD9 GADD45G GPNMB GPR84 GSDMDHDAC7 HLX HMOX1 HP HSPB1 ICAM1 IGF2 IL12B IL13RA2 IL18 IL18RAPIL1A IL1B IL31RA IL33 IL4R IL6 IL6ST INHA JAK3 LAG3 LBP LCN2 LGALS7LRG1 LRRC32 LTF MAP3K8 MAPT MCEMP1 MMP14 MMP8 …
glial cell development	AGER C5AR1 EIF2B3 FPR2 GFAP IL1B IL6 LGI4 MAPT MT3 MXRA8 NDRG1NRG1 PLP1 S100A8 S100A9 SOX10 SOX11 TLR2 TLR4 TNF TREM2
regulation of CD4-positive, alpha-beta T cell activation	AGER ANXA1 CD274 CD80 HLX IL12B IL18 IL4R IL6 JAK3 LGALS7 NLRP3RUNX1 SOCS1 TARM1 ZC3H12A
Matrix Metalloproteinases	MMP10 MMP11 MMP12 MMP13 MMP14 MMP19 MMP7 MMP8 MMP9TIMP1 TNF
IL-18 signaling pathway	ACACB ADAMTS5 APBA2 ARG1 ARL4D CCL2 CEBPB CLDN1 FBXW7GRM7 HMOX1 HOXD8 HSPB1 HSPB8 ICAM1 IER3 IL12B IL18 IL18BPIL18RAP IL1B IL6 LARS2 MMP13 MMP14 MMP8 MMP9 NFATC4 NOS2RGS16 SEMA6C SOCS3 SPON1 SPP1 TACR1 TGM2 TIMP1 TNF TNFAIP2ZC3H12A
Interleukin-10 signaling	CCL2 CCL22 CD80 CSF3 CXCL10 FPR1 ICAM1 IL12B IL18 IL1A IL1B IL1R2IL1RN IL6 PTAFR TIMP1 TNF
Interleukin-4 and 13 signaling	ANXA1 BATF CCL2 CCL22 CEBPD F13A1 FSCN1 HMOX1 ICAM1 IL12BIL13RA2 IL18 IL1A IL1B IL4R IL6 JAK3 LBP LCN2 MMP9 MUC1 NOS2 OSMPOMC SOCS1 SOCS3 TIMP1 TNF
O-linked glycosylation	ADAMTS1 ADAMTS14 ADAMTS19 ADAMTS2 ADAMTS4 ADAMTS5ADAMTS7 ADAMTS9 ADAMTSL2 ADAMTSL4 B3GNT7 CHST4 GALNT14GALNT15 GALNT16 GALNT18 KCNA6 MUC1 MUC3A SPON1 SPON2THBS1 THSD1 THSD7A
Extracellular matrix organization	ADAMTS1 ADAMTS14 ADAMTS2 ADAMTS4 ADAMTS5 ADAMTS9COL16A1 COL17A1 COL18A1 COL20A1 COL26A1 COL4A1 COL5A3EFEMP2 ELN FGA FGB ICAM1 ITGA5 ITGA7 ITGB3 LOX LOXL1 LTBP3MFAP2 MMP10 MMP11 MMP12 MMP13 MMP14 MMP19 MMP7 MMP8MMP9 NCAM1 P4HA2 SERPINE1 SPP1 TGFB3 THBS1 TIMP1 VCAN
Platelet-mediated interactions with vascular and circulating cells	CCL2 ICAM1 IL1B PF4 SELP TGFB3 TLR2 TLR4
Metabolism of lipids and lipoproteins			AACS ABHD3 ACSF2 ACSM3 AGMO ALOX12 BCHECHDH CPT1B CUBN CYP17A1 CYP51A1 DHCR24DHCR7 DPEP1 ELOVL5 ENPP7 ETNK1 ETNPPL FA2HFABP6 FAR2 FASN GLA HAO2 HEXB HMGCR HMGCS1HSD17B2 HSD3B7 IDI1 INSIG1 LSR NPC1 NR1D1ORMDL1 ORMDL2 OXCT1 PCSK9 PIK3C2B PLA2G3PLA2G4C PLBD1 PLEKHA1 PLEKHA8 PNPLA3 PRKAA2PTGR1 PTGR2 SACM1L SARDH SC5D SEC23A SGMS2SLC10A2 SPTSSA SQLE SRD5A1 STARD4 THRSP TIAM2TMEM86B TNFRSF21
Lipid biosynthetic process			ABHD3 ACSM3 ACSS2 AGMO ALOX12 CFTR CLN8CYP17A1 CYP51A1 DGKD DHCR24 DHCR7 EDN2ELOVL5 ENPP7 ERLIN2 ETNK1 ETNPPL FA2H FASNFGF19 FGF7 GIP HEXB HMGCR HMGCS1 HSD17B2HSD3B7 IDI1 IMPA1 INSIG1 NR1D1 ORMDL1 ORMDL2PC PIGH PIK3C2B PLA2G3 PLA2G4C PLCG2 PLEKHA1PLEKHA8 PNPLA3 PRKAA2 PRLR SACM1L SC5DSDR42E1 SEC14L2 SGMS2 SPTSSA SQLE SRD5A1STARD4 THRSP
cellular lipid metabolic process			AACS AADAC ABHD12 ABHD3 ACSF2 ACSM3 ACSS2ADTRP AGMO ALOX12 B4GALNT2 CLN8 CPT1B CYB5ACYP2S1 CYP2W1 DGKD EDN2 ELOVL5 ENPP7 ERLIN2ETNK1 ETNPPL FA2H FABP6 FAM126B FASN FGF7 GIPGLA HAO2 HEXB HMGCR HMGCS1 IDI1 IMPA1 INSIG1IPMK LRAT NAAA ORMDL1 ORMDL2 PC PCSK9 PDP2PER2 PIGH PIK3C2B PLA2G3 PLA2G4C PLBD1 PLCG2PLEKHA1 PLEKHA8 PM20D1 PMP22 PNPLA3 PRKAA2PTGR1 PTGR2 SACM1L SDC1 SGMS2 SLC22A4 SOCS4SPTSSA SRD5A…
cellular modified amino acid metabolic process			ABHD12 ALDH4A1 CHDH CKM CLIC5 CPT1B CTHDHFR DPEP1 GAMT GCLC GCNT4 GSTK1 GSTT1 IYDKYAT1 PAX8 PLA2G3 SARDH SLC22A4 SLC5A6SULT1B1
brush border			ABCC2 ACE2 ADD3 AQP1 ATP7A CUBN DCXR MMEPDZK1 SCIN SI SLC15A1 SLC28A1 SLC3A1 SLC5A6SLC6A20 SLC9A2 SLC9A3R1 TRPM6
cell-cell junction			ABCC2 ADD3 ANK3 APP AQP3 ATP1B1 CDH20 CDH9CLDN23 CTNNA3 CXADR DNMBP DSC2 DSG2 ECT2EPCAM FAT1 FZD5 GJB3 GJB4 ITGA6 KRT8 LAMA3LDB3 LSR MPP4 MYLK NECTIN3 OCLN PACSIN2PANX1 PDLIM1 PERP PKP1 PMP22 PTPRJ RAP2BSKAP1 SYNM
actin cytoskeleton			ABCC2 ACE2 ACTA1 ADD3 APP AQP1 ARF6 ATP7ACFTR CLCA1 CLIC5 CUBN CXADR DCXR DPEP1 ENPP7ERMN FAT1 FGD4 FOXA1 GAS2L3 IDO1 IQGAP2 ITGA6KRT19 LDB3 MME MPP4 MYLK MYLK3 MYO3A PDLIM1PDZK1 PSTPIP2 RTKN SCIN SI SLC10A2 SLC15A1SLC26A2 SLC28A1 SLC3A1 SLC5A6 SLC6A20 SLC9A2SLC9A3R1 TAX1BP3 TIAM2 TRPM6 WIPF3

## Sheet: List of measures
List of upregulated genes	List of Down regulated genes	Metabolite list
Mapk13	Abcc2	Morphine
Prom1	Lrat	Morphine-6-glucuronide
Syt6	Hao2	4-(4-Hydroxyphenyl)-2-butanone
Lsp1	Pmp22	Cer(d42:2)
Ifit2	Fabp6	PC(O-36:4)
Coro2b	Mme	LysoPC(O-18:0)
Nfasc	Acsf2	21-hydroxy-heneicosanoic acid
Mustn1	Enpp7	FA(22:4)
Igfbp3	Ank3	FA(18:2)
Rbp2	Acta1	Pentadecanoic acid
Tspo2	Slc5a6	FA(20:2)
Prmt5	Pnpla3	Sph(d18:1)
Elf3	Wipf3	batilol
Nrp1	Far2	N-Oleoylethanolamine
Uchl1	Cyp2w1	Phenyllactic acid
Pik3r6	Scin	LysoPE(18:1(9Z)/0:0)
Dysf	Thrsp	Myristoleic acid
Rab24	Ido1	Vaccenic acid
Pirt	Cdh9	Kaempferol
Cd274	Gamt	Methylarachidic acid
Cd33	Gjb3	Naringenin
Vcan	Agmo	FA(22:1)
Col4a1	Mpp4	Palmitoylethanolamide
Col20a1	Pdzk1	hederagenin
Ackr3	Cln8	PC(32:0)
Slc7a5	Tiam2	FA(20:2(Ke))
Ildr1	Slc28a1	Glycyrrhetinic acid
Wipi1	Dhcr24	FA(22:5)
Npff	Plbd1	PC(13:0/18:3(9Z,12Z,15Z))
Bcl3	Nr1d1	CARBOCYCLIC FATTY ACIDS (C19H36O2)
Mctp1	Per2	Dexanabinol
Il18bp	Cubn	PC(O-20:1)
Zc3h12a	Cdh20	FA(22:0)
Itgb3	Hexb	FA(20:1)
Foxf1	Slc9a2	Stearidonic acid
C3	Ocln	FA(18:0)
Rgma	Gstk1	FA(20:0)
Ptges	Ckm	himbacine
Htr2b	Cldn23	Norgestrel
Mt3	Cftr	N-Acetyl-L-tyrosine
Tlr4	Slc15a1	Linoleoyl ethanolamide
Shc2	Pcsk9	FA(14:0)
Rnf125	Slc22a4	FA(20:4(OH))
Cadm4	Pdlim1	PC(35:2)
Prkar1b	Pstpip2	Tricosanoic acid
Smoc1	Acsm3	N-linoleoylglycine
Itga7	B4galnt2	LPE(18:1)
Fam107a	Slc3a1	C21 STEROIDS (GLUCO/MINERALOCORTICOIDS, PROGESTOGINS) AND DERIVATIVES (C21H30O3)
Pde9a	Sacm1l	Dodecanoylcarnitine
Hoxd8	Gip	Alpha-Linolenoyl ethanolamide
P4ha2	Fa2h	9Z,11E,13E-Octadecatrienoic acid, ethyl ester
Grm7	Ptgr1	PC(O-18:0)
Hdac7	Add3	Methyl ricinoleate
Obsl1	Sgms2	Stearidonic Acid methyl ester
Irak3	Clic5	C21 STEROIDS (GLUCO/MINERALOCORTICOIDS, PROGESTOGINS) AND DERIVATIVES (C21H32O2)
Bcl6b	Tmem86b	L-Carnitine
Arap3	Oxct1	apigenin 7-O-neohesperidoside
Ptpn18	Gclc	13Z-docosenamide
Kcna6	Sdc1	Buprenorphine
Ecm1	Cyp17a1	FLAVONES AND FLAVONOLS (C15H10O4)
Ffar2	Ormdl2	11a-Hydroxyprogesterone
Pck2	Prlr	Zearalenone 4-sulfate
Hoxa2	Ipmk	Glycitein
Nrg1	Gas2l3	Diosmin
Efemp2	Sptssa	C19 STEROIDS (ANDROGENS) AND DERIVATIVES (C20H28O2)
Mfap2	Slc10a2	oleylanilide
Acadl	Atp7a	ABIETANE DITERPENOIDS (C20H28O2)
Gpr4	Slc9a3r1	N-Acetylleucine
Dennd1a	Plekha8	all-trans-Retinoic acid
Ptafr	Elovl5	FA(20:4)
Smad1	Gcnt4	Diisooctyl phthalate
Gkap1	Krt8	Quinaldic acid
Fbxw7	Aqp3	MG(18:1)
Ptgs1	Rtkn	ABIETANE DITERPENOIDS (C20H30O2)
Apba2	Abhd12	Valyl-Valine
Arl4d	Aadac	Ursodeoxycholic acid
Clcf1	Lsr	ISOFLAVONOIDS (C15H10O4)
Plekha4	Edn2	trans-Ferulic acid
Dok2	Stard4	Genistin
Cacnb1	Pla2g3	Alpha-Muricholic acid
Cuedc2	Dsg2	3alpha-Hydroxy-5beta-medroxyprogesterone acetate
Tgfb3	Fat1	4-Quinolone-3-Carboxamide CB2 Ligand
Abca5	Ctnna3	12,13-DHOME
Sez6	Acss2	FA(18:3)
Pla2g12a	Dnmbp	Confertifolin
Dtx4	Lama3	Daidzin
Aldob	Etnk1	Riboflavin
Adamtsl4	Pla2g4c	3-N-(4-Fluorophenyl)-1H-pyrazolo[3,4-d]pyrimidine-3,4-diamine
Dixdc1	Sc5d	GPHMI
Sgip1	Erlin2	omega-muricholic acid
Il6st	Epcam	1-Methyladenosine
Adamts2	Cpt1b	Naringenin 7-O-glucuronide
Bdh2	Tnfrsf21	Wogonoside
Pde1b	Insig1	Chrysin 7-O-beta-D-glucopyranuronoside
Adamts14	Slc26a2	TAURINE CONJUGATES (C26H45NO6S)
Hdac6	Pdp2	Cholic acid
Svep1	Pik3c2b	glycohyocholic acid
Slc37a4	Foxa1	2-Phenylpropionate
Slc25a20	Fgf7	Baicalin
Pomc	Idi1	Glycocholic acid
Atp10b	Iqgap2	TAURINE CONJUGATES (C26H45NO7S)
Cpne8	Prkaa2	Hyocholic acid
Icam1	Iyd
Pde7b	Hsd17b2
Igsf21	Fam126b
Mrc1	Impa1
Bco2	Gla
Fcer1g	Aqp1
Prr7	Chdh
Acer2	Sec14l2
Il33	Pkp1
Sox10	Naaa
Galnt16	Trpm6
Trim72	Plcg2
Fgfr1	Pm20d1
Mmp9	Fgd4
Wnt9a	Gjb4
Col18a1	Pacsin2
Smad4	Dpep1
Cbln2	Krt19
Slc2a5	Ect2
Ret	Dcxr
Thsd7a	Srd5a1
Wnt11	Npc1
Snx10	Dsc2
Lag3	Etnppl
Ldb1	Sult1b1
Afm	Pigh
Batf3	Ace2
Fgfr4	Sdr42e1
Slc8b1	Aacs
Peli2	Alox12
Sbno2	Tax1bp3
Tal1	Ormdl1
Parp3	Plekha1
Chka	Hmgcs1
Spock2	Mylk
Eif2b3	Aldh4a1
Lrrc4b	Arf6
Rapgef4	Fzd5
Epn2	Fasn
Gna14	Gstt1
Hpn	Sardh
Dll4	Dhcr7
Axl	Hsd3b7
Tnfrsf12a	Ptprj
Tie1	Abhd3
Plce1	Synm
Fabp7	Socs4
Cemip	Ldb3
Epha5	Atp1b1
Arc	Adtrp
Il18	App
Batf	Sqle
Nrtn	Hmgcr
Nucb2	Ptgr2
C1ql1	Sec23a
Ptpn22	Mylk3
Capg	Itga6
Tpbg	Dgkd
Enpp1	Cxadr
Dbn1	Perp
Gp1bb	Pax8
Fes	Panx1
Cfh
Npr2
Hand2
Cysltr2
Adamts7
Esam
Osr1
Pld2
Adora1
Trabd2b
Rims3
Leap2
Adra2a
Obscn
Mapt
Col5a3
Slpi
Lgi4
Stab1
Serpine2
Trip6
Atf5
Nlgn2
Anxa3
Col16a1
Afap1l2
Il34
Nos3
Dapk2
Mmp11
Sctr
Slc11a1
Zdhhc15
Dusp14
Vill
Csf2rb
Nmb
Tnfsf9
Bmper
Clip3
Syt13
Cd46
Htra3
Mapk12
Grhl3
Syt11
Hspa2
Ndrg1
Tlr2
Smoc2
Numbl
Sox17
Adam11
Lrrc32
Duox2
Apoc4
Ptgir
Thbs4
Ngf
Acot12
Lpin1
Actn3
Pdgfrb
Pxdc1
Tnf
Whamm
Cd80
Tbx1
Hlx
Wfdc2
Rims2
Ltbp3
Notch4
Tanc2
Serping1
Plcd3
Il17b
Acoxl
Plin5
Msr1
Mdfi
Gramd1a
Mmp12
Phlda2
Nrxn3
Mcemp1
Tnip2
Anxa1
Eng
Socs1
Ggt7
Pdgfrl
Fscn1
Igf2
Gsdmd
Pnpla7
Dusp1
Rbp1
Syt4
Pak3
Arg1
Cldn1
Mmp13
Lgals7
Slco3a1
Grip2
Spon1
Ndrg2
Tacr1
Ier3
Mmp19
Gpnmb
Apol6
Scn5a
C5ar1
Rorb
Sh3pxd2b
Itln1
Col26a1
Pigr
Lrrtm3
Grhl1
Isg20
Lyve1
Adcyap1
Cabp1
Pf4
Tnfaip6
Tnfrsf9
Col17a1
Adamts5
Plp1
Wnt3
Plaur
Sema4c
Flot2
Ddit4
Dusp26
Jak3
Il1a
Nfatc4
Runx1
Lingo4
Fkbp10
Loxl1
Gnat1
Slc27a1
Prrt1
Tgfbr3
Pacsin3
Acaa2
Dhh
Sox11
Cntfr
Inha
Nr4a3
Amigo2
Mical1
Galnt18
Btnl9
Cdh7
Pde4b
Epn3
Trem2
Clec4e
Hpx
Spon2
Hao1
Csf3
Cebpb
Ager
Plcl2
Sema6c
Il12b
Mmp10
Rgs16
Gpr84
Adm
Pou1f1
Thsd1
Cpt1c
Apoc2
Zbtb16
Ffar4
Siglec1
Lgmn
Six4
Hilpda
Ncam1
Stx11
Camp
Ptk6
Trem1
Ocstamp
Ltc4s
Oxt
Mxra8
Gadd45b
Fgf17
Pear1
Nrxn2
Creb3l3
Cyp8b1
Snai1
Adm2
Prdm5
Map3k8
Pla1a
Unc5cl
Card14
Ramp3
Slit3
Acr
Duoxa2
Tulp1
Pdpn
Gpr62
Tarm1
Cxcl9
Apold1
Ache
Plet1
Abca4
Hspb8
Dgkh
Ccrl2
Rtn4rl2
Zbp1
Adcy4
Dmbt1
Ackr1
Dnase1
Eln
Csf3r
Sfrp4
Pabpc4
Thbs1
Tnfaip2
Pde11a
Fzd9
Sorbs3
Kcnh1
Habp2
Camk2b
Il18rap
Kcnk2
Sfrp5
Eva1c
Nos2
Ackr2
Pth1r
Hk2
Pla2g2a
Cxcl10
Kcnj8
Nlrp3
Rgs9
Gadd45g
Arid5a
Gfpt2
Itih4
Thpo
Prtn3
Artn
Pla2g2f
Apoc1
Acsbg1
F13a1
C1qtnf4
Adamts9
Plat
Hspb1
Cldn5
Galnt14
Slc13a3
Clps
Krt6a
Gcgr
Nupr1
Nkx6-1
Fpr1
Lars2
Ltf
Il1rn
Acacb
Ackr4
Dab2
Fpr2
Adamts19
Crispld2
Ggt5
Rgs4
Il31ra
Chodl
Hp
Fgf23
Apoa4
Mfsd2a
Plb1
Selp
Serpine1
Pgf
Il13ra2
Gpihbp1
Stom
Tfap2a
Npr1
F10
Ccl22
Cpne7
Mchr1
Pla2g4e
Ch25h
Inhbb
Galnt15
Tgm2
Muc1
Osmr
Ptpru
Ccl2
Itga5
Adamtsl2
Gpx2
Brinp2
Duoxa1
Lbp
Chst4
Adamts1
Pappa2
B3gnt7
Hmox1
Mmp7
Mmp14
Spp1
Hsd11b1
Osm
Il1r2
Fgb
Cck
Sphk1
Cd38
Gpx3
Bdkrb1
Aloxe3
Lox
Msc
Mal
Slc27a2
Gfap
Abcb11
Nlrp12
Calca
Alpl
Pappa
Chrd
Il6
Saa4
Srd5a2
Slc10a6
Fabp1
S100a8
Cebpd
Ccr4
Socs3
Il1b
Cxcr2
Timp1
Clec4d
Apod
Ccl17
Ankrd1
Pdk4
Nfil3
Mmp8
Adamts4
Lrg1
Rab44
Tat
Fga
H19
S100a9
Myot
Lcn2

## Sheet: All correlation-spearman
name	cor	p	p adj
1.Methyladenosine (interacts with) Acer2	-0.700904	0.023945	0.0289576
1.Methyladenosine (interacts with) Acta1	0.843531	0.00216135	0.00486191
1.Methyladenosine (interacts with) Ank3	0.779749	0.00781631	0.0125172
1.Methyladenosine (interacts with) Burkholderiales bacterium 1_1_47	-0.711479	0.0210304	0.0262994
1.Methyladenosine (interacts with) Lactobacillus johnsonii	0.794073	0.00608517	0.010378
1.Methyladenosine (interacts with) Parasutterella excrementihominis	-0.714151	0.0203347	0.0256542
1.Methyladenosine (interacts with) Per2	0.727698	0.0170509	0.0224779
1.Methyladenosine (interacts with) Pmp22	0.747454	0.0129503	0.0182512
1.Methyladenosine (interacts with) Ptgr1	0.74835	0.0127827	0.0180746
1.Methyladenosine (interacts with) Slc28a1	0.835037	0.00264152	0.00562233
1.Methyladenosine (interacts with) Smoc1	-0.725273	0.0176094	0.0230303
11a.Hydroxyprogesterone (interacts with) Daidzin	0.755924	0.0114254	0.0166139
11a.Hydroxyprogesterone (interacts with) GPHMI	0.785341	0.00710378	0.011645
12.13.DHOME (interacts with) Abca5	-0.702726	0.0234241	0.0284977
12.13.DHOME (interacts with) Acacb	-0.747517	0.0129386	0.0182386
12.13.DHOME (interacts with) Acer2	-0.838493	0.00243777	0.00530409
12.13.DHOME (interacts with) Ackr1	-0.704008	0.0230625	0.0281687
12.13.DHOME (interacts with) Ackr2	-0.711557	0.0210099	0.0262806
12.13.DHOME (interacts with) Ackr3	-0.726231	0.0173874	0.0228106
12.13.DHOME (interacts with) Acoxl	-0.783565	0.00732489	0.0119235
12.13.DHOME (interacts with) Adamts1	-0.72606	0.017427	0.022848
12.13.DHOME (interacts with) Adamts2	-0.724446	0.017803	0.0232249
12.13.DHOME (interacts with) Adamts7	-0.708609	0.0217957	0.0270052
12.13.DHOME (interacts with) Adora1	-0.70189	0.0236622	0.028704
12.13.DHOME (interacts with) Amigo2	-0.761461	0.0104995	0.015598
12.13.DHOME (interacts with) Ank3	0.701601	0.0237448	0.0287749
12.13.DHOME (interacts with) Anxa1	-0.750245	0.0124331	0.0177086
12.13.DHOME (interacts with) Anxa3	-0.741884	0.0140275	0.0193882
12.13.DHOME (interacts with) Apoa4	-0.705411	0.0226709	0.02781
12.13.DHOME (interacts with) Apoc4	-0.757305	0.0111893	0.0163551
12.13.DHOME (interacts with) Atp10b	-0.710082	0.0214005	0.0266366
12.13.DHOME (interacts with) Axl	-0.71236	0.0207993	0.0260851
12.13.DHOME (interacts with) Burkholderiales bacterium 1_1_47	-0.860699	0.00138768	0.00354082
12.13.DHOME (interacts with) Burkholderiales_u_s	0.875609	0.000899053	0.00260234
12.13.DHOME (interacts with) Ccl17	-0.70494	0.0228017	0.0279286
12.13.DHOME (interacts with) Ccrl2	-0.784153	0.00725107	0.0118294
12.13.DHOME (interacts with) Cd38	-0.767945	0.009484	0.0144585
12.13.DHOME (interacts with) Cldn5	-0.709715	0.0214985	0.0267265
12.13.DHOME (interacts with) Clip3	-0.708125	0.0219268	0.0271234
12.13.DHOME (interacts with) Dixdc1	-0.706714	0.0223116	0.0274839
12.13.DHOME (interacts with) Dll4	-0.787509	0.00684034	0.0113246
12.13.DHOME (interacts with) Dnase1	-0.748555	0.0127445	0.0180311
12.13.DHOME (interacts with) Duoxa1	-0.786513	0.00696045	0.0114685
12.13.DHOME (interacts with) Dusp1	-0.713576	0.0204831	0.0257931
12.13.DHOME (interacts with) Dusp14	-0.701412	0.0237989	0.0288238
12.13.DHOME (interacts with) Eif2b3	-0.703512	0.0232019	0.0283026
12.13.DHOME (interacts with) Enterorhabdus caecimuris	-0.758362	0.011011	0.016164
12.13.DHOME (interacts with) Epn2	-0.728544	0.016859	0.0222852
12.13.DHOME (interacts with) Epn3	-0.761623	0.0104733	0.015568
12.13.DHOME (interacts with) Fgfr1	-0.706965	0.0222428	0.0274195
12.13.DHOME (interacts with) Firmicutes bacterium M10.2	-0.770879	0.00904803	0.0139568
12.13.DHOME (interacts with) Gfpt2	-0.721807	0.0184298	0.0238526
12.13.DHOME (interacts with) Gkap1	-0.708342	0.021868	0.0270688
12.13.DHOME (interacts with) Gpihbp1	-0.73761	0.0148954	0.0202873
12.13.DHOME (interacts with) Gpx3	-0.707844	0.022003	0.0271958
12.13.DHOME (interacts with) Hlx	-0.709169	0.021645	0.0268636
12.13.DHOME (interacts with) Hmox1	-0.74625	0.0131782	0.018495
12.13.DHOME (interacts with) Hoxd8	-0.704857	0.022825	0.0279489
12.13.DHOME (interacts with) Igf2	-0.715787	0.0199167	0.025262
12.13.DHOME (interacts with) Itga5	-0.707834	0.0220056	0.0271984
12.13.DHOME (interacts with) Kcnh1	-0.769008	0.00932445	0.0142748
12.13.DHOME (interacts with) Lactobacillus johnsonii	0.85147	0.00177277	0.00421571
12.13.DHOME (interacts with) Lgals7	-0.806676	0.00480448	0.0087145
12.13.DHOME (interacts with) Lgmn	-0.723664	0.017987	0.0234097
12.13.DHOME (interacts with) Lyve1	-0.755709	0.0114624	0.0166546
12.13.DHOME (interacts with) Mal	-0.754091	0.0117441	0.0169627
12.13.DHOME (interacts with) Mctp1	-0.775342	0.00841243	0.0132225
12.13.DHOME (interacts with) Mmp11	-0.719425	0.0190086	0.0244113
12.13.DHOME (interacts with) Mmp19	-0.72515	0.0176381	0.0230568
12.13.DHOME (interacts with) Mmp7	-0.707518	0.0220917	0.0272805
12.13.DHOME (interacts with) Mxra8	-0.743091	0.0137891	0.0191407
12.13.DHOME (interacts with) Myot	-0.709668	0.021511	0.0267379
12.13.DHOME (interacts with) Nlrp12	-0.761115	0.0105558	0.0156605
12.13.DHOME (interacts with) Notch4	-0.721231	0.0185685	0.0239888
12.13.DHOME (interacts with) Numbl	-0.704558	0.0229083	0.0280223
12.13.DHOME (interacts with) Nupr1	-0.717697	0.0194362	0.0248078
12.13.DHOME (interacts with) Pacsin3	-0.710204	0.0213681	0.0266075
12.13.DHOME (interacts with) Parasutterella excrementihominis	-0.851803	0.00175764	0.00418959
12.13.DHOME (interacts with) Pde11a	-0.737096	0.0150022	0.0203975
12.13.DHOME (interacts with) Pdgfrb	-0.748571	0.0127416	0.0180288
12.13.DHOME (interacts with) Per2	0.760301	0.010689	0.0158088
12.13.DHOME (interacts with) Pigr	-0.704616	0.0228923	0.0280075
12.13.DHOME (interacts with) Pla2g12a	-0.789324	0.00662527	0.0110529
12.13.DHOME (interacts with) Pla2g2f	-0.754811	0.0116181	0.0168258
12.13.DHOME (interacts with) Pmp22	0.803455	0.00511139	0.00911395
12.13.DHOME (interacts with) Prom1	-0.740316	0.0143418	0.0197125
12.13.DHOME (interacts with) Prtn3	-0.77798	0.00805181	0.0127987
12.13.DHOME (interacts with) Ptgs1	-0.754867	0.0116085	0.0168161
12.13.DHOME (interacts with) Ptk6	-0.743302	0.0137476	0.0190962
12.13.DHOME (interacts with) Rgma	-0.711486	0.0210285	0.0262981
12.13.DHOME (interacts with) Rims3	-0.739712	0.0144641	0.0198421
12.13.DHOME (interacts with) Rnf125	-0.754639	0.0116482	0.016858
12.13.DHOME (interacts with) Saa4	-0.720704	0.0186962	0.0241127
12.13.DHOME (interacts with) Sctr	-0.719993	0.0188695	0.02428
12.13.DHOME (interacts with) Serpine1	-0.714028	0.0203664	0.0256836
12.13.DHOME (interacts with) Serpine2	-0.722908	0.0181663	0.0235894
12.13.DHOME (interacts with) Sfrp5	-0.709329	0.021602	0.0268223
12.13.DHOME (interacts with) Sgip1	-0.742971	0.0138127	0.0191663
12.13.DHOME (interacts with) Shc2	-0.707185	0.0221826	0.0273641
12.13.DHOME (interacts with) Slc27a1	-0.743949	0.0136212	0.0189669
12.13.DHOME (interacts with) Slc8b1	-0.725157	0.0176365	0.0230554
12.13.DHOME (interacts with) Slit3	-0.711299	0.0210777	0.0263427
12.13.DHOME (interacts with) Smad1	-0.807569	0.00472177	0.00860511
12.13.DHOME (interacts with) Smad4	-0.814314	0.00412949	0.00778821
12.13.DHOME (interacts with) Smoc1	-0.770114	0.00916032	0.0140849
12.13.DHOME (interacts with) Socs3	-0.731163	0.0162742	0.0216882
12.13.DHOME (interacts with) Srd5a2	-0.752117	0.0120944	0.0173453
12.13.DHOME (interacts with) Stab1	-0.731841	0.0161254	0.0215436
12.13.DHOME (interacts with) Stom	-0.758279	0.0110249	0.0161799
12.13.DHOME (interacts with) Svep1	-0.742581	0.0138895	0.0192458
12.13.DHOME (interacts with) Syt11	-0.728679	0.0168284	0.0222558
12.13.DHOME (interacts with) Tacr1	-0.736407	0.0151463	0.0205445
12.13.DHOME (interacts with) Tbx1	-0.772691	0.00878609	0.0136586
12.13.DHOME (interacts with) Tgfbr3	-0.716525	0.0197301	0.0250834
12.13.DHOME (interacts with) Tgm2	-0.711504	0.0210238	0.0262932
12.13.DHOME (interacts with) Thbs1	-0.701573	0.0237529	0.0287814
12.13.DHOME (interacts with) Vill	-0.706175	0.0224598	0.0276164
12.13.DHOME (interacts with) Wipi1	-0.737223	0.0149758	0.0203723
12.13.DHOME (interacts with) Zbtb16	-0.715481	0.0199946	0.025335
13Z.docosenamide (interacts with) Abca5	-0.713813	0.0204217	0.0257355
13Z.docosenamide (interacts with) Acoxl	-0.767136	0.00960671	0.0145973
13Z.docosenamide (interacts with) Burkholderiales bacterium 1_1_47	-0.705793	0.0225651	0.027715
13Z.docosenamide (interacts with) Ccrl2	-0.710972	0.0211641	0.0264198
13Z.docosenamide (interacts with) Lgals7	-0.743104	0.0137864	0.0191379
13Z.docosenamide (interacts with) Mmp7	-0.722914	0.018165	0.0235881
13Z.docosenamide (interacts with) Nlrp12	-0.749472	0.0125748	0.0178591
13Z.docosenamide (interacts with) Parasutterella excrementihominis	-0.70058	0.0240384	0.0290463
13Z.docosenamide (interacts with) Pla2g12a	-0.727452	0.0171071	0.0225344
13Z.docosenamide (interacts with) Pla2g2f	-0.703786	0.0231248	0.028228
13Z.docosenamide (interacts with) Sctr	-0.708599	0.0217985	0.0270075
13Z.docosenamide (interacts with) Slc27a1	-0.701654	0.0237296	0.0287621
13Z.docosenamide (interacts with) Smoc1	-0.700311	0.0241163	0.0291146
2.Phenylpropionate (interacts with) Acacb	-0.719715	0.0189375	0.024345
2.Phenylpropionate (interacts with) Acer2	-0.828423	0.00306531	0.00626364
2.Phenylpropionate (interacts with) Ackr3	-0.706593	0.0223447	0.0275145
2.Phenylpropionate (interacts with) Acoxl	-0.775943	0.00832923	0.0131291
2.Phenylpropionate (interacts with) Acta1	0.716508	0.0197344	0.0250869
2.Phenylpropionate (interacts with) Adamts1	-0.704884	0.0228174	0.0279413
2.Phenylpropionate (interacts with) Adamts2	-0.702013	0.023627	0.0286739
2.Phenylpropionate (interacts with) Adamts7	-0.705955	0.0225204	0.0276731
2.Phenylpropionate (interacts with) Amigo2	-0.73806	0.0148023	0.0201909
2.Phenylpropionate (interacts with) Ank3	0.705469	0.0226549	0.0277967
2.Phenylpropionate (interacts with) Anxa1	-0.731195	0.0162672	0.0216815
2.Phenylpropionate (interacts with) Anxa3	-0.72416	0.01787	0.02329
2.Phenylpropionate (interacts with) Apoc4	-0.756378	0.0113474	0.0165283
2.Phenylpropionate (interacts with) Atp10b	-0.701209	0.0238574	0.0288774
2.Phenylpropionate (interacts with) Burkholderiales bacterium 1_1_47	-0.854003	0.00166021	0.0040226
2.Phenylpropionate (interacts with) Burkholderiales_u_s	0.876656	0.000870312	0.00254307
2.Phenylpropionate (interacts with) Ccl17	-0.702432	0.0235076	0.0285678
2.Phenylpropionate (interacts with) Ccrl2	-0.763209	0.0102186	0.015287
2.Phenylpropionate (interacts with) Cd38	-0.754994	0.0115864	0.0167903
2.Phenylpropionate (interacts with) Dll4	-0.781092	0.00764081	0.0123035
2.Phenylpropionate (interacts with) Dnase1	-0.742419	0.0139215	0.0192795
2.Phenylpropionate (interacts with) Duoxa1	-0.782771	0.00742521	0.0120449
2.Phenylpropionate (interacts with) Dusp14	-0.72365	0.0179904	0.0234128
2.Phenylpropionate (interacts with) Enterorhabdus caecimuris	-0.796802	0.00578944	0.00999611
2.Phenylpropionate (interacts with) Epn2	-0.708593	0.0218	0.0270082
2.Phenylpropionate (interacts with) Epn3	-0.741877	0.014029	0.0193893
2.Phenylpropionate (interacts with) Firmicutes bacterium M10.2	-0.818233	0.00381087	0.00734322
2.Phenylpropionate (interacts with) Gfpt2	-0.70857	0.0218062	0.0270134
2.Phenylpropionate (interacts with) Gpihbp1	-0.71309	0.0206091	0.0259081
2.Phenylpropionate (interacts with) Hmox1	-0.740008	0.0144039	0.0197755
2.Phenylpropionate (interacts with) Kcnh1	-0.740522	0.0143002	0.0196723
2.Phenylpropionate (interacts with) Lactobacillus johnsonii	0.878578	0.000819305	0.00243732
2.Phenylpropionate (interacts with) Lgals7	-0.79748	0.0057175	0.00990657
2.Phenylpropionate (interacts with) Lgmn	-0.716648	0.0196991	0.0250546
2.Phenylpropionate (interacts with) Lyve1	-0.748124	0.0128248	0.0181214
2.Phenylpropionate (interacts with) Mal	-0.740856	0.0142329	0.019602
2.Phenylpropionate (interacts with) Mctp1	-0.773236	0.00870829	0.0135644
2.Phenylpropionate (interacts with) Mmp11	-0.710978	0.0211627	0.0264184
2.Phenylpropionate (interacts with) Mmp19	-0.704773	0.0228485	0.0279687
2.Phenylpropionate (interacts with) Msr1	-0.700146	0.0241641	0.0291568
2.Phenylpropionate (interacts with) Mxra8	-0.723	0.0181446	0.0235683
2.Phenylpropionate (interacts with) Myot	-0.700558	0.0240448	0.0290508
2.Phenylpropionate (interacts with) Nlrp12	-0.743123	0.0137827	0.0191339
2.Phenylpropionate (interacts with) Notch4	-0.710322	0.0213366	0.0265785
2.Phenylpropionate (interacts with) Nupr1	-0.703435	0.0232236	0.028322
2.Phenylpropionate (interacts with) Parasutterella excrementihominis	-0.845414	0.0020641	0.00470431
2.Phenylpropionate (interacts with) Pde11a	-0.715194	0.0200674	0.0254043
2.Phenylpropionate (interacts with) Pdgfrb	-0.740121	0.0143811	0.0197523
2.Phenylpropionate (interacts with) Per2	0.779788	0.00781113	0.0125112
2.Phenylpropionate (interacts with) Pla2g12a	-0.767228	0.00959272	0.014581
2.Phenylpropionate (interacts with) Pla2g2f	-0.73118	0.0162705	0.0216843
2.Phenylpropionate (interacts with) Plet1	-0.705359	0.0226852	0.0278238
2.Phenylpropionate (interacts with) Pmp22	0.782276	0.00748832	0.0121203
2.Phenylpropionate (interacts with) Prom1	-0.730469	0.0164278	0.0218444
2.Phenylpropionate (interacts with) Prtn3	-0.775808	0.00834792	0.0131517
2.Phenylpropionate (interacts with) Ptgs1	-0.733704	0.0157207	0.0211356
2.Phenylpropionate (interacts with) Ptk6	-0.722052	0.0183708	0.0237912
2.Phenylpropionate (interacts with) Rnf125	-0.710911	0.0211803	0.0264345
2.Phenylpropionate (interacts with) Saa4	-0.719009	0.0191109	0.0245029
2.Phenylpropionate (interacts with) Sctr	-0.700858	0.0239584	0.0289711
2.Phenylpropionate (interacts with) Serpine1	-0.711863	0.0209294	0.0262072
2.Phenylpropionate (interacts with) Sgip1	-0.718015	0.019357	0.0247344
2.Phenylpropionate (interacts with) Slc27a1	-0.723368	0.0180571	0.0234819
2.Phenylpropionate (interacts with) Slc8b1	-0.71174	0.0209616	0.0262361
2.Phenylpropionate (interacts with) Smad1	-0.797067	0.00576129	0.00996134
2.Phenylpropionate (interacts with) Smad4	-0.789074	0.00665455	0.0110903
2.Phenylpropionate (interacts with) Smoc1	-0.764185	0.0100641	0.0151151
2.Phenylpropionate (interacts with) Socs3	-0.7239	0.0179315	0.0233534
2.Phenylpropionate (interacts with) Srd5a2	-0.740979	0.0142082	0.019579
2.Phenylpropionate (interacts with) Stab1	-0.718251	0.0192985	0.0246797
2.Phenylpropionate (interacts with) Stom	-0.751192	0.0122609	0.0175261
2.Phenylpropionate (interacts with) Svep1	-0.707826	0.0220078	0.0272003
2.Phenylpropionate (interacts with) Tacr1	-0.721978	0.0183886	0.0238074
2.Phenylpropionate (interacts with) Tbx1	-0.777592	0.00810421	0.0128618
2.Phenylpropionate (interacts with) Tgm2	-0.705304	0.0227006	0.027837
2.Phenylpropionate (interacts with) Wipi1	-0.713568	0.0204852	0.0257952
21.hydroxy.heneicosanoic acid (interacts with) Akkermansia muciniphila	0.702244	0.0235612	0.028615
21.hydroxy.heneicosanoic acid (interacts with) Bacteroides faecis	0.797733	0.00569089	0.00987399
21.hydroxy.heneicosanoic acid (interacts with) Bacteroides finegoldii	0.76966	0.00922744	0.0141609
21.hydroxy.heneicosanoic acid (interacts with) Bacteroides uniformis	0.762631	0.0103109	0.0153873
21.hydroxy.heneicosanoic acid (interacts with) Parabacteroides distasonis	0.790347	0.00650611	0.0109023
3.N.(4.Fluorophenyl).1H.pyrazolo[3.4.d]pyrimidine.3.4.diamine (interacts with) Acacb	-0.713474	0.0205094	0.0258177
3.N.(4.Fluorophenyl).1H.pyrazolo[3.4.d]pyrimidine.3.4.diamine (interacts with) Acer2	-0.790163	0.00652748	0.0109283
3.N.(4.Fluorophenyl).1H.pyrazolo[3.4.d]pyrimidine.3.4.diamine (interacts with) Ackr3	-0.701725	0.0237092	0.0287449
3.N.(4.Fluorophenyl).1H.pyrazolo[3.4.d]pyrimidine.3.4.diamine (interacts with) Acoxl	-0.753028	0.0119318	0.0171671
3.N.(4.Fluorophenyl).1H.pyrazolo[3.4.d]pyrimidine.3.4.diamine (interacts with) Amigo2	-0.723622	0.0179971	0.0234204
3.N.(4.Fluorophenyl).1H.pyrazolo[3.4.d]pyrimidine.3.4.diamine (interacts with) Anxa1	-0.725213	0.0176235	0.0230428
3.N.(4.Fluorophenyl).1H.pyrazolo[3.4.d]pyrimidine.3.4.diamine (interacts with) Apoc4	-0.70829	0.0218819	0.0270817
3.N.(4.Fluorophenyl).1H.pyrazolo[3.4.d]pyrimidine.3.4.diamine (interacts with) Burkholderiales bacterium 1_1_47	-0.812769	0.00426018	0.0079701
3.N.(4.Fluorophenyl).1H.pyrazolo[3.4.d]pyrimidine.3.4.diamine (interacts with) Burkholderiales_u_s	0.835027	0.00264217	0.00562333
3.N.(4.Fluorophenyl).1H.pyrazolo[3.4.d]pyrimidine.3.4.diamine (interacts with) Ccrl2	-0.75999	0.0107401	0.0158638
3.N.(4.Fluorophenyl).1H.pyrazolo[3.4.d]pyrimidine.3.4.diamine (interacts with) Cd38	-0.73285	0.0159052	0.0213246
3.N.(4.Fluorophenyl).1H.pyrazolo[3.4.d]pyrimidine.3.4.diamine (interacts with) Dll4	-0.745328	0.0133545	0.0186834
3.N.(4.Fluorophenyl).1H.pyrazolo[3.4.d]pyrimidine.3.4.diamine (interacts with) Dnase1	-0.712926	0.0206516	0.0259465
3.N.(4.Fluorophenyl).1H.pyrazolo[3.4.d]pyrimidine.3.4.diamine (interacts with) Duoxa1	-0.760861	0.0105972	0.015708
3.N.(4.Fluorophenyl).1H.pyrazolo[3.4.d]pyrimidine.3.4.diamine (interacts with) Enterorhabdus caecimuris	-0.714673	0.0202007	0.0255275
3.N.(4.Fluorophenyl).1H.pyrazolo[3.4.d]pyrimidine.3.4.diamine (interacts with) Epn3	-0.716498	0.0197368	0.0250892
3.N.(4.Fluorophenyl).1H.pyrazolo[3.4.d]pyrimidine.3.4.diamine (interacts with) Firmicutes bacterium M10.2	-0.726238	0.0173857	0.0228092
3.N.(4.Fluorophenyl).1H.pyrazolo[3.4.d]pyrimidine.3.4.diamine (interacts with) Hmox1	-0.716805	0.0196597	0.025018
3.N.(4.Fluorophenyl).1H.pyrazolo[3.4.d]pyrimidine.3.4.diamine (interacts with) Kcnh1	-0.741946	0.0140152	0.0193752
3.N.(4.Fluorophenyl).1H.pyrazolo[3.4.d]pyrimidine.3.4.diamine (interacts with) Lachnospiraceae bacterium A4	0.79281	0.00622558	0.0105529
3.N.(4.Fluorophenyl).1H.pyrazolo[3.4.d]pyrimidine.3.4.diamine (interacts with) Lactobacillus johnsonii	0.759237	0.0108649	0.016003
3.N.(4.Fluorophenyl).1H.pyrazolo[3.4.d]pyrimidine.3.4.diamine (interacts with) Lgals7	-0.772651	0.00879176	0.013666
3.N.(4.Fluorophenyl).1H.pyrazolo[3.4.d]pyrimidine.3.4.diamine (interacts with) Lyve1	-0.721494	0.018505	0.0239267
3.N.(4.Fluorophenyl).1H.pyrazolo[3.4.d]pyrimidine.3.4.diamine (interacts with) Mal	-0.723113	0.0181176	0.0235442
3.N.(4.Fluorophenyl).1H.pyrazolo[3.4.d]pyrimidine.3.4.diamine (interacts with) Mctp1	-0.712991	0.0206347	0.0259319
3.N.(4.Fluorophenyl).1H.pyrazolo[3.4.d]pyrimidine.3.4.diamine (interacts with) Mmp19	-0.705017	0.0227805	0.0279086
3.N.(4.Fluorophenyl).1H.pyrazolo[3.4.d]pyrimidine.3.4.diamine (interacts with) Mxra8	-0.706087	0.0224838	0.0276395
3.N.(4.Fluorophenyl).1H.pyrazolo[3.4.d]pyrimidine.3.4.diamine (interacts with) Nlrp12	-0.738761	0.014658	0.0200418
3.N.(4.Fluorophenyl).1H.pyrazolo[3.4.d]pyrimidine.3.4.diamine (interacts with) Parasutterella excrementihominis	-0.807184	0.00475725	0.00865294
3.N.(4.Fluorophenyl).1H.pyrazolo[3.4.d]pyrimidine.3.4.diamine (interacts with) Pde11a	-0.707847	0.0220022	0.0271951
3.N.(4.Fluorophenyl).1H.pyrazolo[3.4.d]pyrimidine.3.4.diamine (interacts with) Pdgfrb	-0.709421	0.0215774	0.0268009
3.N.(4.Fluorophenyl).1H.pyrazolo[3.4.d]pyrimidine.3.4.diamine (interacts with) Per2	0.718154	0.0193225	0.0247009
3.N.(4.Fluorophenyl).1H.pyrazolo[3.4.d]pyrimidine.3.4.diamine (interacts with) Pla2g12a	-0.752393	0.0120449	0.0172921
3.N.(4.Fluorophenyl).1H.pyrazolo[3.4.d]pyrimidine.3.4.diamine (interacts with) Pla2g2f	-0.709406	0.0215814	0.0268033
3.N.(4.Fluorophenyl).1H.pyrazolo[3.4.d]pyrimidine.3.4.diamine (interacts with) Pmp22	0.77787	0.00806665	0.0128168
3.N.(4.Fluorophenyl).1H.pyrazolo[3.4.d]pyrimidine.3.4.diamine (interacts with) Prom1	-0.711519	0.0210198	0.0262893
3.N.(4.Fluorophenyl).1H.pyrazolo[3.4.d]pyrimidine.3.4.diamine (interacts with) Prtn3	-0.754818	0.011617	0.0168253
3.N.(4.Fluorophenyl).1H.pyrazolo[3.4.d]pyrimidine.3.4.diamine (interacts with) Ptgs1	-0.711025	0.0211503	0.0264078
3.N.(4.Fluorophenyl).1H.pyrazolo[3.4.d]pyrimidine.3.4.diamine (interacts with) Ptk6	-0.713591	0.0204793	0.0257888
3.N.(4.Fluorophenyl).1H.pyrazolo[3.4.d]pyrimidine.3.4.diamine (interacts with) Rims3	-0.700567	0.0240423	0.0290494
3.N.(4.Fluorophenyl).1H.pyrazolo[3.4.d]pyrimidine.3.4.diamine (interacts with) Rnf125	-0.725313	0.0176002	0.0230214
3.N.(4.Fluorophenyl).1H.pyrazolo[3.4.d]pyrimidine.3.4.diamine (interacts with) Saa4	-0.702483	0.0234931	0.0285564
3.N.(4.Fluorophenyl).1H.pyrazolo[3.4.d]pyrimidine.3.4.diamine (interacts with) Sgip1	-0.70688	0.022266	0.0274414
3.N.(4.Fluorophenyl).1H.pyrazolo[3.4.d]pyrimidine.3.4.diamine (interacts with) Slc27a1	-0.711304	0.0210764	0.0263415
3.N.(4.Fluorophenyl).1H.pyrazolo[3.4.d]pyrimidine.3.4.diamine (interacts with) Smad1	-0.767069	0.00961692	0.0146082
3.N.(4.Fluorophenyl).1H.pyrazolo[3.4.d]pyrimidine.3.4.diamine (interacts with) Smad4	-0.769615	0.00923406	0.014169
3.N.(4.Fluorophenyl).1H.pyrazolo[3.4.d]pyrimidine.3.4.diamine (interacts with) Smoc1	-0.711847	0.0209337	0.0262107
3.N.(4.Fluorophenyl).1H.pyrazolo[3.4.d]pyrimidine.3.4.diamine (interacts with) Socs3	-0.701459	0.0237856	0.0288118
3.N.(4.Fluorophenyl).1H.pyrazolo[3.4.d]pyrimidine.3.4.diamine (interacts with) Srd5a2	-0.703433	0.0232243	0.0283224
3.N.(4.Fluorophenyl).1H.pyrazolo[3.4.d]pyrimidine.3.4.diamine (interacts with) Stom	-0.725063	0.0176584	0.0230778
3.N.(4.Fluorophenyl).1H.pyrazolo[3.4.d]pyrimidine.3.4.diamine (interacts with) Svep1	-0.714982	0.0201216	0.0254539
3.N.(4.Fluorophenyl).1H.pyrazolo[3.4.d]pyrimidine.3.4.diamine (interacts with) Tbx1	-0.72489	0.0176988	0.0231185
3alpha.Hydroxy.5beta.medroxyprogesterone acetate (interacts with) Acer2	-0.702109	0.0235996	0.0286491
3alpha.Hydroxy.5beta.medroxyprogesterone acetate (interacts with) Apoa4	-0.728798	0.0168017	0.0222289
3alpha.Hydroxy.5beta.medroxyprogesterone acetate (interacts with) Apoc4	-0.70388	0.0230983	0.0282013
3alpha.Hydroxy.5beta.medroxyprogesterone acetate (interacts with) Ccl22	-0.707005	0.0222316	0.0274102
3alpha.Hydroxy.5beta.medroxyprogesterone acetate (interacts with) Cd38	-0.711581	0.0210034	0.0262743
3alpha.Hydroxy.5beta.medroxyprogesterone acetate (interacts with) Dll4	-0.708354	0.0218645	0.0270665
3alpha.Hydroxy.5beta.medroxyprogesterone acetate (interacts with) Gfpt2	-0.730285	0.0164688	0.0218863
3alpha.Hydroxy.5beta.medroxyprogesterone acetate (interacts with) Kcnh1	-0.747879	0.0128707	0.0181677
3alpha.Hydroxy.5beta.medroxyprogesterone acetate (interacts with) Lactobacillus johnsonii	0.716868	0.0196439	0.0250045
3alpha.Hydroxy.5beta.medroxyprogesterone acetate (interacts with) Mal	-0.70908	0.0216687	0.0268859
3alpha.Hydroxy.5beta.medroxyprogesterone acetate (interacts with) Smad1	-0.722723	0.0182104	0.0236325
3alpha.Hydroxy.5beta.medroxyprogesterone acetate (interacts with) Smad4	-0.711831	0.0209378	0.026215
3alpha.Hydroxy.5beta.medroxyprogesterone acetate (interacts with) Smoc1	-0.737427	0.0149335	0.0203276
3alpha.Hydroxy.5beta.medroxyprogesterone acetate (interacts with) Stom	-0.720829	0.0186659	0.0240831
3alpha.Hydroxy.5beta.medroxyprogesterone acetate (interacts with) Stx11	-0.728177	0.0169421	0.0223707
3alpha.Hydroxy.5beta.medroxyprogesterone acetate (interacts with) Zbtb16	-0.701867	0.0236689	0.0287099
4.(4.Hydroxyphenyl).2.butanone (interacts with) Bacteroides faecis	0.740747	0.014255	0.019625
4.(4.Hydroxyphenyl).2.butanone (interacts with) Bacteroides vulgatus	0.824616	0.00333031	0.00665423
4.(4.Hydroxyphenyl).2.butanone (interacts with) Lachnospiraceae_u_s	0.824616	0.00333031	0.00665423
4.(4.Hydroxyphenyl).2.butanone (interacts with) Parabacteroides distasonis	0.713873	0.0204063	0.0257228
4.Quinolone.3.Carboxamide CB2 Ligand (interacts with) Genistin	0.807955	0.00468626	0.0085581
4.Quinolone.3.Carboxamide CB2 Ligand (interacts with) Ruminococcaceae_u_s	0.813584	0.00419085	0.0078745
9Z.11E.13E.Octadecatrienoic acid. ethyl ester (interacts with) Ank3	-0.750239	0.0124341	0.0177092
9Z.11E.13E.Octadecatrienoic acid. ethyl ester (interacts with) Anxa1	0.801307	0.0053238	0.00939694
9Z.11E.13E.Octadecatrienoic acid. ethyl ester (interacts with) Apoc1	0.833525	0.00273443	0.00576389
9Z.11E.13E.Octadecatrienoic acid. ethyl ester (interacts with) Atp10b	0.868835	0.00110204	0.00300383
9Z.11E.13E.Octadecatrienoic acid. ethyl ester (interacts with) B3gnt7	0.880145	0.000779348	0.00235645
9Z.11E.13E.Octadecatrienoic acid. ethyl ester (interacts with) Bacteroides uniformis	0.7185	0.0192368	0.0246203
9Z.11E.13E.Octadecatrienoic acid. ethyl ester (interacts with) Cck	0.846977	0.00198582	0.0045747
9Z.11E.13E.Octadecatrienoic acid. ethyl ester (interacts with) Ccl17	0.789215	0.00663799	0.0110693
9Z.11E.13E.Octadecatrienoic acid. ethyl ester (interacts with) Ccl22	0.850239	0.0018294	0.00431024
9Z.11E.13E.Octadecatrienoic acid. ethyl ester (interacts with) Ccrl2	0.877866	0.00083794	0.00247699
9Z.11E.13E.Octadecatrienoic acid. ethyl ester (interacts with) Cd274	0.892938	0.0005042	0.00174385
9Z.11E.13E.Octadecatrienoic acid. ethyl ester (interacts with) Cd38	0.914268	0.000212889	0.000977706
9Z.11E.13E.Octadecatrienoic acid. ethyl ester (interacts with) Cd80	0.706825	0.0222811	0.027457
9Z.11E.13E.Octadecatrienoic acid. ethyl ester (interacts with) Chst4	0.839885	0.00235896	0.00517763
9Z.11E.13E.Octadecatrienoic acid. ethyl ester (interacts with) Csf3r	0.828344	0.00307067	0.0062712
9Z.11E.13E.Octadecatrienoic acid. ethyl ester (interacts with) Cxcl10	0.882741	0.000716328	0.0022239
9Z.11E.13E.Octadecatrienoic acid. ethyl ester (interacts with) Cxcl9	0.832755	0.00278264	0.00583763
9Z.11E.13E.Octadecatrienoic acid. ethyl ester (interacts with) Dhh	0.849494	0.00186431	0.00437015
9Z.11E.13E.Octadecatrienoic acid. ethyl ester (interacts with) Dmbt1	0.799597	0.0054972	0.00962213
9Z.11E.13E.Octadecatrienoic acid. ethyl ester (interacts with) Dnase1	0.725957	0.0174506	0.0228732
9Z.11E.13E.Octadecatrienoic acid. ethyl ester (interacts with) Duox2	0.899255	0.000398453	0.00148624
9Z.11E.13E.Octadecatrienoic acid. ethyl ester (interacts with) Duoxa1	0.893428	0.000495328	0.00172271
9Z.11E.13E.Octadecatrienoic acid. ethyl ester (interacts with) Duoxa2	0.878886	0.00081133	0.00242139
9Z.11E.13E.Octadecatrienoic acid. ethyl ester (interacts with) Gpr84	0.709477	0.0215623	0.0267866
9Z.11E.13E.Octadecatrienoic acid. ethyl ester (interacts with) Gpx2	0.787651	0.00682339	0.0113022
9Z.11E.13E.Octadecatrienoic acid. ethyl ester (interacts with) Hk2	0.882944	0.000711548	0.00221351
9Z.11E.13E.Octadecatrienoic acid. ethyl ester (interacts with) Hmox1	0.801383	0.00531612	0.00938722
9Z.11E.13E.Octadecatrienoic acid. ethyl ester (interacts with) Ifit2	0.860578	0.0013923	0.00354936
9Z.11E.13E.Octadecatrienoic acid. ethyl ester (interacts with) Il13ra2	0.8329	0.00277353	0.00582412
9Z.11E.13E.Octadecatrienoic acid. ethyl ester (interacts with) Il18	0.855179	0.00160976	0.00393411
9Z.11E.13E.Octadecatrienoic acid. ethyl ester (interacts with) Il18bp	0.83274	0.00278361	0.00583891
9Z.11E.13E.Octadecatrienoic acid. ethyl ester (interacts with) Il33	0.753224	0.011897	0.0171278
9Z.11E.13E.Octadecatrienoic acid. ethyl ester (interacts with) Kcnh1	0.9419	4.65e-05	0.000370953
9Z.11E.13E.Octadecatrienoic acid. ethyl ester (interacts with) Lbp	0.82395	0.00337831	0.00672355
9Z.11E.13E.Octadecatrienoic acid. ethyl ester (interacts with) Lgals7	0.788463	0.00672666	0.011181
9Z.11E.13E.Octadecatrienoic acid. ethyl ester (interacts with) Lrg1	0.898741	0.000406389	0.0015055
9Z.11E.13E.Octadecatrienoic acid. ethyl ester (interacts with) Ltf	0.848948	0.0018902	0.00441542
9Z.11E.13E.Octadecatrienoic acid. ethyl ester (interacts with) Mal	0.936047	6.77e-05	0.000467867
9Z.11E.13E.Octadecatrienoic acid. ethyl ester (interacts with) Mmp13	0.746837	0.0130667	0.0183791
9Z.11E.13E.Octadecatrienoic acid. ethyl ester (interacts with) Mmp19	0.847082	0.00198066	0.00456573
9Z.11E.13E.Octadecatrienoic acid. ethyl ester (interacts with) Mmp9	0.768554	0.00939236	0.0143531
9Z.11E.13E.Octadecatrienoic acid. ethyl ester (interacts with) Msr1	0.763711	0.010139	0.0151953
9Z.11E.13E.Octadecatrienoic acid. ethyl ester (interacts with) Nlrp12	0.800383	0.00541698	0.00951611
9Z.11E.13E.Octadecatrienoic acid. ethyl ester (interacts with) Nos2	0.90756	0.000285375	0.00118651
9Z.11E.13E.Octadecatrienoic acid. ethyl ester (interacts with) Nr1d1	-0.73113	0.0162816	0.0216963
9Z.11E.13E.Octadecatrienoic acid. ethyl ester (interacts with) Nr4a3	0.761909	0.0104271	0.0155174
9Z.11E.13E.Octadecatrienoic acid. ethyl ester (interacts with) Peptostreptococcaceae_u_s	-0.794812	0.00600401	0.0102742
9Z.11E.13E.Octadecatrienoic acid. ethyl ester (interacts with) Pigr	0.71931	0.0190369	0.0244354
9Z.11E.13E.Octadecatrienoic acid. ethyl ester (interacts with) Plb1	0.922612	0.000142807	0.000751487
9Z.11E.13E.Octadecatrienoic acid. ethyl ester (interacts with) Plet1	0.847429	0.00196362	0.00453833
9Z.11E.13E.Octadecatrienoic acid. ethyl ester (interacts with) Plin5	0.808434	0.00464259	0.00850093
9Z.11E.13E.Octadecatrienoic acid. ethyl ester (interacts with) Pmp22	-0.746077	0.0132111	0.0185293
9Z.11E.13E.Octadecatrienoic acid. ethyl ester (interacts with) Prom1	0.745037	0.0134104	0.0187416
9Z.11E.13E.Octadecatrienoic acid. ethyl ester (interacts with) Prtn3	0.850152	0.00183344	0.00431701
9Z.11E.13E.Octadecatrienoic acid. ethyl ester (interacts with) Ptafr	0.779043	0.00790976	0.0126254
9Z.11E.13E.Octadecatrienoic acid. ethyl ester (interacts with) Ptk6	0.881192	0.000753457	0.00230276
9Z.11E.13E.Octadecatrienoic acid. ethyl ester (interacts with) Rgs4	0.863744	0.00127517	0.0033328
9Z.11E.13E.Octadecatrienoic acid. ethyl ester (interacts with) Rtn4rl2	0.845395	0.00206506	0.00470576
9Z.11E.13E.Octadecatrienoic acid. ethyl ester (interacts with) Saa4	0.865776	0.00120387	0.00319771
9Z.11E.13E.Octadecatrienoic acid. ethyl ester (interacts with) Selp	0.75693	0.0112532	0.0164256
9Z.11E.13E.Octadecatrienoic acid. ethyl ester (interacts with) Serpine1	0.81757	0.0038635	0.00741579
9Z.11E.13E.Octadecatrienoic acid. ethyl ester (interacts with) Slc2a5	0.802435	0.00521148	0.00924835
9Z.11E.13E.Octadecatrienoic acid. ethyl ester (interacts with) Socs1	0.87675	0.000867762	0.00253738
9Z.11E.13E.Octadecatrienoic acid. ethyl ester (interacts with) Spp1	0.777483	0.00811897	0.0128797
9Z.11E.13E.Octadecatrienoic acid. ethyl ester (interacts with) Srd5a2	0.810974	0.00441566	0.00818803
9Z.11E.13E.Octadecatrienoic acid. ethyl ester (interacts with) Stom	0.88001	0.000782727	0.00236344
9Z.11E.13E.Octadecatrienoic acid. ethyl ester (interacts with) Stx11	0.780431	0.00772681	0.0124084
9Z.11E.13E.Octadecatrienoic acid. ethyl ester (interacts with) Tat	0.771593	0.00894423	0.0138369
9Z.11E.13E.Octadecatrienoic acid. ethyl ester (interacts with) Tgm2	0.77223	0.00885219	0.0137329
9Z.11E.13E.Octadecatrienoic acid. ethyl ester (interacts with) Tlr2	0.868778	0.00110389	0.00300722
9Z.11E.13E.Octadecatrienoic acid. ethyl ester (interacts with) Tlr4	0.833727	0.00272187	0.00574435
9Z.11E.13E.Octadecatrienoic acid. ethyl ester (interacts with) Tnf	0.706111	0.0224772	0.0276335
9Z.11E.13E.Octadecatrienoic acid. ethyl ester (interacts with) Tnfrsf9	0.711485	0.0210288	0.0262982
9Z.11E.13E.Octadecatrienoic acid. ethyl ester (interacts with) Trim72	0.779576	0.00783908	0.0125446
9Z.11E.13E.Octadecatrienoic acid. ethyl ester (interacts with) Unc5cl	0.889899	0.000561786	0.00188
9Z.11E.13E.Octadecatrienoic acid. ethyl ester (interacts with) Vcan	0.812528	0.00428078	0.00799737
9Z.11E.13E.Octadecatrienoic acid. ethyl ester (interacts with) Zbp1	0.850215	0.00183054	0.00431165
ABIETANE DITERPENOIDS (C20H28O2) (interacts with) Bacteroides sp. 1_1_6	0.754631	0.0116495	0.0168592
ABIETANE DITERPENOIDS (C20H28O2) (interacts with) Bifidobacterium pseudolongum	-0.707151	0.0221917	0.0273718
ABIETANE DITERPENOIDS (C20H30O2) (interacts with) Acacb	-0.703935	0.0230828	0.0281864
ABIETANE DITERPENOIDS (C20H30O2) (interacts with) Acer2	-0.75827	0.0110265	0.0161816
ABIETANE DITERPENOIDS (C20H30O2) (interacts with) Acoxl	-0.731896	0.0161133	0.0215307
ABIETANE DITERPENOIDS (C20H30O2) (interacts with) Amigo2	-0.719053	0.0191002	0.0244924
ABIETANE DITERPENOIDS (C20H30O2) (interacts with) Anxa1	-0.719887	0.0188952	0.0243039
ABIETANE DITERPENOIDS (C20H30O2) (interacts with) Anxa3	-0.710637	0.0212529	0.0265001
ABIETANE DITERPENOIDS (C20H30O2) (interacts with) Apoc4	-0.738009	0.0148128	0.0202022
ABIETANE DITERPENOIDS (C20H30O2) (interacts with) Burkholderiales bacterium 1_1_47	-0.788077	0.00677254	0.0112384
ABIETANE DITERPENOIDS (C20H30O2) (interacts with) Burkholderiales_u_s	0.717256	0.0195466	0.0249125
ABIETANE DITERPENOIDS (C20H30O2) (interacts with) Ccrl2	-0.733209	0.0158275	0.0212475
ABIETANE DITERPENOIDS (C20H30O2) (interacts with) Cd38	-0.713267	0.0205631	0.0258671
ABIETANE DITERPENOIDS (C20H30O2) (interacts with) Dll4	-0.73932	0.0145439	0.0199261
ABIETANE DITERPENOIDS (C20H30O2) (interacts with) Dnase1	-0.710492	0.0212915	0.0265371
ABIETANE DITERPENOIDS (C20H30O2) (interacts with) Duoxa1	-0.712233	0.0208325	0.026115
ABIETANE DITERPENOIDS (C20H30O2) (interacts with) Epn3	-0.714154	0.0203338	0.0256537
ABIETANE DITERPENOIDS (C20H30O2) (interacts with) Gamt	0.705442	0.0226623	0.027803
ABIETANE DITERPENOIDS (C20H30O2) (interacts with) Gpihbp1	-0.705529	0.0226383	0.0277816
ABIETANE DITERPENOIDS (C20H30O2) (interacts with) Hmox1	-0.700874	0.0239536	0.0289666
ABIETANE DITERPENOIDS (C20H30O2) (interacts with) Kcnh1	-0.747556	0.0129313	0.0182302
ABIETANE DITERPENOIDS (C20H30O2) (interacts with) Lachnospiraceae bacterium A4	0.826605	0.00318992	0.00644776
ABIETANE DITERPENOIDS (C20H30O2) (interacts with) Lgals7	-0.747124	0.0130126	0.0183189
ABIETANE DITERPENOIDS (C20H30O2) (interacts with) Mctp1	-0.732579	0.0159641	0.0213821
ABIETANE DITERPENOIDS (C20H30O2) (interacts with) Nlrp12	-0.719729	0.0189341	0.024342
ABIETANE DITERPENOIDS (C20H30O2) (interacts with) Parasutterella excrementihominis	-0.786441	0.00696925	0.0114803
ABIETANE DITERPENOIDS (C20H30O2) (interacts with) Pde11a	-0.704658	0.0228806	0.0279963
ABIETANE DITERPENOIDS (C20H30O2) (interacts with) Pdgfrb	-0.701042	0.0239052	0.0289221
ABIETANE DITERPENOIDS (C20H30O2) (interacts with) Peptostreptococcaceae_u_s	0.72042	0.0187654	0.0241792
ABIETANE DITERPENOIDS (C20H30O2) (interacts with) Per2	0.712211	0.0208382	0.0261205
ABIETANE DITERPENOIDS (C20H30O2) (interacts with) Pla2g12a	-0.717267	0.0195438	0.0249105
ABIETANE DITERPENOIDS (C20H30O2) (interacts with) Pla2g2f	-0.719531	0.0189826	0.0243863
ABIETANE DITERPENOIDS (C20H30O2) (interacts with) Pmp22	0.783545	0.00732735	0.0119262
ABIETANE DITERPENOIDS (C20H30O2) (interacts with) Prtn3	-0.71496	0.0201273	0.0254589
ABIETANE DITERPENOIDS (C20H30O2) (interacts with) Ptgs1	-0.711941	0.020909	0.0261895
ABIETANE DITERPENOIDS (C20H30O2) (interacts with) Ptk6	-0.701131	0.0238796	0.0288978
ABIETANE DITERPENOIDS (C20H30O2) (interacts with) Rims3	-0.729305	0.0166876	0.0221129
ABIETANE DITERPENOIDS (C20H30O2) (interacts with) Rnf125	-0.70898	0.0216959	0.0269105
ABIETANE DITERPENOIDS (C20H30O2) (interacts with) Serpine2	-0.709113	0.0216599	0.0268779
ABIETANE DITERPENOIDS (C20H30O2) (interacts with) Smad1	-0.75037	0.0124102	0.0176829
ABIETANE DITERPENOIDS (C20H30O2) (interacts with) Smad4	-0.763274	0.0102082	0.0152751
ABIETANE DITERPENOIDS (C20H30O2) (interacts with) Srd5a2	-0.709084	0.0216677	0.0268852
ABIETANE DITERPENOIDS (C20H30O2) (interacts with) Stom	-0.704757	0.0228528	0.0279727
ABIETANE DITERPENOIDS (C20H30O2) (interacts with) Syt11	-0.712578	0.0207424	0.0260315
ABIETANE DITERPENOIDS (C20H30O2) (interacts with) Tbx1	-0.70315	0.0233041	0.0283917
ABIETANE DITERPENOIDS (C20H30O2) (interacts with) Vill	-0.703752	0.0231343	0.0282364
ABIETANE DITERPENOIDS (C20H30O2) (interacts with) Zbtb16	-0.717576	0.0194665	0.0248374
Aadac (interacts with) Confertifolin	0.768299	0.0094307	0.0143975
Abca4 (interacts with) 12.13.DHOME	-0.777952	0.00805565	0.0128032
Abca4 (interacts with) 13Z.docosenamide	-0.748456	0.012763	0.0180518
Abca4 (interacts with) 2.Phenylpropionate	-0.759118	0.0108846	0.0160257
Abca4 (interacts with) 3.N.(4.Fluorophenyl).1H.pyrazolo[3.4.d]pyrimidine.3.4.diamine	-0.731144	0.0162784	0.0216933
Abca4 (interacts with) Baicalin	-0.716513	0.0197332	0.025086
Abca4 (interacts with) Burkholderiales bacterium 1_1_47	0.905766	0.000307497	0.00124793
Abca4 (interacts with) Chrysin 7.O.beta.D.glucopyranuronoside	-0.717876	0.0193916	0.0247646
Abca4 (interacts with) Dexanabinol	0.710605	0.0212615	0.026508
Abca4 (interacts with) Diosmin	-0.733514	0.0157617	0.0211799
Abca4 (interacts with) Dodecanoylcarnitine	0.788555	0.00671578	0.0111672
Abca4 (interacts with) Enterococcus faecalis	0.795337	0.00594686	0.0102011
Abca4 (interacts with) Firmicutes bacterium M10.2	0.764317	0.0100433	0.0150912
Abca4 (interacts with) Kaempferol	0.710063	0.0214057	0.0266418
Abca4 (interacts with) L.Carnitine	-0.803793	0.0050786	0.00907173
Abca4 (interacts with) Lactobacillus johnsonii	-0.823451	0.00341455	0.00677584
Abca4 (interacts with) Methylarachidic acid	0.856231	0.00156557	0.00385842
Abca4 (interacts with) Morphine	0.857694	0.00150563	0.00375104
Abca4 (interacts with) Morphine.6.glucuronide	0.774463	0.00853493	0.0133673
Abca4 (interacts with) Myristoleic acid	0.876879	0.000864271	0.00252992
Abca4 (interacts with) N.linoleoylglycine	0.896346	0.000444884	0.00160059
Abca4 (interacts with) Norgestrel	0.882315	0.000726384	0.00224572
Abca4 (interacts with) Parasutterella excrementihominis	0.894431	0.00047755	0.00167967
Abca4 (interacts with) Riboflavin	-0.836942	0.00252778	0.00544331
Abca4 (interacts with) Valyl.Valine	-0.723198	0.0180975	0.023524
Abca4 (interacts with) Wogonoside	-0.741986	0.0140074	0.019368
Abca4 (interacts with) hederagenin	0.728885	0.0167821	0.0222073
Abca4 (interacts with) oleylanilide	-0.839532	0.00237878	0.00520952
Abca4 (interacts with) omega.muricholic acid	-0.770989	0.00903201	0.0139393
Abca5 (interacts with) Bifidobacterium pseudolongum	0.71074	0.0212256	0.0264751
Abca5 (interacts with) Burkholderiales bacterium 1_1_47	0.891528	0.000530351	0.00180624
Abca5 (interacts with) Parasutterella excrementihominis	0.879088	0.000806143	0.00241149
Abca5 (interacts with) omega.muricholic acid	-0.753682	0.011816	0.0170415
Abcb11 (interacts with) 12.13.DHOME	-0.751365	0.0122296	0.0174936
Abcb11 (interacts with) 2.Phenylpropionate	-0.726034	0.0174329	0.0228543
Abcb11 (interacts with) Burkholderiales bacterium 1_1_47	0.873159	0.000969031	0.00274376
Abcb11 (interacts with) Cholic acid	-0.721488	0.0185064	0.0239281
Abcb11 (interacts with) Dexanabinol	0.780053	0.00777633	0.0124686
Abcb11 (interacts with) Diosmin	-0.703952	0.0230781	0.0281826
Abcb11 (interacts with) Dodecanoylcarnitine	0.811303	0.00438686	0.00814699
Abcb11 (interacts with) Enterococcus faecalis	0.831683	0.0028508	0.00594185
Abcb11 (interacts with) Firmicutes bacterium M10.2	0.782202	0.00749774	0.0121312
Abcb11 (interacts with) L.Carnitine	-0.774773	0.00849162	0.0133182
Abcb11 (interacts with) Lactobacillus johnsonii	-0.793811	0.00611409	0.0104138
Abcb11 (interacts with) Methylarachidic acid	0.954397	1.79e-05	0.000208301
Abcb11 (interacts with) Morphine	0.843903	0.00214187	0.00483039
Abcb11 (interacts with) Morphine.6.glucuronide	0.823711	0.00339564	0.00674881
Abcb11 (interacts with) Myristoleic acid	0.892437	0.000513385	0.001766
Abcb11 (interacts with) N.linoleoylglycine	0.925653	0.000122108	0.000679721
Abcb11 (interacts with) Norgestrel	0.711523	0.0210189	0.0262885
Abcb11 (interacts with) Parasutterella excrementihominis	0.862329	0.0013266	0.00342815
Abcb11 (interacts with) Riboflavin	-0.836984	0.00252527	0.00543939
Abcb11 (interacts with) batilol	0.723737	0.0179699	0.0233924
Abcb11 (interacts with) hederagenin	0.817473	0.00387125	0.00742692
Abcb11 (interacts with) oleylanilide	-0.820352	0.00364619	0.00711069
Abcb11 (interacts with) omega.muricholic acid	-0.79999	0.00545697	0.00957041
Abcc2 (interacts with) 1.Methyladenosine	0.772321	0.00883905	0.0137188
Abcc2 (interacts with) 12.13.DHOME	0.704416	0.0229482	0.028059
Abcc2 (interacts with) 21.hydroxy.heneicosanoic acid	-0.784293	0.00723363	0.0118073
Abcc2 (interacts with) 9Z.11E.13E.Octadecatrienoic acid. ethyl ester	-0.759966	0.0107442	0.0158683
Abcc2 (interacts with) Alpha.Linolenoyl ethanolamide	-0.752983	0.0119398	0.0171763
Abcc2 (interacts with) Alpha.Muricholic acid	0.780091	0.00777129	0.012463
Abcc2 (interacts with) Burkholderiales bacterium 1_1_47	-0.827692	0.003115	0.00633594
Abcc2 (interacts with) Cholic acid	0.880143	0.000779394	0.00235654
Abcc2 (interacts with) Dexanabinol	-0.719404	0.0190139	0.0244161
Abcc2 (interacts with) Diosmin	0.753934	0.0117718	0.0169919
Abcc2 (interacts with) Dodecanoylcarnitine	-0.854456	0.00164066	0.00398876
Abcc2 (interacts with) Glycyrrhetinic acid	-0.71241	0.0207863	0.0260726
Abcc2 (interacts with) Lactobacillus johnsonii	0.765856	0.00980319	0.0148186
Abcc2 (interacts with) Linoleoyl ethanolamide	-0.751055	0.0122857	0.0175512
Abcc2 (interacts with) Methylarachidic acid	-0.725355	0.0175905	0.0230115
Abcc2 (interacts with) Morphine	-0.878035	0.000833491	0.00246759
Abcc2 (interacts with) Morphine.6.glucuronide	-0.735772	0.01528	0.0206837
Abcc2 (interacts with) N.Acetyl.L.tyrosine	-0.711312	0.0210745	0.0263399
Abcc2 (interacts with) N.Oleoylethanolamine	-0.816078	0.00398381	0.00758435
Abcc2 (interacts with) N.linoleoylglycine	-0.802021	0.00525255	0.00930206
Abcc2 (interacts with) Norgestrel	-0.75829	0.011023	0.0161781
Abcc2 (interacts with) Palmitoylethanolamide	-0.794715	0.00601469	0.0102887
Abcc2 (interacts with) Parasutterella excrementihominis	-0.846537	0.00200765	0.00461148
Abcc2 (interacts with) Peptostreptococcaceae_u_s	0.885942	0.000643814	0.00206391
Abcc2 (interacts with) Riboflavin	0.919641	0.000165429	0.000828185
Abcc2 (interacts with) Stearidonic Acid methyl ester	-0.761719	0.0104578	0.0155506
Abcc2 (interacts with) Vaccenic acid	-0.818165	0.00381624	0.007351
Abcc2 (interacts with) Valyl.Valine	0.815901	0.00399821	0.00760441
Abcc2 (interacts with) Zearalenone 4.sulfate	0.731017	0.0163065	0.0217225
Abcc2 (interacts with) batilol	-0.845563	0.00205658	0.00469194
Abcc2 (interacts with) hederagenin	-0.804566	0.00500398	0.00897635
Abcc2 (interacts with) himbacine	-0.740282	0.0143485	0.0197191
Abcc2 (interacts with) oleylanilide	0.842558	0.00221286	0.00494355
Abcc2 (interacts with) omega.muricholic acid	0.853756	0.00167095	0.00404042
Abcc2 (interacts with) trans.Ferulic acid	0.77883	0.00793801	0.0126608
Abhd12 (interacts with) Dodecanoylcarnitine	-0.709224	0.0216303	0.026849
Abhd12 (interacts with) Morphine	-0.72705	0.017199	0.0226247
Acaa2 (interacts with) 9Z.11E.13E.Octadecatrienoic acid. ethyl ester	0.784625	0.00719233	0.011757
Acaa2 (interacts with) Burkholderiales bacterium 1_1_47	0.822902	0.00345477	0.00683311
Acaa2 (interacts with) C3	0.829404	0.00299957	0.00616264
Acaa2 (interacts with) Parasutterella excrementihominis	0.830909	0.00290071	0.00601794
Acaa2 (interacts with) Valyl.Valine	-0.717843	0.0194	0.0247732
Acaa2 (interacts with) Zearalenone 4.sulfate	-0.811932	0.00433218	0.00806749
Acaa2 (interacts with) batilol	0.712859	0.0206692	0.025963
Acaa2 (interacts with) omega.muricholic acid	-0.730262	0.0164738	0.0218913
Acacb (interacts with) 21.hydroxy.heneicosanoic acid	0.741164	0.0141712	0.0195385
Acacb (interacts with) 9Z.11E.13E.Octadecatrienoic acid. ethyl ester	0.878045	0.000833228	0.00246709
Acacb (interacts with) C3	0.824796	0.00331743	0.00663591
Acacb (interacts with) Cholic acid	-0.732851	0.0159051	0.0213246
Acacb (interacts with) N.Acetyl.L.tyrosine	0.782293	0.00748612	0.0121174
Acacb (interacts with) Pentadecanoic acid	0.704792	0.022843	0.0279634
Acacb (interacts with) Peptostreptococcaceae_u_s	-0.704486	0.0229286	0.0280406
Acacb (interacts with) Valyl.Valine	-0.790778	0.00645641	0.0108408
Acacb (interacts with) Zearalenone 4.sulfate	-0.786862	0.00691825	0.0114184
Acacb (interacts with) batilol	0.737509	0.0149164	0.0203113
Acacb (interacts with) omega.muricholic acid	-0.813889	0.00416514	0.00783756
Acadl (interacts with) 21.hydroxy.heneicosanoic acid	0.840567	0.00232108	0.00511478
Acadl (interacts with) 9Z.11E.13E.Octadecatrienoic acid. ethyl ester	0.883211	0.000705307	0.00220148
Acadl (interacts with) Alpha.Linolenoyl ethanolamide	0.766947	0.00963564	0.0146295
Acadl (interacts with) Bacteroides uniformis	0.703305	0.0232603	0.0283548
Acadl (interacts with) C3	0.886085	0.000640702	0.00205757
Acadl (interacts with) Cholic acid	-0.704335	0.0229709	0.028081
Acadl (interacts with) Linoleoyl ethanolamide	0.794044	0.0060884	0.010382
Acadl (interacts with) Methyl ricinoleate	0.813929	0.00416176	0.00783276
Acadl (interacts with) N.Acetyl.L.tyrosine	0.845158	0.00207713	0.00472599
Acadl (interacts with) N.Oleoylethanolamine	0.782052	0.007517	0.0121547
Acadl (interacts with) Palmitoylethanolamide	0.736131	0.0152043	0.0206068
Acadl (interacts with) Pentadecanoic acid	0.744404	0.0135328	0.0188733
Acadl (interacts with) Vaccenic acid	0.805733	0.00489288	0.00883293
Acadl (interacts with) Valyl.Valine	-0.785341	0.00710372	0.011645
Acadl (interacts with) Zearalenone 4.sulfate	-0.90056	0.000378826	0.00143544
Acadl (interacts with) batilol	0.801144	0.00534017	0.00941842
Acadl (interacts with) himbacine	0.816689	0.00393422	0.00751863
Acadl (interacts with) omega.muricholic acid	-0.76548	0.00986158	0.014883
Ace2 (interacts with) N.Acetylleucine	0.74217	0.0139708	0.0193304
Acer2 (interacts with) 21.hydroxy.heneicosanoic acid	0.84728	0.00197093	0.00454955
Acer2 (interacts with) 9Z.11E.13E.Octadecatrienoic acid. ethyl ester	0.87936	0.000799169	0.00239737
Acer2 (interacts with) Alpha.Linolenoyl ethanolamide	0.746857	0.0130629	0.0183745
Acer2 (interacts with) C3	0.855938	0.00157778	0.00387957
Acer2 (interacts with) Cholic acid	-0.752721	0.0119865	0.0172282
Acer2 (interacts with) Linoleoyl ethanolamide	0.797637	0.00570094	0.0098856
Acer2 (interacts with) Methyl ricinoleate	0.812605	0.00427422	0.00798858
Acer2 (interacts with) N.Acetyl.L.tyrosine	0.849172	0.00187957	0.00439651
Acer2 (interacts with) N.Oleoylethanolamine	0.820944	0.0036011	0.00704854
Acer2 (interacts with) Palmitoylethanolamide	0.778029	0.00804527	0.0127907
Acer2 (interacts with) Pentadecanoic acid	0.712305	0.0208136	0.0260982
Acer2 (interacts with) Peptostreptococcaceae_u_s	-0.776664	0.00823034	0.0130142
Acer2 (interacts with) Vaccenic acid	0.837648	0.00248648	0.00537828
Acer2 (interacts with) Valyl.Valine	-0.878206	0.000828994	0.00245811
Acer2 (interacts with) Zearalenone 4.sulfate	-0.856318	0.00156196	0.00385194
Acer2 (interacts with) batilol	0.846429	0.00201302	0.00461967
Acer2 (interacts with) himbacine	0.819447	0.00371588	0.00720832
Acer2 (interacts with) omega.muricholic acid	-0.872771	0.000980439	0.00276653
Ache (interacts with) 12.13.DHOME	-0.759387	0.0108399	0.0159731
Ache (interacts with) 2.Phenylpropionate	-0.732485	0.0159846	0.0214016
Ache (interacts with) 3.N.(4.Fluorophenyl).1H.pyrazolo[3.4.d]pyrimidine.3.4.diamine	-0.709514	0.0215523	0.0267775
Ache (interacts with) Burkholderiales bacterium 1_1_47	0.942064	4.59e-05	0.000368737
Ache (interacts with) Cholic acid	-0.732488	0.0159839	0.0214011
Ache (interacts with) Dexanabinol	0.865218	0.00122316	0.00323489
Ache (interacts with) Dodecanoylcarnitine	0.873063	0.000971837	0.00274936
Ache (interacts with) Enterococcus faecalis	0.863501	0.00128387	0.00334934
Ache (interacts with) Firmicutes bacterium M10.2	0.809643	0.00453355	0.00835156
Ache (interacts with) Glycyrrhetinic acid	0.763453	0.0101798	0.0152422
Ache (interacts with) L.Carnitine	-0.794366	0.00605288	0.0103382
Ache (interacts with) Lactobacillus johnsonii	-0.811416	0.00437695	0.00813271
Ache (interacts with) Methylarachidic acid	0.859642	0.00142838	0.00361247
Ache (interacts with) Morphine	0.863634	0.0012791	0.00334023
Ache (interacts with) Morphine.6.glucuronide	0.934949	7.24e-05	0.000488185
Ache (interacts with) Myristoleic acid	0.952574	2.09e-05	0.000228109
Ache (interacts with) N.linoleoylglycine	0.917283	0.000185176	0.000892178
Ache (interacts with) Norgestrel	0.779422	0.00785945	0.0125663
Ache (interacts with) Parasutterella excrementihominis	0.935655	6.94e-05	0.000475526
Ache (interacts with) Riboflavin	-0.838181	0.00245569	0.00533152
Ache (interacts with) Stearidonic Acid methyl ester	0.792048	0.00631152	0.0106633
Ache (interacts with) Valyl.Valine	-0.727672	0.0170568	0.0224835
Ache (interacts with) Wogonoside	-0.718396	0.0192625	0.0246449
Ache (interacts with) batilol	0.802368	0.00521813	0.00925716
Ache (interacts with) hederagenin	0.867523	0.00114493	0.00308606
Ache (interacts with) oleylanilide	-0.830739	0.00291174	0.00603403
Ache (interacts with) omega.muricholic acid	-0.808158	0.00466772	0.00853353
Ackr1 (interacts with) 9Z.11E.13E.Octadecatrienoic acid. ethyl ester	0.75903	0.0108993	0.0160408
Ackr1 (interacts with) Burkholderiales bacterium 1_1_47	0.918847	0.000171895	0.000849743
Ackr1 (interacts with) C3	0.844129	0.00213012	0.00481233
Ackr1 (interacts with) F10	0.723508	0.0180239	0.023447
Ackr1 (interacts with) Kaempferol	0.72654	0.0173162	0.0227425
Ackr1 (interacts with) Norgestrel	0.700171	0.0241568	0.0291507
Ackr1 (interacts with) Parasutterella excrementihominis	0.926781	0.000115023	0.000653007
Ackr1 (interacts with) Valyl.Valine	-0.753198	0.0119016	0.0171331
Ackr1 (interacts with) Zearalenone 4.sulfate	-0.760973	0.0105789	0.0156864
Ackr1 (interacts with) batilol	0.761196	0.0105426	0.0156459
Ackr1 (interacts with) omega.muricholic acid	-0.753511	0.0118463	0.0170747
Ackr2 (interacts with) 9Z.11E.13E.Octadecatrienoic acid. ethyl ester	0.710986	0.0211604	0.0264166
Ackr2 (interacts with) Burkholderiales bacterium 1_1_47	0.930024	9.63e-05	0.000584198
Ackr2 (interacts with) Cholic acid	-0.735833	0.0152669	0.0206722
Ackr2 (interacts with) Norgestrel	0.776117	0.00830531	0.0131023
Ackr2 (interacts with) Parasutterella excrementihominis	0.926048	0.000119591	0.000670388
Ackr2 (interacts with) Valyl.Valine	-0.70451	0.0229218	0.0280351
Ackr2 (interacts with) omega.muricholic acid	-0.797437	0.0057221	0.00991263
Ackr3 (interacts with) 21.hydroxy.heneicosanoic acid	0.731746	0.016146	0.0215643
Ackr3 (interacts with) 9Z.11E.13E.Octadecatrienoic acid. ethyl ester	0.887178	0.000617327	0.0020038
Ackr3 (interacts with) Methyl ricinoleate	0.772458	0.00881947	0.0136972
Ackr3 (interacts with) N.Acetyl.L.tyrosine	0.701085	0.023893	0.0289099
Ackr3 (interacts with) N.Oleoylethanolamine	0.70009	0.0241803	0.0291696
Ackr3 (interacts with) Pentadecanoic acid	0.76003	0.0107335	0.0158569
Ackr3 (interacts with) Vaccenic acid	0.765802	0.00981169	0.0148261
Ackr3 (interacts with) Valyl.Valine	-0.800607	0.00539427	0.00948707
Ackr3 (interacts with) Zearalenone 4.sulfate	-0.860494	0.00139551	0.00355437
Ackr3 (interacts with) batilol	0.747613	0.0129206	0.0182201
Ackr3 (interacts with) himbacine	0.738075	0.0147991	0.0201876
Ackr3 (interacts with) omega.muricholic acid	-0.757932	0.0110833	0.0162437
Ackr4 (interacts with) Burkholderiales bacterium 1_1_47	0.785134	0.00712932	0.0116773
Ackr4 (interacts with) C3	0.810254	0.00447911	0.00827595
Ackr4 (interacts with) Enterorhabdus caecimuris	0.724906	0.0176952	0.0231157
Ackr4 (interacts with) Enterorhabdus mucosicola	0.832885	0.00277444	0.00582536
Ackr4 (interacts with) F10	0.705183	0.0227342	0.0278664
Ackr4 (interacts with) Glycyrrhetinic acid	0.912572	0.000229762	0.00102902
Ackr4 (interacts with) Morphine.6.glucuronide	0.766972	0.00963174	0.0146247
Ackr4 (interacts with) Parasutterella excrementihominis	0.798514	0.00560915	0.00976851
Ackr4 (interacts with) Stearidonic Acid methyl ester	0.718238	0.0193017	0.0246829
Ackr4 (interacts with) Zearalenone 4.sulfate	-0.796056	0.00586918	0.010101
Acot12 (interacts with) Burkholderiales bacterium 1_1_47	0.829612	0.0029858	0.0061426
Acot12 (interacts with) Dexanabinol	0.834267	0.00268858	0.00569299
Acot12 (interacts with) Dodecanoylcarnitine	0.770905	0.00904426	0.0139527
Acot12 (interacts with) Enterococcus faecalis	0.85523	0.00160761	0.00393055
Acot12 (interacts with) Glycyrrhetinic acid	0.774705	0.00850111	0.0133284
Acot12 (interacts with) Kaempferol	0.710763	0.0212197	0.0264702
Acot12 (interacts with) L.Carnitine	-0.71581	0.019911	0.0252564
Acot12 (interacts with) Morphine.6.glucuronide	0.949457	2.69e-05	0.000266022
Acot12 (interacts with) Myristoleic acid	0.923226	0.000138434	0.000736572
Acot12 (interacts with) N.linoleoylglycine	0.718527	0.0192299	0.0246134
Acot12 (interacts with) Parasutterella excrementihominis	0.825606	0.00325985	0.00655163
Acot12 (interacts with) Stearidonic Acid methyl ester	0.776604	0.00823847	0.0130232
Acot12 (interacts with) hederagenin	0.748575	0.0127408	0.0180281
Acoxl (interacts with) Kaempferol	0.862914	0.00130513	0.00338914
Acoxl (interacts with) Norgestrel	0.949586	2.66e-05	0.000264482
Acr (interacts with) Enterococcus faecalis	0.934737	7.33e-05	0.000492062
Acr (interacts with) Firmicutes bacterium M10.2	0.704744	0.0228564	0.0279754
Acr (interacts with) L.Carnitine	-0.846104	0.00202928	0.00464651
Acr (interacts with) Methylarachidic acid	0.874498	0.000930315	0.00266543
Acr (interacts with) Myristoleic acid	0.884406	0.000677905	0.00213971
Acr (interacts with) N.linoleoylglycine	0.779995	0.00778395	0.0124764
Acsbg1 (interacts with) Kaempferol	0.940526	5.09e-05	0.000392399
Acsbg1 (interacts with) Norgestrel	0.781522	0.00758511	0.012235
Acsbg1 (interacts with) Vaccenic acid	0.713971	0.0203811	0.0256995
Acsf2 (interacts with) 1.Methyladenosine	0.725931	0.0174568	0.0228799
Acsf2 (interacts with) 12.13.DHOME	0.769877	0.0091953	0.0141243
Acsf2 (interacts with) 2.Phenylpropionate	0.74321	0.0137656	0.0191158
Acsf2 (interacts with) 21.hydroxy.heneicosanoic acid	-0.735572	0.0153222	0.0207246
Acsf2 (interacts with) 3.N.(4.Fluorophenyl).1H.pyrazolo[3.4.d]pyrimidine.3.4.diamine	0.755441	0.0115087	0.0167047
Acsf2 (interacts with) Alpha.Muricholic acid	0.76086	0.0105975	0.0157082
Acsf2 (interacts with) Burkholderiales bacterium 1_1_47	-0.802117	0.00524299	0.00929009
Acsf2 (interacts with) Cholic acid	0.804195	0.00503973	0.00902215
Acsf2 (interacts with) Diosmin	0.756909	0.0112567	0.0164295
Acsf2 (interacts with) Dodecanoylcarnitine	-0.855418	0.00159965	0.00391707
Acsf2 (interacts with) Glycocholic acid	0.782591	0.00744816	0.0120741
Acsf2 (interacts with) Lactobacillus johnsonii	0.738869	0.014636	0.0200189
Acsf2 (interacts with) Linoleoyl ethanolamide	-0.709132	0.0216549	0.0268729
Acsf2 (interacts with) Morphine	-0.856917	0.00153724	0.00380731
Acsf2 (interacts with) N.Oleoylethanolamine	-0.780741	0.00768639	0.0123601
Acsf2 (interacts with) N.linoleoylglycine	-0.752562	0.0120147	0.0172605
Acsf2 (interacts with) Norgestrel	-0.763337	0.0101983	0.0152634
Acsf2 (interacts with) Palmitoylethanolamide	-0.762402	0.0103477	0.0154276
Acsf2 (interacts with) Parasutterella excrementihominis	-0.809758	0.00452329	0.00833811
Acsf2 (interacts with) Peptostreptococcaceae_u_s	0.924323	0.000130869	0.000710384
Acsf2 (interacts with) Riboflavin	0.945044	3.73e-05	0.000324796
Acsf2 (interacts with) Vaccenic acid	-0.792784	0.00622858	0.0105565
Acsf2 (interacts with) Valyl.Valine	0.852167	0.00174127	0.00416146
Acsf2 (interacts with) Zearalenone 4.sulfate	0.724228	0.017854	0.0232737
Acsf2 (interacts with) batilol	-0.808376	0.00464784	0.00850802
Acsf2 (interacts with) hederagenin	-0.768305	0.00942968	0.0143968
Acsf2 (interacts with) himbacine	-0.708045	0.0219483	0.0271432
Acsf2 (interacts with) oleylanilide	0.838456	0.0024399	0.0053072
Acsf2 (interacts with) omega.muricholic acid	0.873231	0.000966901	0.00273919
Acsf2 (interacts with) trans.Ferulic acid	0.753056	0.0119268	0.0171615
Acsm3 (interacts with) 4.Quinolone.3.Carboxamide CB2 Ligand	0.730005	0.0165311	0.0219506
Acsm3 (interacts with) Confertifolin	0.816969	0.00391163	0.00748519
Acsm3 (interacts with) Ruminococcaceae_u_s	0.736003	0.0152311	0.0206341
Acss2 (interacts with) N.Acetylleucine	0.712483	0.0207671	0.0260552
Acta1 (interacts with) 4.(4.Hydroxyphenyl).2.butanone	-0.701124	0.0238816	0.0288996
Acta1 (interacts with) Peptostreptococcaceae_u_s	0.713188	0.0205835	0.0258859
Acta1 (interacts with) himbacine	-0.704133	0.0230273	0.0281333
Actn3 (interacts with) Burkholderiales bacterium 1_1_47	0.885034	0.000663815	0.00210759
Actn3 (interacts with) Norgestrel	0.702431	0.023508	0.0285681
Actn3 (interacts with) Parasutterella excrementihominis	0.874582	0.00092792	0.00266063
Adam11 (interacts with) Burkholderiales bacterium 1_1_47	0.862931	0.00130451	0.00338792
Adam11 (interacts with) Norgestrel	0.711583	0.0210032	0.0262743
Adam11 (interacts with) Parasutterella excrementihominis	0.852081	0.00174512	0.00416787
Adamts1 (interacts with) 21.hydroxy.heneicosanoic acid	0.726044	0.0174305	0.0228519
Adamts1 (interacts with) 9Z.11E.13E.Octadecatrienoic acid. ethyl ester	0.849991	0.001841	0.00432994
Adamts1 (interacts with) C3	0.809302	0.00456415	0.00839154
Adamts1 (interacts with) Cholic acid	-0.715145	0.0200801	0.0254146
Adamts1 (interacts with) N.Acetyl.L.tyrosine	0.758305	0.0110206	0.0161749
Adamts1 (interacts with) Valyl.Valine	-0.762072	0.0104008	0.0154881
Adamts1 (interacts with) Zearalenone 4.sulfate	-0.785139	0.0071287	0.0116765
Adamts1 (interacts with) batilol	0.727423	0.0171135	0.0225402
Adamts1 (interacts with) omega.muricholic acid	-0.805373	0.00492701	0.00887753
Adamts14 (interacts with) Burkholderiales bacterium 1_1_47	0.87453	0.000929387	0.00266372
Adamts14 (interacts with) Dodecanoylcarnitine	0.719043	0.0191025	0.024494
Adamts14 (interacts with) Enterococcus faecalis	0.905134	0.00031557	0.00127043
Adamts14 (interacts with) Firmicutes bacterium M10.2	0.806684	0.00480367	0.00871352
Adamts14 (interacts with) L.Carnitine	-0.876238	0.000881715	0.00256571
Adamts14 (interacts with) Methylarachidic acid	0.80496	0.00496631	0.00892877
Adamts14 (interacts with) Morphine.6.glucuronide	0.830517	0.00292625	0.00605445
Adamts14 (interacts with) Myristoleic acid	0.943177	4.26e-05	0.000351756
Adamts14 (interacts with) N.linoleoylglycine	0.794236	0.0060672	0.0103569
Adamts14 (interacts with) Norgestrel	0.705995	0.0225094	0.0276639
Adamts14 (interacts with) Parasutterella excrementihominis	0.865093	0.00122748	0.00324267
Adamts14 (interacts with) Riboflavin	-0.747448	0.0129516	0.0182522
Adamts14 (interacts with) oleylanilide	-0.705292	0.0227041	0.02784
Adamts14 (interacts with) omega.muricholic acid	-0.706861	0.0222711	0.0274468
Adamts19 (interacts with) Burkholderiales bacterium 1_1_47	0.83209	0.00282475	0.00590316
Adamts19 (interacts with) Parasutterella excrementihominis	0.823704	0.00339613	0.00674966
Adamts19 (interacts with) omega.muricholic acid	-0.71683	0.0196533	0.0250124
Adamts2 (interacts with) 21.hydroxy.heneicosanoic acid	0.718993	0.0191149	0.0245063
Adamts2 (interacts with) 9Z.11E.13E.Octadecatrienoic acid. ethyl ester	0.75658	0.0113128	0.0164925
Adamts2 (interacts with) Burkholderiales bacterium 1_1_47	0.907344	0.000287964	0.00119398
Adamts2 (interacts with) C3	0.861388	0.00136159	0.0034919
Adamts2 (interacts with) F10	0.730291	0.0164674	0.0218855
Adamts2 (interacts with) Kaempferol	0.711799	0.0209463	0.0262228
Adamts2 (interacts with) Parasutterella excrementihominis	0.915299	0.000203093	0.000948319
Adamts2 (interacts with) Vaccenic acid	0.705629	0.0226105	0.0277554
Adamts2 (interacts with) Valyl.Valine	-0.769382	0.00926869	0.0142092
Adamts2 (interacts with) Zearalenone 4.sulfate	-0.811472	0.00437213	0.00812556
Adamts2 (interacts with) batilol	0.80142	0.00531244	0.00938178
Adamts2 (interacts with) omega.muricholic acid	-0.763706	0.0101397	0.015196
Adamts4 (interacts with) 21.hydroxy.heneicosanoic acid	0.757577	0.0111432	0.0163061
Adamts4 (interacts with) 9Z.11E.13E.Octadecatrienoic acid. ethyl ester	0.838401	0.00244304	0.00531195
Adamts4 (interacts with) Alpha.Linolenoyl ethanolamide	0.750321	0.0124192	0.017693
Adamts4 (interacts with) Burkholderiales bacterium 1_1_47	0.760466	0.0106619	0.0157782
Adamts4 (interacts with) C3	0.946533	3.35e-05	0.000304561
Adamts4 (interacts with) Diosmin	-0.723057	0.0181309	0.0235568
Adamts4 (interacts with) Enterorhabdus caecimuris	0.829148	0.00301665	0.00618887
Adamts4 (interacts with) Enterorhabdus mucosicola	0.853622	0.00167679	0.0040503
Adamts4 (interacts with) F10	0.710091	0.0213982	0.0266343
Adamts4 (interacts with) Glycitein	-0.75161	0.0121853	0.0174444
Adamts4 (interacts with) Glycyrrhetinic acid	0.927834	0.000108692	0.000629747
Adamts4 (interacts with) Linoleoyl ethanolamide	0.72553	0.0175497	0.0229716
Adamts4 (interacts with) Methyl ricinoleate	0.790363	0.00650427	0.0108998
Adamts4 (interacts with) N.Oleoylethanolamine	0.73156	0.016187	0.0216038
Adamts4 (interacts with) Parasutterella excrementihominis	0.786236	0.00699414	0.0115095
Adamts4 (interacts with) Pentadecanoic acid	0.706443	0.0223858	0.0275526
Adamts4 (interacts with) Riboflavin	-0.73214	0.01606	0.0214766
Adamts4 (interacts with) Stearidonic Acid methyl ester	0.730938	0.016324	0.0217396
Adamts4 (interacts with) Vaccenic acid	0.806113	0.00485715	0.00878563
Adamts4 (interacts with) Valyl.Valine	-0.769349	0.00927355	0.0142146
Adamts4 (interacts with) Zearalenone 4.sulfate	-0.919752	0.000164538	0.000825428
Adamts4 (interacts with) batilol	0.775399	0.00840451	0.0132141
Adamts4 (interacts with) himbacine	0.765695	0.00982818	0.0148454
Adamts4 (interacts with) omega.muricholic acid	-0.700629	0.0240244	0.0290337
Adamts5 (interacts with) 12.13.DHOME	-0.74164	0.0140762	0.0194405
Adamts5 (interacts with) 13Z.docosenamide	-0.766037	0.00977523	0.0147858
Adamts5 (interacts with) 3.N.(4.Fluorophenyl).1H.pyrazolo[3.4.d]pyrimidine.3.4.diamine	-0.709844	0.0214641	0.0266962
Adamts5 (interacts with) Burkholderiales bacterium 1_1_47	0.912584	0.000229632	0.00102858
Adamts5 (interacts with) Cholic acid	-0.705936	0.0225256	0.0276784
Adamts5 (interacts with) Diosmin	-0.758516	0.0109852	0.0161348
Adamts5 (interacts with) Dodecanoylcarnitine	0.727606	0.0170718	0.0224971
Adamts5 (interacts with) Enterococcus faecalis	0.84734	0.00196797	0.00454502
Adamts5 (interacts with) Firmicutes bacterium M10.2	0.800063	0.00544961	0.00956003
Adamts5 (interacts with) L.Carnitine	-0.882952	0.000711354	0.00221312
Adamts5 (interacts with) Lactobacillus johnsonii	-0.759474	0.0108255	0.0159576
Adamts5 (interacts with) Methylarachidic acid	0.808616	0.00462605	0.00847747
Adamts5 (interacts with) Morphine	0.749122	0.0126395	0.0179235
Adamts5 (interacts with) Morphine.6.glucuronide	0.803663	0.00509124	0.00908798
Adamts5 (interacts with) Myristoleic acid	0.915197	0.000204049	0.000951059
Adamts5 (interacts with) N.linoleoylglycine	0.816357	0.0039611	0.00755447
Adamts5 (interacts with) Norgestrel	0.789235	0.00663566	0.0110668
Adamts5 (interacts with) Parasutterella excrementihominis	0.903751	0.000333809	0.00131842
Adamts5 (interacts with) Riboflavin	-0.801791	0.00527542	0.00933375
Adamts5 (interacts with) Valyl.Valine	-0.706567	0.0223517	0.0275214
Adamts5 (interacts with) oleylanilide	-0.785888	0.00703664	0.0115624
Adamts5 (interacts with) omega.muricholic acid	-0.778733	0.00795094	0.0126764
Adamts7 (interacts with) 21.hydroxy.heneicosanoic acid	0.727641	0.0170639	0.0224896
Adamts7 (interacts with) Kaempferol	0.872853	0.000978035	0.0027618
Adamts7 (interacts with) N.Oleoylethanolamine	0.742599	0.0138859	0.019242
Adamts7 (interacts with) Norgestrel	0.772329	0.00883787	0.0137174
Adamts7 (interacts with) Vaccenic acid	0.747587	0.0129254	0.0182249
Adamts9 (interacts with) 12.13.DHOME	-0.722572	0.0182464	0.0236671
Adamts9 (interacts with) 2.Phenylpropionate	-0.700016	0.0242018	0.0291891
Adamts9 (interacts with) 21.hydroxy.heneicosanoic acid	0.768449	0.00940814	0.0143727
Adamts9 (interacts with) 9Z.11E.13E.Octadecatrienoic acid. ethyl ester	0.76777	0.0095104	0.0144873
Adamts9 (interacts with) Burkholderiales bacterium 1_1_47	0.904009	0.000330347	0.00130896
Adamts9 (interacts with) C3	0.843121	0.00218296	0.00489559
Adamts9 (interacts with) Cholic acid	-0.703101	0.0233178	0.0284038
Adamts9 (interacts with) Dexanabinol	0.716763	0.0196703	0.0250281
Adamts9 (interacts with) Diosmin	-0.737114	0.0149985	0.0203948
Adamts9 (interacts with) Dodecanoylcarnitine	0.745389	0.0133428	0.0186705
Adamts9 (interacts with) Enterorhabdus caecimuris	0.762563	0.0103218	0.0153996
Adamts9 (interacts with) Enterorhabdus mucosicola	0.81738	0.00387868	0.00743796
Adamts9 (interacts with) F10	0.70528	0.0227072	0.0278426
Adamts9 (interacts with) Firmicutes bacterium M10.2	0.75138	0.0122268	0.0174904
Adamts9 (interacts with) Glycyrrhetinic acid	0.961353	9.31e-06	0.000142595
Adamts9 (interacts with) Lactobacillus johnsonii	-0.766285	0.00973705	0.0147452
Adamts9 (interacts with) Morphine.6.glucuronide	0.855062	0.00161471	0.00394294
Adamts9 (interacts with) Myristoleic acid	0.758859	0.0109278	0.0160719
Adamts9 (interacts with) N.Oleoylethanolamine	0.733921	0.0156739	0.0210865
Adamts9 (interacts with) Parasutterella excrementihominis	0.914607	0.000209628	0.000967724
Adamts9 (interacts with) Riboflavin	-0.805838	0.00488304	0.00881973
Adamts9 (interacts with) Stearidonic Acid methyl ester	0.827449	0.00313163	0.00635865
Adamts9 (interacts with) Vaccenic acid	0.7312	0.0162662	0.0216807
Adamts9 (interacts with) Valyl.Valine	-0.780713	0.00768998	0.0123646
Adamts9 (interacts with) Zearalenone 4.sulfate	-0.840176	0.00234276	0.00515073
Adamts9 (interacts with) batilol	0.835036	0.00264158	0.00562238
Adamts9 (interacts with) hederagenin	0.762326	0.0103598	0.0154409
Adamts9 (interacts with) oleylanilide	-0.726402	0.0173479	0.0227716
Adamts9 (interacts with) omega.muricholic acid	-0.786306	0.00698569	0.0115008
Adamtsl2 (interacts with) Burkholderiales bacterium 1_1_47	0.896968	0.000434643	0.00157533
Adamtsl2 (interacts with) C3	0.714183	0.0203266	0.025648
Adamtsl2 (interacts with) F10	0.835719	0.0026004	0.00555757
Adamtsl2 (interacts with) Kaempferol	0.847637	0.00195344	0.00452217
Adamtsl2 (interacts with) Norgestrel	0.772452	0.00882024	0.013698
Adamtsl2 (interacts with) Parasutterella excrementihominis	0.902078	0.000356881	0.00137841
Adamtsl2 (interacts with) batilol	0.758048	0.0110637	0.0162213
Adamtsl4 (interacts with) 12.13.DHOME	-0.727385	0.0171222	0.0225479
Adamtsl4 (interacts with) 2.Phenylpropionate	-0.703976	0.0230715	0.0281769
Adamtsl4 (interacts with) 21.hydroxy.heneicosanoic acid	0.772264	0.00884733	0.013727
Adamtsl4 (interacts with) Alpha.Linolenoyl ethanolamide	0.71591	0.0198856	0.0252338
Adamtsl4 (interacts with) Burkholderiales bacterium 1_1_47	0.943778	4.08e-05	0.000342943
Adamtsl4 (interacts with) C3	0.768757	0.00936197	0.0143174
Adamtsl4 (interacts with) Cholic acid	-0.73746	0.0149266	0.02032
Adamtsl4 (interacts with) Dexanabinol	0.852518	0.00172553	0.00413569
Adamtsl4 (interacts with) Dodecanoylcarnitine	0.867391	0.00114928	0.00309466
Adamtsl4 (interacts with) Enterorhabdus caecimuris	0.72331	0.0180708	0.0234954
Adamtsl4 (interacts with) Enterorhabdus mucosicola	0.800936	0.00536109	0.00944475
Adamtsl4 (interacts with) F10	0.812482	0.00428472	0.00800371
Adamtsl4 (interacts with) Firmicutes bacterium M10.2	0.745633	0.013296	0.0186207
Adamtsl4 (interacts with) Glycyrrhetinic acid	0.904722	0.000320932	0.00128454
Adamtsl4 (interacts with) Kaempferol	0.848403	0.00191629	0.00445965
Adamtsl4 (interacts with) Lactobacillus johnsonii	-0.787284	0.00686736	0.0113568
Adamtsl4 (interacts with) Morphine	0.81593	0.00399588	0.00760106
Adamtsl4 (interacts with) Morphine.6.glucuronide	0.947332	3.16e-05	0.000293671
Adamtsl4 (interacts with) Myristoleic acid	0.848138	0.00192908	0.00448105
Adamtsl4 (interacts with) N.Oleoylethanolamine	0.778681	0.00795787	0.0126844
Adamtsl4 (interacts with) N.linoleoylglycine	0.769583	0.00923884	0.0141738
Adamtsl4 (interacts with) Norgestrel	0.785059	0.00713861	0.0116883
Adamtsl4 (interacts with) Palmitoylethanolamide	0.726872	0.0172397	0.0226647
Adamtsl4 (interacts with) Parasutterella excrementihominis	0.953923	1.87e-05	0.000213304
Adamtsl4 (interacts with) Riboflavin	-0.810766	0.00443391	0.0082126
Adamtsl4 (interacts with) Stearidonic Acid methyl ester	0.90135	0.000367285	0.00140543
Adamtsl4 (interacts with) Vaccenic acid	0.755112	0.0115658	0.0167674
Adamtsl4 (interacts with) Valyl.Valine	-0.777426	0.00812665	0.0128894
Adamtsl4 (interacts with) Zearalenone 4.sulfate	-0.756513	0.0113244	0.0165043
Adamtsl4 (interacts with) batilol	0.888554	0.000588756	0.00194071
Adamtsl4 (interacts with) hederagenin	0.850293	0.0018269	0.004306
Adamtsl4 (interacts with) oleylanilide	-0.797092	0.00575861	0.00995861
Adamtsl4 (interacts with) omega.muricholic acid	-0.78668	0.00694023	0.0114446
Adcy4 (interacts with) Kaempferol	0.94948	2.68e-05	0.000265774
Adcy4 (interacts with) Norgestrel	0.846167	0.00202614	0.00464109
Adcy4 (interacts with) Vaccenic acid	0.700823	0.0239683	0.0289799
Adcyap1 (interacts with) Burkholderiales bacterium 1_1_47	0.795579	0.00592069	0.0101679
Adcyap1 (interacts with) C3	0.749378	0.0125921	0.0178763
Adcyap1 (interacts with) F10	0.780447	0.00772475	0.0124058
Adcyap1 (interacts with) Kaempferol	0.721959	0.0183933	0.023812
Adcyap1 (interacts with) Parasutterella excrementihominis	0.805114	0.00495159	0.00890872
Add3 (interacts with) Confertifolin	0.782191	0.00749922	0.0121331
Add3 (interacts with) N.Acetylleucine	0.775915	0.00833305	0.0131336
Add3 (interacts with) Ruminococcaceae_u_s	0.715753	0.0199254	0.0252694
Adm (interacts with) 12.13.DHOME	-0.740487	0.0143073	0.0196784
Adm (interacts with) 2.Phenylpropionate	-0.72964	0.0166125	0.0220353
Adm (interacts with) 21.hydroxy.heneicosanoic acid	0.805983	0.00486932	0.00880186
Adm (interacts with) 3.N.(4.Fluorophenyl).1H.pyrazolo[3.4.d]pyrimidine.3.4.diamine	-0.70286	0.0233863	0.0284644
Adm (interacts with) 3alpha.Hydroxy.5beta.medroxyprogesterone acetate	-0.735471	0.0153434	0.0207458
Adm (interacts with) 9Z.11E.13E.Octadecatrienoic acid. ethyl ester	0.855513	0.00159562	0.00390991
Adm (interacts with) Alpha.Linolenoyl ethanolamide	0.758914	0.0109186	0.0160626
Adm (interacts with) Burkholderiales bacterium 1_1_47	0.91433	0.000212295	0.000975715
Adm (interacts with) C3	0.904332	0.000326055	0.00129751
Adm (interacts with) Cholic acid	-0.774119	0.00858326	0.0134225
Adm (interacts with) Diosmin	-0.786059	0.00701577	0.011537
Adm (interacts with) Dodecanoylcarnitine	0.742677	0.0138705	0.0192278
Adm (interacts with) Enterorhabdus caecimuris	0.766308	0.00973362	0.0147418
Adm (interacts with) Enterorhabdus mucosicola	0.789699	0.00658145	0.0109985
Adm (interacts with) F10	0.716629	0.019704	0.025059
Adm (interacts with) Firmicutes bacterium M10.2	0.756986	0.0112436	0.0164148
Adm (interacts with) Glycitein	-0.755015	0.0115828	0.0167861
Adm (interacts with) Glycyrrhetinic acid	0.938032	5.98e-05	0.000432942
Adm (interacts with) Kaempferol	0.712519	0.0207578	0.0260458
Adm (interacts with) Lactobacillus johnsonii	-0.827283	0.00314304	0.00637531
Adm (interacts with) Linoleoyl ethanolamide	0.730011	0.0165297	0.0219494
Adm (interacts with) Methyl ricinoleate	0.753944	0.0117699	0.0169902
Adm (interacts with) Morphine	0.737481	0.0149221	0.0203175
Adm (interacts with) Morphine.6.glucuronide	0.805615	0.00490412	0.00884759
Adm (interacts with) Myristoleic acid	0.708834	0.0217351	0.0269492
Adm (interacts with) N.Oleoylethanolamine	0.793207	0.00618119	0.0104982
Adm (interacts with) Palmitoylethanolamide	0.737106	0.0150002	0.0203961
Adm (interacts with) Parasutterella excrementihominis	0.931684	8.77e-05	0.000549838
Adm (interacts with) Peptostreptococcaceae_u_s	-0.734292	0.0155944	0.0210057
Adm (interacts with) Riboflavin	-0.854145	0.00165405	0.00401165
Adm (interacts with) Stearidonic Acid methyl ester	0.825825	0.00324444	0.00653017
Adm (interacts with) Vaccenic acid	0.820553	0.0036308	0.00708891
Adm (interacts with) Valyl.Valine	-0.823483	0.0034122	0.0067726
Adm (interacts with) Wogonoside	-0.745726	0.0132781	0.0186016
Adm (interacts with) Zearalenone 4.sulfate	-0.859783	0.00142287	0.00360249
Adm (interacts with) batilol	0.864997	0.00123084	0.00324932
Adm (interacts with) hederagenin	0.762981	0.010255	0.015324
Adm (interacts with) himbacine	0.737705	0.0148757	0.0202664
Adm (interacts with) oleylanilide	-0.771304	0.00898618	0.0138855
Adm (interacts with) omega.muricholic acid	-0.821956	0.00352491	0.00693671
Adm (interacts with) trans.Ferulic acid	-0.700132	0.024168	0.0291588
Adm2 (interacts with) 1.Methyladenosine	-0.705856	0.0225478	0.0276988
Adm2 (interacts with) 21.hydroxy.heneicosanoic acid	0.902081	0.000356849	0.00137837
Adm2 (interacts with) 3alpha.Hydroxy.5beta.medroxyprogesterone acetate	-0.725506	0.0175553	0.0229765
Adm2 (interacts with) 4.(4.Hydroxyphenyl).2.butanone	0.831748	0.00284661	0.00593583
Adm2 (interacts with) Alpha.Linolenoyl ethanolamide	0.834405	0.00268009	0.00568083
Adm2 (interacts with) Burkholderiales bacterium 1_1_47	0.801488	0.00530559	0.00937308
Adm2 (interacts with) Cholic acid	-0.76626	0.00974087	0.0147491
Adm2 (interacts with) Dexanabinol	0.94445	3.89e-05	0.000332883
Adm2 (interacts with) Dodecanoylcarnitine	0.907756	0.000283022	0.00117981
Adm2 (interacts with) Glycyrrhetinic acid	0.777345	0.00813758	0.0129022
Adm2 (interacts with) Kaempferol	0.702442	0.0235047	0.0285653
Adm2 (interacts with) Lactobacillus johnsonii	-0.814817	0.00408754	0.00773059
Adm2 (interacts with) Linoleoyl ethanolamide	0.811191	0.00439661	0.00816116
Adm2 (interacts with) Methylarachidic acid	0.730696	0.0163776	0.0217953
Adm2 (interacts with) Morphine	0.931088	9.07e-05	0.000561977
Adm2 (interacts with) Morphine.6.glucuronide	0.874428	0.00093231	0.00266947
Adm2 (interacts with) Myristoleic acid	0.706486	0.0223742	0.0275427
Adm2 (interacts with) N.Acetyl.L.tyrosine	0.721655	0.0184663	0.0238893
Adm2 (interacts with) N.Oleoylethanolamine	0.91079	0.000248527	0.00108389
Adm2 (interacts with) N.linoleoylglycine	0.896288	0.000445849	0.00160291
Adm2 (interacts with) Palmitoylethanolamide	0.904801	0.000319894	0.00128155
Adm2 (interacts with) Parasutterella excrementihominis	0.811748	0.00434814	0.00809107
Adm2 (interacts with) Peptostreptococcaceae_u_s	-0.710519	0.0212843	0.0265301
Adm2 (interacts with) Riboflavin	-0.794647	0.00602212	0.0102982
Adm2 (interacts with) Stearidonic Acid methyl ester	0.937387	6.23e-05	0.000443879
Adm2 (interacts with) Vaccenic acid	0.810518	0.00445576	0.00824418
Adm2 (interacts with) Wogonoside	-0.716819	0.0196562	0.0250152
Adm2 (interacts with) all.trans.Retinoic acid	-0.708995	0.0216916	0.0269063
Adm2 (interacts with) batilol	0.94578	3.54e-05	0.000315106
Adm2 (interacts with) hederagenin	0.980343	6.38e-07	3.48e-05
Adm2 (interacts with) himbacine	0.708974	0.0216974	0.0269118
Adm2 (interacts with) oleylanilide	-0.780853	0.00767178	0.0123418
Adm2 (interacts with) omega.muricholic acid	-0.787638	0.00682496	0.0113042
Adora1 (interacts with) 21.hydroxy.heneicosanoic acid	0.757516	0.0111536	0.0163158
Adora1 (interacts with) 9Z.11E.13E.Octadecatrienoic acid. ethyl ester	0.853075	0.00170085	0.00409247
Adora1 (interacts with) C3	0.907749	0.00028311	0.00117996
Adora1 (interacts with) Methyl ricinoleate	0.739498	0.0145076	0.0198871
Adora1 (interacts with) N.Acetyl.L.tyrosine	0.734188	0.0156166	0.021028
Adora1 (interacts with) N.Oleoylethanolamine	0.701349	0.023817	0.0288399
Adora1 (interacts with) Pentadecanoic acid	0.712349	0.0208022	0.0260883
Adora1 (interacts with) Vaccenic acid	0.738763	0.0146577	0.0200416
Adora1 (interacts with) Valyl.Valine	-0.7669	0.00964283	0.0146384
Adora1 (interacts with) Zearalenone 4.sulfate	-0.877914	0.000836665	0.00247417
Adora1 (interacts with) batilol	0.752821	0.0119687	0.0172085
Adora1 (interacts with) himbacine	0.724266	0.0178452	0.0232662
Adora1 (interacts with) omega.muricholic acid	-0.779373	0.00786587	0.0125736
Adra2a (interacts with) Burkholderiales bacterium 1_1_47	0.827314	0.00314092	0.00637254
Adra2a (interacts with) Parasutterella excrementihominis	0.825004	0.00330256	0.00661413
Adtrp (interacts with) Stearidonic acid	-0.756419	0.0113403	0.016521
Afap1l2 (interacts with) 12.13.DHOME	-0.76667	0.00967793	0.0146782
Afap1l2 (interacts with) 2.Phenylpropionate	-0.74465	0.0134852	0.0188221
Afap1l2 (interacts with) 21.hydroxy.heneicosanoic acid	0.78699	0.00690277	0.0113993
Afap1l2 (interacts with) 3.N.(4.Fluorophenyl).1H.pyrazolo[3.4.d]pyrimidine.3.4.diamine	-0.732559	0.0159685	0.0213863
Afap1l2 (interacts with) 9Z.11E.13E.Octadecatrienoic acid. ethyl ester	0.863689	0.00127713	0.00333662
Afap1l2 (interacts with) Burkholderiales bacterium 1_1_47	0.867059	0.00116037	0.00311647
Afap1l2 (interacts with) C3	0.855819	0.00158279	0.00388842
Afap1l2 (interacts with) Cholic acid	-0.731428	0.0162158	0.0216306
Afap1l2 (interacts with) Diosmin	-0.829085	0.00302084	0.00619549
Afap1l2 (interacts with) Enterorhabdus caecimuris	0.715119	0.0200867	0.0254204
Afap1l2 (interacts with) Firmicutes bacterium M10.2	0.784451	0.007214	0.0117833
Afap1l2 (interacts with) Glycitein	-0.727335	0.0171337	0.0225595
Afap1l2 (interacts with) Glycyrrhetinic acid	0.926029	0.00011971	0.000670739
Afap1l2 (interacts with) Lactobacillus johnsonii	-0.800388	0.0054165	0.00951577
Afap1l2 (interacts with) Methyl ricinoleate	0.70905	0.021677	0.0268929
Afap1l2 (interacts with) Morphine.6.glucuronide	0.730772	0.0163608	0.0217787
Afap1l2 (interacts with) N.Acetyl.L.tyrosine	0.774841	0.00848216	0.0133078
Afap1l2 (interacts with) N.Oleoylethanolamine	0.736373	0.0151534	0.0205517
Afap1l2 (interacts with) Parasutterella excrementihominis	0.878525	0.000820671	0.00244007
Afap1l2 (interacts with) Peptostreptococcaceae_u_s	-0.710581	0.0212679	0.0265148
Afap1l2 (interacts with) Riboflavin	-0.84217	0.00223369	0.00497629
Afap1l2 (interacts with) Stearidonic Acid methyl ester	0.740548	0.0142949	0.019667
Afap1l2 (interacts with) Vaccenic acid	0.742344	0.0139364	0.0192943
Afap1l2 (interacts with) Valyl.Valine	-0.819778	0.00369027	0.00717243
Afap1l2 (interacts with) Wogonoside	-0.723029	0.0181376	0.0235628
Afap1l2 (interacts with) Zearalenone 4.sulfate	-0.84378	0.00214831	0.0048404
Afap1l2 (interacts with) batilol	0.798094	0.00565297	0.00982487
Afap1l2 (interacts with) hederagenin	0.717708	0.0194335	0.0248048
Afap1l2 (interacts with) himbacine	0.707963	0.0219707	0.027166
Afap1l2 (interacts with) oleylanilide	-0.754185	0.0117277	0.0169454
Afap1l2 (interacts with) omega.muricholic acid	-0.818557	0.00378538	0.00730616
Afm (interacts with) Burkholderiales bacterium 1_1_47	0.84348	0.00216404	0.00486613
Afm (interacts with) Dexanabinol	0.882217	0.000728734	0.00225063
Afm (interacts with) Dodecanoylcarnitine	0.850291	0.00182699	0.00430615
Afm (interacts with) Enterococcus faecalis	0.881603	0.000743473	0.00228129
Afm (interacts with) F10	0.741462	0.0141116	0.0194766
Afm (interacts with) Kaempferol	0.85784	0.00149973	0.00373969
Afm (interacts with) Morphine	0.767642	0.00952979	0.0145088
Afm (interacts with) Morphine.6.glucuronide	0.955392	1.64e-05	0.000198273
Afm (interacts with) Myristoleic acid	0.953145	1.99e-05	0.000221891
Afm (interacts with) N.linoleoylglycine	0.801053	0.00534927	0.00943029
Afm (interacts with) Norgestrel	0.849099	0.00188302	0.00440284
Afm (interacts with) Parasutterella excrementihominis	0.836193	0.00257209	0.00551305
Afm (interacts with) Stearidonic Acid methyl ester	0.761176	0.0105459	0.0156489
Afm (interacts with) hederagenin	0.764157	0.0100685	0.0151194
Ager (interacts with) Burkholderiales bacterium 1_1_47	0.829144	0.00301693	0.00618922
Ager (interacts with) Dexanabinol	0.776431	0.00826212	0.0130508
Ager (interacts with) Dodecanoylcarnitine	0.779613	0.00783427	0.0125397
Ager (interacts with) Enterococcus faecalis	0.973917	1.96e-06	6.14e-05
Ager (interacts with) Firmicutes bacterium M10.2	0.73261	0.0159574	0.0213761
Ager (interacts with) L.Carnitine	-0.839767	0.00236561	0.00518845
Ager (interacts with) Methylarachidic acid	0.824947	0.00330665	0.00662031
Ager (interacts with) Morphine	0.744419	0.0135298	0.01887
Ager (interacts with) Morphine.6.glucuronide	0.861239	0.00136722	0.00350224
Ager (interacts with) Myristoleic acid	0.984131	2.72e-07	2.33e-05
Ager (interacts with) N.linoleoylglycine	0.856779	0.00154293	0.00381795
Ager (interacts with) Norgestrel	0.789537	0.00660038	0.0110219
Ager (interacts with) Parasutterella excrementihominis	0.813632	0.00418676	0.0078683
Agmo (interacts with) 1.Methyladenosine	0.752341	0.0120542	0.0173026
Agmo (interacts with) Dodecanoylcarnitine	-0.774292	0.00855902	0.0133951
Agmo (interacts with) Morphine	-0.726536	0.0173171	0.0227432
Agmo (interacts with) Peptostreptococcaceae_u_s	0.721511	0.0185011	0.0239231
Agmo (interacts with) Riboflavin	0.75567	0.0114693	0.0166615
Aldob (interacts with) 12.13.DHOME	-0.818232	0.00381095	0.00734322
Aldob (interacts with) 2.Phenylpropionate	-0.799422	0.0055152	0.00964526
Aldob (interacts with) 21.hydroxy.heneicosanoic acid	0.869121	0.00109288	0.0029862
Aldob (interacts with) 3.N.(4.Fluorophenyl).1H.pyrazolo[3.4.d]pyrimidine.3.4.diamine	-0.76541	0.00987238	0.0148959
Aldob (interacts with) 3alpha.Hydroxy.5beta.medroxyprogesterone acetate	-0.758811	0.0109358	0.0160808
Aldob (interacts with) 4.(4.Hydroxyphenyl).2.butanone	0.797642	0.00570044	0.00988506
Aldob (interacts with) 9Z.11E.13E.Octadecatrienoic acid. ethyl ester	0.80022	0.00543362	0.00953754
Aldob (interacts with) Alpha.Linolenoyl ethanolamide	0.743131	0.0137812	0.0191325
Aldob (interacts with) Alpha.Muricholic acid	-0.710208	0.0213669	0.0266065
Aldob (interacts with) Baicalin	-0.739881	0.0144297	0.0198039
Aldob (interacts with) Burkholderiales bacterium 1_1_47	0.900493	0.000379814	0.00143792
Aldob (interacts with) C3	0.717344	0.0195244	0.024894
Aldob (interacts with) Cholic acid	-0.808221	0.004662	0.00852747
Aldob (interacts with) Chrysin 7.O.beta.D.glucopyranuronoside	-0.746295	0.0131697	0.018487
Aldob (interacts with) Dexanabinol	0.763561	0.0101627	0.0152225
Aldob (interacts with) Diosmin	-0.801756	0.00527885	0.00933817
Aldob (interacts with) Dodecanoylcarnitine	0.800676	0.00538735	0.00947793
Aldob (interacts with) Firmicutes bacterium M10.2	0.810771	0.00443347	0.00821218
Aldob (interacts with) Glycyrrhetinic acid	0.856792	0.00154239	0.00381703
Aldob (interacts with) Lactobacillus johnsonii	-0.889077	0.000578175	0.00191793
Aldob (interacts with) Linoleoyl ethanolamide	0.774465	0.00853465	0.0133672
Aldob (interacts with) Methyl ricinoleate	0.72906	0.0167426	0.02217
Aldob (interacts with) Methylarachidic acid	0.815295	0.00404798	0.00767435
Aldob (interacts with) Morphine	0.852678	0.0017184	0.00412424
Aldob (interacts with) Morphine.6.glucuronide	0.805384	0.00492594	0.00887641
Aldob (interacts with) Myristoleic acid	0.743586	0.0136921	0.0190384
Aldob (interacts with) N.Acetyl.L.tyrosine	0.836498	0.00255394	0.0054845
Aldob (interacts with) N.Oleoylethanolamine	0.845242	0.00207287	0.00471897
Aldob (interacts with) N.linoleoylglycine	0.846207	0.00202412	0.00463793
Aldob (interacts with) Palmitoylethanolamide	0.812088	0.00431871	0.00805021
Aldob (interacts with) Parasutterella excrementihominis	0.908713	0.000271791	0.00114864
Aldob (interacts with) Peptostreptococcaceae_u_s	-0.745916	0.0132419	0.0185617
Aldob (interacts with) Riboflavin	-0.894324	0.000479422	0.00168411
Aldob (interacts with) Stearidonic Acid methyl ester	0.824452	0.00334209	0.00667076
Aldob (interacts with) Vaccenic acid	0.793873	0.00610725	0.0104042
Aldob (interacts with) Valyl.Valine	-0.836938	0.00252801	0.00544337
Aldob (interacts with) Wogonoside	-0.809388	0.00455644	0.00838171
Aldob (interacts with) Zearalenone 4.sulfate	-0.746456	0.013139	0.018455
Aldob (interacts with) batilol	0.88661	0.000629399	0.00203133
Aldob (interacts with) hederagenin	0.877213	0.000855288	0.00251214
Aldob (interacts with) himbacine	0.742508	0.0139039	0.0192615
Aldob (interacts with) oleylanilide	-0.878205	0.000829033	0.00245818
Aldob (interacts with) omega.muricholic acid	-0.871634	0.00101452	0.002833
Aldob (interacts with) trans.Ferulic acid	-0.73609	0.0152128	0.0206156
Aloxe3 (interacts with) 1.Methyladenosine	-0.703048	0.0233329	0.0284174
Aloxe3 (interacts with) 12.13.DHOME	-0.792934	0.00621175	0.0105363
Aloxe3 (interacts with) 2.Phenylpropionate	-0.766943	0.00963626	0.0146301
Aloxe3 (interacts with) 21.hydroxy.heneicosanoic acid	0.723211	0.0180944	0.0235211
Aloxe3 (interacts with) 3.N.(4.Fluorophenyl).1H.pyrazolo[3.4.d]pyrimidine.3.4.diamine	-0.74285	0.0138363	0.0191912
Aloxe3 (interacts with) 3alpha.Hydroxy.5beta.medroxyprogesterone acetate	-0.720347	0.0187832	0.0241957
Aloxe3 (interacts with) 9Z.11E.13E.Octadecatrienoic acid. ethyl ester	0.753387	0.0118682	0.0170979
Aloxe3 (interacts with) Alpha.Muricholic acid	-0.719371	0.0190218	0.0244233
Aloxe3 (interacts with) Baicalin	-0.707745	0.0220299	0.0272215
Aloxe3 (interacts with) Burkholderiales bacterium 1_1_47	0.926017	0.000119791	0.000670948
Aloxe3 (interacts with) Cholic acid	-0.824047	0.00337127	0.00671314
Aloxe3 (interacts with) Chrysin 7.O.beta.D.glucopyranuronoside	-0.720285	0.0187982	0.0242109
Aloxe3 (interacts with) Dexanabinol	0.751816	0.0121483	0.0174045
Aloxe3 (interacts with) Diosmin	-0.788438	0.00672963	0.0111841
Aloxe3 (interacts with) Dodecanoylcarnitine	0.816599	0.00394145	0.00752805
Aloxe3 (interacts with) Enterococcus faecalis	0.733319	0.0158037	0.0212239
Aloxe3 (interacts with) Firmicutes bacterium M10.2	0.789336	0.00662387	0.0110516
Aloxe3 (interacts with) Glycyrrhetinic acid	0.732754	0.0159261	0.0213457
Aloxe3 (interacts with) L.Carnitine	-0.752184	0.0120823	0.0173334
Aloxe3 (interacts with) Lactobacillus johnsonii	-0.863576	0.00128119	0.00334435
Aloxe3 (interacts with) Methylarachidic acid	0.88388	0.000689879	0.00216682
Aloxe3 (interacts with) Morphine	0.875097	0.000913367	0.00263158
Aloxe3 (interacts with) Morphine.6.glucuronide	0.814592	0.00410623	0.00775692
Aloxe3 (interacts with) Myristoleic acid	0.849026	0.00188648	0.0044083
Aloxe3 (interacts with) N.Oleoylethanolamine	0.730099	0.0165101	0.0219291
Aloxe3 (interacts with) N.linoleoylglycine	0.903059	0.000343217	0.00134359
Aloxe3 (interacts with) Norgestrel	0.774187	0.0085738	0.0134124
Aloxe3 (interacts with) Parasutterella excrementihominis	0.926007	0.000119852	0.000671173
Aloxe3 (interacts with) Peptostreptococcaceae_u_s	-0.761326	0.0105215	0.0156218
Aloxe3 (interacts with) Riboflavin	-0.906432	0.000299141	0.00122467
Aloxe3 (interacts with) Stearidonic Acid methyl ester	0.739284	0.0145512	0.0199336
Aloxe3 (interacts with) Valyl.Valine	-0.791822	0.0063371	0.0106957
Aloxe3 (interacts with) Wogonoside	-0.764224	0.0100578	0.0151084
Aloxe3 (interacts with) batilol	0.801965	0.00525806	0.00930966
Aloxe3 (interacts with) hederagenin	0.821081	0.00359072	0.00703385
Aloxe3 (interacts with) oleylanilide	-0.870598	0.00104631	0.00289566
Aloxe3 (interacts with) omega.muricholic acid	-0.877049	0.000859704	0.00252113
Aloxe3 (interacts with) trans.Ferulic acid	-0.704162	0.0230193	0.0281264
Alpha.Linolenoyl ethanolamide (interacts with) Akkermansia muciniphila	0.781745	0.00755647	0.0122013
Alpha.Linolenoyl ethanolamide (interacts with) Bacteroides faecis	0.847431	0.0019635	0.00453821
Alpha.Linolenoyl ethanolamide (interacts with) Bacteroides finegoldii	0.843361	0.0021703	0.0048763
Alpha.Linolenoyl ethanolamide (interacts with) Bacteroides uniformis	0.79686	0.00578322	0.00998764
Alpha.Linolenoyl ethanolamide (interacts with) Parabacteroides distasonis	0.82981	0.00297265	0.00612241
Alpha.Muricholic acid (interacts with) Bacteroides_u_s	0.834177	0.00269407	0.00570075
Alpha.Muricholic acid (interacts with) Dorea sp. 5.2	0.729045	0.016746	0.0221736
Alpha.Muricholic acid (interacts with) Kcnh1	-0.72716	0.0171737	0.0225986
Alpha.Muricholic acid (interacts with) Lachnospiraceae bacterium 3.1	0.749185	0.0126278	0.0179112
Alpha.Muricholic acid (interacts with) Lachnospiraceae bacterium 3.2	0.834177	0.00269407	0.00570075
Alpha.Muricholic acid (interacts with) Lachnospiraceae bacterium A2	0.75531	0.0115315	0.0167309
Alpha.Muricholic acid (interacts with) Lama3	0.753017	0.0119337	0.0171692
Alpha.Muricholic acid (interacts with) Peptostreptococcaceae_u_s	0.913345	0.000221953	0.00100511
Alpha.Muricholic acid (interacts with) Srd5a2	-0.717571	0.0194678	0.0248389
Alpha.Muricholic acid (interacts with) Turicibacter_u_s	0.82184	0.00353356	0.00694963
Alpl (interacts with) Alpha.Linolenoyl ethanolamide	0.737882	0.0148391	0.0202294
Alpl (interacts with) F10	0.933925	7.7e-05	0.000506341
Alpl (interacts with) Kaempferol	0.853625	0.00167665	0.00405008
Alpl (interacts with) N.Oleoylethanolamine	0.722119	0.018355	0.0237765
Alpl (interacts with) Vaccenic acid	0.776244	0.00828785	0.0130809
Amigo2 (interacts with) 21.hydroxy.heneicosanoic acid	0.709891	0.0214516	0.0266846
Amigo2 (interacts with) 9Z.11E.13E.Octadecatrienoic acid. ethyl ester	0.780566	0.00770911	0.0123878
Amigo2 (interacts with) Burkholderiales bacterium 1_1_47	0.953143	1.99e-05	0.000221915
Amigo2 (interacts with) C3	0.818586	0.0037831	0.00730308
Amigo2 (interacts with) Cholic acid	-0.735404	0.0153576	0.0207621
Amigo2 (interacts with) Kaempferol	0.706663	0.0223254	0.0274961
Amigo2 (interacts with) Norgestrel	0.72292	0.0181635	0.0235867
Amigo2 (interacts with) Parasutterella excrementihominis	0.957578	1.35e-05	0.00017661
Amigo2 (interacts with) Valyl.Valine	-0.788474	0.00672535	0.0111793
Amigo2 (interacts with) Zearalenone 4.sulfate	-0.752155	0.0120875	0.0173388
Amigo2 (interacts with) batilol	0.802394	0.00521555	0.00925422
Amigo2 (interacts with) omega.muricholic acid	-0.816999	0.00390921	0.0074823
Anaerotruncus sp. G3(2012) (interacts with) Hp	0.715448	0.0200029	0.0253427
Ank3 (interacts with) 21.hydroxy.heneicosanoic acid	-0.811337	0.00438391	0.00814294
Ank3 (interacts with) Alpha.Linolenoyl ethanolamide	-0.813264	0.00421794	0.00791161
Ank3 (interacts with) Alpha.Muricholic acid	0.710705	0.0212348	0.0264842
Ank3 (interacts with) Cholic acid	0.844683	0.00210147	0.00476612
Ank3 (interacts with) Linoleoyl ethanolamide	-0.815139	0.0040609	0.00769281
Ank3 (interacts with) Methyl ricinoleate	-0.758579	0.0109746	0.0161225
Ank3 (interacts with) N.Acetyl.L.tyrosine	-0.730586	0.0164019	0.0218191
Ank3 (interacts with) N.Oleoylethanolamine	-0.857943	0.00149558	0.00373213
Ank3 (interacts with) Naringenin	-0.704603	0.0228957	0.0280101
Ank3 (interacts with) Norgestrel	-0.732093	0.0160701	0.0214861
Ank3 (interacts with) Palmitoylethanolamide	-0.844989	0.00208581	0.00473994
Ank3 (interacts with) Peptostreptococcaceae_u_s	0.863652	0.00127847	0.0033389
Ank3 (interacts with) Vaccenic acid	-0.879163	0.000804216	0.00240771
Ank3 (interacts with) Zearalenone 4.sulfate	0.753924	0.0117734	0.0169939
Ank3 (interacts with) batilol	-0.859563	0.00143143	0.00361799
Ank3 (interacts with) himbacine	-0.81205	0.00432192	0.00805337
Ank3 (interacts with) omega.muricholic acid	0.8141	0.00414735	0.00781311
Ankrd1 (interacts with) 21.hydroxy.heneicosanoic acid	0.93409	7.62e-05	0.000503191
Ankrd1 (interacts with) 4.(4.Hydroxyphenyl).2.butanone	0.84125	0.00228355	0.00505613
Ankrd1 (interacts with) Alpha.Linolenoyl ethanolamide	0.829621	0.00298515	0.0061418
Ankrd1 (interacts with) Bacteroides vulgatus	0.805209	0.00494263	0.00889875
Ankrd1 (interacts with) Lachnospiraceae_u_s	0.805209	0.00494263	0.00889875
Ankrd1 (interacts with) Linoleoyl ethanolamide	0.845405	0.00206459	0.00470524
Ankrd1 (interacts with) Methyl ricinoleate	0.704695	0.0228703	0.0279874
Ankrd1 (interacts with) N.Acetyl.L.tyrosine	0.804785	0.00498305	0.00894988
Ankrd1 (interacts with) N.Oleoylethanolamine	0.88353	0.000697929	0.00218506
Ankrd1 (interacts with) Palmitoylethanolamide	0.88808	0.000598496	0.00196324
Ankrd1 (interacts with) Vaccenic acid	0.767312	0.00957988	0.0145658
Ankrd1 (interacts with) Zearalenone 4.sulfate	-0.751271	0.0122465	0.0175118
Ankrd1 (interacts with) batilol	0.881048	0.000756985	0.00230995
Ankrd1 (interacts with) himbacine	0.738246	0.014764	0.0201525
Anxa1 (interacts with) 21.hydroxy.heneicosanoic acid	0.873047	0.000972315	0.00275022
Anxa1 (interacts with) Alpha.Linolenoyl ethanolamide	0.885632	0.000650594	0.00207877
Anxa1 (interacts with) Kaempferol	0.793408	0.00615889	0.0104718
Anxa1 (interacts with) Linoleoyl ethanolamide	0.838364	0.00244517	0.00531504
Anxa1 (interacts with) Methyl ricinoleate	0.872606	0.00098533	0.00277631
Anxa1 (interacts with) N.Oleoylethanolamine	0.891638	0.000528276	0.00180125
Anxa1 (interacts with) Palmitoylethanolamide	0.850283	0.00182737	0.00430686
Anxa1 (interacts with) Vaccenic acid	0.925368	0.00012395	0.000686288
Anxa1 (interacts with) himbacine	0.833648	0.00272682	0.00575294
Anxa3 (interacts with) Burkholderiales bacterium 1_1_47	0.961708	8.98e-06	0.000139666
Anxa3 (interacts with) Kaempferol	0.80729	0.00474744	0.00863974
Anxa3 (interacts with) Norgestrel	0.818653	0.00377778	0.00729564
Anxa3 (interacts with) Parasutterella excrementihominis	0.956894	1.43e-05	0.000183094
Anxa3 (interacts with) Valyl.Valine	-0.717827	0.019404	0.0247763
Anxa3 (interacts with) batilol	0.825267	0.00328386	0.00658701
Anxa3 (interacts with) omega.muricholic acid	-0.771722	0.00892542	0.0138173
Apba2 (interacts with) Burkholderiales bacterium 1_1_47	0.915125	0.000204725	0.000953173
Apba2 (interacts with) C3	0.756705	0.0112915	0.0164678
Apba2 (interacts with) F10	0.747801	0.0128852	0.0181822
Apba2 (interacts with) Kaempferol	0.779254	0.00788174	0.012593
Apba2 (interacts with) Norgestrel	0.758143	0.0110477	0.0162046
Apba2 (interacts with) Parasutterella excrementihominis	0.916469	0.000192379	0.000914827
Apba2 (interacts with) batilol	0.741048	0.0141945	0.0195648
Apba2 (interacts with) omega.muricholic acid	-0.734758	0.015495	0.0209015
Apoa4 (interacts with) 21.hydroxy.heneicosanoic acid	0.960918	9.74e-06	0.000146367
Apoa4 (interacts with) 4.(4.Hydroxyphenyl).2.butanone	0.91165	0.000239327	0.00105758
Apoa4 (interacts with) Alpha.Linolenoyl ethanolamide	0.835068	0.00263969	0.0056191
Apoa4 (interacts with) Alpha.Muricholic acid	-0.709062	0.0216736	0.0268907
Apoa4 (interacts with) Cholic acid	-0.76218	0.0103833	0.0154682
Apoa4 (interacts with) Linoleoyl ethanolamide	0.877845	0.000838501	0.00247791
Apoa4 (interacts with) Methyl ricinoleate	0.765388	0.00987579	0.0148994
Apoa4 (interacts with) N.Acetyl.L.tyrosine	0.920616	0.000157732	0.000803551
Apoa4 (interacts with) N.Oleoylethanolamine	0.912601	0.000229467	0.00102815
Apoa4 (interacts with) Palmitoylethanolamide	0.90094	0.000373239	0.00142096
Apoa4 (interacts with) Peptostreptococcaceae_u_s	-0.729471	0.0166504	0.0220744
Apoa4 (interacts with) Vaccenic acid	0.823365	0.00342083	0.00678408
Apoa4 (interacts with) Zearalenone 4.sulfate	-0.783833	0.00729121	0.0118811
Apoa4 (interacts with) batilol	0.917485	0.000183415	0.000887156
Apoa4 (interacts with) himbacine	0.810634	0.0044456	0.00823024
Apoa4 (interacts with) omega.muricholic acid	-0.815074	0.00406621	0.00770039
Apoc1 (interacts with) Akkermansia muciniphila	0.781082	0.00764198	0.0123049
Apoc1 (interacts with) Bacteroides faecis	0.749854	0.0125047	0.0177857
Apoc1 (interacts with) Bacteroides finegoldii	0.80515	0.0049482	0.00890476
Apoc1 (interacts with) Bacteroides uniformis	0.8449	0.00209036	0.00474762
Apoc1 (interacts with) Linoleoyl ethanolamide	0.734267	0.0155998	0.0210103
Apoc1 (interacts with) Methyl ricinoleate	0.799915	0.00546473	0.0095797
Apoc1 (interacts with) N.Acetyl.L.tyrosine	0.739872	0.0144315	0.0198058
Apoc1 (interacts with) Parabacteroides distasonis	0.807825	0.00469819	0.00857372
Apoc1 (interacts with) Vaccenic acid	0.761776	0.0104485	0.0155406
Apoc1 (interacts with) himbacine	0.82109	0.00359001	0.00703288
Apoc2 (interacts with) 21.hydroxy.heneicosanoic acid	0.965571	5.9e-06	0.000110552
Apoc2 (interacts with) 4.(4.Hydroxyphenyl).2.butanone	0.837006	0.00252401	0.00543785
Apoc2 (interacts with) Alpha.Linolenoyl ethanolamide	0.927115	0.000112987	0.000645659
Apoc2 (interacts with) Bacteroides faecis	0.786384	0.00697612	0.0114885
Apoc2 (interacts with) Bacteroides finegoldii	0.744106	0.0135906	0.0189346
Apoc2 (interacts with) Bacteroides vulgatus	0.772894	0.00875704	0.0136228
Apoc2 (interacts with) Lachnospiraceae_u_s	0.772894	0.00875704	0.0136228
Apoc2 (interacts with) Linoleoyl ethanolamide	0.929865	9.72e-05	0.00058705
Apoc2 (interacts with) Methyl ricinoleate	0.829339	0.00300393	0.00616936
Apoc2 (interacts with) N.Acetyl.L.tyrosine	0.811553	0.00436504	0.00811541
Apoc2 (interacts with) N.Oleoylethanolamine	0.963726	7.25e-06	0.000123945
Apoc2 (interacts with) Naringenin	0.776596	0.00823956	0.0130242
Apoc2 (interacts with) Palmitoylethanolamide	0.971679	2.72e-06	7.32e-05
Apoc2 (interacts with) Parabacteroides distasonis	0.740569	0.0142908	0.0196627
Apoc2 (interacts with) Vaccenic acid	0.889323	0.000573228	0.00190691
Apoc2 (interacts with) himbacine	0.844582	0.0021067	0.00477383
Apoc4 (interacts with) 21.hydroxy.heneicosanoic acid	0.971932	2.63e-06	7.19e-05
Apoc4 (interacts with) 4.(4.Hydroxyphenyl).2.butanone	0.843452	0.00216548	0.00486835
Apoc4 (interacts with) Alpha.Linolenoyl ethanolamide	0.894969	0.000468203	0.00165777
Apoc4 (interacts with) Cholic acid	-0.775538	0.00838517	0.0131922
Apoc4 (interacts with) Linoleoyl ethanolamide	0.89955	0.000393949	0.00147427
Apoc4 (interacts with) Methyl ricinoleate	0.812441	0.00428826	0.00800806
Apoc4 (interacts with) N.Acetyl.L.tyrosine	0.843514	0.00216223	0.00486347
Apoc4 (interacts with) N.Oleoylethanolamine	0.965856	5.71e-06	0.000108556
Apoc4 (interacts with) Palmitoylethanolamide	0.953581	1.92e-05	0.000216892
Apoc4 (interacts with) Peptostreptococcaceae_u_s	-0.742907	0.0138252	0.01918
Apoc4 (interacts with) Vaccenic acid	0.901807	0.000360731	0.00138876
Apoc4 (interacts with) Zearalenone 4.sulfate	-0.817221	0.00389136	0.00745679
Apoc4 (interacts with) batilol	0.9823	4.2e-07	2.86e-05
Apoc4 (interacts with) himbacine	0.831998	0.00283062	0.00591177
Apoc4 (interacts with) omega.muricholic acid	-0.809152	0.00457764	0.00840924
Apod (interacts with) 21.hydroxy.heneicosanoic acid	0.741905	0.0140233	0.019384
Apod (interacts with) 9Z.11E.13E.Octadecatrienoic acid. ethyl ester	0.742608	0.0138842	0.0192409
Apod (interacts with) Burkholderiales bacterium 1_1_47	0.876647	0.000870564	0.00254343
Apod (interacts with) C3	0.823701	0.00339632	0.00674992
Apod (interacts with) Dexanabinol	0.700912	0.0239426	0.0289555
Apod (interacts with) Diosmin	-0.705039	0.0227743	0.0279029
Apod (interacts with) Dodecanoylcarnitine	0.718862	0.0191473	0.0245372
Apod (interacts with) Enterorhabdus caecimuris	0.740058	0.0143938	0.0197649
Apod (interacts with) Enterorhabdus mucosicola	0.810792	0.00443165	0.00821024
Apod (interacts with) Firmicutes bacterium M10.2	0.742762	0.0138537	0.0192092
Apod (interacts with) Glycyrrhetinic acid	0.954828	1.72e-05	0.00020378
Apod (interacts with) Lactobacillus johnsonii	-0.72226	0.0183212	0.0237431
Apod (interacts with) Morphine.6.glucuronide	0.847575	0.00195645	0.00452733
Apod (interacts with) Myristoleic acid	0.750847	0.0123234	0.0175891
Apod (interacts with) Parasutterella excrementihominis	0.889001	0.000579696	0.00192138
Apod (interacts with) Riboflavin	-0.763553	0.0101639	0.0152239
Apod (interacts with) Stearidonic Acid methyl ester	0.811627	0.00435864	0.00810692
Apod (interacts with) Valyl.Valine	-0.738381	0.0147362	0.0201217
Apod (interacts with) Zearalenone 4.sulfate	-0.828233	0.00307819	0.00628255
Apod (interacts with) batilol	0.806132	0.00485534	0.00878345
Apod (interacts with) hederagenin	0.735246	0.0153911	0.0207946
Apod (interacts with) omega.muricholic acid	-0.742734	0.0138593	0.0192154
Apol6 (interacts with) 9Z.11E.13E.Octadecatrienoic acid. ethyl ester	0.93908	5.6e-05	0.000415656
Apol6 (interacts with) Bacteroides fragilis	0.718935	0.0191292	0.0245193
Apol6 (interacts with) Bacteroides uniformis	0.710039	0.0214121	0.0266473
Apol6 (interacts with) Bifidobacterium cuniculi	0.718935	0.0191292	0.0245193
Apol6 (interacts with) C3	0.973551	2.07e-06	6.33e-05
Apol6 (interacts with) Imtechella halotolerans	0.718935	0.0191292	0.0245193
Apol6 (interacts with) Methyl ricinoleate	0.826208	0.00321755	0.00648962
Apol6 (interacts with) Pentadecanoic acid	0.881647	0.000742416	0.00227937
Apol6 (interacts with) Vaccenic acid	0.78829	0.00674724	0.0112068
Apol6 (interacts with) Valyl.Valine	-0.771507	0.00895669	0.0138505
Apol6 (interacts with) Zearalenone 4.sulfate	-0.760618	0.0106371	0.015751
Apol6 (interacts with) himbacine	0.786251	0.00699237	0.011508
Apol6 (interacts with) omega.muricholic acid	-0.717741	0.0194253	0.0247979
Apold1 (interacts with) 1.Methyladenosine	-0.706777	0.0222943	0.0274695
Apold1 (interacts with) 12.13.DHOME	-0.791384	0.00638697	0.0107586
Apold1 (interacts with) 2.Phenylpropionate	-0.777436	0.00812524	0.0128875
Apold1 (interacts with) 21.hydroxy.heneicosanoic acid	0.772488	0.00881506	0.0136922
Apold1 (interacts with) 3.N.(4.Fluorophenyl).1H.pyrazolo[3.4.d]pyrimidine.3.4.diamine	-0.749722	0.0125289	0.0178101
Apold1 (interacts with) 3alpha.Hydroxy.5beta.medroxyprogesterone acetate	-0.717007	0.019609	0.0249717
Apold1 (interacts with) 9Z.11E.13E.Octadecatrienoic acid. ethyl ester	0.848956	0.00188985	0.00441475
Apold1 (interacts with) Alpha.Linolenoyl ethanolamide	0.711714	0.0209687	0.0262415
Apold1 (interacts with) Baicalin	-0.732138	0.0160604	0.0214767
Apold1 (interacts with) Burkholderiales bacterium 1_1_47	0.949676	2.64e-05	0.000263402
Apold1 (interacts with) C3	0.888275	0.000594476	0.00195387
Apold1 (interacts with) Cholic acid	-0.77635	0.00827322	0.0130631
Apold1 (interacts with) Chrysin 7.O.beta.D.glucopyranuronoside	-0.747862	0.0128739	0.0181711
Apold1 (interacts with) Diosmin	-0.817934	0.00383451	0.00737586
Apold1 (interacts with) Dodecanoylcarnitine	0.760156	0.0107129	0.0158352
Apold1 (interacts with) Enterorhabdus caecimuris	0.741028	0.0141984	0.0195683
Apold1 (interacts with) Enterorhabdus mucosicola	0.752904	0.0119538	0.017192
Apold1 (interacts with) Firmicutes bacterium M10.2	0.775385	0.00840641	0.013216
Apold1 (interacts with) Glycitein	-0.767858	0.00949708	0.0144729
Apold1 (interacts with) Glycyrrhetinic acid	0.901871	0.000359818	0.00138621
Apold1 (interacts with) Kaempferol	0.727978	0.0169871	0.022417
Apold1 (interacts with) Lactobacillus johnsonii	-0.866313	0.00118549	0.00316224
Apold1 (interacts with) Methyl ricinoleate	0.724261	0.0178463	0.0232671
Apold1 (interacts with) Morphine	0.770316	0.00913056	0.0140514
Apold1 (interacts with) Morphine.6.glucuronide	0.810925	0.00441991	0.00819383
Apold1 (interacts with) Myristoleic acid	0.755606	0.0114803	0.016674
Apold1 (interacts with) N.Oleoylethanolamine	0.77076	0.00906541	0.0139738
Apold1 (interacts with) N.linoleoylglycine	0.720075	0.0188494	0.0242618
Apold1 (interacts with) Norgestrel	0.733307	0.0158063	0.0212257
Apold1 (interacts with) Palmitoylethanolamide	0.712875	0.020665	0.02596
Apold1 (interacts with) Parasutterella excrementihominis	0.959517	1.12e-05	0.000159071
Apold1 (interacts with) Peptostreptococcaceae_u_s	-0.760039	0.0107321	0.0158555
Apold1 (interacts with) Riboflavin	-0.898425	0.000411327	0.00151725
Apold1 (interacts with) Stearidonic Acid methyl ester	0.792348	0.00627761	0.0106188
Apold1 (interacts with) Vaccenic acid	0.800471	0.00540809	0.00950581
Apold1 (interacts with) Valyl.Valine	-0.844881	0.00209134	0.0047491
Apold1 (interacts with) Wogonoside	-0.776378	0.00826941	0.0130582
Apold1 (interacts with) Zearalenone 4.sulfate	-0.822676	0.00347149	0.00685825
Apold1 (interacts with) batilol	0.849333	0.00187193	0.00438374
Apold1 (interacts with) hederagenin	0.76355	0.0101644	0.0152244
Apold1 (interacts with) himbacine	0.708251	0.0218924	0.0270912
Apold1 (interacts with) oleylanilide	-0.801803	0.00527423	0.00933225
Apold1 (interacts with) omega.muricholic acid	-0.859111	0.00144912	0.00365075
Arap3 (interacts with) 1.Methyladenosine	-0.711486	0.0210285	0.0262981
Arap3 (interacts with) 12.13.DHOME	-0.729435	0.0166583	0.0220825
Arap3 (interacts with) 2.Phenylpropionate	-0.731287	0.016247	0.0216613
Arap3 (interacts with) 21.hydroxy.heneicosanoic acid	0.74967	0.0125385	0.0178213
Arap3 (interacts with) Burkholderiales bacterium 1_1_47	0.962436	8.32e-06	0.000133738
Arap3 (interacts with) C3	0.744293	0.0135543	0.0188966
Arap3 (interacts with) Cholic acid	-0.72909	0.0167359	0.0221634
Arap3 (interacts with) Dexanabinol	0.843273	0.00217495	0.00488282
Arap3 (interacts with) Diosmin	-0.718998	0.0191136	0.0245051
Arap3 (interacts with) Dodecanoylcarnitine	0.878905	0.000810849	0.00242049
Arap3 (interacts with) Enterococcus faecalis	0.710513	0.0212858	0.0265318
Arap3 (interacts with) Enterorhabdus mucosicola	0.764713	0.00998117	0.0150212
Arap3 (interacts with) F10	0.794444	0.00604437	0.0103278
Arap3 (interacts with) Firmicutes bacterium M10.2	0.793463	0.00615271	0.0104641
Arap3 (interacts with) Glycyrrhetinic acid	0.864205	0.0012587	0.00330169
Arap3 (interacts with) Kaempferol	0.847762	0.00194735	0.0045115
Arap3 (interacts with) Lactobacillus johnsonii	-0.816609	0.00394068	0.00752714
Arap3 (interacts with) Morphine	0.835791	0.00259609	0.00555173
Arap3 (interacts with) Morphine.6.glucuronide	0.938579	5.78e-05	0.000424226
Arap3 (interacts with) Myristoleic acid	0.867621	0.00114167	0.00308008
Arap3 (interacts with) N.Oleoylethanolamine	0.76222	0.0103769	0.0154605
Arap3 (interacts with) N.linoleoylglycine	0.798242	0.00563755	0.0098044
Arap3 (interacts with) Norgestrel	0.812615	0.00427336	0.00798744
Arap3 (interacts with) Palmitoylethanolamide	0.71303	0.0206246	0.0259229
Arap3 (interacts with) Parasutterella excrementihominis	0.972108	2.56e-06	7.09e-05
Arap3 (interacts with) Riboflavin	-0.844969	0.00208682	0.00474167
Arap3 (interacts with) Stearidonic Acid methyl ester	0.857115	0.00152916	0.00379306
Arap3 (interacts with) Vaccenic acid	0.747893	0.0128681	0.0181656
Arap3 (interacts with) Valyl.Valine	-0.777368	0.00813443	0.0128986
Arap3 (interacts with) Wogonoside	-0.727033	0.0172029	0.0226285
Arap3 (interacts with) Zearalenone 4.sulfate	-0.749586	0.0125538	0.0178367
Arap3 (interacts with) all.trans.Retinoic acid	-0.701363	0.023813	0.028836
Arap3 (interacts with) batilol	0.871438	0.00102049	0.00284409
Arap3 (interacts with) hederagenin	0.844061	0.00213369	0.004818
Arap3 (interacts with) oleylanilide	-0.800481	0.00540706	0.00950453
Arap3 (interacts with) omega.muricholic acid	-0.770829	0.00905533	0.0139643
Arc (interacts with) 1.Methyladenosine	-0.742747	0.0138568	0.0192125
Arc (interacts with) 12.13.DHOME	-0.709205	0.0216354	0.026854
Arc (interacts with) 2.Phenylpropionate	-0.722645	0.018229	0.0236501
Arc (interacts with) 21.hydroxy.heneicosanoic acid	0.789819	0.00656743	0.0109799
Arc (interacts with) 4.(4.Hydroxyphenyl).2.butanone	0.764535	0.010009	0.0150539
Arc (interacts with) Burkholderiales bacterium 1_1_47	0.856297	0.00156283	0.0038534
Arc (interacts with) Cholic acid	-0.718932	0.01913	0.0245201
Arc (interacts with) Chrysin 7.O.beta.D.glucopyranuronoside	-0.712708	0.0207084	0.0259998
Arc (interacts with) Dexanabinol	0.764785	0.00996991	0.0150078
Arc (interacts with) Diosmin	-0.722702	0.0182155	0.0236368
Arc (interacts with) Dodecanoylcarnitine	0.777637	0.00809815	0.0128546
Arc (interacts with) Firmicutes bacterium M10.2	0.832847	0.00277685	0.00582895
Arc (interacts with) Glycyrrhetinic acid	0.806123	0.00485617	0.00878451
Arc (interacts with) Lactobacillus johnsonii	-0.815504	0.00403079	0.00764965
Arc (interacts with) Methylarachidic acid	0.832562	0.00279485	0.00585652
Arc (interacts with) Morphine	0.784049	0.00726408	0.0118455
Arc (interacts with) Morphine.6.glucuronide	0.815551	0.0040269	0.00764393
Arc (interacts with) Myristoleic acid	0.784745	0.00717743	0.0117378
Arc (interacts with) N.Acetyl.L.tyrosine	0.769945	0.00918531	0.0141132
Arc (interacts with) N.Oleoylethanolamine	0.736752	0.0150741	0.020472
Arc (interacts with) N.linoleoylglycine	0.829973	0.00296191	0.00610599
Arc (interacts with) Palmitoylethanolamide	0.706294	0.0224269	0.0275875
Arc (interacts with) Parasutterella excrementihominis	0.860966	0.00137753	0.00352184
Arc (interacts with) Riboflavin	-0.837939	0.00246963	0.00535354
Arc (interacts with) Stearidonic Acid methyl ester	0.750145	0.0124514	0.0177291
Arc (interacts with) Valyl.Valine	-0.71634	0.0197768	0.0251273
Arc (interacts with) Wogonoside	-0.745843	0.0132558	0.0185754
Arc (interacts with) batilol	0.802774	0.00517807	0.00920271
Arc (interacts with) hederagenin	0.845209	0.00207457	0.00472163
Arc (interacts with) oleylanilide	-0.766437	0.00971365	0.0147198
Arc (interacts with) omega.muricholic acid	-0.767227	0.00959292	0.0145811
Arg1 (interacts with) 21.hydroxy.heneicosanoic acid	0.799637	0.00549313	0.00961606
Arg1 (interacts with) Alpha.Linolenoyl ethanolamide	0.852054	0.00174636	0.00417011
Arg1 (interacts with) Kaempferol	0.912264	0.000232927	0.00103867
Arg1 (interacts with) Linoleoyl ethanolamide	0.772394	0.00882858	0.0137067
Arg1 (interacts with) Methyl ricinoleate	0.753581	0.0118338	0.017061
Arg1 (interacts with) N.Oleoylethanolamine	0.873736	0.000952193	0.00270888
Arg1 (interacts with) Naringenin	0.826038	0.00322945	0.00650831
Arg1 (interacts with) Norgestrel	0.776259	0.0082858	0.0130781
Arg1 (interacts with) Palmitoylethanolamide	0.85849	0.00147368	0.00369344
Arg1 (interacts with) Phenyllactic acid	0.742119	0.0139809	0.0193414
Arg1 (interacts with) Vaccenic acid	0.870814	0.00103961	0.00288232
Arg1 (interacts with) himbacine	0.716652	0.019698	0.025054
Arid5a (interacts with) Burkholderiales bacterium 1_1_47	0.819272	0.00372949	0.00722786
Arid5a (interacts with) C3	0.717106	0.0195842	0.024949
Arid5a (interacts with) Dexanabinol	0.739205	0.0145673	0.0199511
Arid5a (interacts with) Dodecanoylcarnitine	0.719662	0.0189504	0.0243565
Arid5a (interacts with) Enterorhabdus caecimuris	0.708662	0.0217816	0.0269911
Arid5a (interacts with) Enterorhabdus mucosicola	0.851367	0.00177746	0.00422423
Arid5a (interacts with) F10	0.828421	0.00306547	0.00626388
Arid5a (interacts with) Glycyrrhetinic acid	0.871173	0.00102858	0.00286084
Arid5a (interacts with) Kaempferol	0.7797	0.00782271	0.0125249
Arid5a (interacts with) Morphine.6.glucuronide	0.877998	0.000834469	0.00246948
Arid5a (interacts with) Myristoleic acid	0.761079	0.0105617	0.0156672
Arid5a (interacts with) Parasutterella excrementihominis	0.83033	0.00293849	0.0060719
Arid5a (interacts with) Stearidonic Acid methyl ester	0.798565	0.00560382	0.00976086
Arid5a (interacts with) Zearalenone 4.sulfate	-0.722534	0.0182555	0.0236761
Arid5a (interacts with) batilol	0.745263	0.013367	0.0186961
Arl4d (interacts with) Burkholderiales bacterium 1_1_47	0.865032	0.0012296	0.00324714
Arl4d (interacts with) Parasutterella excrementihominis	0.85459	0.00163488	0.00397805
Artn (interacts with) Burkholderiales bacterium 1_1_47	0.843374	0.00216963	0.00487517
Artn (interacts with) C3	0.754064	0.0117489	0.0169679
Artn (interacts with) F10	0.851949	0.00175109	0.00417828
Artn (interacts with) Kaempferol	0.811393	0.00437898	0.00813601
Artn (interacts with) Parasutterella excrementihominis	0.852621	0.00172095	0.00412817
Artn (interacts with) batilol	0.708048	0.0219475	0.0271424
Atf5 (interacts with) 21.hydroxy.heneicosanoic acid	0.833556	0.00273252	0.00576147
Atf5 (interacts with) Alpha.Linolenoyl ethanolamide	0.827667	0.00311669	0.00633823
Atf5 (interacts with) Burkholderiales bacterium 1_1_47	0.842078	0.00223861	0.00498374
Atf5 (interacts with) C3	0.836126	0.00257609	0.00551901
Atf5 (interacts with) Dexanabinol	0.760295	0.01069	0.01581
Atf5 (interacts with) Dodecanoylcarnitine	0.778923	0.00792561	0.0126457
Atf5 (interacts with) Enterorhabdus caecimuris	0.85867	0.00146654	0.00368169
Atf5 (interacts with) Enterorhabdus mucosicola	0.91589	0.000197628	0.000931597
Atf5 (interacts with) F10	0.861455	0.00135907	0.0034877
Atf5 (interacts with) Glycitein	-0.727653	0.0170612	0.0224877
Atf5 (interacts with) Glycyrrhetinic acid	0.942218	4.55e-05	0.000366483
Atf5 (interacts with) Kaempferol	0.809445	0.00455128	0.00837482
Atf5 (interacts with) Lactobacillus johnsonii	-0.751238	0.0122526	0.017517
Atf5 (interacts with) Linoleoyl ethanolamide	0.760757	0.0106142	0.0157266
Atf5 (interacts with) Methyl ricinoleate	0.771446	0.00896553	0.0138605
Atf5 (interacts with) Morphine	0.725151	0.0176379	0.0230567
Atf5 (interacts with) Morphine.6.glucuronide	0.83267	0.00278799	0.00584598
Atf5 (interacts with) N.Oleoylethanolamine	0.83753	0.00249339	0.00538937
Atf5 (interacts with) Palmitoylethanolamide	0.793586	0.00613901	0.0104465
Atf5 (interacts with) Parasutterella excrementihominis	0.862221	0.00133057	0.00343547
Atf5 (interacts with) Riboflavin	-0.755776	0.0114508	0.01664
Atf5 (interacts with) Stearidonic Acid methyl ester	0.903659	0.000335049	0.00132174
Atf5 (interacts with) Vaccenic acid	0.850507	0.00181694	0.00428908
Atf5 (interacts with) Valyl.Valine	-0.770103	0.00916189	0.0140864
Atf5 (interacts with) Zearalenone 4.sulfate	-0.866031	0.00119512	0.00318043
Atf5 (interacts with) batilol	0.904801	0.000319895	0.00128155
Atf5 (interacts with) hederagenin	0.79606	0.00586875	0.0101006
Atf5 (interacts with) himbacine	0.73341	0.0157841	0.0212019
Atf5 (interacts with) oleylanilide	-0.710112	0.0213925	0.0266291
Atf5 (interacts with) omega.muricholic acid	-0.730511	0.0164184	0.021835
Atp10b (interacts with) 21.hydroxy.heneicosanoic acid	0.855139	0.00161147	0.00393676
Atp10b (interacts with) Alpha.Linolenoyl ethanolamide	0.809732	0.00452559	0.00834142
Atp10b (interacts with) Bacteroides uniformis	0.770328	0.0091288	0.0140497
Atp10b (interacts with) Linoleoyl ethanolamide	0.841563	0.00226648	0.00502923
Atp10b (interacts with) Methyl ricinoleate	0.879447	0.000796958	0.00239262
Atp10b (interacts with) N.Acetyl.L.tyrosine	0.841895	0.00224852	0.00500023
Atp10b (interacts with) N.Oleoylethanolamine	0.813664	0.00418408	0.00786447
Atp10b (interacts with) Palmitoylethanolamide	0.772322	0.00883901	0.0137188
Atp10b (interacts with) Parabacteroides distasonis	0.727227	0.0171583	0.0225839
Atp10b (interacts with) Peptostreptococcaceae_u_s	-0.715793	0.0199152	0.0252607
Atp10b (interacts with) Vaccenic acid	0.860942	0.00137845	0.00352359
Atp10b (interacts with) Zearalenone 4.sulfate	-0.933291	7.99e-05	0.000518604
Atp10b (interacts with) batilol	0.813854	0.00416806	0.00784148
Atp10b (interacts with) himbacine	0.875973	0.000888976	0.00258105
Atp10b (interacts with) omega.muricholic acid	-0.769497	0.00925154	0.0141885
Atp7a (interacts with) 4.Quinolone.3.Carboxamide CB2 Ligand	0.719981	0.0188723	0.0242828
Atp7a (interacts with) Confertifolin	0.818602	0.00378182	0.00730121
Atp7a (interacts with) N.Acetylleucine	0.710755	0.0212216	0.0264716
Atp7a (interacts with) Ruminococcaceae_u_s	0.765081	0.0099236	0.0149549
Axl (interacts with) 21.hydroxy.heneicosanoic acid	0.732545	0.0159715	0.0213898
Axl (interacts with) 9Z.11E.13E.Octadecatrienoic acid. ethyl ester	0.787784	0.00680748	0.0112817
Axl (interacts with) Burkholderiales bacterium 1_1_47	0.885509	0.000653298	0.00208441
Axl (interacts with) C3	0.852182	0.00174057	0.00416017
Axl (interacts with) Parasutterella excrementihominis	0.894998	0.000467704	0.00165629
Axl (interacts with) Valyl.Valine	-0.761719	0.0104578	0.0155506
Axl (interacts with) Zearalenone 4.sulfate	-0.827391	0.00313559	0.00636458
Axl (interacts with) batilol	0.783251	0.0073645	0.0119702
Axl (interacts with) omega.muricholic acid	-0.764431	0.0100253	0.0150721
B3gnt7 (interacts with) 21.hydroxy.heneicosanoic acid	0.840857	0.0023051	0.00508914
B3gnt7 (interacts with) Akkermansia muciniphila	0.743486	0.0137116	0.0190593
B3gnt7 (interacts with) Alpha.Linolenoyl ethanolamide	0.878595	0.000818845	0.00243631
B3gnt7 (interacts with) Bacteroides faecis	0.773605	0.00865596	0.0135045
B3gnt7 (interacts with) Bacteroides finegoldii	0.807854	0.00469558	0.00857101
B3gnt7 (interacts with) Bacteroides uniformis	0.858426	0.00147622	0.00369802
B3gnt7 (interacts with) Linoleoyl ethanolamide	0.893462	0.000494733	0.00172134
B3gnt7 (interacts with) Methyl ricinoleate	0.953864	1.87e-05	0.000213896
B3gnt7 (interacts with) N.Acetyl.L.tyrosine	0.809561	0.00454089	0.00836063
B3gnt7 (interacts with) N.Oleoylethanolamine	0.845577	0.00205584	0.0046908
B3gnt7 (interacts with) Palmitoylethanolamide	0.814995	0.00407278	0.00770963
B3gnt7 (interacts with) Parabacteroides distasonis	0.827978	0.00309546	0.00630875
B3gnt7 (interacts with) Vaccenic acid	0.933389	7.94e-05	0.00051676
B3gnt7 (interacts with) himbacine	0.946529	3.35e-05	0.00030457
B4galnt2 (interacts with) Confertifolin	0.745951	0.0132352	0.0185552
B4galnt2 (interacts with) N.Acetylleucine	0.804933	0.00496893	0.00893084
Bacteroides acidifaciens (interacts with) Bacteroides_u_s	0.720473	0.0187523	0.0241668
Bacteroides faecis (interacts with) Akkermansia muciniphila	0.967764	4.54e-06	9.58e-05
Bacteroides finegoldii (interacts with) Akkermansia muciniphila	0.969356	3.72e-06	8.6e-05
Bacteroides finegoldii (interacts with) Bacteroides faecis	0.991827	1.93e-08	7.98e-06
Bacteroides fragilis (interacts with) Cck	0.896714	0.000438805	0.00158588
Bacteroides fragilis (interacts with) Cd274	0.756056	0.0114026	0.0165883
Bacteroides fragilis (interacts with) Cxcl10	0.842134	0.00223563	0.00497887
Bacteroides fragilis (interacts with) Dmbt1	0.917402	0.000184136	0.000888994
Bacteroides fragilis (interacts with) Duox2	0.713527	0.0204957	0.0258037
Bacteroides fragilis (interacts with) Duoxa2	0.915735	0.000199048	0.000935875
Bacteroides fragilis (interacts with) Ifit2	0.825705	0.0032529	0.00654228
Bacteroides fragilis (interacts with) Lrg1	0.801331	0.00532137	0.00939345
Bacteroides fragilis (interacts with) Ltf	0.707007	0.0222312	0.0274099
Bacteroides fragilis (interacts with) Nos2	0.702267	0.0235546	0.0286089
Bacteroides fragilis (interacts with) Slc2a5	0.810013	0.00450057	0.00830587
Bacteroides fragilis (interacts with) Socs1	0.765838	0.0098061	0.0148207
Bacteroides fragilis (interacts with) Tlr2	0.796727	0.00579736	0.0100065
Bacteroides fragilis (interacts with) Trim72	0.830664	0.00291663	0.00604101
Bacteroides fragilis (interacts with) Unc5cl	0.744482	0.0135177	0.0188571
Bacteroides thetaiotaomicron (interacts with) Akkermansia muciniphila	0.799763	0.00548024	0.00959876
Bacteroides uniformis (interacts with) Akkermansia muciniphila	0.958523	1.23e-05	0.000167696
Bacteroides uniformis (interacts with) Bacteroides faecis	0.951265	2.33e-05	0.000243342
Bacteroides uniformis (interacts with) Bacteroides finegoldii	0.962392	8.36e-06	0.000134187
Bacteroides vulgatus (interacts with) Bacteroides faecis	0.736907	0.0150417	0.0204372
Bacteroides_u_s (interacts with) Lama3	0.719364	0.0190236	0.0244242
Baicalin (interacts with) Acer2	-0.789437	0.00661199	0.0110373
Baicalin (interacts with) Acoxl	-0.731631	0.0161714	0.0215888
Baicalin (interacts with) Burkholderiales bacterium 1_1_47	-0.816498	0.00394969	0.00753931
Baicalin (interacts with) Ccrl2	-0.716182	0.0198168	0.0251679
Baicalin (interacts with) Cd38	-0.703108	0.0233159	0.0284025
Baicalin (interacts with) Dll4	-0.725996	0.0174417	0.0228635
Baicalin (interacts with) Duoxa1	-0.732223	0.0160418	0.0214591
Baicalin (interacts with) Lgals7	-0.743395	0.0137294	0.0190788
Baicalin (interacts with) Lyve1	-0.715133	0.020083	0.0254173
Baicalin (interacts with) Mctp1	-0.729259	0.0166978	0.0221226
Baicalin (interacts with) Parasutterella excrementihominis	-0.799983	0.0054577	0.00957117
Baicalin (interacts with) Per2	0.716672	0.019693	0.0250496
Baicalin (interacts with) Pla2g12a	-0.72749	0.0170983	0.0225259
Baicalin (interacts with) Pmp22	0.733297	0.0158085	0.0212279
Baicalin (interacts with) Prtn3	-0.714754	0.0201798	0.0255078
Baicalin (interacts with) Smad1	-0.747466	0.0129481	0.0182489
Baicalin (interacts with) Smad4	-0.756215	0.0113753	0.016559
Batf (interacts with) Burkholderiales bacterium 1_1_47	0.788697	0.00669898	0.0111462
Batf (interacts with) C3	0.827813	0.00310672	0.00632401
Batf (interacts with) Enterorhabdus caecimuris	0.730316	0.0164618	0.021879
Batf (interacts with) Enterorhabdus mucosicola	0.850345	0.00182449	0.00430196
Batf (interacts with) F10	0.813771	0.00417507	0.00785178
Batf (interacts with) Glycyrrhetinic acid	0.876377	0.000877918	0.00255793
Batf (interacts with) Kaempferol	0.724213	0.0178577	0.0232774
Batf (interacts with) Morphine.6.glucuronide	0.772001	0.00888522	0.0137716
Batf (interacts with) Parasutterella excrementihominis	0.809469	0.00454917	0.00837259
Batf (interacts with) Stearidonic Acid methyl ester	0.750717	0.012347	0.017614
Batf (interacts with) Zearalenone 4.sulfate	-0.78422	0.00724282	0.0118188
Batf (interacts with) batilol	0.726923	0.0172282	0.022653
Batf3 (interacts with) Burkholderiales bacterium 1_1_47	0.846883	0.00199047	0.00458316
Batf3 (interacts with) C3	0.771733	0.00892384	0.0138156
Batf3 (interacts with) Dexanabinol	0.746193	0.013189	0.0185059
Batf3 (interacts with) Dodecanoylcarnitine	0.760291	0.0106906	0.0158106
Batf3 (interacts with) Enterorhabdus caecimuris	0.754407	0.0116887	0.0169014
Batf3 (interacts with) Enterorhabdus mucosicola	0.877205	0.000855514	0.00251258
Batf3 (interacts with) F10	0.878918	0.000810495	0.00242005
Batf3 (interacts with) Glycyrrhetinic acid	0.883021	0.000709742	0.00220996
Batf3 (interacts with) Kaempferol	0.830623	0.00291932	0.00604428
Batf3 (interacts with) Morphine.6.glucuronide	0.869938	0.00106693	0.00293537
Batf3 (interacts with) Myristoleic acid	0.73323	0.0158229	0.0212427
Batf3 (interacts with) Parasutterella excrementihominis	0.864092	0.00126271	0.00330936
Batf3 (interacts with) Stearidonic Acid methyl ester	0.827355	0.00313804	0.00636833
Batf3 (interacts with) Zearalenone 4.sulfate	-0.777685	0.00809157	0.0128474
Batf3 (interacts with) batilol	0.800555	0.00539961	0.00949425
Batf3 (interacts with) hederagenin	0.720919	0.0186442	0.0240623
Bcl3 (interacts with) 21.hydroxy.heneicosanoic acid	0.701663	0.023727	0.0287598
Bcl3 (interacts with) 9Z.11E.13E.Octadecatrienoic acid. ethyl ester	0.713191	0.0205828	0.0258855
Bcl3 (interacts with) Burkholderiales bacterium 1_1_47	0.809431	0.0045525	0.0083762
Bcl3 (interacts with) C3	0.883128	0.000707252	0.00220536
Bcl3 (interacts with) Enterorhabdus caecimuris	0.822409	0.00349119	0.00688737
Bcl3 (interacts with) Enterorhabdus mucosicola	0.911071	0.000245491	0.00107549
Bcl3 (interacts with) F10	0.844126	0.00213026	0.00481258
Bcl3 (interacts with) Glycitein	-0.714539	0.0202351	0.0255615
Bcl3 (interacts with) Glycyrrhetinic acid	0.911357	0.000242439	0.00106638
Bcl3 (interacts with) Kaempferol	0.749646	0.0125428	0.0178259
Bcl3 (interacts with) Morphine.6.glucuronide	0.754042	0.0117528	0.0169719
Bcl3 (interacts with) Parasutterella excrementihominis	0.831135	0.00288606	0.00599637
Bcl3 (interacts with) Stearidonic Acid methyl ester	0.774548	0.00852309	0.0133531
Bcl3 (interacts with) Vaccenic acid	0.748798	0.0126995	0.0179861
Bcl3 (interacts with) Valyl.Valine	-0.719049	0.0191011	0.024493
Bcl3 (interacts with) Zearalenone 4.sulfate	-0.855889	0.00157986	0.00388359
Bcl3 (interacts with) batilol	0.779972	0.00778692	0.0124801
Bcl6b (interacts with) Burkholderiales bacterium 1_1_47	0.820008	0.00367258	0.00714763
Bcl6b (interacts with) C3	0.718958	0.0191235	0.0245146
Bcl6b (interacts with) F10	0.720711	0.0186946	0.0241114
Bcl6b (interacts with) Parasutterella excrementihominis	0.826952	0.00316582	0.00641034
Bcl6b (interacts with) Zearalenone 4.sulfate	-0.722137	0.0183507	0.023772
Bco2 (interacts with) 12.13.DHOME	-0.706114	0.0224766	0.027633
Bco2 (interacts with) 21.hydroxy.heneicosanoic acid	0.902336	0.000353257	0.00136914
Bco2 (interacts with) 3alpha.Hydroxy.5beta.medroxyprogesterone acetate	-0.7195	0.0189901	0.0243929
Bco2 (interacts with) 9Z.11E.13E.Octadecatrienoic acid. ethyl ester	0.766314	0.00973257	0.0147409
Bco2 (interacts with) Alpha.Linolenoyl ethanolamide	0.86035	0.00140102	0.00356391
Bco2 (interacts with) Burkholderiales bacterium 1_1_47	0.855855	0.00158127	0.00388596
Bco2 (interacts with) C3	0.83642	0.00255857	0.0054919
Bco2 (interacts with) Cholic acid	-0.740441	0.0143166	0.0196883
Bco2 (interacts with) Dexanabinol	0.777576	0.00810633	0.0128645
Bco2 (interacts with) Dodecanoylcarnitine	0.78384	0.00729036	0.0118803
Bco2 (interacts with) Enterorhabdus caecimuris	0.833153	0.00275766	0.00579973
Bco2 (interacts with) Enterorhabdus mucosicola	0.853744	0.00167146	0.0040411
Bco2 (interacts with) F10	0.746311	0.0131665	0.0184841
Bco2 (interacts with) Glycitein	-0.732898	0.0158948	0.021315
Bco2 (interacts with) Glycyrrhetinic acid	0.977483	1.09e-06	4.54e-05
Bco2 (interacts with) Kaempferol	0.720542	0.0187356	0.0241514
Bco2 (interacts with) Lactobacillus johnsonii	-0.798644	0.0055957	0.00974989
Bco2 (interacts with) Linoleoyl ethanolamide	0.821008	0.00359626	0.00704224
Bco2 (interacts with) Methyl ricinoleate	0.805954	0.00487212	0.00880571
Bco2 (interacts with) Morphine	0.758421	0.0110011	0.0161535
Bco2 (interacts with) Morphine.6.glucuronide	0.837871	0.00247357	0.00535989
Bco2 (interacts with) N.Acetyl.L.tyrosine	0.74056	0.0142925	0.0196644
Bco2 (interacts with) N.Oleoylethanolamine	0.883206	0.000705443	0.00220182
Bco2 (interacts with) Palmitoylethanolamide	0.842209	0.0022316	0.00497316
Bco2 (interacts with) Parasutterella excrementihominis	0.876336	0.000879029	0.00256
Bco2 (interacts with) Peptostreptococcaceae_u_s	-0.701979	0.0236369	0.0286811
Bco2 (interacts with) Riboflavin	-0.795589	0.00591963	0.010167
Bco2 (interacts with) Stearidonic Acid methyl ester	0.929178	0.000100983	0.000600954
Bco2 (interacts with) Vaccenic acid	0.870192	0.00105896	0.00292033
Bco2 (interacts with) Valyl.Valine	-0.793445	0.00615478	0.0104664
Bco2 (interacts with) Wogonoside	-0.716635	0.0197024	0.0250573
Bco2 (interacts with) Zearalenone 4.sulfate	-0.882463	0.000722876	0.00223765
Bco2 (interacts with) batilol	0.937296	6.27e-05	0.000445357
Bco2 (interacts with) hederagenin	0.846923	0.00198852	0.00457955
Bco2 (interacts with) himbacine	0.786814	0.00692409	0.0114247
Bco2 (interacts with) oleylanilide	-0.753231	0.0118957	0.0171271
Bco2 (interacts with) omega.muricholic acid	-0.790429	0.00649661	0.010891
Bdh2 (interacts with) Burkholderiales bacterium 1_1_47	0.868429	0.00111519	0.00302974
Bdh2 (interacts with) Parasutterella excrementihominis	0.860874	0.00138101	0.00352826
Bdkrb1 (interacts with) Burkholderiales bacterium 1_1_47	0.799161	0.00554213	0.00967886
Bdkrb1 (interacts with) C3	0.724716	0.0177395	0.0231586
Bdkrb1 (interacts with) Dexanabinol	0.740341	0.0143366	0.0197074
Bdkrb1 (interacts with) Dodecanoylcarnitine	0.722994	0.018146	0.0235696
Bdkrb1 (interacts with) Enterorhabdus caecimuris	0.745016	0.0134145	0.0187454
Bdkrb1 (interacts with) Enterorhabdus mucosicola	0.879469	0.000796409	0.00239131
Bdkrb1 (interacts with) F10	0.840013	0.00235184	0.00516621
Bdkrb1 (interacts with) Glycyrrhetinic acid	0.890064	0.000558555	0.00187237
Bdkrb1 (interacts with) Kaempferol	0.776738	0.00822014	0.0130019
Bdkrb1 (interacts with) Morphine.6.glucuronide	0.865017	0.00123015	0.00324808
Bdkrb1 (interacts with) Myristoleic acid	0.714317	0.020292	0.0256154
Bdkrb1 (interacts with) Parasutterella excrementihominis	0.813072	0.00423429	0.00793442
Bdkrb1 (interacts with) Stearidonic Acid methyl ester	0.820937	0.00360159	0.0070491
Bdkrb1 (interacts with) Zearalenone 4.sulfate	-0.7563	0.0113609	0.016544
Bdkrb1 (interacts with) batilol	0.769226	0.00929182	0.0142359
Bdkrb1 (interacts with) hederagenin	0.702171	0.0235819	0.0286338
Bifidobacterium cuniculi (interacts with) Bacteroides fragilis	1	0	0
Bifidobacterium cuniculi (interacts with) Cck	0.896714	0.000438805	0.00158588
Bifidobacterium cuniculi (interacts with) Cd274	0.756056	0.0114026	0.0165883
Bifidobacterium cuniculi (interacts with) Cxcl10	0.842134	0.00223563	0.00497887
Bifidobacterium cuniculi (interacts with) Dmbt1	0.917402	0.000184136	0.000888994
Bifidobacterium cuniculi (interacts with) Duox2	0.713527	0.0204957	0.0258037
Bifidobacterium cuniculi (interacts with) Duoxa2	0.915735	0.000199048	0.000935875
Bifidobacterium cuniculi (interacts with) Ifit2	0.825705	0.0032529	0.00654228
Bifidobacterium cuniculi (interacts with) Lrg1	0.801331	0.00532137	0.00939345
Bifidobacterium cuniculi (interacts with) Ltf	0.707007	0.0222312	0.0274099
Bifidobacterium cuniculi (interacts with) Nos2	0.702267	0.0235546	0.0286089
Bifidobacterium cuniculi (interacts with) Slc2a5	0.810013	0.00450057	0.00830587
Bifidobacterium cuniculi (interacts with) Socs1	0.765838	0.0098061	0.0148207
Bifidobacterium cuniculi (interacts with) Tlr2	0.796727	0.00579736	0.0100065
Bifidobacterium cuniculi (interacts with) Trim72	0.830664	0.00291663	0.00604101
Bifidobacterium cuniculi (interacts with) Unc5cl	0.744482	0.0135177	0.0188571
Bmper (interacts with) 21.hydroxy.heneicosanoic acid	0.852255	0.0017373	0.00415452
Bmper (interacts with) Alpha.Linolenoyl ethanolamide	0.767122	0.00960883	0.0145994
Bmper (interacts with) Burkholderiales bacterium 1_1_47	0.827423	0.00313341	0.00636125
Bmper (interacts with) C3	0.742417	0.0139219	0.0192795
Bmper (interacts with) Dexanabinol	0.799453	0.00551199	0.00964112
Bmper (interacts with) Dodecanoylcarnitine	0.798243	0.00563745	0.0098044
Bmper (interacts with) Enterorhabdus caecimuris	0.806833	0.00478979	0.00869408
Bmper (interacts with) Enterorhabdus mucosicola	0.860839	0.00138234	0.00353066
Bmper (interacts with) F10	0.733108	0.0158492	0.0212696
Bmper (interacts with) Glycyrrhetinic acid	0.977609	1.07e-06	4.49e-05
Bmper (interacts with) Lactobacillus johnsonii	-0.70988	0.0214544	0.0266862
Bmper (interacts with) Linoleoyl ethanolamide	0.728211	0.0169344	0.0223634
Bmper (interacts with) Morphine	0.702656	0.0234441	0.028515
Bmper (interacts with) Morphine.6.glucuronide	0.872486	0.000988922	0.00278322
Bmper (interacts with) N.Oleoylethanolamine	0.813461	0.00420123	0.00788992
Bmper (interacts with) Palmitoylethanolamide	0.772002	0.00888501	0.0137715
Bmper (interacts with) Parasutterella excrementihominis	0.842834	0.00219819	0.00491969
Bmper (interacts with) Riboflavin	-0.756341	0.0113537	0.0165359
Bmper (interacts with) Stearidonic Acid methyl ester	0.906302	0.000300754	0.00122936
Bmper (interacts with) Vaccenic acid	0.775924	0.00833187	0.0131324
Bmper (interacts with) Valyl.Valine	-0.747273	0.0129845	0.0182885
Bmper (interacts with) Zearalenone 4.sulfate	-0.877099	0.000858348	0.00251808
Bmper (interacts with) batilol	0.894515	0.000476083	0.00167636
Bmper (interacts with) hederagenin	0.834239	0.00269029	0.00569556
Bmper (interacts with) omega.muricholic acid	-0.735301	0.0153794	0.0207829
Brinp2 (interacts with) Burkholderiales bacterium 1_1_47	0.841736	0.00225707	0.00501441
Brinp2 (interacts with) Norgestrel	0.731136	0.0162802	0.021695
Brinp2 (interacts with) Parasutterella excrementihominis	0.826727	0.00318144	0.0064338
Btnl9 (interacts with) 9Z.11E.13E.Octadecatrienoic acid. ethyl ester	0.805401	0.00492438	0.00887462
Btnl9 (interacts with) Bacteroides fragilis	0.817489	0.00386998	0.00742555
Btnl9 (interacts with) Bacteroides uniformis	0.718543	0.0192262	0.02461
Btnl9 (interacts with) Bifidobacterium cuniculi	0.817489	0.00386998	0.00742555
Btnl9 (interacts with) Imtechella halotolerans	0.817489	0.00386998	0.00742555
Btnl9 (interacts with) Pentadecanoic acid	0.908244	0.000277253	0.00116323
Buprenorphine (interacts with) Bifidobacterium pseudolongum	-0.757892	0.01109	0.0162503
Burkholderiales bacterium 1_1_47 (interacts with) 21.hydroxy.heneicosanoic acid	0.73723	0.0149743	0.0203713
Burkholderiales bacterium 1_1_47 (interacts with) Acacb	0.828035	0.0030916	0.00630297
Burkholderiales bacterium 1_1_47 (interacts with) Acadl	0.754464	0.0116787	0.0168909
Burkholderiales bacterium 1_1_47 (interacts with) Acer2	0.874339	0.00093485	0.00267453
Burkholderiales bacterium 1_1_47 (interacts with) Ackr3	0.808979	0.00459319	0.00843044
Burkholderiales bacterium 1_1_47 (interacts with) Acoxl	0.875663	0.000897569	0.00259932
Burkholderiales bacterium 1_1_47 (interacts with) Acsbg1	0.778203	0.00802181	0.0127624
Burkholderiales bacterium 1_1_47 (interacts with) Adamts1	0.832342	0.00280877	0.00587736
Burkholderiales bacterium 1_1_47 (interacts with) Adamts7	0.926198	0.000118649	0.000667059
Burkholderiales bacterium 1_1_47 (interacts with) Adcy4	0.878322	0.000825959	0.00245176
Burkholderiales bacterium 1_1_47 (interacts with) Adora1	0.780647	0.00769861	0.0123755
Burkholderiales bacterium 1_1_47 (interacts with) Alpl	0.798958	0.00556312	0.00970692
Burkholderiales bacterium 1_1_47 (interacts with) Ank3	-0.789733	0.00657739	0.0109931
Burkholderiales bacterium 1_1_47 (interacts with) Anxa1	0.854596	0.00163462	0.00397779
Burkholderiales bacterium 1_1_47 (interacts with) Apoa4	0.761709	0.0104594	0.0155525
Burkholderiales bacterium 1_1_47 (interacts with) Apoc4	0.834216	0.00269168	0.00569767
Burkholderiales bacterium 1_1_47 (interacts with) Arg1	0.777947	0.00805629	0.012804
Burkholderiales bacterium 1_1_47 (interacts with) Atp10b	0.73025	0.0164765	0.0218938
Burkholderiales bacterium 1_1_47 (interacts with) C3	0.74361	0.0136873	0.0190341
Burkholderiales bacterium 1_1_47 (interacts with) Cabp1	0.834511	0.00267358	0.00567179
Burkholderiales bacterium 1_1_47 (interacts with) Capg	0.780024	0.00778011	0.0124723
Burkholderiales bacterium 1_1_47 (interacts with) Ccl22	0.726776	0.0172618	0.0226866
Burkholderiales bacterium 1_1_47 (interacts with) Ccrl2	0.892615	0.000510109	0.00175807
Burkholderiales bacterium 1_1_47 (interacts with) Cd38	0.803736	0.00508413	0.00907845
Burkholderiales bacterium 1_1_47 (interacts with) Cd80	0.802309	0.00522392	0.00926465
Burkholderiales bacterium 1_1_47 (interacts with) Chka	0.849192	0.00187859	0.00439507
Burkholderiales bacterium 1_1_47 (interacts with) Cholic acid	-0.702324	0.0235384	0.0285947
Burkholderiales bacterium 1_1_47 (interacts with) Clec4d	0.752446	0.0120354	0.0172814
Burkholderiales bacterium 1_1_47 (interacts with) Col17a1	0.850342	0.00182461	0.00430212
Burkholderiales bacterium 1_1_47 (interacts with) Cpne7	0.856219	0.00156608	0.00385913
Burkholderiales bacterium 1_1_47 (interacts with) Csf3	0.748058	0.0128371	0.0181338
Burkholderiales bacterium 1_1_47 (interacts with) Csf3r	0.741777	0.0140489	0.0194121
Burkholderiales bacterium 1_1_47 (interacts with) Cxcr2	0.776828	0.00820788	0.012987
Burkholderiales bacterium 1_1_47 (interacts with) Dll4	0.86825	0.00112102	0.00304055
Burkholderiales bacterium 1_1_47 (interacts with) Dnase1	0.935635	6.94e-05	0.000475696
Burkholderiales bacterium 1_1_47 (interacts with) Dok2	0.855722	0.00158684	0.00389516
Burkholderiales bacterium 1_1_47 (interacts with) Duoxa1	0.839298	0.00239197	0.00523074
Burkholderiales bacterium 1_1_47 (interacts with) Dusp14	0.755975	0.0114166	0.0166038
Burkholderiales bacterium 1_1_47 (interacts with) Ecm1	0.870157	0.00106004	0.00292221
Burkholderiales bacterium 1_1_47 (interacts with) F10	0.7154	0.0200151	0.025354
Burkholderiales bacterium 1_1_47 (interacts with) F13a1	0.819107	0.00374233	0.00724613
Burkholderiales bacterium 1_1_47 (interacts with) Fbxw7	0.882629	0.000718953	0.00222923
Burkholderiales bacterium 1_1_47 (interacts with) Fcer1g	0.836928	0.0025286	0.00544406
Burkholderiales bacterium 1_1_47 (interacts with) Fes	0.892383	0.000514373	0.00176811
Burkholderiales bacterium 1_1_47 (interacts with) Ffar2	0.797638	0.00570086	0.0098856
Burkholderiales bacterium 1_1_47 (interacts with) Fpr2	0.749541	0.0125621	0.0178465
Burkholderiales bacterium 1_1_47 (interacts with) Galnt18	0.783092	0.00738455	0.0119945
Burkholderiales bacterium 1_1_47 (interacts with) Gfpt2	0.823427	0.00341632	0.00677815
Burkholderiales bacterium 1_1_47 (interacts with) Gna14	0.709739	0.0214921	0.0267209
Burkholderiales bacterium 1_1_47 (interacts with) Gp1bb	0.8773	0.000852973	0.00250762
Burkholderiales bacterium 1_1_47 (interacts with) Gpnmb	0.735095	0.0154233	0.0208273
Burkholderiales bacterium 1_1_47 (interacts with) Gpr4	0.817439	0.00387392	0.0074308
Burkholderiales bacterium 1_1_47 (interacts with) Gpx3	0.915156	0.000204426	0.000952258
Burkholderiales bacterium 1_1_47 (interacts with) Hmox1	0.836531	0.002552	0.00548119
Burkholderiales bacterium 1_1_47 (interacts with) Hpx	0.846295	0.00201972	0.00463088
Burkholderiales bacterium 1_1_47 (interacts with) Hspa2	0.777946	0.00805645	0.0128041
Burkholderiales bacterium 1_1_47 (interacts with) Il1b	0.785984	0.00702494	0.0115486
Burkholderiales bacterium 1_1_47 (interacts with) Il1r2	0.863474	0.00128484	0.00335105
Burkholderiales bacterium 1_1_47 (interacts with) Il1rn	0.750955	0.0123038	0.0175685
Burkholderiales bacterium 1_1_47 (interacts with) Il33	0.79784	0.00567964	0.00985952
Burkholderiales bacterium 1_1_47 (interacts with) Kaempferol	0.813204	0.00422302	0.00791833
Burkholderiales bacterium 1_1_47 (interacts with) Kcnh1	0.799015	0.00555717	0.00970026
Burkholderiales bacterium 1_1_47 (interacts with) Kcnj8	0.744034	0.0136047	0.0189499
Burkholderiales bacterium 1_1_47 (interacts with) Kcnk2	0.84206	0.00223957	0.00498527
Burkholderiales bacterium 1_1_47 (interacts with) Lgals7	0.834579	0.00266945	0.00566511
Burkholderiales bacterium 1_1_47 (interacts with) Lgmn	0.81971	0.00369551	0.00717969
Burkholderiales bacterium 1_1_47 (interacts with) Lpin1	0.728614	0.0168432	0.0222695
Burkholderiales bacterium 1_1_47 (interacts with) Lyve1	0.788556	0.00671573	0.0111672
Burkholderiales bacterium 1_1_47 (interacts with) Mal	0.783556	0.007326	0.0119245
Burkholderiales bacterium 1_1_47 (interacts with) Mapk12	0.906088	0.000303433	0.0012366
Burkholderiales bacterium 1_1_47 (interacts with) Mcemp1	0.747788	0.0128878	0.0181847
Burkholderiales bacterium 1_1_47 (interacts with) Mctp1	0.786897	0.00691402	0.0114139
Burkholderiales bacterium 1_1_47 (interacts with) Mmp10	0.82893	0.00303123	0.00621119
Burkholderiales bacterium 1_1_47 (interacts with) Mmp13	0.757462	0.0111627	0.0163261
Burkholderiales bacterium 1_1_47 (interacts with) Mmp14	0.844861	0.00209233	0.00475035
Burkholderiales bacterium 1_1_47 (interacts with) Mmp19	0.783658	0.00731311	0.0119089
Burkholderiales bacterium 1_1_47 (interacts with) Mmp8	0.785327	0.00710551	0.0116471
Burkholderiales bacterium 1_1_47 (interacts with) Mmp9	0.787205	0.00687688	0.0113676
Burkholderiales bacterium 1_1_47 (interacts with) Msr1	0.792549	0.00625497	0.0105904
Burkholderiales bacterium 1_1_47 (interacts with) Myot	0.78349	0.00733428	0.0119344
Burkholderiales bacterium 1_1_47 (interacts with) N.Oleoylethanolamine	0.760013	0.0107364	0.0158601
Burkholderiales bacterium 1_1_47 (interacts with) Nlrp12	0.91544	0.000201773	0.000944289
Burkholderiales bacterium 1_1_47 (interacts with) Norgestrel	0.838937	0.00241242	0.00526323
Burkholderiales bacterium 1_1_47 (interacts with) Npff	0.927565	0.000110285	0.000635641
Burkholderiales bacterium 1_1_47 (interacts with) Nucb2	0.795823	0.00589435	0.0101342
Burkholderiales bacterium 1_1_47 (interacts with) Nupr1	0.93637	6.64e-05	0.000462341
Burkholderiales bacterium 1_1_47 (interacts with) Osm	0.798156	0.00564651	0.00981579
Burkholderiales bacterium 1_1_47 (interacts with) Pabpc4	0.84547	0.00206129	0.00469958
Burkholderiales bacterium 1_1_47 (interacts with) Palmitoylethanolamide	0.711511	0.0210221	0.0262917
Burkholderiales bacterium 1_1_47 (interacts with) Pde11a	0.938771	5.71e-05	0.000421063
Burkholderiales bacterium 1_1_47 (interacts with) Per2	-0.713962	0.0203834	0.0257014
Burkholderiales bacterium 1_1_47 (interacts with) Pf4	0.769562	0.00924198	0.0141774
Burkholderiales bacterium 1_1_47 (interacts with) Pgf	0.858434	0.0014759	0.00369738
Burkholderiales bacterium 1_1_47 (interacts with) Pigr	0.802272	0.00522758	0.00926928
Burkholderiales bacterium 1_1_47 (interacts with) Pik3r6	0.824312	0.00335215	0.00668572
Burkholderiales bacterium 1_1_47 (interacts with) Pla2g12a	0.867964	0.00113038	0.00305792
Burkholderiales bacterium 1_1_47 (interacts with) Plcl2	0.871626	0.00101475	0.00283332
Burkholderiales bacterium 1_1_47 (interacts with) Pmp22	-0.784718	0.00718074	0.0117421
Burkholderiales bacterium 1_1_47 (interacts with) Pou1f1	0.831332	0.00287332	0.00597707
Burkholderiales bacterium 1_1_47 (interacts with) Prom1	0.758631	0.0109658	0.0161127
Burkholderiales bacterium 1_1_47 (interacts with) Prtn3	0.906523	0.000298006	0.00122135
Burkholderiales bacterium 1_1_47 (interacts with) Ptk6	0.795499	0.00592927	0.0101784
Burkholderiales bacterium 1_1_47 (interacts with) Rab44	0.77884	0.00793673	0.0126594
Burkholderiales bacterium 1_1_47 (interacts with) Rgs9	0.893644	0.000491456	0.00171338
Burkholderiales bacterium 1_1_47 (interacts with) Runx1	0.89593	0.000451833	0.00161791
Burkholderiales bacterium 1_1_47 (interacts with) S100a8	0.757682	0.0111255	0.0162874
Burkholderiales bacterium 1_1_47 (interacts with) S100a9	0.777395	0.00813083	0.0128942
Burkholderiales bacterium 1_1_47 (interacts with) Saa4	0.723148	0.0181093	0.0235368
Burkholderiales bacterium 1_1_47 (interacts with) Sctr	0.893932	0.00048633	0.00170031
Burkholderiales bacterium 1_1_47 (interacts with) Selp	0.773801	0.00862824	0.0134723
Burkholderiales bacterium 1_1_47 (interacts with) Sfrp5	0.740877	0.0142288	0.019598
Burkholderiales bacterium 1_1_47 (interacts with) Slc13a3	0.762167	0.0103854	0.0154704
Burkholderiales bacterium 1_1_47 (interacts with) Slc27a1	0.865389	0.00121721	0.0032229
Burkholderiales bacterium 1_1_47 (interacts with) Slit3	0.77755	0.00810983	0.012869
Burkholderiales bacterium 1_1_47 (interacts with) Smad1	0.885617	0.000650921	0.00207916
Burkholderiales bacterium 1_1_47 (interacts with) Smad4	0.860155	0.00140851	0.00357685
Burkholderiales bacterium 1_1_47 (interacts with) Socs3	0.83675	0.00253904	0.00546129
Burkholderiales bacterium 1_1_47 (interacts with) Srd5a2	0.779136	0.00789739	0.0126098
Burkholderiales bacterium 1_1_47 (interacts with) Stom	0.839742	0.00236698	0.00519054
Burkholderiales bacterium 1_1_47 (interacts with) Stx11	0.836723	0.00254064	0.00546386
Burkholderiales bacterium 1_1_47 (interacts with) Svep1	0.831306	0.00287498	0.00597966
Burkholderiales bacterium 1_1_47 (interacts with) Tacr1	0.834909	0.00264934	0.00563453
Burkholderiales bacterium 1_1_47 (interacts with) Tal1	0.841251	0.00228345	0.00505605
Burkholderiales bacterium 1_1_47 (interacts with) Tat	0.796811	0.00578842	0.00999457
Burkholderiales bacterium 1_1_47 (interacts with) Tgm2	0.802172	0.00523747	0.00928272
Burkholderiales bacterium 1_1_47 (interacts with) Thbs1	0.776243	0.00828796	0.0130809
Burkholderiales bacterium 1_1_47 (interacts with) Tnfrsf9	0.759747	0.0107802	0.0159075
Burkholderiales bacterium 1_1_47 (interacts with) Trem1	0.721698	0.0184561	0.0238791
Burkholderiales bacterium 1_1_47 (interacts with) Trem2	0.83967	0.00237102	0.00519646
Burkholderiales bacterium 1_1_47 (interacts with) Vaccenic acid	0.749061	0.0126508	0.0179355
Burkholderiales bacterium 1_1_47 (interacts with) Valyl.Valine	-0.849653	0.00185684	0.00435703
Burkholderiales bacterium 1_1_47 (interacts with) Vcan	0.733414	0.0157832	0.0212016
Burkholderiales bacterium 1_1_47 (interacts with) Vill	0.896102	0.000448963	0.00161061
Burkholderiales bacterium 1_1_47 (interacts with) Wfdc2	0.76501	0.00993472	0.0149681
Burkholderiales bacterium 1_1_47 (interacts with) Zbtb16	0.730494	0.0164223	0.0218391
Burkholderiales bacterium 1_1_47 (interacts with) Zc3h12a	0.716381	0.0197664	0.0251177
Burkholderiales bacterium 1_1_47 (interacts with) Zearalenone 4.sulfate	-0.715057	0.0201024	0.0254344
Burkholderiales bacterium 1_1_47 (interacts with) batilol	0.857601	0.00150939	0.00375777
Burkholderiales bacterium 1_1_47 (interacts with) omega.muricholic acid	-0.828931	0.00303116	0.00621113
Burkholderiales_u_s (interacts with) Baicalin	0.909646	0.000261144	0.00111814
Burkholderiales_u_s (interacts with) Buprenorphine	0.765073	0.00992487	0.0149564
Burkholderiales_u_s (interacts with) Chrysin 7.O.beta.D.glucopyranuronoside	0.815738	0.00401157	0.00762272
Burkholderiales_u_s (interacts with) Valyl.Valine	0.726043	0.0174308	0.0228521
C19 STEROIDS (ANDROGENS) AND DERIVATIVES (C20H28O2) (interacts with) Acacb	-0.726626	0.0172962	0.0227214
C19 STEROIDS (ANDROGENS) AND DERIVATIVES (C20H28O2) (interacts with) Acer2	-0.764152	0.0100692	0.0151198
C19 STEROIDS (ANDROGENS) AND DERIVATIVES (C20H28O2) (interacts with) Acoxl	-0.760524	0.0106525	0.015768
C19 STEROIDS (ANDROGENS) AND DERIVATIVES (C20H28O2) (interacts with) Adamts1	-0.74519	0.013381	0.01871
C19 STEROIDS (ANDROGENS) AND DERIVATIVES (C20H28O2) (interacts with) Adamts7	-0.76816	0.00945154	0.0144208
C19 STEROIDS (ANDROGENS) AND DERIVATIVES (C20H28O2) (interacts with) Adcy4	-0.700091	0.02418	0.0291694
C19 STEROIDS (ANDROGENS) AND DERIVATIVES (C20H28O2) (interacts with) Bifidobacterium pseudolongum	-0.733726	0.0157159	0.0211314
C19 STEROIDS (ANDROGENS) AND DERIVATIVES (C20H28O2) (interacts with) Burkholderiales bacterium 1_1_47	-0.883657	0.000694994	0.00217868
C19 STEROIDS (ANDROGENS) AND DERIVATIVES (C20H28O2) (interacts with) Ccrl2	-0.720926	0.0186424	0.0240605
C19 STEROIDS (ANDROGENS) AND DERIVATIVES (C20H28O2) (interacts with) Dll4	-0.724259	0.0178469	0.0232674
C19 STEROIDS (ANDROGENS) AND DERIVATIVES (C20H28O2) (interacts with) Dnase1	-0.754861	0.0116094	0.0168172
C19 STEROIDS (ANDROGENS) AND DERIVATIVES (C20H28O2) (interacts with) Fbxw7	-0.726856	0.0172435	0.0226685
C19 STEROIDS (ANDROGENS) AND DERIVATIVES (C20H28O2) (interacts with) Fes	-0.743237	0.0137603	0.0191096
C19 STEROIDS (ANDROGENS) AND DERIVATIVES (C20H28O2) (interacts with) Gp1bb	-0.712009	0.0208911	0.0261726
C19 STEROIDS (ANDROGENS) AND DERIVATIVES (C20H28O2) (interacts with) Gpx3	-0.722078	0.0183647	0.0237853
C19 STEROIDS (ANDROGENS) AND DERIVATIVES (C20H28O2) (interacts with) Lgals7	-0.728644	0.0168364	0.0222643
C19 STEROIDS (ANDROGENS) AND DERIVATIVES (C20H28O2) (interacts with) Lpin1	-0.718899	0.019138	0.024528
C19 STEROIDS (ANDROGENS) AND DERIVATIVES (C20H28O2) (interacts with) Mapk12	-0.744014	0.0136085	0.0189539
C19 STEROIDS (ANDROGENS) AND DERIVATIVES (C20H28O2) (interacts with) Nlrp12	-0.752191	0.0120811	0.0173325
C19 STEROIDS (ANDROGENS) AND DERIVATIVES (C20H28O2) (interacts with) Npff	-0.81424	0.00413565	0.00779725
C19 STEROIDS (ANDROGENS) AND DERIVATIVES (C20H28O2) (interacts with) Nupr1	-0.752491	0.0120274	0.0172735
C19 STEROIDS (ANDROGENS) AND DERIVATIVES (C20H28O2) (interacts with) Parasutterella excrementihominis	-0.872135	0.000999402	0.0028036
C19 STEROIDS (ANDROGENS) AND DERIVATIVES (C20H28O2) (interacts with) Pde11a	-0.757566	0.011145	0.0163078
C19 STEROIDS (ANDROGENS) AND DERIVATIVES (C20H28O2) (interacts with) Pla2g12a	-0.781142	0.00763426	0.0122955
C19 STEROIDS (ANDROGENS) AND DERIVATIVES (C20H28O2) (interacts with) Plcl2	-0.717975	0.019367	0.0247432
C19 STEROIDS (ANDROGENS) AND DERIVATIVES (C20H28O2) (interacts with) Prtn3	-0.753105	0.0119181	0.0171513
C19 STEROIDS (ANDROGENS) AND DERIVATIVES (C20H28O2) (interacts with) Runx1	-0.715858	0.0198986	0.0252457
C19 STEROIDS (ANDROGENS) AND DERIVATIVES (C20H28O2) (interacts with) Sctr	-0.712092	0.0208694	0.0261516
C19 STEROIDS (ANDROGENS) AND DERIVATIVES (C20H28O2) (interacts with) Slc27a1	-0.788523	0.00671961	0.0111718
C19 STEROIDS (ANDROGENS) AND DERIVATIVES (C20H28O2) (interacts with) Smad1	-0.737172	0.0149863	0.0203837
C19 STEROIDS (ANDROGENS) AND DERIVATIVES (C20H28O2) (interacts with) Smad4	-0.707074	0.0222128	0.0273924
C19 STEROIDS (ANDROGENS) AND DERIVATIVES (C20H28O2) (interacts with) Svep1	-0.708602	0.0217976	0.0270073
C1ql1 (interacts with) Burkholderiales bacterium 1_1_47	0.891529	0.000530342	0.00180624
C1ql1 (interacts with) Dexanabinol	0.821719	0.00354267	0.00696273
C1ql1 (interacts with) Dodecanoylcarnitine	0.810665	0.00444284	0.00822609
C1ql1 (interacts with) Enterococcus faecalis	0.738148	0.0147841	0.0201716
C1ql1 (interacts with) Enterorhabdus mucosicola	0.782054	0.00751672	0.0121546
C1ql1 (interacts with) F10	0.779222	0.00788598	0.0125975
C1ql1 (interacts with) Firmicutes bacterium M10.2	0.715748	0.0199265	0.0252705
C1ql1 (interacts with) Glycyrrhetinic acid	0.878213	0.000828805	0.00245772
C1ql1 (interacts with) Kaempferol	0.79524	0.00595744	0.0102154
C1ql1 (interacts with) Morphine	0.708598	0.0217987	0.0270075
C1ql1 (interacts with) Morphine.6.glucuronide	0.946054	3.47e-05	0.000311195
C1ql1 (interacts with) Myristoleic acid	0.867062	0.00116027	0.00311631
C1ql1 (interacts with) Norgestrel	0.714379	0.0202762	0.0256
C1ql1 (interacts with) Parasutterella excrementihominis	0.897878	0.000419973	0.00153804
C1ql1 (interacts with) Riboflavin	-0.72068	0.0187022	0.0241184
C1ql1 (interacts with) Stearidonic Acid methyl ester	0.840053	0.00234961	0.00516247
C1ql1 (interacts with) Zearalenone 4.sulfate	-0.705906	0.022534	0.0276856
C1ql1 (interacts with) batilol	0.796442	0.00582786	0.0100481
C1ql1 (interacts with) hederagenin	0.779869	0.00780051	0.0124975
C1qtnf4 (interacts with) 9Z.11E.13E.Octadecatrienoic acid. ethyl ester	0.703553	0.0231904	0.0282908
C1qtnf4 (interacts with) Burkholderiales bacterium 1_1_47	0.899213	0.000399095	0.00148769
C1qtnf4 (interacts with) C3	0.772387	0.00882956	0.0137078
C1qtnf4 (interacts with) Parasutterella excrementihominis	0.906257	0.000301315	0.00123093
C1qtnf4 (interacts with) Valyl.Valine	-0.709905	0.0214478	0.0266809
C1qtnf4 (interacts with) Zearalenone 4.sulfate	-0.757983	0.0110746	0.0162343
C1qtnf4 (interacts with) batilol	0.764558	0.0100053	0.0150495
C1qtnf4 (interacts with) omega.muricholic acid	-0.725585	0.017537	0.0229583
C21 STEROIDS (GLUCO/MINERALOCORTICOIDS. PROGESTOGINS) AND DERIVATIVES (C21H30O3) (interacts with) Abca5	0.773232	0.00870886	0.013565
C21 STEROIDS (GLUCO/MINERALOCORTICOIDS. PROGESTOGINS) AND DERIVATIVES (C21H30O3) (interacts with) Acaa2	0.832923	0.00277208	0.00582184
C21 STEROIDS (GLUCO/MINERALOCORTICOIDS. PROGESTOGINS) AND DERIVATIVES (C21H30O3) (interacts with) Acacb	0.832934	0.00277139	0.00582056
C21 STEROIDS (GLUCO/MINERALOCORTICOIDS. PROGESTOGINS) AND DERIVATIVES (C21H30O3) (interacts with) Acadl	0.845762	0.00204651	0.00467553
C21 STEROIDS (GLUCO/MINERALOCORTICOIDS. PROGESTOGINS) AND DERIVATIVES (C21H30O3) (interacts with) Acer2	0.901767	0.000361297	0.0013902
C21 STEROIDS (GLUCO/MINERALOCORTICOIDS. PROGESTOGINS) AND DERIVATIVES (C21H30O3) (interacts with) Ackr1	0.873818	0.000949823	0.00270407
C21 STEROIDS (GLUCO/MINERALOCORTICOIDS. PROGESTOGINS) AND DERIVATIVES (C21H30O3) (interacts with) Ackr2	0.814174	0.00414114	0.00780488
C21 STEROIDS (GLUCO/MINERALOCORTICOIDS. PROGESTOGINS) AND DERIVATIVES (C21H30O3) (interacts with) Ackr3	0.83092	0.00290002	0.00601666
C21 STEROIDS (GLUCO/MINERALOCORTICOIDS. PROGESTOGINS) AND DERIVATIVES (C21H30O3) (interacts with) Acoxl	0.737199	0.0149808	0.020378
C21 STEROIDS (GLUCO/MINERALOCORTICOIDS. PROGESTOGINS) AND DERIVATIVES (C21H30O3) (interacts with) Acsbg1	0.793968	0.00609674	0.0103916
C21 STEROIDS (GLUCO/MINERALOCORTICOIDS. PROGESTOGINS) AND DERIVATIVES (C21H30O3) (interacts with) Actn3	0.796796	0.00579009	0.0099968
C21 STEROIDS (GLUCO/MINERALOCORTICOIDS. PROGESTOGINS) AND DERIVATIVES (C21H30O3) (interacts with) Adam11	0.75098	0.0122993	0.0175641
C21 STEROIDS (GLUCO/MINERALOCORTICOIDS. PROGESTOGINS) AND DERIVATIVES (C21H30O3) (interacts with) Adamts1	0.833861	0.00271359	0.00573216
C21 STEROIDS (GLUCO/MINERALOCORTICOIDS. PROGESTOGINS) AND DERIVATIVES (C21H30O3) (interacts with) Adamts19	0.74088	0.0142282	0.0195975
C21 STEROIDS (GLUCO/MINERALOCORTICOIDS. PROGESTOGINS) AND DERIVATIVES (C21H30O3) (interacts with) Adamts2	0.901744	0.000361635	0.001391
C21 STEROIDS (GLUCO/MINERALOCORTICOIDS. PROGESTOGINS) AND DERIVATIVES (C21H30O3) (interacts with) Adamts7	0.907002	0.000292126	0.00120515
C21 STEROIDS (GLUCO/MINERALOCORTICOIDS. PROGESTOGINS) AND DERIVATIVES (C21H30O3) (interacts with) Adamtsl2	0.852103	0.00174413	0.00416643
C21 STEROIDS (GLUCO/MINERALOCORTICOIDS. PROGESTOGINS) AND DERIVATIVES (C21H30O3) (interacts with) Adcy4	0.839957	0.00235498	0.00517083
C21 STEROIDS (GLUCO/MINERALOCORTICOIDS. PROGESTOGINS) AND DERIVATIVES (C21H30O3) (interacts with) Adcyap1	0.755593	0.0114826	0.0166758
C21 STEROIDS (GLUCO/MINERALOCORTICOIDS. PROGESTOGINS) AND DERIVATIVES (C21H30O3) (interacts with) Adora1	0.847262	0.00197181	0.00455079
C21 STEROIDS (GLUCO/MINERALOCORTICOIDS. PROGESTOGINS) AND DERIVATIVES (C21H30O3) (interacts with) Adra2a	0.819388	0.00372044	0.00721505
C21 STEROIDS (GLUCO/MINERALOCORTICOIDS. PROGESTOGINS) AND DERIVATIVES (C21H30O3) (interacts with) Alpl	0.839189	0.00239813	0.00524009
C21 STEROIDS (GLUCO/MINERALOCORTICOIDS. PROGESTOGINS) AND DERIVATIVES (C21H30O3) (interacts with) Amigo2	0.906115	0.000303087	0.00123569
C21 STEROIDS (GLUCO/MINERALOCORTICOIDS. PROGESTOGINS) AND DERIVATIVES (C21H30O3) (interacts with) Ank3	-0.830276	0.00294202	0.00607674
C21 STEROIDS (GLUCO/MINERALOCORTICOIDS. PROGESTOGINS) AND DERIVATIVES (C21H30O3) (interacts with) Ankrd1	0.812968	0.00424316	0.00794646
C21 STEROIDS (GLUCO/MINERALOCORTICOIDS. PROGESTOGINS) AND DERIVATIVES (C21H30O3) (interacts with) Anxa1	0.93319	8.04e-05	0.000520708
C21 STEROIDS (GLUCO/MINERALOCORTICOIDS. PROGESTOGINS) AND DERIVATIVES (C21H30O3) (interacts with) Anxa3	0.898201	0.000414854	0.00152574
C21 STEROIDS (GLUCO/MINERALOCORTICOIDS. PROGESTOGINS) AND DERIVATIVES (C21H30O3) (interacts with) Apba2	0.85634	0.00156108	0.00385007
C21 STEROIDS (GLUCO/MINERALOCORTICOIDS. PROGESTOGINS) AND DERIVATIVES (C21H30O3) (interacts with) Apoa4	0.891546	0.00053001	0.00180539
C21 STEROIDS (GLUCO/MINERALOCORTICOIDS. PROGESTOGINS) AND DERIVATIVES (C21H30O3) (interacts with) Apoc2	0.837447	0.00249822	0.00539637
C21 STEROIDS (GLUCO/MINERALOCORTICOIDS. PROGESTOGINS) AND DERIVATIVES (C21H30O3) (interacts with) Apoc4	0.938136	5.94e-05	0.000431378
C21 STEROIDS (GLUCO/MINERALOCORTICOIDS. PROGESTOGINS) AND DERIVATIVES (C21H30O3) (interacts with) Arg1	0.848924	0.00189135	0.00441735
C21 STEROIDS (GLUCO/MINERALOCORTICOIDS. PROGESTOGINS) AND DERIVATIVES (C21H30O3) (interacts with) Arl4d	0.750313	0.0124206	0.0176944
C21 STEROIDS (GLUCO/MINERALOCORTICOIDS. PROGESTOGINS) AND DERIVATIVES (C21H30O3) (interacts with) Artn	0.803751	0.00508265	0.0090765
C21 STEROIDS (GLUCO/MINERALOCORTICOIDS. PROGESTOGINS) AND DERIVATIVES (C21H30O3) (interacts with) Atp10b	0.845257	0.0020721	0.00471749
C21 STEROIDS (GLUCO/MINERALOCORTICOIDS. PROGESTOGINS) AND DERIVATIVES (C21H30O3) (interacts with) Axl	0.887015	0.000620759	0.00201164
C21 STEROIDS (GLUCO/MINERALOCORTICOIDS. PROGESTOGINS) AND DERIVATIVES (C21H30O3) (interacts with) B3gnt7	0.793975	0.00609596	0.0103911
C21 STEROIDS (GLUCO/MINERALOCORTICOIDS. PROGESTOGINS) AND DERIVATIVES (C21H30O3) (interacts with) Bcl6b	0.79846	0.00561478	0.00977576
C21 STEROIDS (GLUCO/MINERALOCORTICOIDS. PROGESTOGINS) AND DERIVATIVES (C21H30O3) (interacts with) Bdh2	0.762705	0.010299	0.0153736
C21 STEROIDS (GLUCO/MINERALOCORTICOIDS. PROGESTOGINS) AND DERIVATIVES (C21H30O3) (interacts with) Burkholderiales bacterium 1_1_47	0.927617	0.000109975	0.000634266
C21 STEROIDS (GLUCO/MINERALOCORTICOIDS. PROGESTOGINS) AND DERIVATIVES (C21H30O3) (interacts with) C1qtnf4	0.873761	0.000951468	0.0027075
C21 STEROIDS (GLUCO/MINERALOCORTICOIDS. PROGESTOGINS) AND DERIVATIVES (C21H30O3) (interacts with) Cabp1	0.803624	0.00509495	0.00909309
C21 STEROIDS (GLUCO/MINERALOCORTICOIDS. PROGESTOGINS) AND DERIVATIVES (C21H30O3) (interacts with) Cacnb1	0.868133	0.00112484	0.00304713
C21 STEROIDS (GLUCO/MINERALOCORTICOIDS. PROGESTOGINS) AND DERIVATIVES (C21H30O3) (interacts with) Capg	0.846749	0.00199711	0.00459409
C21 STEROIDS (GLUCO/MINERALOCORTICOIDS. PROGESTOGINS) AND DERIVATIVES (C21H30O3) (interacts with) Ccl17	0.819406	0.00371903	0.00721285
C21 STEROIDS (GLUCO/MINERALOCORTICOIDS. PROGESTOGINS) AND DERIVATIVES (C21H30O3) (interacts with) Ccl22	0.839516	0.00237971	0.00521114
C21 STEROIDS (GLUCO/MINERALOCORTICOIDS. PROGESTOGINS) AND DERIVATIVES (C21H30O3) (interacts with) Ccrl2	0.869636	0.00107646	0.00295409
C21 STEROIDS (GLUCO/MINERALOCORTICOIDS. PROGESTOGINS) AND DERIVATIVES (C21H30O3) (interacts with) Cd38	0.884854	0.00066783	0.00211667
C21 STEROIDS (GLUCO/MINERALOCORTICOIDS. PROGESTOGINS) AND DERIVATIVES (C21H30O3) (interacts with) Cd46	0.845507	0.00205941	0.00469675
C21 STEROIDS (GLUCO/MINERALOCORTICOIDS. PROGESTOGINS) AND DERIVATIVES (C21H30O3) (interacts with) Cd80	0.899454	0.000395416	0.00147816
C21 STEROIDS (GLUCO/MINERALOCORTICOIDS. PROGESTOGINS) AND DERIVATIVES (C21H30O3) (interacts with) Cebpb	0.834009	0.00270445	0.00571763
C21 STEROIDS (GLUCO/MINERALOCORTICOIDS. PROGESTOGINS) AND DERIVATIVES (C21H30O3) (interacts with) Chka	0.805911	0.00487611	0.00881112
C21 STEROIDS (GLUCO/MINERALOCORTICOIDS. PROGESTOGINS) AND DERIVATIVES (C21H30O3) (interacts with) Chst4	0.826836	0.00317385	0.00642269
C21 STEROIDS (GLUCO/MINERALOCORTICOIDS. PROGESTOGINS) AND DERIVATIVES (C21H30O3) (interacts with) Clcf1	0.80728	0.00474839	0.00864128
C21 STEROIDS (GLUCO/MINERALOCORTICOIDS. PROGESTOGINS) AND DERIVATIVES (C21H30O3) (interacts with) Cldn5	0.899796	0.000390226	0.00146512
C21 STEROIDS (GLUCO/MINERALOCORTICOIDS. PROGESTOGINS) AND DERIVATIVES (C21H30O3) (interacts with) Clec4d	0.779081	0.00790464	0.0126194
C21 STEROIDS (GLUCO/MINERALOCORTICOIDS. PROGESTOGINS) AND DERIVATIVES (C21H30O3) (interacts with) Clip3	0.85094	0.00179698	0.00425669
C21 STEROIDS (GLUCO/MINERALOCORTICOIDS. PROGESTOGINS) AND DERIVATIVES (C21H30O3) (interacts with) Cntfr	0.846716	0.00199877	0.00459656
C21 STEROIDS (GLUCO/MINERALOCORTICOIDS. PROGESTOGINS) AND DERIVATIVES (C21H30O3) (interacts with) Col16a1	0.811269	0.00438979	0.00815068
C21 STEROIDS (GLUCO/MINERALOCORTICOIDS. PROGESTOGINS) AND DERIVATIVES (C21H30O3) (interacts with) Col17a1	0.866434	0.00118141	0.00315516
C21 STEROIDS (GLUCO/MINERALOCORTICOIDS. PROGESTOGINS) AND DERIVATIVES (C21H30O3) (interacts with) Col26a1	0.71237	0.0207967	0.0260826
C21 STEROIDS (GLUCO/MINERALOCORTICOIDS. PROGESTOGINS) AND DERIVATIVES (C21H30O3) (interacts with) Col5a3	0.855015	0.00161672	0.00394683
C21 STEROIDS (GLUCO/MINERALOCORTICOIDS. PROGESTOGINS) AND DERIVATIVES (C21H30O3) (interacts with) Coro2b	0.813565	0.00419243	0.00787664
C21 STEROIDS (GLUCO/MINERALOCORTICOIDS. PROGESTOGINS) AND DERIVATIVES (C21H30O3) (interacts with) Cpne7	0.817913	0.00383623	0.00737847
C21 STEROIDS (GLUCO/MINERALOCORTICOIDS. PROGESTOGINS) AND DERIVATIVES (C21H30O3) (interacts with) Cpne8	0.927563	0.000110294	0.000635673
C21 STEROIDS (GLUCO/MINERALOCORTICOIDS. PROGESTOGINS) AND DERIVATIVES (C21H30O3) (interacts with) Cpt1c	0.833624	0.00272827	0.00575525
C21 STEROIDS (GLUCO/MINERALOCORTICOIDS. PROGESTOGINS) AND DERIVATIVES (C21H30O3) (interacts with) Csf3	0.72896	0.0167652	0.0221915
C21 STEROIDS (GLUCO/MINERALOCORTICOIDS. PROGESTOGINS) AND DERIVATIVES (C21H30O3) (interacts with) Csf3r	0.830294	0.0029408	0.00607494
C21 STEROIDS (GLUCO/MINERALOCORTICOIDS. PROGESTOGINS) AND DERIVATIVES (C21H30O3) (interacts with) Cuedc2	0.869493	0.001081	0.00296273
C21 STEROIDS (GLUCO/MINERALOCORTICOIDS. PROGESTOGINS) AND DERIVATIVES (C21H30O3) (interacts with) Cxcr2	0.886	0.000642552	0.00206122
C21 STEROIDS (GLUCO/MINERALOCORTICOIDS. PROGESTOGINS) AND DERIVATIVES (C21H30O3) (interacts with) Dab2	0.875747	0.000895231	0.00259424
C21 STEROIDS (GLUCO/MINERALOCORTICOIDS. PROGESTOGINS) AND DERIVATIVES (C21H30O3) (interacts with) Dbn1	0.892188	0.000517991	0.00177671
C21 STEROIDS (GLUCO/MINERALOCORTICOIDS. PROGESTOGINS) AND DERIVATIVES (C21H30O3) (interacts with) Dennd1a	0.864958	0.00123221	0.00325161
C21 STEROIDS (GLUCO/MINERALOCORTICOIDS. PROGESTOGINS) AND DERIVATIVES (C21H30O3) (interacts with) Dhh	0.793487	0.00615001	0.0104612
C21 STEROIDS (GLUCO/MINERALOCORTICOIDS. PROGESTOGINS) AND DERIVATIVES (C21H30O3) (interacts with) Dixdc1	0.779915	0.00779444	0.0124899
C21 STEROIDS (GLUCO/MINERALOCORTICOIDS. PROGESTOGINS) AND DERIVATIVES (C21H30O3) (interacts with) Dll4	0.945513	3.61e-05	0.000318434
C21 STEROIDS (GLUCO/MINERALOCORTICOIDS. PROGESTOGINS) AND DERIVATIVES (C21H30O3) (interacts with) Dnase1	0.949338	2.71e-05	0.000267518
C21 STEROIDS (GLUCO/MINERALOCORTICOIDS. PROGESTOGINS) AND DERIVATIVES (C21H30O3) (interacts with) Dok2	0.905414	0.000311975	0.00126086
C21 STEROIDS (GLUCO/MINERALOCORTICOIDS. PROGESTOGINS) AND DERIVATIVES (C21H30O3) (interacts with) Duox2	0.716846	0.0196493	0.0250092
C21 STEROIDS (GLUCO/MINERALOCORTICOIDS. PROGESTOGINS) AND DERIVATIVES (C21H30O3) (interacts with) Duoxa1	0.844684	0.00210141	0.00476611
C21 STEROIDS (GLUCO/MINERALOCORTICOIDS. PROGESTOGINS) AND DERIVATIVES (C21H30O3) (interacts with) Dusp1	0.896533	0.000441797	0.00159297
C21 STEROIDS (GLUCO/MINERALOCORTICOIDS. PROGESTOGINS) AND DERIVATIVES (C21H30O3) (interacts with) Dusp14	0.879966	0.000783835	0.00236587
C21 STEROIDS (GLUCO/MINERALOCORTICOIDS. PROGESTOGINS) AND DERIVATIVES (C21H30O3) (interacts with) Dusp26	0.782526	0.00745639	0.0120831
C21 STEROIDS (GLUCO/MINERALOCORTICOIDS. PROGESTOGINS) AND DERIVATIVES (C21H30O3) (interacts with) Ecm1	0.885908	0.00064457	0.00206576
C21 STEROIDS (GLUCO/MINERALOCORTICOIDS. PROGESTOGINS) AND DERIVATIVES (C21H30O3) (interacts with) Efemp2	0.886491	0.000631944	0.0020374
C21 STEROIDS (GLUCO/MINERALOCORTICOIDS. PROGESTOGINS) AND DERIVATIVES (C21H30O3) (interacts with) Eif2b3	0.887616	0.000608119	0.00198339
C21 STEROIDS (GLUCO/MINERALOCORTICOIDS. PROGESTOGINS) AND DERIVATIVES (C21H30O3) (interacts with) Enpp1	0.884161	0.000683453	0.00215257
C21 STEROIDS (GLUCO/MINERALOCORTICOIDS. PROGESTOGINS) AND DERIVATIVES (C21H30O3) (interacts with) Enterorhabdus caecimuris	0.781045	0.00764687	0.0123114
C21 STEROIDS (GLUCO/MINERALOCORTICOIDS. PROGESTOGINS) AND DERIVATIVES (C21H30O3) (interacts with) Enterorhabdus mucosicola	0.772996	0.00874249	0.0136051
C21 STEROIDS (GLUCO/MINERALOCORTICOIDS. PROGESTOGINS) AND DERIVATIVES (C21H30O3) (interacts with) Epn2	0.932001	8.61e-05	0.000543736
C21 STEROIDS (GLUCO/MINERALOCORTICOIDS. PROGESTOGINS) AND DERIVATIVES (C21H30O3) (interacts with) Epn3	0.937595	6.15e-05	0.00044017
C21 STEROIDS (GLUCO/MINERALOCORTICOIDS. PROGESTOGINS) AND DERIVATIVES (C21H30O3) (interacts with) Eva1c	0.724196	0.0178616	0.0232811
C21 STEROIDS (GLUCO/MINERALOCORTICOIDS. PROGESTOGINS) AND DERIVATIVES (C21H30O3) (interacts with) F13a1	0.848738	0.00190026	0.00443289
C21 STEROIDS (GLUCO/MINERALOCORTICOIDS. PROGESTOGINS) AND DERIVATIVES (C21H30O3) (interacts with) Fabp6	-0.830225	0.00294534	0.0060818
C21 STEROIDS (GLUCO/MINERALOCORTICOIDS. PROGESTOGINS) AND DERIVATIVES (C21H30O3) (interacts with) Fabp7	0.808159	0.00466762	0.00853353
C21 STEROIDS (GLUCO/MINERALOCORTICOIDS. PROGESTOGINS) AND DERIVATIVES (C21H30O3) (interacts with) Fbxw7	0.823273	0.00342758	0.0067945
C21 STEROIDS (GLUCO/MINERALOCORTICOIDS. PROGESTOGINS) AND DERIVATIVES (C21H30O3) (interacts with) Fcer1g	0.80922	0.00457152	0.0084014
C21 STEROIDS (GLUCO/MINERALOCORTICOIDS. PROGESTOGINS) AND DERIVATIVES (C21H30O3) (interacts with) Fes	0.851026	0.00179305	0.00425093
C21 STEROIDS (GLUCO/MINERALOCORTICOIDS. PROGESTOGINS) AND DERIVATIVES (C21H30O3) (interacts with) Ffar2	0.783605	0.00731982	0.0119168
C21 STEROIDS (GLUCO/MINERALOCORTICOIDS. PROGESTOGINS) AND DERIVATIVES (C21H30O3) (interacts with) Fgfr1	0.82474	0.0033214	0.00664152
C21 STEROIDS (GLUCO/MINERALOCORTICOIDS. PROGESTOGINS) AND DERIVATIVES (C21H30O3) (interacts with) Fgfr4	0.860395	0.00139929	0.00356066
C21 STEROIDS (GLUCO/MINERALOCORTICOIDS. PROGESTOGINS) AND DERIVATIVES (C21H30O3) (interacts with) Fkbp10	0.856844	0.00154025	0.00381339
[truncated: 130,167 more rows]
