# Supplementary material for: Multi-omics analysis revealing the interplay between gut microbiome and the host following opioid use
Source: Gut Microbes. 2023 Aug 23;15(2):2246184. doi: 10.1080/19490976.2023.2246184 (PMC10448978; doi:10.1080/19490976.2023.2246184)
Supplement: Supplemental Material [file KGMI_A_2246184_SM4472.zip › Supplemental material_KGMI 2246184/Supplimentary file1.xlsx]

## Sheet: TAXA-identified
Treatment	Control	Control	Control	Control	Control	Morphine	Morphine	Morphine	Morphine	Morphine
index	Control1	Control2	Control3	Control4	Control5	Morphine10	Morphine6	Morphine7	Morphine8	Morphine9
Bacteria|Verrucomicrobia|Verrucomicrobiae|Verrucomicrobiales|Akkermansiaceae|Akkermansia|Akkermansia muciniphila	0.0072	0.08081	0.07382	0.08136	0.03076	0.26396	0.04375	0.2634	0.00279	0.35648
Bacteria|Firmicutes|Clostridia|Clostridiales|Ruminococcaceae|Anaerotruncus|Anaerotruncus sp. G3(2012)	0	0	0	0	0	0.01009	0	0	0.00642	0
Bacteria|Bacteroidetes|Bacteroidia|Bacteroidales|Bacteroidaceae|Bacteroides|Bacteroides_u_s	0.01579	0	0	0	0	0	0	0	0	0
Bacteria|Bacteroidetes|Bacteroidia|Bacteroidales|Bacteroidaceae|Bacteroides|Bacteroides acidifaciens	0.00379	0	0	0	0	0.00149	0	0.00236	0	0.00207
Bacteria|Bacteroidetes|Bacteroidia|Bacteroidales|Bacteroidaceae|Bacteroides|Bacteroides faecis	0	0	0	0	0	0.00236	0	0.00186	0	0.00352
Bacteria|Bacteroidetes|Bacteroidia|Bacteroidales|Bacteroidaceae|Bacteroides|Bacteroides finegoldii	0	0	0	0	0	0.00199	0	0.00154	0	0.00237
Bacteria|Bacteroidetes|Bacteroidia|Bacteroidales|Bacteroidaceae|Bacteroides|Bacteroides fragilis	0	0	0	0	0	0	0	0.00133	0	0
Bacteria|Bacteroidetes|Bacteroidia|Bacteroidales|Bacteroidaceae|Bacteroides|Bacteroides sp. 1_1_14	0	0.08086	0.0323	0	0	0.05694	0	0.04438	0.01016	0
Bacteria|Bacteroidetes|Bacteroidia|Bacteroidales|Bacteroidaceae|Bacteroides|Bacteroides sp. 1_1_6	0	0	0	0.06614	0.02608	0	0.02313	0	0	0.06847
Bacteria|Bacteroidetes|Bacteroidia|Bacteroidales|Bacteroidaceae|Bacteroides|Bacteroides thetaiotaomicron	0.00717	0.10274	0.0418	0.08816	0.03268	0.10088	0.03025	0.07941	0.01317	0.12151
Bacteria|Bacteroidetes|Bacteroidia|Bacteroidales|Bacteroidaceae|Bacteroides|Bacteroides uniformis	0	0	0	0	0	0.00092	0	0.00131	0	0.00134
Bacteria|Bacteroidetes|Bacteroidia|Bacteroidales|Bacteroidaceae|Bacteroides|Bacteroides vulgatus	0	0	0	0	0	0	0	0	0	0.00094
Bacteria|Actinobacteria|Actinobacteria|Bifidobacteriales|Bifidobacteriaceae|Bifidobacterium|Bifidobacterium cuniculi	0	0	0	0	0	0	0	0.00118	0	0
Bacteria|Actinobacteria|Actinobacteria|Bifidobacteriales|Bifidobacteriaceae|Bifidobacterium|Bifidobacterium pseudolongum	0.16556	0.11845	0.25096	0.04919	0.11342	0.15801	0.21429	0.21117	0.28541	0.11619
Bacteria|Proteobacteria|Betaproteobacteria|Burkholderiales|Burkholderiales_u_f|Burkholderiales_u_g|Burkholderiales_u_s	0	0.03216	0	0.01556	0.03084	0	0	0	0	0
Bacteria|Proteobacteria|Betaproteobacteria|Burkholderiales|Burkholderiales_u_f|Burkholderiales_u_g|Burkholderiales bacterium 1_1_47	0.02263	0	0.02117	0	0	0.08188	0.09692	0.0784	0.12949	0.06436
Bacteria|Firmicutes|Clostridia|Clostridiales|Christensenellaceae|Christensenella|Christensenella_u_s	0	0	0	0	0	0.00106	0	0	0	0
Bacteria|Firmicutes|Clostridia|Clostridiales|Oscillospiraceae|Oscillospiraceae_u_g|Oscillospiraceae_u_s	0.00237	0	0	0	0	0	0	0	0.00309	0.00102
Bacteria|Firmicutes|Clostridia|Clostridiales|Clostridiales_u_f|Clostridiales_u_g|Clostridiales_u_s	0.01348	0	0.00778	0	0	0.00297	0.00526	0	0.01017	0.00846
Bacteria|Firmicutes|Clostridia|Clostridiales|Peptostreptococcaceae|Peptostreptococcaceae_u_g|Peptostreptococcaceae_u_s	0.08562	0.05013	0.04076	0.05146	0.0276	0.00235	0.0139	0.00267	0.01204	0.00338
Bacteria|Firmicutes|Clostridia|Clostridiales|Ruminococcaceae|Ruminococcaceae_u_g|Ruminococcaceae_u_s	0.02096	0	0.04016	0	0	0	0.0117	0	0	0
Bacteria|Firmicutes|Clostridia|Clostridiales|Clostridiaceae|Clostridium|Clostridium_u_s	0.01089	0	0.0193	0	0	0.00114	0.01402	0.00308	0.00512	0.00157
Bacteria|Firmicutes|Clostridia|Clostridiales|Clostridiaceae|Clostridium|Clostridium sp. ASF502	0.01431	0	0	0	0	0.00826	0	0	0.00928	0
Bacteria|Firmicutes|Clostridia|Clostridiales|Lachnospiraceae|Dorea|Dorea sp. 5-2	0.01476	0	0	0	0	0.0036	0	0	0.00242	0.00271
Bacteria|Firmicutes|Bacilli|Lactobacillales|Enterococcaceae|Enterococcus|Enterococcus faecalis	0	0	0	0	0	0.00427	0.14467	0.00214	0.13028	0.0033
Bacteria|Actinobacteria|Coriobacteriia|Eggerthellales|Eggerthellaceae|Enterorhabdus|Enterorhabdus caecimuris	0.03035	0	0.02954	0	0	0.04239	0.00736	0.04714	0.05969	0.0495
Bacteria|Actinobacteria|Coriobacteriia|Eggerthellales|Eggerthellaceae|Enterorhabdus|Enterorhabdus mucosicola	0.01209	0	0.0111	0	0	0.0185	0	0.01862	0.0354	0.01764
Bacteria|Firmicutes|Firmicutes_u_c|Firmicutes_u_o|Firmicutes_u_f|Firmicutes_u_g|Firmicutes bacterium ASF500	0	0	0	0	0	0.00208	0	0	0	0
Bacteria|Firmicutes|Firmicutes_u_c|Firmicutes_u_o|Firmicutes_u_f|Firmicutes_u_g|Firmicutes bacterium M10-2	0.00847	0	0	0	0	0.00459	0.01005	0.00893	0.01082	0.00591
Bacteria|Bacteroidetes|Flavobacteriia|Flavobacteriales|Flavobacteriaceae|Imtechella|Imtechella halotolerans	0	0	0	0	0	0	0	0.02224	0	0
Bacteria|Firmicutes|Clostridia|Clostridiales|Lachnospiraceae|Lachnospiraceae_u_g|Lachnospiraceae bacterium 10-1	0	0	0	0	0	0.00154	0	0	0	0
Bacteria|Firmicutes|Clostridia|Clostridiales|Lachnospiraceae|Lachnospiraceae_u_g|Lachnospiraceae_u_s	0	0	0	0	0	0	0	0	0	0.00403
Bacteria|Firmicutes|Clostridia|Clostridiales|Lachnospiraceae|Lachnospiraceae_u_g|Lachnospiraceae bacterium 3-1	0.00564	0	0	0	0	0.00293	0	0	0	0
Bacteria|Firmicutes|Clostridia|Clostridiales|Lachnospiraceae|Lachnospiraceae_u_g|Lachnospiraceae bacterium 3-2	0.01037	0	0	0	0	0	0	0	0	0
Bacteria|Firmicutes|Clostridia|Clostridiales|Lachnospiraceae|Lachnospiraceae_u_g|Lachnospiraceae bacterium A2	0.0044	0	0	0	0	0.0022	0	0	0	0
Bacteria|Firmicutes|Clostridia|Clostridiales|Lachnospiraceae|Lachnospiraceae_u_g|Lachnospiraceae bacterium A4	0.00329	0.01606	0	0	0	0.00167	0	0	0	0
Bacteria|Firmicutes|Clostridia|Clostridiales|Lachnospiraceae|Lachnospiraceae_u_g|Lachnospiraceae bacterium COE1	0	0	0	0	0	0.00094	0	0	0	0
Bacteria|Firmicutes|Clostridia|Clostridiales|Lachnospiraceae|Lachnospiraceae_u_g|Lachnospiraceae bacterium M18-1	0	0	0	0	0	0.00401	0	0	0	0
Bacteria|Firmicutes|Bacilli|Lactobacillales|Lactobacillaceae|Lactobacillus|Lactobacillus johnsonii	0.40093	0.46336	0.34598	0.60072	0.69773	0.06487	0.06848	0.09167	0.06277	0.05951
Archaea|Euryarchaeota|Methanococci|Methanococcales|Methanococcaceae|Methanococcus|Methanococcus maripaludis	0.00728	0.0267	0.01456	0.01841	0.0152	0.00114	0.01383	0.00251	0.00357	0.00114
Bacteria|Firmicutes|Clostridia|Clostridiales|Oscillospiraceae|Oscillibacter|Oscillibacter sp. 1-3	0	0	0	0	0	0.00167	0	0	0	0
Bacteria|Bacteroidetes|Bacteroidia|Bacteroidales|Tannerellaceae|Parabacteroides|Parabacteroides distasonis	0	0	0	0	0	0.00087	0	0.00098	0	0.00131
Bacteria|Proteobacteria|Betaproteobacteria|Burkholderiales|Sutterellaceae|Parasutterella|Parasutterella excrementihominis	0.02925	0	0.01815	0	0	0.11582	0.12821	0.11172	0.18055	0.09096
Bacteria|Firmicutes|Clostridia|Clostridiales|Peptostreptococcaceae|Clostridioides|Clostridioides difficile	0.0037	0	0	0	0	0.00163	0	0	0.00317	0
Bacteria|Firmicutes|Bacilli|Bacillales|Staphylococcaceae|Staphylococcus|Staphylococcus lentus	0	0	0	0	0	0.00234	0.09634	0	0	0
Bacteria|Firmicutes|Bacilli|Bacillales|Staphylococcaceae|Staphylococcus|Staphylococcus xylosus	0	0	0	0	0	0.02862	0.07784	0.00198	0.01743	0.01229
Bacteria|Firmicutes|Erysipelotrichia|Erysipelotrichales|Erysipelotrichaceae|Turicibacter|Turicibacter_u_s	0.09968	0	0	0.029	0	0	0	0	0.00675	0
Bacteria|Firmicutes|Erysipelotrichia|Erysipelotrichales|Erysipelotrichaceae|Turicibacter|Turicibacter sanguinis	0	0.02872	0.05261	0	0.02569	0	0	0	0	0
Viruses|Viruses_u_p|Viruses_u_c|Viruses_u_o|Retroviridae|Gammaretrovirus|Abelson murine leukemia virus	0.03657	0.05245	0.05058	0.06604	0.05567	0.04398	0.05535	0.03916	0.05468	0.04976
Viruses|Viruses_u_p|Viruses_u_c|Caudovirales|Myoviridae|P2virus|P2virus_u_s	0	0	0	0	0	0	0	0.00114	0	0
Viruses|Viruses_u_p|Viruses_u_c|Caudovirales|Podoviridae|Nona33virus|Nona33virus_u_s	0	0	0	0	0.001	0	0	0	0	0
Viruses|Viruses_u_p|Viruses_u_c|Caudovirales|Podoviridae|Nona33virus|Escherichia virus 933W	0.00107	0	0	0	0	0	0	0	0	0
Viruses|Viruses_u_p|Viruses_u_c|Caudovirales|Siphoviridae|Siphoviridae_u_g|Siphoviridae_u_s	0.00473	0.00442	0.00174	0.00335	0.00371	0.00252	0.0016	0.00494	0	0
Viruses|Viruses_u_p|Viruses_u_c|Caudovirales|Siphoviridae|Siphoviridae_u_g|Enterococcus phage phiEf11	0	0	0	0	0	0	0.00082	0	0	0
Viruses|Viruses_u_p|Viruses_u_c|Viruses_u_o|Viruses_u_f|Viruses_u_g|Lactobacillus prophage Lj771	0.0049	0.0008	0.00106	0.00152	0.00191	0.00184	0	0.00268	0	0.00175
Viruses|Viruses_u_p|Viruses_u_c|Viruses_u_o|Retroviridae|Gammaretrovirus|Moloney murine sarcoma virus	0.01315	0.01444	0.00935	0.0136	0.00981	0.01377	0.00406	0.00811	0.01453	0.01545
Viruses|Viruses_u_p|Viruses_u_c|Viruses_u_o|Retroviridae|Betaretrovirus|Mouse mammary tumor virus	0.02831	0.05167	0.03328	0.03577	0.02887	0.0322	0.03756	0.03693	0.02328	0.0376
Viruses|Viruses_u_p|Viruses_u_c|Viruses_u_o|Retroviridae|Gammaretrovirus|Murine osteosarcoma virus	0.09012	0.10221	0.09017	0.10236	0.0828	0.08865	0.08613	0.08635	0.09165	0.08682
Viruses|Viruses_u_p|Viruses_u_c|Viruses_u_o|Retroviridae|Gammaretrovirus|Murine leukemia virus	0.45299	0.43933	0.45723	0.44609	0.46245	0.44185	0.45006	0.46744	0.4573	0.45136
Viruses|Viruses_u_p|Viruses_u_c|Viruses_u_o|Retroviridae|Gammaretrovirus|Murine leukemia-related retroviruses	0.15155	0.14482	0.14602	0.14021	0.14884	0.15181	0.15588	0.15248	0.15556	0.15251
Viruses|Viruses_u_p|Viruses_u_c|Viruses_u_o|Retroviridae|Gammaretrovirus|Spleen focus-forming virus	0.21662	0.18986	0.21057	0.19107	0.20493	0.22338	0.20854	0.20077	0.203	0.20474
Fungi|Ascomycota|Dothideomycetes|Pleosporales|Pleosporaceae|Alternaria|Alternaria_u_s	0.16192	0	0	0	0	0	0	0	0	0
Fungi|Basidiomycota|Pucciniomycetes|Pucciniales|Pucciniaceae|Puccinia|Puccinia triticina	0	0	0.33922	0	0.43674	0	0	0	0	0
Fungi|Basidiomycota|Agaricomycetes|Agaricales|Tricholomataceae|Tricholomataceae_u_g|Tricholomataceae_u_s	0.83808	0	0.66078	1	0.56326	0	0	0	0	0

## Sheet: GOs
Pathway	Morphine	Control	conf.mean	p.val	p.adj	Morphine-6	Morphine-7	Morphine-8	Morphine-9	Morphine-10	Control-1	Control-2	Control-3	Control-4	Control-5
[CC] mitochondrion	0	10.4801	-10.4801	4.04e-10	8.13e-07	0	0	0	0	0	10.2826	11.3805	10.0187	11.2537	9.46477
[BP] tetrapyrrole biosynthetic process	6.00392	0	6.00392	2.73e-09	2.75e-06	5.99484	5.5703	6.11125	6.16133	6.18188	0	0	0	0	0
[MF] putrescine:ornithine antiporter activity	5.56595	0	5.56595	1.21e-08	8.14e-06	5.70475	5.80628	5.86603	4.87286	5.57985	0	0	0	0	0
[BP] tRNA aminoacylation	6.39564	0	6.39564	2.61e-08	1.13e-05	6.77039	6.01791	7.35868	5.43841	6.39277	0	0	0	0	0
[BP] cellular respiration	5.39573	0	5.39573	3.94e-08	1.13e-05	5.06491	5.4826	6.29197	4.89767	5.24149	0	0	0	0	0
[MF] formate dehydrogenase (cytochrome-c-553) activity	5.39573	0	5.39573	3.94e-08	1.13e-05	5.06491	5.4826	6.29197	4.89767	5.24149	0	0	0	0	0
[MF] molybdopterin cofactor binding	5.39573	0	5.39573	3.94e-08	1.13e-05	5.06491	5.4826	6.29197	4.89767	5.24149	0	0	0	0	0
[MF] cystathionine beta-lyase activity	5.68463	0	5.68463	6.32e-08	1.56e-05	6.33317	5.57373	6.40092	4.74991	5.36542	0	0	0	0	0
[BP] response to nickel cation	6.06136	0	6.06136	6.98e-08	1.56e-05	6.45965	5.63698	7.22497	5.15957	5.82562	0	0	0	0	0
[BP] phospholipid catabolic process	5.15275	0	5.15275	8.74e-08	1.57e-05	5.974	4.33777	5.36409	5.18117	4.90669	0	0	0	0	0
[BP] phosphatidylglycerol biosynthetic process	5.15275	0	5.15275	8.74e-08	1.57e-05	5.974	4.33777	5.36409	5.18117	4.90669	0	0	0	0	0
[MF] lipid-linked peptidoglycan transporter activity	5.66258	0	5.66258	1e-07	1.57e-05	6.27726	4.89489	6.64665	5.32722	5.16684	0	0	0	0	0
[MF] DNA (cytosine-5-)-methyltransferase activity	6.14716	0	6.14716	1.06e-07	1.57e-05	7.01893	6.55475	4.76766	5.81441	6.58004	0	0	0	0	0
[BP] L-lysine catabolic process to acetyl-CoA via saccharopine	5.58636	0	5.58636	1.09e-07	1.57e-05	5.73338	5.16596	6.75755	4.76129	5.51363	0	0	0	0	0
[MF] bis(5'-nucleosyl)-tetraphosphatase (symmetrical) activity	5.46362	0	5.46362	1.65e-07	2.21e-05	5.17572	5.31755	6.83388	4.88902	5.1019	0	0	0	0	0
[BP] [2Fe-2S] cluster assembly	5.77184	0	5.77184	1.78e-07	2.25e-05	5.51919	5.84451	7.14059	4.73004	5.62488	0	0	0	0	0
[MF] diaminopropionate ammonia-lyase activity	4.39212	0	4.39212	2.18e-07	2.59e-05	3.62976	4.47824	4.67126	4.2107	4.97064	0	0	0	0	0
[MF] disulfide oxidoreductase activity	5.2783	0	5.2783	2.84e-07	3.12e-05	5.91104	4.33041	6.25169	5.26155	4.63678	0	0	0	0	0
[MF] 5-(carboxyamino)imidazole ribonucleotide synthase activity	5.78895	0	5.78895	3.1e-07	3.12e-05	7.18699	5.33187	6.37637	4.87595	5.17355	0	0	0	0	0
[MF] phosphoribosylaminoimidazole carboxylase activity	5.78895	0	5.78895	3.1e-07	3.12e-05	7.18699	5.33187	6.37637	4.87595	5.17355	0	0	0	0	0
[MF] rRNA (guanosine-2'-O-)-methyltransferase activity	5.25283	0	5.25283	3.27e-07	3.14e-05	4.39241	4.81414	6.58254	5.07033	5.40473	0	0	0	0	0
[CC] chloroplast thylakoid membrane	0	8.45661	-8.45661	3.45e-07	3.16e-05	0	0	0	0	0	10.0461	9.38099	8.43912	8.63163	5.78519
[BP] mRNA polyadenylation	5.33838	0	5.33838	4.1e-07	3.35e-05	4.83869	4.95663	6.91404	4.84518	5.13735	0	0	0	0	0
[MF] polynucleotide adenylyltransferase activity	5.33838	0	5.33838	4.1e-07	3.35e-05	4.83869	4.95663	6.91404	4.84518	5.13735	0	0	0	0	0
[MF] diacylglycerol kinase activity	4.58297	0	4.58297	4.49e-07	3.35e-05	5.58884	4.36317	4.81407	4.41839	3.73037	0	0	0	0	0
[MF] racemase activity, acting on amino acids and derivatives	5.06432	0	5.06432	4.54e-07	3.35e-05	4.26363	4.69136	6.45526	5.00675	4.90462	0	0	0	0	0
[MF] succinyl-diaminopimelate desuccinylase activity	4.94001	0	4.94001	4.67e-07	3.35e-05	5.90848	4.20215	5.38947	4.04109	5.15886	0	0	0	0	0
[BP] tryptophan catabolic process to kynurenine	4.48292	0	4.48292	4.83e-07	3.35e-05	5.47325	3.96874	4.36089	3.83971	4.77201	0	0	0	0	0
[MF] arylformamidase activity	4.48292	0	4.48292	4.83e-07	3.35e-05	5.47325	3.96874	4.36089	3.83971	4.77201	0	0	0	0	0
[MF] 2'-5'-RNA ligase activity	5.03142	0	5.03142	8.59e-07	5.77e-05	6.11393	5.66834	3.97722	5.18379	4.21382	0	0	0	0	0
[MF] oxygen binding	5.13167	0	5.13167	1.19e-06	7.48e-05	5.89644	5.19853	6.1587	3.63648	4.76821	0	0	0	0	0
[MF] oxygen transporter activity	5.13167	0	5.13167	1.19e-06	7.48e-05	5.89644	5.19853	6.1587	3.63648	4.76821	0	0	0	0	0
[BP] 1,6-anhydro-N-acetyl-beta-muramic acid catabolic process	4.8828	0	4.8828	1.35e-06	8.1e-05	3.79195	5.38407	6.07843	4.06232	5.09724	0	0	0	0	0
[BP] amino sugar metabolic process	4.89211	0	4.89211	1.38e-06	8.1e-05	3.79195	5.43059	6.07843	4.06232	5.09724	0	0	0	0	0
[MF] branched-chain amino acid transmembrane transporter activity	4.51572	8.45839	-3.94267	1.41e-06	8.1e-05	4.36107	4.84491	4.72279	4.16182	4.48801	7.79137	8.23324	8.12944	9.1533	8.98458
[MF] branched-chain-amino-acid transaminase activity	6.18264	0.544674	5.63797	1.96e-06	0.000109739	6.09926	5.8929	6.15255	6.31484	6.45366	2.72337	0	0	0	0
[MF] lipoate synthase activity	6.26957	0	6.26957	2.78e-06	0.000151541	3.94997	6.8533	5.68052	7.64245	7.22162	0	0	0	0	0
[BP] chaperone-mediated protein complex assembly	4.6623	0	4.6623	3.54e-06	0.000179844	4.69459	4.89105	6.2429	3.92689	3.55608	0	0	0	0	0
[MF] fructose 1,6-bisphosphate 1-phosphatase activity	5.82508	0.381974	5.44311	3.56e-06	0.000179844	7.12291	4.95902	6.58169	5.1864	5.27539	1.90987	0	0	0	0
[MF] orotate reductase (NADH) activity	4.55326	0	4.55326	3.57e-06	0.000179844	5.90648	3.18557	4.34854	5.02737	4.29831	0	0	0	0	0
[MF] cyclic-di-GMP binding	5.60937	0.460017	5.14935	5.05e-06	0.000248257	4.87418	5.50747	6.82834	5.3307	5.50615	2.30009	0	0	0	0
[MF] cellulose synthase (UDP-forming) activity	5.52615	0.460017	5.06613	6.62e-06	0.00030995	4.87418	5.50747	6.82834	5.06112	5.35966	2.30009	0	0	0	0
[BP] cellulose biosynthetic process	5.52615	0.460017	5.06613	6.62e-06	0.00030995	4.87418	5.50747	6.82834	5.06112	5.35966	2.30009	0	0	0	0
[BP] malonyl-CoA biosynthetic process	6.59702	0.629929	5.9671	7.05e-06	0.000322743	6.98023	6.30959	7.47133	5.51287	6.7111	3.14964	0	0	0	0
[MF] oligo-1,6-glucosidase activity	3.1434	6.68636	-3.54296	8.94e-06	0.000400002	3.15162	3.08157	2.9693	3.12032	3.3942	7.07415	6.32988	5.54202	7.53908	6.94667
[MF] aspartate dehydrogenase activity	6.10215	0.611926	5.49023	1.03e-05	0.000439977	6.78755	6.12721	6.6977	5.40402	5.49427	3.05963	0	0	0	0
[BP] NADP catabolic process	6.10215	0.611926	5.49023	1.03e-05	0.000439977	6.78755	6.12721	6.6977	5.40402	5.49427	3.05963	0	0	0	0
[BP] butanediol metabolic process	3.9305	7.11646	-3.18596	1.18e-05	0.000494568	4.03292	4.37107	3.46317	4.3174	3.46794	7.01924	6.74517	6.72144	7.10686	7.98959
[MF] [protein-PII] uridylyltransferase activity	5.25299	0.469943	4.78305	1.23e-05	0.000507166	5.33618	4.94221	6.47084	4.34564	5.1701	2.34971	0	0	0	0
[MF] lipoprotein transporter activity	7.08779	0.79381	6.29398	1.32e-05	0.000524163	7.33728	7.01019	7.6323	6.30913	7.15004	3.96905	0	0	0	0
[MF] phosphoric diester hydrolase activity	5.23237	0.469943	4.76243	1.33e-05	0.000524163	5.33618	4.8391	6.47084	4.34564	5.1701	2.34971	0	0	0	0
[BP] phospholipid transport	5.5961	0	5.5961	1.42e-05	0.000550264	7.96966	4.31119	6.29092	3.94532	5.46338	0	0	0	0	0
[MF] rRNA (uridine-C5-)-methyltransferase activity	4.86991	0.451526	4.41839	1.46e-05	0.000556024	4.2663	4.70135	6.00076	4.58736	4.7938	2.25763	0	0	0	0
[MF] inositol monophosphate 1-phosphatase activity	6.57118	0.75367	5.81751	1.81e-05	0.000663626	6.55768	6.87374	5.74134	6.94949	6.73365	3.76835	0	0	0	0
[BP] inositol phosphate dephosphorylation	6.57118	0.75367	5.81751	1.81e-05	0.000663626	6.55768	6.87374	5.74134	6.94949	6.73365	3.76835	0	0	0	0
[BP] regulation of lipid biosynthetic process	5.0136	0.508504	4.5051	2.1e-05	0.000728677	4.58677	4.87145	6.04833	4.38742	5.17404	2.54252	0	0	0	0
[BP] lipopolysaccharide metabolic process	5.0136	0.508504	4.5051	2.1e-05	0.000728677	4.58677	4.87145	6.04833	4.38742	5.17404	2.54252	0	0	0	0
[CC] intrinsic component of the cytoplasmic side of the plasma membrane	5.0136	0.508504	4.5051	2.1e-05	0.000728677	4.58677	4.87145	6.04833	4.38742	5.17404	2.54252	0	0	0	0
[BP] shikimate metabolic process	5.5258	0.596345	4.92946	2.32e-05	0.000791457	6.11936	5.31199	6.26528	4.65983	5.27256	2.98173	0	0	0	0
[MF] 6-phospho-beta-glucosidase activity	5.83223	9.7795	-3.94728	2.36e-05	0.000793786	7.35099	6.04557	5.89265	4.90748	4.96443	9.38287	9.66304	9.2369	10.3005	10.3142
[MF] amino acid transmembrane transporter activity	8.87585	11.2294	-2.35358	2.62e-05	0.000864925	9.08095	9.09974	8.55425	8.76661	8.8777	11.1189	11.1867	10.847	11.5392	11.4554
[MF] lipid-transporting ATPase activity	5.24813	0.56881	4.67932	2.69e-05	0.000873991	5.91417	4.61927	5.95982	4.72477	5.0226	2.84405	0	0	0	0
[BP] conjugation	6.30053	0.706416	5.59412	2.82e-05	0.000901753	6.41336	5.71346	7.54707	5.42095	6.40784	3.53208	0	0	0	0
[MF] diaminopimelate epimerase activity	7.05892	0.866846	6.19207	3.05e-05	0.000958394	7.41454	6.8868	6.15172	7.58285	7.25869	4.33423	0	0	0	0
[BP] misfolded or incompletely synthesized protein catabolic process	6.26432	0.717028	5.54729	3.28e-05	0.00099989	5.43653	6.52326	7.54186	5.77743	6.04253	3.58514	0	0	0	0
[BP] cellular response to stress	6.26432	0.717028	5.54729	3.28e-05	0.00099989	5.43653	6.52326	7.54186	5.77743	6.04253	3.58514	0	0	0	0
[MF] urocanate hydratase activity	4.41136	0	4.41136	3.71e-05	0.00111666	4.05782	5.47048	2.13846	5.40125	4.9888	0	0	0	0	0
[CC] cell wall	7.93774	10.9496	-3.01185	3.82e-05	0.0011316	7.51548	8.34432	7.01057	8.41474	8.40357	10.6044	10.58	10.7135	11.1719	11.6783
[BP] lactose metabolic process	4.75151	8.43094	-3.67943	4.1e-05	0.00119568	5.95893	5.26862	5.10157	3.76091	3.66753	8.52394	8.03707	8.04544	9.19873	8.34951
[BP] glutamate biosynthetic process	7.20242	1.29554	5.90688	4.84e-05	0.0013923	7.97178	6.54625	7.88391	6.59407	7.01609	2.20467	0	0	0	4.27303
[MF] glutamate:sodium symporter activity	5.3167	0.667133	4.64957	5.03e-05	0.00142545	5.80194	5.23588	5.41877	4.6499	5.47701	3.33566	0	0	0	0
[MF] ribonuclease E activity	5.24086	0.644296	4.59656	5.41e-05	0.00149252	4.65093	5.35596	6.10576	4.85047	5.24118	3.22148	0	0	0	0
[CC] cytoplasmic side of plasma membrane	5.24086	0.644296	4.59656	5.41e-05	0.00149252	4.65093	5.35596	6.10576	4.85047	5.24118	3.22148	0	0	0	0
[MF] 1-phosphofructokinase activity	4.68567	8.43094	-3.74527	5.56e-05	0.00151333	5.95893	5.26862	5.10157	3.76091	3.33832	8.52394	8.03707	8.04544	9.19873	8.34951
[MF] hydrolase activity, acting on carbon-nitrogen (but not peptide) bonds, in linear amidines	5.30921	0.655794	4.65341	6.28e-05	0.00168574	5.73884	5.04761	6.11414	4.4266	5.21884	3.27897	0	0	0	0
[BP] DNA packaging	3.21273	6.81551	-3.60278	7.49e-05	0.00198578	4.45937	3.31461	2.48605	2.78794	3.0157	6.66261	6.77921	5.3918	7.55201	7.69195
[MF] lipid-A-disaccharide synthase activity	6.75591	0.920989	5.83492	7.72e-05	0.00199594	5.91332	7.27669	6.46117	7.31945	6.80892	0	0	4.60495	0	0
[MF] ADP-glyceromanno-heptose 6-epimerase activity	6.89197	0.962438	5.92953	7.73e-05	0.00199594	6.40104	7.32257	6.70135	7.07065	6.96425	0	0	4.81219	0	0
[CC] HslUV protease complex	4.41521	7.18608	-2.77087	8.04e-05	0.00204961	5.59559	4.25434	4.10961	3.6734	4.44309	7.16185	7.04032	6.79922	7.14078	7.78822
[BP] protein import	6.11776	8.54068	-2.42293	8.44e-05	0.00210348	5.88053	6.24938	6.70626	5.89463	5.85798	8.11885	8.5048	7.98211	9.00698	9.09067
[MF] 3-deoxy-manno-octulosonate-8-phosphatase activity	6.02274	0.786644	5.23609	8.46e-05	0.00210348	5.96333	6.14659	4.77527	6.38827	6.84021	3.93322	0	0	0	0
[MF] peptidase activity, acting on L-amino acid peptides	4.27402	7.18608	-2.91206	8.73e-05	0.0021442	5.59559	4.25434	4.10961	3.36379	4.04677	7.16185	7.04032	6.79922	7.14078	7.78822
[BP] protein complex assembly	6.85954	0.97141	5.88813	9.22e-05	0.00220362	6.77165	6.64264	6.28045	7.29597	7.30701	4.85705	0	0	0	0
[MF] phosphoribosyl-ATP diphosphatase activity	5.71408	0.762096	4.95198	9.32e-05	0.00220362	4.73955	5.61811	6.46092	6.15583	5.59599	3.81048	0	0	0	0
[CC] extrinsic component of plasma membrane	5.06338	0.650406	4.41297	9.38e-05	0.00220362	4.53893	4.95692	6.0555	4.43715	5.32841	0	0	3.25203	0	0
[MF] protein dimerization activity	3.31636	0	3.31636	9.41e-05	0.00220362	4.00757	3.08904	4.7652	1.90498	2.815	0	0	0	0	0
[MF] hydroxymethylglutaryl-CoA reductase activity	3.32413	7.04367	-3.71954	0.000100203	0.00231964	5.43018	2.71964	2.52141	3.02366	2.92577	6.44225	7.23121	6.99599	7.8189	6.72999
[MF] N6-(1,2-dicarboxyethyl)AMP AMP-lyase (fumarate-forming) activity	7.51009	5.06158	2.44851	0.000133275	0.0030159	6.66862	7.81376	7.60265	7.78939	7.67603	5.08451	5.12713	5.84096	4.9133	4.342
[MF] (S)-2-(5-amino-1-(5-phospho-D-ribosyl)imidazole-4-carboxamido)succinate AMP-lyase (fumarate-forming) activity	7.51009	5.06158	2.44851	0.000133275	0.0030159	6.66862	7.81376	7.60265	7.78939	7.67603	5.08451	5.12713	5.84096	4.9133	4.342
[MF] site-specific DNA-methyltransferase (adenine-specific) activity	7.16441	1.55099	5.61342	0.000138288	0.00309457	6.6978	7.45004	6.93149	7.55959	7.18312	3.09664	0	4.65831	0	0
[MF] 4-deoxy-L-threo-5-hexosulose-uronate ketol-isomerase activity	6.11531	0.777382	5.33793	0.000144405	0.00316069	7.79928	5.49952	4.54396	6.39331	6.34047	3.88691	0	0	0	0
[MF] phosphoenolpyruvate carboxylase activity	2.93304	6.55952	-3.62648	0.000144845	0.00316069	3.21942	3.76292	2.20279	3.07047	2.40961	6.55194	4.88065	6.02691	7.61807	7.72002
[MF] N-acetylglucosaminyldiphosphoundecaprenol N-acetyl-beta-D-mannosaminyltransferase activity	1.73427	6.79886	-5.06459	0.00014595	0.00316069	0	3.75784	0	1.39961	3.51392	6.53066	7.68271	6.27254	5.90773	7.60067
[MF] formate dehydrogenase (NAD+) activity	5.7264	1.21415	4.51225	0.000151554	0.0032154	5.56696	5.74468	6.62462	5.19451	5.50122	2.75424	0	3.31652	0	0
[BP] organic acid metabolic process	6.10253	8.55952	-2.45699	0.000154863	0.0032154	6.68703	6.12322	5.33697	6.42391	5.94153	8.01474	8.99244	7.90997	8.9658	8.91465
[BP] acetyl-CoA biosynthetic process	6.10253	8.55952	-2.45699	0.000154863	0.0032154	6.68703	6.12322	5.33697	6.42391	5.94153	8.01474	8.99244	7.90997	8.9658	8.91465
[MF] acetate kinase activity	6.10253	8.55952	-2.45699	0.000154863	0.0032154	6.68703	6.12322	5.33697	6.42391	5.94153	8.01474	8.99244	7.90997	8.9658	8.91465
[MF] adenine deaminase activity	5.57431	8.58204	-3.00773	0.00015923	0.00323929	6.70044	5.46422	5.74093	4.74424	5.2217	8.6258	7.44018	8.50678	8.76673	9.57072
[BP] adenine catabolic process	5.57431	8.58204	-3.00773	0.00015923	0.00323929	6.70044	5.46422	5.74093	4.74424	5.2217	8.6258	7.44018	8.50678	8.76673	9.57072
[BP] response to organic substance	5.85842	0.850917	5.00751	0.000176834	0.00356143	6.05407	5.44418	6.89463	5.04259	5.85665	4.25459	0	0	0	0
[BP] negative regulation of DNA recombination	5.39878	8.48909	-3.0903	0.000179076	0.00357089	7.06573	5.67785	4.95722	4.36204	4.93108	8.23064	8.39322	8.03728	8.71449	9.06981
[BP] protein unfolding	4.33344	7.18608	-2.85264	0.00018822	0.00370094	5.8927	4.25434	4.10961	3.36379	4.04677	7.16185	7.04032	6.79922	7.14078	7.78822
[MF] homoserine kinase activity	5.05709	0.738689	4.3184	0.000189274	0.00370094	5.59062	5.11251	5.48129	4.40672	4.69432	3.69345	0	0	0	0
[BP] nitrate metabolic process	6.67509	1.02381	5.65128	0.000203731	0.00388146	7.35414	6.46086	7.11601	5.84892	6.59553	5.11906	0	0	0	0
[BP] carbon fixation	3.0499	6.92487	-3.87496	0.000204046	0.00388146	3.21942	3.76292	2.20279	3.07047	2.99392	7.75154	4.88065	6.02691	7.61807	8.34716
[BP] molybdopterin cofactor biosynthetic process	6.61925	1.0123	5.60695	0.000204288	0.00388146	6.50545	6.5101	7.59438	5.89969	6.58663	5.06151	0	0	0	0
[MF] exodeoxyribonuclease I activity	5.08336	0.599209	4.48415	0.000210693	0.0039331	3.30686	5.03419	6.81666	4.90426	5.35482	2.99604	0	0	0	0
[BP] D-gluconate metabolic process	4.61731	7.82864	-3.21132	0.000210911	0.0039331	6.07557	4.71155	4.13899	4.11575	4.04471	7.60961	7.36709	6.79535	8.40076	8.97037
[CC] nitrate reductase complex	6.95941	1.08848	5.87093	0.000223244	0.0040874	7.52342	6.78593	7.36959	6.12208	6.99605	5.44242	0	0	0	0
[MF] nitrate reductase activity	6.95941	1.08848	5.87093	0.000223244	0.0040874	7.52342	6.78593	7.36959	6.12208	6.99605	5.44242	0	0	0	0
[MF] hydrolase activity, acting on carbon-nitrogen (but not peptide) bonds, in linear amides	6.36875	9.70219	-3.33343	0.000229575	0.00416545	4.59743	7.06605	5.97619	7.04557	7.15852	9.39355	8.82251	9.65714	9.98943	10.6483
[CC] acetyl-CoA carboxylase complex	7.75606	1.84098	5.91508	0.000234467	0.00421622	7.48214	7.68003	8.04213	7.59419	7.98183	4.52498	0	0	4.67992	0
[MF] coproporphyrinogen dehydrogenase activity	6.50831	1.38339	5.12492	0.000247432	0.00440999	5.68224	6.76253	5.87149	7.24938	6.97589	2.27975	0	4.6372	0	0
[BP] chaperone-mediated protein folding	4.01269	0.440935	3.57176	0.000254828	0.00448021	4.79121	3.24238	5.43894	3.0409	3.55003	2.20467	0	0	0	0
[MF] cadmium-exporting ATPase activity	3.03381	7.67366	-4.63985	0.000255821	0.00448021	3.86433	4.77657	0	2.92705	3.60109	6.74526	7.85727	7.51824	7.48784	8.75966
[MF] serine transmembrane transporter activity	6.01552	0.884226	5.13129	0.000262813	0.00452397	6.75889	5.47786	7.32665	5.47012	5.04408	0	0	4.42113	0	0
[MF] threonine efflux transmembrane transporter activity	6.01552	0.884226	5.13129	0.000262813	0.00452397	6.75889	5.47786	7.32665	5.47012	5.04408	0	0	4.42113	0	0
[BP] iron ion transport	5.56463	0.770677	4.79396	0.000271283	0.00463021	5.147	6.56458	3.9131	6.60434	5.59415	3.85339	0	0	0	0
[MF] ATPase activity, coupled to transmembrane movement of substances	8.92001	11.1491	-2.22909	0.000286545	0.00484959	8.95233	9.24951	7.96212	9.22464	9.21143	10.8586	11.4062	10.4859	11.6749	11.3199
[CC] glycine cleavage complex	5.9892	0.896032	5.09317	0.000292406	0.00490754	5.57237	6.87455	4.54141	6.22548	6.7322	4.48016	0	0	0	0
[MF] 5S rRNA binding	6.90055	1.136	5.76455	0.000302102	0.00502838	6.65168	6.58899	7.07241	7.11852	7.07116	0	0	5.67999	0	0
[MF] exodeoxyribonuclease III activity	2.87805	7.00552	-4.12746	0.000318449	0.00522605	0	3.4138	3.8278	3.0786	4.07007	6.4534	6.71757	7.46907	6.4992	7.88834
[CC] extracellular region	9.67303	11.4052	-1.73222	0.000320542	0.00522605	9.91747	9.82077	9.79583	9.44258	9.38852	11.5144	11.3767	11.1332	11.1871	11.8149
[MF] deoxyadenosine kinase activity	3.17245	8.18816	-5.01572	0.000321763	0.00522605	0	4.54525	4.43795	2.77249	4.10655	6.49053	7.942	8.11461	9.06734	9.32633
[BP] malate metabolic process	8.49529	6.1279	2.36739	0.000348046	0.00560772	8.58343	8.43965	8.3248	8.58628	8.54228	5.61846	6.69567	5.27623	7.30066	5.74848
[BP] peptidoglycan turnover	7.26166	1.21686	6.04481	0.000360139	0.00574138	6.67769	7.69356	6.98729	7.34292	7.60686	0	0	0	6.08428	0
[MF] lipopolysaccharide transmembrane transporter activity	6.18164	1.01961	5.16203	0.000362043	0.00574138	6.75334	6.42125	5.56619	6.21135	5.95606	5.09806	0	0	0	0
[MF] oxidoreductase activity, acting on the aldehyde or oxo group of donors, iron-sulfur protein as acceptor	7.25577	1.74357	5.51221	0.000373962	0.00588406	7.27691	7.09553	8.26567	6.82348	6.81728	5.0418	0	3.67604	0	0
[MF] pantoate-beta-alanine ligase activity	6.9645	1.16594	5.79856	0.000377276	0.00589019	6.42796	7.27139	6.48118	7.50881	7.13317	5.8297	0	0	0	0
[BP] protein-heme linkage	5.14984	0.827189	4.32265	0.000390448	0.00604895	5.35723	4.34546	5.72795	4.86994	5.4486	4.13594	0	0	0	0
[MF] enzyme activator activity	7.09653	1.18519	5.91134	0.000401726	0.00608559	6.19826	7.32816	6.62477	7.76171	7.56977	5.92597	0	0	0	0
[MF] morphine 6-dehydrogenase activity	1.63409	7.37736	-5.74328	0.000402689	0.00608559	0	4.65069	0	0	3.51974	6.13895	8.7269	5.69858	8.21928	8.1031
[MF] ferrous iron binding	4.91768	0.72009	4.19759	0.000403993	0.00608559	3.36123	5.26491	5.96387	4.86482	5.13356	3.60045	0	0	0	0
[MF] [glutamate-ammonia-ligase] adenylyltransferase activity	5.17449	1.1876	3.98689	0.0004049	0.00608559	4.98924	4.80023	6.26923	4.55777	5.25598	2.69293	0	3.24507	0	0
[MF] neopullulanase activity	4.15955	7.05476	-2.89521	0.000458848	0.00684533	4.95816	4.96158	4.11605	3.85996	2.90199	6.61186	7.01787	5.88807	7.79779	7.95819
[MF] acetyl-CoA C-acetyltransferase activity	2.88773	7.11457	-4.22684	0.000466138	0.00689633	0	4.18284	4.40923	3.25839	2.58821	6.86912	6.33933	6.5044	7.9138	7.94622
[BP] fumarate metabolic process	2.81219	6.60341	-3.79123	0.000472539	0.00689633	3.38603	3.31242	0	3.24343	4.11905	6.6837	6.61539	5.8	7.3883	6.52967
[CC] tricarboxylic acid cycle enzyme complex	2.81219	6.60341	-3.79123	0.000472539	0.00689633	3.38603	3.31242	0	3.24343	4.11905	6.6837	6.61539	5.8	7.3883	6.52967
[MF] amidase activity	6.36882	8.89133	-2.52251	0.000477336	0.00691031	7.88804	5.96708	5.5566	6.26774	6.16466	8.71957	9.44643	8.21607	8.94051	9.13406
[MF] 4-(cytidine 5'-diphospho)-2-C-methyl-D-erythritol kinase activity	6.88267	1.18715	5.69553	0.000483285	0.00691031	6.10151	7.11912	6.79488	7.24793	7.14992	0	5.93573	0	0	0
[BP] chorismate biosynthetic process	9.90622	7.43665	2.46957	0.00048379	0.00691031	9.68274	9.978	9.8832	10.0267	9.96046	7.15922	8.819	7.10739	7.86562	6.232
[MF] thiamine-phosphate diphosphorylase activity	7.92093	1.97997	5.94097	0.000489205	0.00693844	7.91626	8.31238	6.8187	8.53927	8.01805	4.33599	0	5.56385	0	0
[MF] deoxyguanosine kinase activity	3.55091	8.14307	-4.59216	0.000500173	0.00696556	0	5.18136	4.92678	3.78867	3.85772	8.0823	8.27965	7.43508	8.05108	8.86722
[MF] racemase and epimerase activity, acting on carbohydrates and derivatives	5.93084	0.927944	5.0029	0.000501118	0.00696556	4.57028	6.05012	5.03472	6.89785	7.10124	4.63972	0	0	0	0
[MF] molybdate transmembrane-transporting ATPase activity	5.99171	0.983979	5.00773	0.000501923	0.00696556	5.68923	5.60347	7.48756	5.38392	5.79439	0	0	4.91989	0	0
[BP] aromatic amino acid family biosynthetic process	9.92625	7.49205	2.4342	0.000504952	0.00696556	9.7251	10.0077	9.8832	10.047	9.96824	7.43623	8.819	7.10739	7.86562	6.232
[MF] dihydrolipoyllysine-residue succinyltransferase activity	6.5076	1.12682	5.38078	0.000514572	0.00700235	5.73338	6.57129	6.75755	6.86202	6.61376	0	0	5.63412	0	0
[CC] oxoglutarate dehydrogenase complex	6.5076	1.12682	5.38078	0.000514572	0.00700235	5.73338	6.57129	6.75755	6.86202	6.61376	0	0	5.63412	0	0
[MF] butyrate kinase activity	5.51867	0.941446	4.57723	0.000565308	0.00764115	6.27372	4.96355	5.08591	5.86202	5.40815	0	0	4.70723	0	0
[MF] ATP-dependent 5'-3' DNA helicase activity	2.57793	5.57478	-2.99685	0.000576626	0.00774216	3.54569	3.05217	2.48738	2.29597	1.50845	5.09432	4.26713	5.3918	7.14399	5.97668
[MF] pyroglutamyl-peptidase activity	3.11129	7.66449	-4.5532	0.000587474	0.00783559	4.63515	3.76345	0	3.65855	3.49932	6.74678	7.35997	6.5386	9.5751	8.10201
[BP] maintenance of CRISPR repeat elements	7.33374	1.84836	5.48538	0.000615956	0.00816142	7.48472	7.04621	6.3914	7.9879	7.75846	3.73779	0	0	5.50401	0
[MF] ferredoxin hydrogenase activity	8.59868	6.70087	1.89781	0.00069361	0.00913026	7.94025	8.57854	8.80872	8.86975	8.79612	6.4647	6.9431	7.19146	7.0434	5.86166
[MF] iron-sulfur cluster binding	10.9279	8.7622	2.16574	0.000700555	0.0091618	10.7843	10.9475	11.1165	10.8432	10.9482	8.84002	9.1286	9.15092	9.40198	7.28949
[MF] rRNA (guanine-N7-)-methyltransferase activity	5.37355	7.6552	-2.28165	0.000733779	0.00953439	4.45625	5.48135	6.12472	5.10614	5.69926	6.86663	7.74801	7.62814	8.74648	7.28672
[BP] nicotinate nucleotide salvage	4.73198	7.39986	-2.66788	0.000760956	0.00982414	5.51694	4.67868	5.00634	4.15995	4.298	7.29986	7.75536	5.72758	8.62807	7.58844
[MF] D-lactate dehydrogenase activity	3.7375	8.28139	-4.54388	0.00078867	0.0101132	0	5.15878	4.22372	4.54401	4.76101	8.51208	7.15135	7.89935	8.47987	9.36428
[MF] lysozyme activity	7.39152	10.3465	-2.95502	0.000798407	0.0101132	9.42034	6.89575	7.49173	6.33683	6.81295	9.37091	11.1772	10.3076	10.2264	10.6506
[BP] cell wall macromolecule catabolic process	7.39152	10.3465	-2.95502	0.000798407	0.0101132	9.42034	6.89575	7.49173	6.33683	6.81295	9.37091	11.1772	10.3076	10.2264	10.6506
[BP] Gram-negative-bacterium-type cell outer membrane assembly	8.83048	2.39042	6.44006	0.000819413	0.0101382	8.76289	8.60912	9.72067	8.4678	8.5919	5.7916	0	6.16051	0	0
[MF] flavin reductase (NADH) activity	2.50195	7.4478	-4.94585	0.000833558	0.0101382	0	5.21833	0	4.16657	3.12483	8.52255	6.66363	6.9004	7.40562	7.74679
[MF] transition metal ion binding	8.72671	2.35625	6.37046	0.000836009	0.0101382	8.74211	8.37071	8.17653	9.31522	9.02896	5.29187	0	6.48939	0	0
[BP] protein transport by the Tat complex	7.84456	2.08778	5.75678	0.000838266	0.0101382	6.55822	8.47226	8.24258	7.92055	8.0292	0	0	0	5.29682	5.14208
[CC] TAT protein transport complex	7.84456	2.08778	5.75678	0.000838266	0.0101382	6.55822	8.47226	8.24258	7.92055	8.0292	0	0	0	5.29682	5.14208
[MF] protein transmembrane transporter activity	7.84456	2.08778	5.75678	0.000838266	0.0101382	6.55822	8.47226	8.24258	7.92055	8.0292	0	0	0	5.29682	5.14208
[MF] peroxidase activity	6.45986	8.39398	-1.93412	0.000841576	0.0101382	6.16091	6.59271	6.79903	6.03684	6.70982	8.98764	8.97587	7.49001	8.50904	8.00731
[BP] ER to Golgi vesicle-mediated transport	2.49793	7.40141	-4.90347	0.000845689	0.0101382	0	4.59819	0	4.18066	3.71082	7.45047	6.69906	7.45028	6.48128	8.92593
[CC] COPII vesicle coat	2.49793	7.40141	-4.90347	0.000845689	0.0101382	0	4.59819	0	4.18066	3.71082	7.45047	6.69906	7.45028	6.48128	8.92593
[BP] defense response to virus	8.16083	2.91045	5.25038	0.000878783	0.0104726	8.32797	7.7893	8.1084	8.33218	8.24629	4.69507	0	4.35318	5.50401	0
[MF] malate dehydrogenase (decarboxylating) (NAD+) activity	7.58691	2.4663	5.12061	0.00089878	0.0106479	8.48509	7.28224	7.90188	7.123	7.14232	2.09919	0	5.27623	4.95609	0
[MF] N-methyltransferase activity	7.07508	1.30192	5.77316	0.000907172	0.0106845	5.8096	7.24957	7.54512	7.22084	7.55028	6.50961	0	0	0	0
[BP] DNA methylation	6.30435	1.14667	5.15768	0.000962628	0.0111479	4.99678	6.5215	7.06772	6.19815	6.73762	5.73336	0	0	0	0
[MF] FMN adenylyltransferase activity	7.21792	1.93212	5.28579	0.000974194	0.0111479	7.47001	7.22346	6.79247	7.33663	7.26701	3.77199	0	5.88863	0	0
[BP] FAD biosynthetic process	7.21792	1.93212	5.28579	0.000974194	0.0111479	7.47001	7.22346	6.79247	7.33663	7.26701	3.77199	0	5.88863	0	0
[BP] FMN biosynthetic process	7.21792	1.93212	5.28579	0.000974194	0.0111479	7.47001	7.22346	6.79247	7.33663	7.26701	3.77199	0	5.88863	0	0
[MF] riboflavin kinase activity	7.21792	1.93212	5.28579	0.000974194	0.0111479	7.47001	7.22346	6.79247	7.33663	7.26701	3.77199	0	5.88863	0	0
[MF] sugar:proton symporter activity	5.11188	7.81505	-2.70318	0.00099465	0.0111534	6.88819	4.91827	5.2127	4.19584	4.34439	7.46643	7.97221	6.86055	8.09556	8.68052
[MF] protein-N(PI)-phosphohistidine-fructose phosphotransferase system transporter activity	5.11188	7.81505	-2.70318	0.00099465	0.0111534	6.88819	4.91827	5.2127	4.19584	4.34439	7.46643	7.97221	6.86055	8.09556	8.68052
[MF] [acyl-carrier-protein] S-malonyltransferase activity	7.31022	2.00799	5.30223	0.000999405	0.0111534	8.00571	7.07457	7.09394	7.17494	7.20192	5.22657	0	4.81337	0	0
[MF] hydroxymethylglutaryl-CoA reductase (NADPH) activity	3.89606	7.04367	-3.14761	0.00100237	0.0111534	6.21819	2.71964	4.43521	3.09781	3.00946	6.44225	7.23121	6.99599	7.8189	6.72999
[BP] coenzyme A metabolic process	3.89606	7.04367	-3.14761	0.00100237	0.0111534	6.21819	2.71964	4.43521	3.09781	3.00946	6.44225	7.23121	6.99599	7.8189	6.72999
[BP] carboxylic acid metabolic process	5.2022	7.54875	-2.34655	0.00101579	0.0112406	6.65645	5.24608	4.80187	4.32307	4.98352	6.52087	7.74992	7.71789	7.82624	7.92883
[BP] pantothenate catabolic process	5.99736	7.40292	-1.40556	0.00102568	0.0112881	5.84043	5.9187	6.11275	6.10797	6.00698	7.49994	7.59381	7.25736	7.05291	7.61059
[MF] indolepyruvate ferredoxin oxidoreductase activity	3.6284	0.567023	3.06137	0.0010933	0.0119669	3.08453	3.01591	5.0692	3.38734	3.58501	2.83512	0	0	0	0
[MF] tagatose-6-phosphate kinase activity	5.31927	8.43094	-3.11167	0.00114274	0.0123736	7.33993	5.26862	6.18006	4.00012	3.80761	8.52394	8.03707	8.04544	9.19873	8.34951
[BP] D-tagatose 6-phosphate catabolic process	5.31927	8.43094	-3.11167	0.00114274	0.0123736	7.33993	5.26862	6.18006	4.00012	3.80761	8.52394	8.03707	8.04544	9.19873	8.34951
[BP] peptide metabolic process	6.40676	8.20517	-1.79841	0.00117989	0.0126986	7.12536	6.38623	6.25588	6.30056	5.96576	8.44923	8.38306	7.69955	7.5995	8.8945
[MF] amino acid binding	10.5353	9.10653	1.42878	0.00119018	0.0126986	10.5002	10.3892	10.9278	10.4218	10.4375	9.39773	8.70907	9.25423	9.14888	9.02274
[BP] fatty acid metabolic process	4.31468	9.0367	-4.72202	0.00120362	0.0126986	0	4.90164	6.00366	4.88174	5.78638	8.34428	9.44861	8.50977	9.43282	9.44803
[MF] oleate hydratase activity	4.31468	9.0367	-4.72202	0.00120362	0.0126986	0	4.90164	6.00366	4.88174	5.78638	8.34428	9.44861	8.50977	9.43282	9.44803
[MF] cysteine-type peptidase activity	3.27054	7.66449	-4.39395	0.00120428	0.0126986	5.43138	3.76345	0	3.65855	3.49932	6.74678	7.35997	6.5386	9.5751	8.10201
[BP] cell morphogenesis	7.63246	9.16405	-1.53158	0.00121538	0.0127067	7.35382	7.84288	7.31299	7.80426	7.84837	9.05992	9.53092	8.57357	9.23393	9.4219
[BP] pectin catabolic process	6.7028	1.70459	4.99821	0.00121767	0.0127067	7.90093	6.44429	4.54396	7.27934	7.34548	3.88691	0	0	4.63605	0
[MF] exodeoxyribonuclease V activity	5.96077	1.62295	4.33782	0.00123288	0.0127991	5.64574	5.71505	7.04737	5.69486	5.70083	3.76156	0	4.35318	0	0
[MF] kanamycin kinase activity	2.60104	6.88901	-4.28797	0.00124571	0.0128659	0	3.12021	5.03834	2.82567	2.02099	5.96948	8.56489	5.06031	7.37137	7.47898
[MF] FAD binding	4.3343	9.0367	-4.7024	0.00125772	0.0129237	0	4.99973	6.00366	4.88174	5.78638	8.34428	9.44861	8.50977	9.43282	9.44803
[MF] penicillin binding	8.96084	6.76486	2.19599	0.00130771	0.0133083	8.86877	8.9762	8.74442	9.10404	9.1108	7.08382	7.92665	6.20825	7.24666	5.3589
[MF] riboflavin synthase activity	6.77903	1.82321	4.95582	0.00131422	0.0133083	5.72595	7.0668	6.31314	7.49794	7.29131	3.55221	0	5.56385	0	0
[MF] succinyldiaminopimelate transaminase activity	4.93754	0.904779	4.03276	0.00131497	0.0133083	5.09681	4.63867	6.13183	4.14581	4.67456	0	0	4.52389	0	0
[MF] NAD(P)H dehydrogenase (quinone) activity	5.62497	1.03739	4.58758	0.00132547	0.0133475	4.88175	5.99714	6.93944	4.72957	5.57697	5.18695	0	0	0	0
[BP] protein secretion	8.55318	5.16508	3.3881	0.00141637	0.0141919	7.80258	8.92101	8.25831	8.9043	8.87971	2.25763	6.02941	6.34145	6.26139	4.93553
[MF] nicotinamide riboside transmembrane transporter activity	2.80464	6.36194	-3.5573	0.00142845	0.0142421	0	4.2512	3.21544	2.49642	4.06016	6.31042	6.05433	5.2443	7.40473	6.79593
[BP] nicotinate nucleotide biosynthetic process	5.61461	1.02457	4.59004	0.00144507	0.0143368	3.73131	6.0024	5.99623	6.11882	6.22428	0	0	0	5.12283	0
[MF] nucleotidyltransferase activity	8.67982	6.63502	2.0448	0.00148218	0.0146329	8.05235	8.95202	8.4721	8.8345	9.08814	6.86077	7.38475	7.3985	5.61601	5.91508
[MF] 2-iminoacetate synthase activity	5.47147	0	5.47147	0.00152814	0.015013	7.25711	6.56131	0	6.69545	6.84349	0	0	0	0	0
[MF] protein-N(PI)-phosphohistidine-sugar phosphotransferase activity	8.49297	11.3149	-2.82193	0.00155081	0.0150898	10.5949	8.0722	8.71655	7.60465	7.47652	11.0008	10.9912	10.4442	12.1134	12.0249
[BP] purine ribonucleoside salvage	6.88118	9.0221	-2.14092	0.00155094	0.0150898	8.3087	6.88729	6.22484	6.52126	6.46382	9.44097	8.90973	8.09575	9.16729	9.49675
[CC] mitochondrial inner membrane	0	8.28343	-8.28343	0.00157773	0.0151845	0	0	0	0	0	10.4412	11.3593	8.6856	10.9311	0
[MF] ferrous iron transmembrane transporter activity	6.38567	2.31731	4.06836	0.00157968	0.0151845	5.27244	6.70785	6.20323	6.74865	6.99618	3.72763	4.33845	3.52048	0	0
[MF] chlorophyll binding	0	6.54257	-6.54257	0.00158329	0.0151845	0	0	0	0	0	7.73369	9.03006	7.31747	8.63163	0
[MF] dUTP diphosphatase activity	4.88198	0	4.88198	0.00163582	0.0155151	0	6.45238	6.13617	5.5579	6.26347	0	0	0	0	0
[MF] single-stranded RNA binding	4.54735	0	4.54735	0.00164087	0.0155151	0	5.91023	5.77021	5.39655	5.65979	0	0	0	0	0
[BP] cellular response to heat	4.54735	0	4.54735	0.00164087	0.0155151	0	5.91023	5.77021	5.39655	5.65979	0	0	0	0	0
[MF] acetyl-CoA carboxylase activity	7.89881	3.86137	4.03744	0.00168883	0.0158939	7.48214	7.82733	8.08294	7.86848	8.23317	4.52498	4.9468	4.15582	5.67927	0
[MF] protein kinase activity	5.34306	7.37744	-2.03437	0.00170229	0.0159047	5.76492	5.05548	5.58302	5.34059	4.9713	6.73603	8.16886	6.14844	8.05865	7.7752
[MF] voltage-gated chloride channel activity	7.72212	9.6676	-1.94548	0.00170577	0.0159047	6.6666	8.22325	7.17661	8.17613	8.36803	9.15718	9.2812	9.65275	9.99432	10.2526
[BP] polysaccharide metabolic process	4.9713	0	4.9713	0.00172537	0.0160133	5.32895	6.47425	0	6.40706	6.64623	0	0	0	0	0
[BP] lysine biosynthetic process via diaminopimelate	10.3476	8.65033	1.69723	0.00174477	0.0161191	10.3482	10.2676	10.2084	10.4787	10.4349	8.82978	8.61811	9.62429	7.72186	8.4576
[CC] extracellular matrix	3.03837	6.94276	-3.90439	0.00176203	0.0161275	0	4.95587	4.43246	2.29625	3.50729	5.66514	6.37722	7.07366	7.73113	7.86667
[MF] biotin transporter activity	4.93494	0.936591	3.99835	0.00176851	0.0161275	5.90905	4.26794	5.70664	4.44378	4.3473	4.68296	0	0	0	0
[BP] copper ion homeostasis	3.54521	7.8796	-4.33439	0.00179385	0.0161275	5.63164	5.19661	0	3.15711	3.74071	6.78671	9.18693	7.54912	8.73034	7.14493
[BP] protein stabilization	5.76082	1.60733	4.15349	0.00180174	0.0161275	6.61212	5.17401	6.62356	5.14322	5.25121	3.72118	0	4.31548	0	0
[MF] peptide binding	5.76082	1.60733	4.15349	0.00180174	0.0161275	6.61212	5.17401	6.62356	5.14322	5.25121	3.72118	0	4.31548	0	0
[BP] maintenance of stationary phase	5.76082	1.60733	4.15349	0.00180174	0.0161275	6.61212	5.17401	6.62356	5.14322	5.25121	3.72118	0	4.31548	0	0
[BP] chaperone mediated protein folding requiring cofactor	5.76082	1.60733	4.15349	0.00180174	0.0161275	6.61212	5.17401	6.62356	5.14322	5.25121	3.72118	0	4.31548	0	0
[BP] iron ion homeostasis	6.27595	2.31731	3.95863	0.00185965	0.016542	5.27244	6.58388	5.9518	6.67544	6.89617	3.72763	4.33845	3.52048	0	0
[MF] pyridoxine 5'-phosphate synthase activity	5.34735	0	5.34735	0.00186447	0.016542	5.36432	6.80491	0	7.37673	7.19081	0	0	0	0	0
[MF] phosphoribosyl-AMP cyclohydrolase activity	7.10257	1.42612	5.67645	0.00190023	0.0167252	5.93868	7.67758	6.45763	7.90477	7.53419	7.13061	0	0	0	0
[MF] 6-phosphogluconolactonase activity	4.21031	0	4.21031	0.00190237	0.0167252	5.78277	4.49191	0	5.49734	5.27955	0	0	0	0	0
[MF] cysteine-type endopeptidase activity	6.57018	9.20966	-2.63947	0.00191003	0.0167252	6.49123	7.15487	5.33991	7.06143	6.80348	9.06028	9.35031	7.29153	10.4021	9.94402
[MF] molybdenum cofactor guanylyltransferase activity	3.74778	0	3.74778	0.00192473	0.0167809	0	4.89727	4.31834	4.45897	5.06432	0	0	0	0	0
[MF] 3-deoxy-7-phosphoheptulonate synthase activity	7.35109	2.13714	5.21395	0.00195486	0.0169702	6.48474	7.44989	7.88124	7.55822	7.38135	4.48778	0	6.19793	0	0
[BP] double-strand break repair via homologous recombination	6.35036	1.81042	4.53994	0.00196453	0.016981	7.32355	5.71505	7.21111	5.73942	5.76268	4.69891	0	4.35318	0	0
[MF] serine-type carboxypeptidase activity	6.00053	1.60507	4.39547	0.00202072	0.0173098	5.77026	5.90344	6.35738	6.00134	5.97024	2.23366	0	0	5.79167	0
[BP] phosphate-containing compound metabolic process	3.776	0	3.776	0.00202113	0.0173098	0	5.37751	4.79761	4.40408	4.30079	0	0	0	0	0
[BP] tricarboxylic acid cycle	10.0755	8.80248	1.27299	0.00203541	0.0173098	9.95702	10.0876	10.0573	10.0906	10.1848	8.5689	8.98621	8.58499	9.15983	8.71247
[MF] D-alanine-poly(phosphoribitol) ligase activity	1.72687	7.02586	-5.29899	0.00203696	0.0173098	4.78997	0	0	0	3.84438	5.80004	8.61437	4.13527	8.6024	7.97722
[BP] regulation of peptidase activity	4.7384	0.950679	3.78772	0.00207553	0.0175471	4.08433	4.79116	4.83217	4.68503	5.29929	4.7534	0	0	0	0
[CC] photosystem I	0	6.07483	-6.07483	0.00208893	0.0175471	0	0	0	0	0	7.27471	8.68263	0	8.63163	5.78519
[BP] folic acid-containing compound metabolic process	7.0212	2.08736	4.93383	0.0020948	0.0175471	6.87585	7.06541	6.63407	7.57105	6.9596	0	5.61993	4.81689	0	0
[MF] porin activity	8.61856	4.26403	4.35453	0.00211156	0.0175471	8.85062	8.34877	9.33588	8.12787	8.42967	5.89717	0	6.11065	4.98021	4.33211
[MF] 5-amino-6-(5-phosphoribosylamino)uracil reductase activity	7.57291	2.84328	4.72963	0.00211786	0.0175471	6.85157	7.66494	8.05793	7.56197	7.72814	3.33637	5.54778	0	5.33223	0
[BP] protein tetramerization	5.32501	7.01938	-1.69437	0.00213018	0.0175471	5.07562	5.00735	5.44185	5.10541	5.99483	6.4495	7.16654	6.34756	7.78416	7.34914
[MF] guanine phosphoribosyltransferase activity	6.31141	8.27705	-1.96565	0.00214072	0.0175471	7.49891	6.38684	6.22484	5.72686	5.71959	8.88207	8.18689	8.09575	7.38499	8.83556
[BP] regulation of sporulation	3.97725	6.45684	-2.47959	0.00214592	0.0175471	3.99473	4.31802	3.79393	3.85389	3.92568	5.25922	7.68898	4.85281	7.05708	7.42611
[BP] rhamnose metabolic process	4.48246	0	4.48246	0.00215075	0.0175471	0	4.67557	5.03472	6.13167	6.57034	0	0	0	0	0
[MF] glutamate-1-semialdehyde 2,1-aminomutase activity	6.89902	2.52035	4.37867	0.00215201	0.0175471	6.84994	7.07998	6.64413	7.02161	6.89944	2.40173	5.20711	0	4.99292	0
[MF] Type II site-specific deoxyribonuclease activity	7.291	10.206	-2.91505	0.0021609	0.0175486	9.72949	6.61187	7.48449	6.16793	6.46121	9.14982	11.1794	10.3255	10.1702	10.2052
[BP] DNA restriction-modification system	7.51376	2.23786	5.2759	0.00219897	0.0177666	7.4971	7.75913	6.90266	7.51028	7.89962	6.31605	0	4.87327	0	0
[MF] gluconokinase activity	3.53321	6.31277	-2.77956	0.00220538	0.0177666	3.28418	3.48055	4.56545	2.39914	3.93675	7.21962	7.47784	4.15952	6.28611	6.42074
[MF] glycerate dehydrogenase activity	3.85294	0	3.85294	0.00223199	0.0179093	3.97416	4.50784	0	5.49499	5.28769	0	0	0	0	0
[BP] defense response to bacterium	6.3036	9.63056	-3.32696	0.00226934	0.0180501	9.03993	5.38221	6.5646	5.74192	4.78936	8.21862	10.4698	10.312	9.17175	9.98065
[MF] cation-transporting ATPase activity	8.75637	6.00638	2.75	0.00227286	0.0180501	8.16547	8.76009	8.74256	9.12901	8.98474	5.38151	7.02329	7.14362	6.79772	3.68575
[MF] succinate dehydrogenase activity	9.91964	7.22582	2.69383	0.0022789	0.0180501	9.93144	9.71325	10.7097	9.35357	9.89031	8.01614	5.82525	8.4649	5.58594	8.23687
[BP] pyridoxal phosphate biosynthetic process	7.72916	6.12507	1.60409	0.00228539	0.0180501	7.45055	7.95098	7.41447	7.89363	7.93615	6.08691	6.77386	6.57755	5.19194	5.99508
[BP] cysteine biosynthetic process from serine	8.18606	6.04635	2.13971	0.00231737	0.0181777	7.41825	8.61255	7.83729	8.63281	8.42939	4.69727	5.69883	6.86083	7.07921	5.89563
[BP] ADP-L-glycero-beta-D-manno-heptose biosynthetic process	7.57259	2.93041	4.64217	0.0023196	0.0181777	7.2608	7.99257	6.89463	7.93674	7.7782	0	4.96945	5.49659	0	4.18603
[MF] hypoxanthine phosphoribosyltransferase activity	6.34496	8.30001	-1.95505	0.00234534	0.0183053	7.49891	6.48999	6.22484	5.79149	5.71959	8.99688	8.18689	8.09575	7.38499	8.83556
[MF] inositol monophosphate 3-phosphatase activity	4.68178	0	4.68178	0.00236315	0.0183053	4.24115	6.07859	0	6.81286	6.27629	0	0	0	0	0
[MF] inositol monophosphate 4-phosphatase activity	4.68178	0	4.68178	0.00236315	0.0183053	4.24115	6.07859	0	6.81286	6.27629	0	0	0	0	0
[MF] glutathione-disulfide reductase activity	3.27499	7.20403	-3.92904	0.00237375	0.0183169	0	4.76589	4.20007	3.43358	3.9754	6.86839	5.14216	7.4518	7.88598	8.6718
[MF] metalloexopeptidase activity	3.49017	0	3.49017	0.0024112	0.018535	0	4.17804	5.31996	3.83336	4.11948	0	0	0	0	0
[MF] heme transporter activity	7.27744	2.16658	5.11086	0.00249109	0.0190288	7.32419	7.21016	8.08761	6.71578	7.04944	6.39795	0	4.43496	0	0
[BP] methylglyoxal biosynthetic process	4.81402	0	4.81402	0.00250924	0.0190288	7.77069	4.78283	0	5.8187	5.69787	0	0	0	0	0
[MF] methylglyoxal synthase activity	4.81402	0	4.81402	0.00250924	0.0190288	7.77069	4.78283	0	5.8187	5.69787	0	0	0	0	0
[MF] cobalt ion binding	5.09714	0.963407	4.13373	0.00251324	0.0190288	6.97847	4.20215	5.35432	3.93348	5.01726	4.81703	0	0	0	0
[MF] exoribonuclease activity, producing 5'-phosphomonoesters	3.65781	0	3.65781	0.00252949	0.0190801	0	3.85805	5.50094	3.95138	4.97869	0	0	0	0	0
[MF] glycerophosphodiester phosphodiesterase activity	6.75605	8.94376	-2.18771	0.00257998	0.0192189	6.37072	7.06156	5.40726	7.64815	7.29257	8.0524	8.96195	8.39824	9.93457	9.37164
[BP] beta-lactam antibiotic catabolic process	5.91162	1.14954	4.76208	0.00258379	0.0192189	3.99795	6.85701	5.09485	6.71372	6.89454	0	5.74768	0	0	0
[BP] polyphosphate biosynthetic process	6.87661	2.61693	4.25968	0.00258606	0.0192189	6.39556	7.04992	6.84769	7.07443	7.01544	3.18445	0	5.65199	4.2482	0
[CC] polyphosphate kinase complex	6.87661	2.61693	4.25968	0.00258606	0.0192189	6.39556	7.04992	6.84769	7.07443	7.01544	3.18445	0	5.65199	4.2482	0
[MF] galactitol transmembrane transporter activity	3.77625	7.89651	-4.12025	0.00259745	0.0192326	0	4.88156	3.18146	5.35507	5.46318	7.41149	8.43602	6.7305	9.06509	7.83944
[MF] dCMP deaminase activity	6.57538	8.1597	-1.58432	0.00268778	0.0198285	7.24179	6.08736	6.76057	6.55051	6.23667	8.18041	7.83587	8.06632	7.69247	9.02345
[MF] beta-aspartyl-peptidase activity	6.18341	1.85336	4.33006	0.00272285	0.0199704	7.28748	5.84665	6.38555	5.60122	5.79617	4.67686	0	4.58992	0	0
[BP] protein processing	6.99415	3.10766	3.88649	0.00273856	0.0199704	7.23544	6.85273	7.00711	6.90679	6.9687	1.58939	5.67607	3.38142	4.89142	0
[BP] lipopolysaccharide transport	7.616	2.34092	5.27508	0.00274493	0.0199704	7.98226	7.36541	8.28656	7.13893	7.30686	5.98706	0	5.71756	0	0
[MF] isochorismatase activity	2.6272	0	2.6272	0.00274668	0.0199704	0	3.23566	3.64574	2.90651	3.3481	0	0	0	0	0
[MF] dioxygenase activity	7.47786	2.95779	4.52007	0.00278044	0.0201432	7.01058	7.6934	8.1524	7.03426	7.49866	4.73083	5.45589	4.60223	0	0
[BP] urea metabolic process	4.02883	0	4.02883	0.00281929	0.0202963	6.35531	3.66021	0	5.08502	5.04363	0	0	0	0	0
[MF] phosphoglycolate phosphatase activity	3.28868	0	3.28868	0.00284322	0.0202963	0	3.84513	5.24419	3.51196	3.84211	0	0	0	0	0
[BP] glycolate biosynthetic process	3.28868	0	3.28868	0.00284322	0.0202963	0	3.84513	5.24419	3.51196	3.84211	0	0	0	0	0
[MF] ornithine carbamoyltransferase activity	7.59463	2.34341	5.25122	0.00285899	0.0202963	7.473	7.54372	8.18201	7.5671	7.20732	5.32432	0	6.39273	0	0
[BP] viral release from host cell	7.1337	10.4686	-3.33495	0.00287302	0.0202963	10.0391	6.50445	7.75349	5.42933	5.94213	9.36869	11.507	10.5963	10.3971	10.474
[CC] host cell cytoplasm	7.1337	10.4686	-3.33495	0.00287302	0.0202963	10.0391	6.50445	7.75349	5.42933	5.94213	9.36869	11.507	10.5963	10.3971	10.474
[BP] dimethylallyl diphosphate biosynthetic process	6.41097	1.87403	4.53694	0.00288503	0.0202963	4.84824	6.97478	5.70137	7.32327	7.20718	4.85779	0	4.51235	0	0
[MF] 4-hydroxy-3-methylbut-2-en-1-yl diphosphate reductase activity	6.41097	1.87403	4.53694	0.00288503	0.0202963	4.84824	6.97478	5.70137	7.32327	7.20718	4.85779	0	4.51235	0	0
[MF] oxidoreductase activity, acting on CH-OH group of donors	9.23403	7.809	1.42503	0.00289227	0.0202963	8.94682	9.34523	8.98101	9.46009	9.43699	8.12598	8.36983	7.95332	7.19813	7.39775
[MF] hydrolase activity, acting on carbon-nitrogen (but not peptide) bonds	9.63491	7.70611	1.9288	0.00293603	0.0205318	9.03347	9.91906	9.09715	10.0609	10.064	7.73005	8.04375	7.72103	8.6798	6.35593
[BP] lipoteichoic acid biosynthetic process	1.82776	7.02586	-5.1981	0.00296458	0.0206597	5.29444	0	0	0	3.84438	5.80004	8.61437	4.13527	8.6024	7.97722
[MF] serine O-acetyltransferase activity	7.31074	2.2831	5.02763	0.00305923	0.0212459	6.79096	7.53733	7.40377	7.38337	7.43824	0	5.78113	0	5.63437	0
[BP] phosphoenolpyruvate-dependent sugar phosphotransferase system	9.93982	12.0059	-2.06607	0.00307103	0.0212545	11.4082	9.59295	9.83544	9.44767	9.41479	11.7242	11.8004	11.0298	12.8395	12.6356
[CC] exodeoxyribonuclease V complex	4.90154	1.38547	3.51607	0.00309098	0.0213193	3.78823	4.68574	6.46488	4.81562	4.75323	3.17818	0	3.74918	0	0
[MF] glutamate 5-kinase activity	7.26428	2.90774	4.35654	0.00313362	0.0214006	6.41657	7.37076	7.22671	7.56178	7.74557	4.73431	0	4.67652	0	5.12786
[MF] alanine-tRNA ligase activity	6.4839	2.50927	3.97463	0.00313465	0.0214006	5.23471	6.70766	6.16596	7.2332	7.07796	0	4.01478	4.73357	3.798	0
[BP] alanyl-tRNA aminoacylation	6.4839	2.50927	3.97463	0.00313465	0.0214006	5.23471	6.70766	6.16596	7.2332	7.07796	0	4.01478	4.73357	3.798	0
[MF] carbohydrate transmembrane transporter activity	5.06547	7.86942	-2.80395	0.00315993	0.0215003	6.82899	4.31475	5.83722	4.07099	4.27539	7.80328	6.77868	6.9801	8.17294	9.61209
[BP] riboflavin biosynthetic process	9.37296	6.7089	2.66406	0.00325246	0.0220554	8.89959	9.46322	9.10056	9.81404	9.58739	5.81337	8.13796	7.91162	7.16203	4.51952
[BP] carbohydrate biosynthetic process	5.67468	1.63934	4.03534	0.00330888	0.0223627	5.44521	5.05461	6.44379	5.77656	5.65324	2.65395	5.54276	0	0	0
[CC] outer membrane	9.70229	7.15361	2.54868	0.00332601	0.0224033	9.07117	9.91744	9.34818	10.1751	9.99957	6.40568	8.47824	7.06257	8.58192	5.23965
[MF] translation release factor activity	5.95139	1.12682	4.82457	0.00334532	0.0224582	4.71235	6.68244	3.57646	7.4862	7.29951	0	0	5.63412	0	0
[MF] folic acid binding	5.22436	1.10846	4.1159	0.00338368	0.0226403	4.09038	5.18201	5.1509	5.97324	5.72528	0	0	0	5.54232	0
[BP] proline biosynthetic process	6.4479	2.00314	4.44477	0.00341622	0.0227823	6.5952	6.05734	7.15249	5.64425	6.79024	5.12559	0	4.89009	0	0
[MF] triose-phosphate isomerase activity	7.7306	9.08728	-1.35668	0.00345746	0.0228886	8.01276	7.81857	7.52021	7.53631	7.76516	9.60698	9.50483	8.92198	8.42191	8.9807
[BP] pyrimidine nucleotide biosynthetic process	6.29147	1.842	4.44947	0.00346228	0.0228886	5.82055	7.05792	4.51501	7.19006	6.87379	3.82609	0	5.3839	0	0
[BP] tRNA thio-modification	4.97378	7.61386	-2.64008	0.00346624	0.0228886	7.29153	4.29974	5.1207	3.56804	4.58889	7.85667	7.00879	6.7607	8.20451	8.23864
[MF] rhamnulose-1-phosphate aldolase activity	4.91056	1.03254	3.87802	0.00353786	0.0232583	6.12502	4.63167	3.98381	4.69569	5.11662	0	0	0	0	5.16269
[MF] N2-acetyl-L-ornithine:2-oxoglutarate 5-aminotransferase activity	6.38327	1.8888	4.49447	0.00354533	0.0232583	4.53893	7.03642	6.25734	7.272	6.81164	3.9636	0	5.48039	0	0
[MF] copper ion binding	6.37228	8.45677	-2.08448	0.00359106	0.0234818	6.97983	6.49648	5.88764	6.19014	6.30733	8.43922	9.44979	7.61419	9.63571	7.14493
[MF] enoyl-[acyl-carrier-protein] reductase (NADH) activity	7.2673	2.30391	4.96339	0.00362127	0.0236027	6.51278	7.38951	7.39152	7.312	7.73066	0	5.86805	0	5.6515	0
[BP] tRNA wobble uridine modification	6.94163	8.37374	-1.4321	0.00364334	0.0236156	7.47454	7.0847	6.55689	6.96887	6.62317	7.86648	8.55946	7.88067	8.56434	8.99774
[MF] peptidase activity	9.40296	7.55552	1.84743	0.0036467	0.0236156	8.14613	9.87292	8.97005	10.1472	9.87849	7.69303	7.70705	8.12507	7.5619	6.69054
[BP] branched-chain amino acid metabolic process	7.78197	2.48998	5.29199	0.00368421	0.0237291	7.3653	7.95586	7.90057	7.72809	7.96003	6.29404	0	6.15588	0	0
[MF] organic phosphonate transmembrane transporter activity	3.38833	7.07723	-3.6889	0.00369021	0.0237291	0	4.55907	4.04718	3.48365	4.85173	6.48285	7.91916	5.15245	7.72448	8.10721
[MF] beta-lactamase activity	6.27013	1.89581	4.37432	0.00369957	0.0237291	5.52254	6.85701	5.34613	6.73043	6.89454	3.73138	5.74768	0	0	0
[BP] peptide transport	8.4222	3.42374	4.99846	0.00378906	0.0242259	7.80672	8.74762	7.7928	8.90646	8.85739	6.56574	0	5.72945	0	4.82352
[MF] diaminohydroxyphosphoribosylaminopyrimidine deaminase activity	6.84328	2.176	4.66728	0.00382725	0.0243927	6.02331	7.11983	6.94842	7.05138	7.07345	0	5.54778	0	5.33223	0
[MF] hydroxymethylglutaryl-CoA synthase activity	4.3528	7.10846	-2.75567	0.00389277	0.024732	7.03418	3.97405	4.02591	3.39798	3.33186	6.0031	7.33403	6.82278	7.6966	7.68581
[CC] host cell membrane	6.8329	0	6.8329	0.00394461	0.0249825	11.6433	0	9.05985	4.9494	8.51197	0	0	0	0	0
[MF] Type I site-specific deoxyribonuclease activity	5.57137	1.23449	4.33689	0.00396754	0.0250189	4.79677	5.98466	5.35014	5.68055	6.04476	6.17243	0	0	0	0
[BP] peptidyl-pyrromethane cofactor linkage	6.35202	1.39763	4.95438	0.00400465	0.0250189	5.53922	7.1089	5.33807	6.96008	6.81382	0	0	0	6.98817	0
[MF] hydroxymethylbilane synthase activity	6.35202	1.39763	4.95438	0.00400465	0.0250189	5.53922	7.1089	5.33807	6.96008	6.81382	0	0	0	6.98817	0
[BP] pantothenate biosynthetic process	8.90757	6.83399	2.07358	0.00400734	0.0250189	8.28329	9.02596	8.42388	9.51012	9.2946	6.58644	5.76396	8.4044	7.34034	6.07483
[BP] ubiquinone biosynthetic process	4.81347	1.05164	3.76183	0.00401247	0.0250189	4.93258	4.77425	5.67137	4.30636	4.38281	0	0	5.2582	0	0
[MF] polyphosphate kinase activity	7.76532	3.12344	4.64187	0.0040681	0.0252875	7.65965	7.71203	8.07596	7.54672	7.83222	4.52621	0	6.8428	4.2482	0
[MF] lipopolysaccharide heptosyltransferase activity	5.58475	1.7201	3.86464	0.00425311	0.0263562	6.49636	5.00193	6.28322	4.79015	5.35206	3.7082	0	4.89232	0	0
[BP] folic acid biosynthetic process	6.71126	2.1146	4.59665	0.00436317	0.0268514	5.1285	6.82211	7.20769	7.31885	7.07912	5.47649	0	5.09652	0	0
[MF] 5,10-methylenetetrahydrofolate-dependent tRNA (m5U54) methyltransferase activity	4.2456	6.91409	-2.66849	0.00437301	0.0268514	5.96799	4.7825	2.44572	3.6404	4.39138	7.31934	7.93579	5.3323	6.50309	7.47991
[MF] methylenetetrahydrofolate-tRNA-(uracil-5-)-methyltransferase (FADH2-oxidizing) activity	4.2456	6.91409	-2.66849	0.00437301	0.0268514	5.96799	4.7825	2.44572	3.6404	4.39138	7.31934	7.93579	5.3323	6.50309	7.47991
[MF] porphobilinogen synthase activity	6.942	2.25606	4.68594	0.00442869	0.0271106	6.44556	7.1267	6.79415	7.06816	7.27543	5.66514	5.61515	0	0	0
[BP] regulation of nitrogen utilization	8.04707	2.59155	5.45552	0.00448428	0.0273517	8.00698	8.02195	9.2827	7.07737	7.84636	6.03129	0	6.92647	0	0
[MF] oxidoreductase activity, acting on the CH-CH group of donors	7.85491	3.08212	4.77279	0.00449524	0.0273517	8.19723	8.12443	7.28526	7.61555	8.05207	3.00669	0	5.41058	6.99332	0
[BP] asparagine metabolic process	7.42352	3.09257	4.33094	0.00451423	0.0273845	7.55292	7.23193	8.01295	6.96665	7.35314	0	5.51481	0	5.2981	4.64996
[BP] cysteine biosynthetic process	5.45229	1.09145	4.36084	0.00459555	0.0277941	4.94765	6.48704	2.92598	6.63707	6.2637	0	0	5.45724	0	0
[MF] carbon-oxygen lyase activity, acting on polysaccharides	4.58103	7.8736	-3.29257	0.00462137	0.0278666	7.67382	3.3157	5.23673	3.27277	3.40612	6.55542	9.21009	8.05493	7.62395	7.92362
[BP] lipid biosynthetic process	3.32466	6.63202	-3.30737	0.00467601	0.0281119	5.15086	3.95666	0	3.61577	3.90001	7.0171	5.33468	6.07627	7.08996	7.64212
[MF] secondary active sulfate transmembrane transporter activity	7.13117	5.35575	1.77542	0.00470556	0.0282054	6.6661	7.19924	7.19822	7.34557	7.24675	5.002	5.76827	5.5184	6.52512	3.96496
[MF] dihydroorotate dehydrogenase activity	7.35246	5.38706	1.9654	0.00483968	0.0289232	6.42836	7.7765	6.39352	8.2755	7.8884	5.23886	6.51699	4.68169	5.69198	4.80577
[MF] histidinol dehydrogenase activity	6.94483	3.62128	3.32355	0.00488015	0.0290674	5.96306	7.30368	6.94884	7.15891	7.34967	3.70711	5.18471	4.24398	4.97061	0
[MF] glycerate kinase activity	3.31043	6.74497	-3.43454	0.0049071	0.0290674	0	4.22935	2.64292	5.1061	4.5738	6.66198	5.40696	6.54887	7.96566	7.14139
[BP] organic acid phosphorylation	3.31043	6.74497	-3.43454	0.0049071	0.0290674	0	4.22935	2.64292	5.1061	4.5738	6.66198	5.40696	6.54887	7.96566	7.14139
[MF] 2-polyprenyl-6-methoxy-1,4-benzoquinone methyltransferase activity	4.69497	1.05164	3.64333	0.00494711	0.0292184	4.34007	4.77425	5.67137	4.30636	4.38281	0	0	5.2582	0	0
[MF] homoserine O-acetyltransferase activity	5.022	0.523706	4.49829	0.00511208	0.0301044	6.14332	6.20362	0	6.6983	6.06475	2.61853	0	0	0	0
[CC] cell outer membrane	10.0925	7.7474	2.34511	0.00517621	0.0303932	9.10284	10.2782	10.1132	10.4802	10.4881	6.12548	9.35677	8.19365	8.49125	6.56985
[MF] phosphoprotein phosphatase activity	6.25947	9.52487	-3.2654	0.00520885	0.0304237	9.12194	5.47216	7.32615	4.48485	4.89225	7.96945	10.6113	9.66046	9.96828	9.41489
[MF] methylthioadenosine nucleosidase activity	5.36766	7.34803	-1.98037	0.00522672	0.0304237	7.05649	5.53917	5.59536	4.0839	4.56337	7.72743	7.18479	7.35229	7.55843	6.9172
[BP] nucleoside catabolic process	5.36766	7.34803	-1.98037	0.00522672	0.0304237	7.05649	5.53917	5.59536	4.0839	4.56337	7.72743	7.18479	7.35229	7.55843	6.9172
[MF] 5'-nucleotidase activity	6.04777	1.39633	4.65144	0.0052466	0.0304515	6.97043	5.80828	5.44917	6.21043	5.80054	0	6.98166	0	0	0
[BP] protein flavinylation	7.57167	3.12606	4.44561	0.00527193	0.0305106	7.14644	7.72145	7.34367	8.01192	7.63487	3.64258	6.11821	0	5.8695	0
[MF] tetraacyldisaccharide 4'-kinase activity	6.63058	2.17396	4.45662	0.00529086	0.0305324	5.75385	6.86387	6.24054	7.25773	7.03689	0	5.39028	0	0	5.47953
[BP] DNA metabolic process	5.90557	1.93745	3.96812	0.00538502	0.0309092	6.15731	5.58521	6.19747	5.7105	5.87736	4.27821	0	5.40902	0	0
[MF] glucose-6-phosphate isomerase activity	7.24806	8.47104	-1.22298	0.005395	0.0309092	6.73576	7.36588	7.24381	7.54191	7.35296	8.55963	7.90406	8.41646	8.55808	8.917
[MF] enzyme regulator activity	7.83072	2.57288	5.25783	0.0054022	0.0309092	7.76715	7.85987	9.06376	6.8545	7.60832	5.93796	0	6.92647	0	0
[BP] acetyl-CoA metabolic process	6.64326	2.64127	4.00199	0.00543152	0.0309889	4.73955	6.85241	7.04882	7.29788	7.27763	3.33214	0	5.12902	4.74518	0
[MF] hydrolase activity, acting on acid anhydrides, in phosphorus-containing anhydrides	5.24509	1.17593	4.06915	0.00550055	0.0312941	4.95374	4.31793	6.71428	4.86079	5.37869	0	0	5.87967	0	0
[MF] C4-dicarboxylate transmembrane transporter activity	9.10833	3.90027	5.20806	0.00553522	0.0314026	9.39583	8.91634	9.92132	8.46299	8.84516	6.72667	0	6.26439	6.51028	0
[MF] heme-transporting ATPase activity	5.00319	1.08521	3.91799	0.00566549	0.0320514	4.50537	4.69388	6.94427	3.92477	4.94768	0	0	5.42604	0	0
[BP] toxin biosynthetic process	6.13519	7.62535	-1.49016	0.00574973	0.0323673	6.85172	5.4145	5.80848	6.17098	6.43027	7.97739	6.72867	7.4728	8.0761	7.8718
[MF] leucine-tRNA ligase activity	7.66524	2.44951	5.21573	0.00577557	0.0323673	7.46109	8.08554	7.47099	7.72945	7.57914	8.09446	4.15307	0	0	0
[BP] leucyl-tRNA aminoacylation	7.66524	2.44951	5.21573	0.00577557	0.0323673	7.46109	8.08554	7.47099	7.72945	7.57914	8.09446	4.15307	0	0	0
[BP] respiratory electron transport chain	8.35224	2.7026	5.64964	0.00578561	0.0323673	7.09898	8.69176	8.43766	8.74084	8.79196	8.45973	0	0	5.05328	0
[MF] cation binding	7.27022	8.79751	-1.52729	0.00580811	0.0324031	7.71819	7.59984	6.25345	7.34787	7.43172	8.65593	8.95629	7.8931	9.40525	9.07698
[BP] generation of precursor metabolites and energy	6.74895	2.1175	4.63145	0.0058882	0.0327415	5.34084	7.29189	6.18517	7.59768	7.32915	3.81149	6.776	0	0	0
[MF] putrescine carbamoyltransferase activity	4.05673	0.541211	3.51552	0.00591753	0.0327415	7.58094	2.67326	4.17767	3.38587	2.46592	2.70606	0	0	0	0
[BP] putrescine biosynthetic process from arginine via N-carbamoylputrescine	4.05673	0.541211	3.51552	0.00591753	0.0327415	7.58094	2.67326	4.17767	3.38587	2.46592	2.70606	0	0	0	0
[MF] nitronate monooxygenase activity	7.13864	3.06228	4.07637	0.00607397	0.0333557	7.59669	7.09082	7.37493	6.65014	6.98064	5.25327	5.45589	4.60223	0	0
[MF] L-isoleucine transaminase activity	7.29464	2.4686	4.82604	0.00609479	0.0333557	6.93614	7.57918	7.49115	7.10428	7.36246	6.18714	0	6.15588	0	0
[MF] L-leucine transaminase activity	7.29464	2.4686	4.82604	0.00609479	0.0333557	6.93614	7.57918	7.49115	7.10428	7.36246	6.18714	0	6.15588	0	0
[MF] L-valine transaminase activity	7.29464	2.4686	4.82604	0.00609479	0.0333557	6.93614	7.57918	7.49115	7.10428	7.36246	6.18714	0	6.15588	0	0
[MF] dihydropteroate synthase activity	6.93113	2.76944	4.1617	0.0061575	0.033565	5.1285	7.15697	7.56098	7.47595	7.33327	3.00846	5.74221	5.09652	0	0
[MF] L-threonylcarbamoyladenylate synthase	6.6513	2.83733	3.81397	0.00616636	0.033565	6.12527	6.80014	6.68151	7.1202	6.52938	4.12703	0	0	5.31842	4.74122
[MF] glutamyl-tRNA reductase activity	6.33043	2.05184	4.27859	0.0063201	0.0343091	5.91474	6.40107	5.69736	6.79973	6.83925	3.79572	6.46349	0	0	0
[MF] lipopolysaccharide binding	5.85464	1.86266	3.99197	0.00644288	0.0347777	6.33168	5.23482	7.20835	5.16522	5.33312	3.59575	0	5.71756	0	0
[BP] galactose metabolic process	8.623	9.68074	-1.05774	0.0064544	0.0347777	8.5655	8.69521	8.34627	8.71586	8.79215	9.52065	9.95714	9.43556	9.65824	9.83208
[MF] N(6)-L-threonylcarbamoyladenine synthase	7.47085	8.59632	-1.12547	0.00650666	0.0347777	7.49786	7.70144	6.87268	7.7942	7.48808	8.32449	8.66943	8.63167	8.58821	8.76778
[MF] ATP-dependent DNA helicase activity	8.77618	6.59462	2.18156	0.00650869	0.0347777	8.02466	9.0403	8.44505	9.25537	9.11553	7.1937	7.61281	7.61824	5.97329	4.57508
[MF] cofactor binding	7.57783	3.26647	4.31136	0.00651534	0.0347777	7.1416	7.61355	7.65989	7.64451	7.8296	6.23621	0	4.58992	5.50623	0
[MF] 2-amino-4-hydroxy-6-hydroxymethyldihydropteridine diphosphokinase activity	7.0102	2.27283	4.73737	0.00651584	0.0347777	4.93314	7.89028	6.77529	7.66606	7.78623	5.2279	0	0	0	6.13626
[BP] arginine metabolic process	5.51881	1.71979	3.79902	0.00652729	0.0347777	7.14547	4.76028	6.4018	4.47734	4.80915	3.72118	0	4.87777	0	0
[BP] signal peptide processing	3.56337	0.401703	3.16167	0.00658968	0.0350175	4.53079	4.28393	0	4.47696	4.52515	2.00851	0	0	0	0
[MF] tRNA adenylyltransferase activity	4.97378	7.46602	-2.49224	0.00670188	0.03552	7.29153	4.29974	5.1207	3.56804	4.58889	7.85667	6.26957	6.7607	8.20451	8.23864
[MF] carboxyl- or carbamoyltransferase activity	6.87078	2.90929	3.96149	0.00684494	0.0360431	6.63764	7.11157	6.22275	7.23605	7.14589	0	5.26011	5.75049	0	3.53585
[BP] protein carbamoylation	6.87078	2.90929	3.96149	0.00684494	0.0360431	6.63764	7.11157	6.22275	7.23605	7.14589	0	5.26011	5.75049	0	3.53585
[BP] glycerol-3-phosphate metabolic process	6.02898	1.82697	4.202	0.00685427	0.0360431	7.88136	4.68876	6.56696	5.26257	5.74522	3.03817	0	6.0967	0	0
[MF] dihydroneopterin aldolase activity	7.20099	3.13294	4.06805	0.00689271	0.036113	6.87585	7.1839	6.94052	7.81026	7.19441	5.2279	5.61993	4.81689	0	0
[MF] UDP-3-O-[3-hydroxymyristoyl] N-acetylglucosamine deacetylase activity	6.86827	2.31538	4.5529	0.00693972	0.036113	5.95645	6.99727	7.04343	7.08886	7.25536	0	6.6273	0	4.94959	0
[MF] hydrolase activity, hydrolyzing N-glycosyl compounds	5.08726	1.18056	3.9067	0.00697152	0.036113	6.28124	4.10487	4.36414	5.22437	5.46167	0	5.90278	0	0	0
[BP] arginine catabolic process to ornithine	6.72786	2.26693	4.46093	0.00701194	0.036113	7.4972	6.44899	6.3078	6.87264	6.51269	4.77172	0	6.56293	0	0
[BP] L-proline biosynthetic process	8.71806	7.08413	1.63393	0.00701836	0.036113	7.8834	8.9263	8.4114	9.27614	9.09308	6.39457	7.82116	7.27326	7.79349	6.13816
[MF] 3-deoxy-manno-octulosonate cytidylyltransferase activity	6.62235	2.22662	4.39572	0.0070245	0.036113	5.87266	6.93958	5.67835	7.33092	7.29023	0	0	5.2932	5.83992	0
[BP] CMP-keto-3-deoxy-D-manno-octulosonic acid biosynthetic process	6.62235	2.22662	4.39572	0.0070245	0.036113	5.87266	6.93958	5.67835	7.33092	7.29023	0	0	5.2932	5.83992	0
[BP] ATP synthesis coupled proton transport	8.62934	10.1163	-1.48697	0.00702623	0.036113	7.39228	8.84179	9.63113	8.64641	8.63508	10.0597	10.3296	10.0911	10.2845	9.81669
[MF] phosphomethylpyrimidine kinase activity	7.53711	3.30202	4.23509	0.00702894	0.036113	7.32644	7.3161	7.84729	7.79678	7.39897	5.50899	0	5.17001	5.83111	0
[MF] glucuronate isomerase activity	6.44174	2.73434	3.7074	0.00717615	0.0367755	7.2889	5.84823	6.92569	6.19451	5.95138	3.57623	5.06014	5.03532	0	0
[BP] intracellular protein transmembrane transport	7.90984	9.22323	-1.31339	0.00723134	0.0369643	7.06637	8.13803	8.4534	7.82826	8.06316	8.76804	9.47597	8.82483	9.39751	9.64982
[MF] sodium:dicarboxylate symporter activity	8.07729	4.39635	3.68094	0.0072586	0.0370097	8.28999	7.6748	8.60385	7.81108	8.00674	6.74195	5.74221	4.42113	0	5.07646
[BP] keto-3-deoxy-D-manno-octulosonic acid biosynthetic process	7.21822	3.00021	4.21801	0.0072943	0.0370978	6.5156	7.18775	7.03451	7.60982	7.74343	2.99693	0	6.1642	5.83992	0
[BP] leucine biosynthetic process	9.59264	8.32638	1.26626	0.00731686	0.037116	9.01759	9.73547	9.47055	10.018	9.72161	8.36688	8.35127	8.55769	8.81693	7.53914
[MF] coproporphyrinogen oxidase activity	7.22546	3.94714	3.27832	0.00735282	0.037116	6.46548	7.31202	7.00734	7.76725	7.5752	4.28004	0	5.6487	5.19056	4.6164
[MF] 3-isopropylmalate dehydrogenase activity	6.74207	2.87301	3.86906	0.00735317	0.037116	5.2519	7.08584	6.57383	7.63393	7.16483	5.00775	0	4.64118	0	4.71609
[MF] chorismate synthase activity	6.89878	2.89557	4.00321	0.00739903	0.0372224	6.9346	7.26775	5.77171	7.39746	7.1224	3.5437	0	0	6.24622	4.68794
[BP] regulation of gene expression	5.39511	1.2725	4.12261	0.00741997	0.0372224	6.00395	4.66632	6.52515	4.42094	5.35919	0	0	6.3625	0	0
[BP] glycerol catabolic process	5.84821	1.82697	4.02123	0.0074297	0.0372224	7.30655	4.68876	6.25627	5.26257	5.72688	3.03817	0	6.0967	0	0
[MF] D-alanyl carrier activity	0.735642	6.19881	-5.46316	0.0075055	0.0373479	0	0	0	0	3.67821	5.80004	8.61437	0	8.6024	7.97722
[MF] glutamate-5-semialdehyde dehydrogenase activity	6.88841	2.95885	3.92956	0.00751028	0.0373479	6.01194	7.45794	5.99786	7.69179	7.28252	5.1542	5.19595	4.4441	0	0
[MF] alpha-L-arabinofuranosidase activity	7.57936	6.22573	1.35362	0.00751365	0.0373479	7.63642	7.48413	8.22375	6.98952	7.56297	6.81645	5.58614	6.73765	5.75112	6.2373
[MF] IMP dehydrogenase activity	8.15855	6.74764	1.4109	0.00752891	0.0373479	8.29638	8.29505	8.26938	7.85808	8.07384	8.01679	6.51057	6.08409	6.72678	6.39998
[BP] peptidyl-L-beta-methylthioaspartic acid biosynthetic process from peptidyl-aspartic acid	6.89509	2.96771	3.92738	0.00759334	0.0375749	6.33508	7.32077	6.03955	7.51018	7.26987	4.68572	0	0	5.82402	4.3288
[MF] glycerol kinase activity	5.83351	1.82697	4.00653	0.00763788	0.0377027	7.30655	4.68876	6.25627	5.18908	5.72688	3.03817	0	6.0967	0	0
[CC] extrachromosomal circular DNA	6.13411	1.50531	4.6288	0.00768076	0.0378217	6.60139	5.92503	6.02822	5.6791	6.43682	7.52654	0	0	0	0
[MF] antioxidant activity	7.40974	5.24524	2.1645	0.00778108	0.0382222	6.18324	7.87505	7.29432	7.78888	7.9072	3.5437	5.18471	5.99148	6.84577	4.66054
[MF] preQ1 synthase activity	6.82099	1.66863	5.15236	0.0078917	0.0385774	5.49165	7.18726	7.0477	7.09679	7.28154	0	8.34316	0	0	0
[MF] oxidoreductase activity, acting on other nitrogenous compounds as donors, with NAD or NADP as acceptor	6.82099	1.66863	5.15236	0.0078917	0.0385774	5.49165	7.18726	7.0477	7.09679	7.28154	0	8.34316	0	0	0
[MF] glutamate synthase (NADPH) activity	3.41254	0	3.41254	0.00797593	0.0388947	6.97111	3.47307	3.188	0	3.43051	0	0	0	0	0
[BP] cytolysis	7.63164	9.64859	-2.01695	0.00799538	0.0388954	9.27214	7.08688	7.80673	7.23493	6.7575	8.30874	10.4698	10.312	9.17175	9.98065
[MF] carbamate kinase activity	5.26147	1.71979	3.54168	0.00822832	0.0399322	6.24668	4.76028	6.4018	4.33066	4.56794	3.72118	0	4.87777	0	0
[MF] acetylglutamate kinase activity	7.10774	3.12896	3.97879	0.00826731	0.0400249	6.6852	7.19091	6.71038	7.39074	7.56149	4.70655	6.04814	4.89009	0	0
[MF] shikimate kinase activity	7.0313	2.45921	4.57209	0.00829676	0.0400712	7.02776	7.26898	6.87951	6.80822	7.17201	5.63242	6.66363	0	0	0
[MF] 23S rRNA (guanine(2445)-N(2))-methyltransferase activity	1.8512	0	1.8512	0.00832448	0.0401089	0	1.92259	3.33802	2.2811	1.71431	0	0	0	0	0
[MF] phosphatidate cytidylyltransferase activity	6.11437	1.96786	4.14651	0.00838824	0.0403196	6.09375	5.6244	7.1206	5.77475	5.95835	3.01901	6.82028	0	0	0
[BP] diaminopimelate biosynthetic process	9.45894	7.55519	1.90375	0.00841174	0.0403363	9.60717	9.33012	9.13726	9.63463	9.5855	7.80674	8.3341	8.77972	5.58174	7.27364
[MF] ribonuclease activity	6.37753	2.11338	4.26415	0.00843837	0.0403679	4.75803	6.94067	6.15724	7.13593	6.8958	0	6.44678	4.12013	0	0
[BP] CDP-diacylglycerol biosynthetic process	6.10819	1.96786	4.14033	0.00847033	0.0404248	6.09375	5.6244	7.1206	5.74385	5.95835	3.01901	6.82028	0	0	0
[MF] UDP-N-acetylglucosamine diphosphorylase activity	6.17103	7.85402	-1.68299	0.00855552	0.0405431	6.75254	5.98949	7.08718	5.22777	5.79817	7.97505	8.49573	7.3857	6.80853	8.6051
[BP] UDP-N-acetylglucosamine biosynthetic process	6.17103	7.85402	-1.68299	0.00855552	0.0405431	6.75254	5.98949	7.08718	5.22777	5.79817	7.97505	8.49573	7.3857	6.80853	8.6051
[MF] glucosamine-1-phosphate N-acetyltransferase activity	6.17103	7.85402	-1.68299	0.00855552	0.0405431	6.75254	5.98949	7.08718	5.22777	5.79817	7.97505	8.49573	7.3857	6.80853	8.6051
[MF] hydrolase activity, acting on acid anhydrides, catalyzing transmembrane movement of substances	5.71049	8.20171	-2.49122	0.00858703	0.0405969	7.00259	5.54945	6.19504	4.47464	5.33073	8.2976	10.1212	6.19296	8.9326	7.46415
[BP] sucrose metabolic process	2.21602	0	2.21602	0.0086177	0.0406465	3.30686	0	3.65167	1.28734	2.83423	0	0	0	0	0
[CC] outer membrane-bounded periplasmic space	8.75208	4.87638	3.8757	0.00871069	0.0409891	9.25997	8.30524	9.40028	8.29421	8.50069	5.68737	0	7.31561	6.05202	5.32689
[BP] porphyrin-containing compound biosynthetic process	8.07818	6.27745	1.80073	0.00899478	0.0422272	6.54947	8.51389	7.65352	8.87471	8.7993	6.50719	6.29743	5.6487	7.25855	5.67541
[MF] UDP-galactopyranose mutase activity	2.94705	5.65069	-2.70364	0.00902201	0.0422566	0	3.94117	4.56356	3.88041	2.35013	4.97853	5.43299	5.49513	6.76708	5.57974
[MF] purine nucleobase transmembrane transporter activity	7.23934	8.76528	-1.52594	0.00909118	0.0424818	8.19904	7.16651	7.73408	6.35889	6.73819	8.50132	8.42871	8.37582	8.77595	9.74462
[MF] riboflavin transporter activity	3.05	0	3.05	0.00921726	0.0429712	6.27106	2.56967	0	2.86378	3.54547	0	0	0	0	0
[BP] L-methionine biosynthetic process from S-adenosylmethionine	4.7035	1.10526	3.59824	0.00940577	0.043648	3.78326	4.05964	6.54716	4.54957	4.5779	0	0	5.52632	0	0
[MF] S-methyl-5-thioribose-1-phosphate isomerase activity	4.7035	1.10526	3.59824	0.00940577	0.043648	3.78326	4.05964	6.54716	4.54957	4.5779	0	0	5.52632	0	0
[MF] tripeptide aminopeptidase activity	7.02447	8.24469	-1.22023	0.00945665	0.0437832	7.26035	7.15806	6.48955	7.38547	6.82889	8.44923	8.35467	7.95891	7.56616	8.8945
[BP] 'de novo' IMP biosynthetic process	10.6006	9.10746	1.4931	0.00952197	0.0439845	10.5607	10.5848	10.4219	10.7694	10.666	9.31378	9.83222	9.58457	9.2674	7.53932
[MF] UTP:galactose-1-phosphate uridylyltransferase activity	0.740665	5.163	-4.42233	0.00955465	0.0440345	0	0	3.70333	0	0	7.10224	0	5.76637	6.212	6.73438
[MF] histidinol-phosphate transaminase activity	6.82671	2.40248	4.42423	0.00960657	0.0441727	5.65359	6.9482	6.93167	7.26969	7.33042	0	6.40448	5.60792	0	0
[BP] transition metal ion transport	4.66105	0.544674	4.11637	0.00994047	0.0456039	0	6.77605	3.62843	6.44712	6.45365	2.72337	0	0	0	0
[BP] oxidative phosphorylation	1.42427	7.05205	-5.62778	0.00996963	0.0456337	3.79935	0	0	1.02783	2.29415	8.96056	9.7952	7.38807	9.11641	0
[BP] protein oligomerization	6.58622	1.59542	4.9908	0.0100156	0.0456522	9.13294	6.26932	5.49189	5.94329	6.09369	0	7.97711	0	0	0
[MF] dihydroxy-acid dehydratase activity	7.66583	3.37438	4.29145	0.010019	0.0456522	7.61813	7.4404	8.00612	7.43102	7.83347	7.14849	5.77257	3.95083	0	0
[MF] structural molecule activity	6.78675	2.34095	4.4458	0.0101719	0.0462442	6.11393	6.82328	8.01491	5.96718	7.01444	7.1107	0	4.59403	0	0
[BP] glycine betaine transport	4.91613	1.65569	3.26044	0.0103759	0.0470655	6.5184	4.00428	4.36774	4.79971	4.8905	3.79981	0	4.47863	0	0
[BP] cellular metabolic process	4.61997	0.698572	3.9214	0.010627	0.048039	0	5.45694	5.62049	6.13131	5.8911	3.49286	0	0	0	0
[MF] cardiolipin synthase activity	6.50622	8.34741	-1.84119	0.0107004	0.048039	5.98189	6.98841	4.81881	7.48513	7.25684	7.92775	9.37048	7.70051	8.35937	8.37893
[BP] cardiolipin biosynthetic process	6.50622	8.34741	-1.84119	0.0107004	0.048039	5.98189	6.98841	4.81881	7.48513	7.25684	7.92775	9.37048	7.70051	8.35937	8.37893
[CC] sulfite reductase complex (NADPH)	1.85962	0	1.85962	0.0107029	0.048039	3.10658	0	2.92598	1.16435	2.1012	0	0	0	0	0
[BP] dephosphorylation	6.84736	2.36432	4.48305	0.0107202	0.048039	5.66647	7.62887	5.43259	7.79148	7.71742	0	0	0	6.6814	5.14019
[BP] protoporphyrinogen IX biosynthetic process	8.36062	3.74401	4.61661	0.0107336	0.048039	8.21884	8.60354	7.91791	8.56291	8.49992	4.46126	6.95685	0	7.30194	0
[CC] periplasmic space	8.76325	6.89731	1.86594	0.0107928	0.0481968	8.29622	8.71021	9.13943	8.70862	8.96177	5.34282	7.85626	7.43527	8.09813	5.75405
[BP] isoprenoid biosynthetic process	7.99372	9.20831	-1.21458	0.0109528	0.0487542	7.95758	8.43271	7.07473	8.38132	8.12227	9.08409	8.80517	9.13436	9.77769	9.24022
[CC] peptidoglycan-based cell wall	4.77892	1.17868	3.60024	0.0109827	0.0487542	4.46326	5.52602	3.34022	5.33458	5.23053	0	0	0	5.8934	0
[BP] RNA modification	7.09955	5.58306	1.51649	0.0110542	0.0487542	6.50243	7.57473	6.03955	7.82612	7.55491	4.68572	6.12831	5.97633	5.82402	5.30093
[BP] pyridoxine biosynthetic process	8.18912	5.53806	2.65106	0.0110645	0.0487542	7.05919	8.9114	7.01529	9.1456	8.81414	2.66967	5.50063	7.02421	6.17903	6.31676
[BP] lipid A biosynthetic process	9.81692	8.78039	1.03654	0.0110844	0.0487542	9.35402	9.94617	9.82105	9.97368	9.98971	9.13521	8.96512	8.67261	8.2866	8.8424
[MF] undecaprenyl-diphosphatase activity	6.80137	2.36432	4.43705	0.011086	0.0487542	5.66647	7.60931	5.43259	7.66567	7.63283	0	0	0	6.6814	5.14019
[MF] phosphogluconate dehydrogenase (decarboxylating) activity	6.72727	8.20551	-1.47824	0.0110871	0.0487542	7.05752	6.66139	5.58101	7.17422	7.1622	7.68456	8.16233	7.45142	8.75885	8.97037
[MF] oxalyl-CoA decarboxylase activity	4.56336	0.665863	3.8975	0.011264	0.0494243	0	5.6219	6.89956	4.88959	5.40578	3.32932	0	0	0	0
[MF] 3,4-dihydroxy-2-butanone-4-phosphate synthase activity	6.83801	2.9469	3.89111	0.0114137	0.0499723	5.85826	6.83961	6.57149	7.60927	7.31141	3.35732	6.85768	0	0	4.51952
[MF] 2-C-methyl-D-erythritol 2,4-cyclodiphosphate synthase activity	7.27501	2.66232	4.61269	0.0116261	0.0507918	7.05275	7.62982	7.35152	7.15089	7.19008	6.83767	0	0	6.47394	0
[MF] succinate-CoA ligase (ADP-forming) activity	7.59827	3.44967	4.1486	0.011735	0.0511563	7.17138	7.89742	6.88587	8.16798	7.86872	0	6.35446	0	6.33992	4.55396
[BP] N-terminal protein amino acid acetylation	6.57701	7.9785	-1.40148	0.0120914	0.0525963	7.03195	5.98426	6.84627	6.28078	6.74181	7.2221	8.71313	7.63098	7.41951	8.90676
[MF] isopentenyl-diphosphate delta-isomerase activity	2.3675	0	2.3675	0.0121648	0.0528016	3.83701	0	4.19845	2.69845	1.10361	0	0	0	0	0
[MF] homoserine dehydrogenase activity	6.48744	2.95148	3.53595	0.012276	0.0531696	5.38169	6.63122	6.62356	6.82098	6.97973	0	5.14879	5.3083	0	4.30034
[MF] ferroxidase activity	6.83322	2.40057	4.43265	0.0123997	0.0535903	6.75493	7.05638	8.45749	5.35329	6.54401	4.93437	0	7.06849	0	0
[MF] ATP-dependent helicase activity	6.64626	3.02402	3.62224	0.0124447	0.0536696	6.14016	6.90959	6.7497	6.85466	6.57718	4.48016	0	6.25056	4.38939	0
[BP] pentose-phosphate shunt, non-oxidative branch	6.39076	7.80951	-1.41875	0.0125356	0.053946	6.98754	6.20072	7.10245	5.77191	5.89118	7.17514	8.1891	6.9801	8.31627	8.38692
[BP] CAAX-box protein processing	4.26836	0.659141	3.60922	0.0129798	0.0557384	0	5.33255	6.46765	4.70777	4.83382	3.29571	0	0	0	0
[MF] acyl-phosphate glycerol-3-phosphate acyltransferase activity	5.7746	8.12042	-2.34582	0.0132826	0.0569067	5.6375	6.57467	4.92653	6.33297	5.4013	7.41044	8.98482	5.5299	8.95102	9.7259
[MF] adenosylhomocysteine nucleosidase activity	6.18325	7.34803	-1.16478	0.0133084	0.0569067	7.05649	5.93918	5.89452	5.61505	6.41099	7.72743	7.18479	7.35229	7.55843	6.9172
[MF] O-methyltransferase activity	5.3712	1.39809	3.97311	0.0135519	0.0578254	6.4709	4.98447	4.32687	5.6561	5.41768	0	6.99045	0	0	0
[BP] quorum sensing	4.9568	7.29603	-2.33924	0.0136112	0.0579556	7.2001	3.07857	5.64845	3.37716	5.4797	7.05585	6.96955	8.07836	6.68238	7.69404
[MF] 4-hydroxy-tetrahydrodipicolinate synthase	7.00659	3.27127	3.73532	0.0137418	0.0583882	7.20928	6.52648	7.26575	6.98935	7.04209	4.78312	0	5.99148	5.58174	0
[MF] neurotransmitter:sodium symporter activity	7.4528	4.29056	3.16224	0.0141544	0.0600148	6.85261	7.74084	7.10429	7.84734	7.71894	4.99244	5.90963	6.23528	0	4.31548
[MF] intramolecular transferase activity, phosphotransferases	6.85156	3.81423	3.03733	0.0143663	0.0607852	6.93165	6.69508	6.91145	7.09053	6.62908	3.95171	4.55603	6.78249	0	3.78091
[MF] 3-hydroxyoctanoyl-[acyl-carrier-protein] dehydratase activity	7.381	3.46421	3.9168	0.0144733	0.0611095	7.39706	7.15954	7.50839	7.29263	7.54739	5.74414	6.6273	0	4.94959	0
[MF] dipeptidase activity	7.36883	9.03103	-1.6622	0.0145524	0.0613148	5.57237	8.0523	7.20457	8.04472	7.97021	8.54572	8.36663	9.36615	9.16036	9.71631
[MF] phosphopantothenate--cysteine ligase activity	6.41434	7.49876	-1.08442	0.0147729	0.0620301	5.84043	6.6133	6.11275	6.87891	6.62632	7.49994	8.07301	7.25736	7.05291	7.61059
[BP] branched-chain amino acid biosynthetic process	7.17949	2.66859	4.5109	0.0147837	0.0620301	6.55531	6.62549	7.3905	7.789	7.53714	0	0	0	7.55656	5.7864
[BP] polyamine transport	6.489	3.05265	3.43635	0.0149062	0.0622845	6.15779	6.30465	6.7644	6.33329	6.88489	4.64909	5.05662	5.55755	0	0
[MF] polyamine binding	6.489	3.05265	3.43635	0.0149062	0.0622845	6.15779	6.30465	6.7644	6.33329	6.88489	4.64909	5.05662	5.55755	0	0
[MF] betaine-aldehyde dehydrogenase activity	2.35082	0	2.35082	0.0151101	0.0628715	4.66315	0	2.27209	1.17861	3.64022	0	0	0	0	0
[MF] argininosuccinate lyase activity	8.10832	4.69702	3.4113	0.0151404	0.0628715	7.42655	8.13172	8.60146	8.07934	8.30252	6.32503	6.61299	6.22161	0	4.32548
[BP] arginine biosynthetic process via ornithine	8.10832	4.69702	3.4113	0.0151404	0.0628715	7.42655	8.13172	8.60146	8.07934	8.30252	6.32503	6.61299	6.22161	0	4.32548
[MF] beta-ketoacyl-acyl-carrier-protein synthase II activity	6.7952	3.95577	2.83943	0.0152079	0.063022	5.79208	7.0112	6.7723	7.33499	7.06543	5.0159	5.24936	4.47863	5.03498	0
[BP] negative regulation of transcription, DNA-templated	8.92166	10.0581	-1.1364	0.0154405	0.0638545	9.43178	8.87029	7.93725	9.19312	9.17587	9.7748	9.70257	10.3182	10.2386	10.2562
[BP] phosphatidylinositol phosphorylation	7.41578	4.25746	3.15832	0.0155929	0.0643525	7.88565	7.35004	6.66996	7.5956	7.57766	4.36145	6.9069	5.05435	0	4.96463
[MF] molybdenum ion binding	8.76363	4.11249	4.65114	0.0157699	0.0649502	8.85377	8.63282	9.67871	8.22535	8.42752	7.7487	5.24936	7.5644	0	0
[BP] regulation of translational termination	6.60845	7.70846	-1.10001	0.0161336	0.0662288	7.22012	6.32028	6.3451	6.47091	6.68582	7.66897	7.15465	7.8139	7.42684	8.47793
[MF] phosphoglucosamine mutase activity	6.7814	7.89753	-1.11612	0.0161461	0.0662288	6.89325	6.69368	6.90353	6.68073	6.73582	8.29722	8.39757	6.81458	8.02503	7.95322
[MF] uracil DNA N-glycosylase activity	4.70889	6.80049	-2.0916	0.0164162	0.0670731	6.03041	5.28934	3.38286	4.49974	4.34213	6.18391	7.80996	5.42604	6.02058	8.56195
[BP] protein-chromophore linkage	1.68135	6.54257	-4.86122	0.0164287	0.0670731	0	2.07094	4.64715	0.840826	0.847855	7.73369	9.03006	7.31747	8.63163	0
[MF] 3-phosphoshikimate 1-carboxyvinyltransferase activity	7.21359	4.13431	3.07928	0.0164519	0.0670731	6.70997	7.42306	6.87541	7.74214	7.31736	4.16871	6.77921	5.33476	0	4.38887
[BP] anaerobic electron transport chain	3.71412	0.581962	3.13215	0.0167461	0.0681345	0	4.52202	6.2005	3.92238	3.92568	2.90981	0	0	0	0
[MF] ligase activity, forming carbon-nitrogen bonds	7.91037	6.11082	1.79955	0.0167833	0.0681483	7.16423	8.23218	7.46015	8.32836	8.36692	5.50085	6.91469	4.79799	7.91505	5.42552
[MF] mevalonate kinase activity	1.54111	5.79602	-4.25491	0.0169563	0.0687122	0	2.09403	2.94539	0	2.66612	6.69335	7.27504	0	8.50932	6.50238
[BP] glycine betaine biosynthetic process from choline	2.42777	0	2.42777	0.017011	0.0687955	5.04792	0	2.27209	1.17861	3.64022	0	0	0	0	0
[BP] gluconeogenesis	9.91207	10.802	-0.889951	0.0171068	0.0690441	9.87675	9.99498	9.83397	9.89551	9.95916	10.9521	10.739	10.4394	10.6691	11.2105
[MF] sodium ion binding	4.61655	1.71418	2.90237	0.0172341	0.0694189	4.74211	4.25624	5.64266	4.25468	4.18707	4.46416	0	4.10676	0	0
[BP] arginine biosynthetic process	10.2616	7.9465	2.31514	0.0172837	0.069456	10.329	10.272	10.0154	10.451	10.2408	9.28324	9.56925	8.84381	5.14149	6.8947
[BP] histidine biosynthetic process	10.7709	9.15969	1.61123	0.0173123	0.069456	10.2802	10.8254	10.9072	10.9216	10.9202	9.85017	10.1613	9.9117	7.41921	8.45608
[MF] imidazoleglycerol-phosphate synthase activity	8.40225	5.01556	3.38669	0.0174693	0.0699466	8.1524	8.25577	8.57251	8.47937	8.55118	6.41778	6.5067	6.89874	0	5.25456
[MF] aspartate-ammonia ligase activity	5.7834	7.63915	-1.85575	0.0176981	0.0704144	3.84538	6.31189	6.04766	6.42331	6.28875	7.88364	8.55946	7.04264	6.26728	8.44274
[BP] L-asparagine biosynthetic process	5.7834	7.63915	-1.85575	0.0176981	0.0704144	3.84538	6.31189	6.04766	6.42331	6.28875	7.88364	8.55946	7.04264	6.26728	8.44274
[MF] NADPH binding	7.01343	4.07234	2.94109	0.0177016	0.0704144	6.35866	7.10655	6.61465	7.5585	7.4288	3.78339	5.34482	6.10345	5.13004	0
[MF] transaminase activity	9.68641	7.65305	2.03336	0.017726	0.0704144	8.82527	10.1446	8.81536	10.4228	10.224	6.27682	9.67464	7.58865	8.36274	6.36242
[MF] aspartate-tRNA ligase activity	6.46403	2.43193	4.0321	0.0178361	0.0707123	7.25341	6.22584	6.54906	6.12678	6.16505	7.29204	0	4.86761	0	0
[MF] N-acyltransferase activity	7.64223	4.42642	3.21581	0.0178811	0.0707514	6.49864	8.18561	7.16237	8.16287	8.20167	4.77068	0	5.73007	6.87651	4.75486
[MF] citrate transmembrane transporter activity	1.73843	0	1.73843	0.01819	0.0718328	3.50702	0	2.45794	1.82128	0.905926	0	0	0	0	0
[MF] proline:sodium symporter activity	4.55741	1.71418	2.84323	0.0183454	0.0723046	4.74211	4.25624	5.40639	4.25468	4.12764	4.46416	0	4.10676	0	0
[MF] pyridoxal phosphate binding	11.6428	10.5601	1.0827	0.0184324	0.0725056	11.0347	11.8719	11.4081	12.0111	11.8885	10.7345	11.1105	10.4806	10.6872	9.78796
[BP] ion transport	3.19314	0	3.19314	0.0184994	0.0726274	7.51576	0	3.07267	2.1725	3.20477	0	0	0	0	0
[MF] phosphoribosylformylglycinamidine cyclo-ligase activity	7.64575	3.68393	3.96182	0.0186157	0.0729416	8.22785	7.35524	7.95687	7.30312	7.38568	7.09535	5.60675	5.71756	0	0
[MF] L-lactate dehydrogenase activity	7.21969	8.85845	-1.63876	0.0187958	0.0735044	8.10707	6.72923	8.27265	6.33524	6.65425	9.41196	7.94295	8.88909	8.02542	10.0228
[BP] 3,4-dihydroxybenzoate biosynthetic process	2.34797	0	2.34797	0.019293	0.0751779	5.22832	0	3.15502	1.99078	1.36572	0	0	0	0	0
[BP] isoleucine biosynthetic process	10.097	8.20593	1.89106	0.0192984	0.0751779	9.93144	10.0636	10.3842	10.015	10.0907	9.49596	8.81705	9.31328	5.84606	7.5573
[MF] S-ribosylhomocysteine lyase activity	4.9568	7.17174	-2.21494	0.0196189	0.0758466	7.2001	3.07857	5.64845	3.37716	5.4797	6.43438	6.96955	8.07836	6.68238	7.69404
[MF] methionine-tRNA ligase activity	6.67895	2.57197	4.10698	0.0196237	0.0758466	5.54987	7.0976	7.17054	6.81707	6.7597	7.08408	5.77579	0	0	0
[BP] methionyl-tRNA aminoacylation	6.67895	2.57197	4.10698	0.0196237	0.0758466	5.54987	7.0976	7.17054	6.81707	6.7597	7.08408	5.77579	0	0	0
[BP] lipoate biosynthetic process	6.44061	2.39519	4.04542	0.0197131	0.0758466	5.63164	7.33984	4.44377	7.54736	7.24046	0	6.39475	5.58123	0	0
[MF] octanoyltransferase activity	6.44061	2.39519	4.04542	0.0197131	0.0758466	5.63164	7.33984	4.44377	7.54736	7.24046	0	6.39475	5.58123	0	0
[MF] lipoyl(octanoyl) transferase activity	6.44061	2.39519	4.04542	0.0197131	0.0758466	5.63164	7.33984	4.44377	7.54736	7.24046	0	6.39475	5.58123	0	0
[BP] ribonucleoside monophosphate biosynthetic process	8.24555	6.54776	1.69779	0.0197337	0.0758466	8.86271	7.93448	8.28799	8.05757	8.08502	8.47376	5.73121	7.29995	5.49845	5.73541
[MF] threonine-tRNA ligase activity	8.34908	5.99102	2.35806	0.0200575	0.0767981	8.19478	8.64258	8.3014	8.44629	8.16037	9.35283	6.12327	4.74964	4.39418	5.33516
[BP] threonyl-tRNA aminoacylation	8.34908	5.99102	2.35806	0.0200575	0.0767981	8.19478	8.64258	8.3014	8.44629	8.16037	9.35283	6.12327	4.74964	4.39418	5.33516
[BP] Mo-molybdopterin cofactor biosynthetic process	8.04282	3.82411	4.21872	0.0205346	0.0784758	8.65174	7.28722	8.94148	7.27852	8.05514	4.72949	6.43666	7.95438	0	0
[MF] potassium ion symporter activity	6.70448	5.31921	1.38527	0.0208066	0.0793647	7.50882	5.89573	6.72274	6.76281	6.63229	4.94732	6.54364	5.15802	5.70362	4.24344
[MF] ribokinase activity	4.50203	7.75792	-3.25589	0.0209944	0.0797788	0	5.48693	3.83302	6.48479	6.70542	7.20934	8.71285	6.89708	8.4841	7.48625
[BP] D-ribose metabolic process	4.50203	7.75792	-3.25589	0.0209944	0.0797788	0	5.48693	3.83302	6.48479	6.70542	7.20934	8.71285	6.89708	8.4841	7.48625
[MF] magnesium-importing ATPase activity	1.61936	5.72821	-4.10884	0.0214936	0.0814851	0	3.22078	0	3.29401	1.58203	5.73776	0	7.79273	7.48756	7.62298
[MF] helicase activity	9.83248	8.66537	1.16712	0.0215619	0.0814851	9.05892	10.2121	9.26729	10.3597	10.2644	8.30838	8.41366	8.84798	9.45759	8.29922
[MF] nickel cation binding	9.12079	5.29272	3.82807	0.0215648	0.0814851	8.28461	9.21847	9.1179	9.61537	9.3676	8.29369	6.61359	7.61504	0	3.9413
[MF] S-adenosylmethionine-dependent tRNA (m5U54) methyltransferase activity	4.35291	0.776612	3.5763	0.021721	0.0819217	3.59189	5.60604	0	6.65641	5.91022	3.88306	0	0	0	0
[MF] prephenate dehydrogenase (NADP+) activity	7.13183	3.49704	3.6348	0.0218687	0.0820178	6.10549	7.62823	6.97594	7.5259	7.4236	5.62726	0	0	5.77522	6.08271
[BP] tyrosine biosynthetic process	7.13183	3.49704	3.6348	0.0218687	0.0820178	6.10549	7.62823	6.97594	7.5259	7.4236	5.62726	0	0	5.77522	6.08271
[MF] prephenate dehydrogenase activity	7.13183	3.49704	3.6348	0.0218687	0.0820178	6.10549	7.62823	6.97594	7.5259	7.4236	5.62726	0	0	5.77522	6.08271
[MF] DNA primase activity	7.60932	5.90454	1.70478	0.0221456	0.0828287	7.50127	7.33425	7.56655	7.69585	7.94869	7.17946	5.92322	6.27383	6.56234	3.58387
[MF] L-phenylalanine:2-oxoglutarate aminotransferase activity	7.19473	3.23506	3.95967	0.0221921	0.0828287	6.60914	7.16899	6.93167	7.662	7.60186	2.51544	8.05195	5.60792	0	0
[MF] glutamate-ammonia ligase activity	8.83691	6.88026	1.95664	0.0222083	0.0828287	8.69361	8.8583	9.17797	8.76632	8.68834	8.53655	6.83935	8.52413	5.19194	5.30935
[BP] intracellular protein transport	5.72398	7.60676	-1.88278	0.0222798	0.082942	4.33669	6.77166	4.261	6.8858	6.36476	7.59149	6.93209	7.87039	6.71389	8.92593
[MF] 1-deoxy-D-xylulose-5-phosphate reductoisomerase activity	6.89573	4.07234	2.82339	0.0225996	0.0839772	6.10375	7.10655	6.33336	7.51585	7.41915	3.78339	5.34482	6.10345	5.13004	0
[BP] DNA mediated transformation	6.92537	5.02853	1.89683	0.0226539	0.084024	7.23567	7.14654	5.71316	7.26172	7.26976	2.82211	5.42072	4.61037	6.74425	5.54521
[MF] electron transporter, transferring electrons within the cyclic electron transport pathway of photosynthesis activity	0	4.70462	-4.70462	0.0229254	0.0845339	0	0	0	0	0	7.46976	7.90919	8.14413	0	0
[BP] photosynthetic electron transport in photosystem II	0	4.70462	-4.70462	0.0229254	0.0845339	0	0	0	0	0	7.46976	7.90919	8.14413	0	0
[BP] glucuronate catabolic process	8.02622	4.76477	3.26145	0.0230462	0.0845339	8.50872	7.77116	8.42209	7.90007	7.52904	7.39567	6.78295	0	5.11268	4.53253
[CC] respiratory chain	2.20953	7.61622	-5.4067	0.0230681	0.0845339	5.89989	1.82577	0	1.02783	2.29415	10.0658	10.225	7.38807	10.4022	0
[CC] mitochondrial membrane	0	5.43044	-5.43044	0.0230752	0.0845339	0	0	0	0	0	8.18376	9.76025	0	9.2082	0
[MF] UDP-glucose 4-epimerase activity	7.84605	8.89718	-1.05113	0.0230783	0.0845339	7.24168	8.06885	7.993	7.67835	8.24837	8.82528	9.60855	8.72638	8.1705	9.15519
[MF] 2-dehydropantoate 2-reductase activity	7.28422	4.16258	3.12164	0.0230852	0.0845339	7.70413	7.02333	7.13595	7.35323	7.20444	2.89842	5.76396	7.18375	0	4.96676
[CC] photosystem II	0	4.43169	-4.43169	0.0233229	0.0852492	0	0	0	0	0	6.9318	7.90919	7.31747	0	0
[MF] tryptophanase activity	3.89321	0	3.89321	0.0234229	0.0854595	0	6.54429	0	6.44518	6.47657	0	0	0	0	0
[MF] RNA ligase activity	6.30152	4.55885	1.74267	0.0235784	0.0857533	4.21094	7.46575	5.7553	7.17651	6.89911	3.94987	5.42891	4.27506	4.85536	4.28504
[BP] ATP biosynthetic process	0	5.20283	-5.20283	0.0235885	0.0857533	0	0	0	0	0	7.87325	9.76025	0	8.38067	0
[CC] phosphopyruvate hydratase complex	9.12202	9.99593	-0.873913	0.0237274	0.0859477	9.46244	9.23518	9.18985	8.93968	8.78294	10.4056	10.0124	9.86427	9.61679	10.0806
[MF] phosphopyruvate hydratase activity	9.12202	9.99593	-0.873913	0.0237274	0.0859477	9.46244	9.23518	9.18985	8.93968	8.78294	10.4056	10.0124	9.86427	9.61679	10.0806
[CC] membrane	11.6191	10.3604	1.25866	0.0239649	0.0866523	11.8926	11.6312	10.9235	11.8796	11.7683	9.97058	11.3798	10.2554	10.9686	9.2276
[MF] cytochrome-c peroxidase activity	3.52972	0	3.52972	0.0240969	0.0869113	0	5.85657	0	6.1957	5.59635	0	0	0	0	0
[MF] carbon-monoxide dehydrogenase (acceptor) activity	4.00277	0.666428	3.33634	0.0241229	0.0869113	0	4.8122	7.04882	3.02366	5.12916	3.33214	0	0	0	0
[MF] 8-oxo-7,8-dihydroguanosine triphosphate pyrophosphatase activity	3.491	0	3.491	0.0241948	0.0870148	0	6.08215	0	5.91447	5.45837	0	0	0	0	0
[MF] 3-deoxy-8-phosphooctulonate synthase activity	6.66634	3.08785	3.57849	0.0243142	0.0872884	5.08322	7.05057	6.33787	7.60104	7.25899	2.99693	0	6.67171	5.77061	0
[BP] queuosine biosynthetic process	9.65798	8.05428	1.60369	0.0243839	0.087383	9.36261	9.88065	8.96486	10.0179	10.0638	7.77716	9.2688	8.54322	8.62832	6.05392
[MF] potassium-transporting ATPase activity	7.76672	5.35191	2.41481	0.0244945	0.0874531	7.51595	8.46852	5.3729	8.88751	8.58872	3.56066	5.73452	7.53082	5.95799	3.97558
[MF] dihydrolipoyl dehydrogenase activity	7.42739	5.30342	2.12397	0.0245331	0.0874531	7.57529	7.30683	7.18143	7.73463	7.33879	2.27388	6.65084	6.80899	4.9183	5.86509
[MF] transferase activity, transferring amino-acyl groups	1.95753	0	1.95753	0.0245338	0.0874531	4.47718	0	2.50449	1.86336	0.942611	0	0	0	0	0
[MF] rRNA (uridine-2'-O-)-methyltransferase activity	3.69506	0.690509	3.00455	0.0246962	0.0878765	0	3.99647	6.20554	4.01281	4.26047	3.45254	0	0	0	0
[MF] DNA-directed RNA polymerase activity	10.2873	11.7093	-1.42195	0.024762	0.0879554	10.0448	10.5704	10.514	10.0916	10.216	11.7851	10.9263	11.005	13.5974	11.2327
[MF] prephenate dehydratase activity	6.76712	3.99321	2.77391	0.0249083	0.0881641	5.39193	7.02968	7.2698	7.22553	6.91868	3.9808	6.30709	4.52389	5.15427	0
[BP] L-phenylalanine biosynthetic process	6.76712	3.99321	2.77391	0.0249083	0.0881641	5.39193	7.02968	7.2698	7.22553	6.91868	3.9808	6.30709	4.52389	5.15427	0
[MF] DNA topoisomerase (ATP-hydrolyzing) inhibitor activity	2.88111	0	2.88111	0.0252069	0.0889961	0	4.67911	0	4.8816	4.84484	0	0	0	0	0
[MF] 5'-3' exoribonuclease activity	4.14204	1.0151	3.12695	0.0252318	0.0889961	6.93921	2.76405	4.33646	2.52024	4.15025	5.07548	0	0	0	0
[MF] hydroxyethylthiazole kinase activity	6.85071	3.35053	3.50018	0.0253768	0.0892277	6.16855	6.65899	7.44574	7.0337	6.94658	4.08494	5.95572	6.71201	0	0
[BP] steroid metabolic process	2.93799	0	2.93799	0.0255015	0.0892277	0	4.55152	0	5.27817	4.86028	0	0	0	0	0
[MF] methylmalonyl-CoA carboxytransferase activity	4.48974	0.82525	3.66449	0.0255934	0.0892277	3.27003	5.99288	0	6.68745	6.49832	0	0	0	0	4.12625
[BP] acetoin biosynthetic process	1.51472	4.99027	-3.47555	0.0256382	0.0892277	0	0	3.29251	2.10786	2.17325	5.42135	0	6.31054	5.92191	7.29756
[MF] acetolactate decarboxylase activity	1.51472	4.99027	-3.47555	0.0256382	0.0892277	0	0	3.29251	2.10786	2.17325	5.42135	0	6.31054	5.92191	7.29756
[BP] phosphatidylethanolamine biosynthetic process	5.46016	1.15856	4.3016	0.0256752	0.0892277	0	7.20192	6.14312	7.09083	6.86494	0	5.79282	0	0	0
[MF] phosphatidylserine decarboxylase activity	5.46016	1.15856	4.3016	0.0256752	0.0892277	0	7.20192	6.14312	7.09083	6.86494	0	5.79282	0	0	0
[BP] formate metabolic process	3.23794	1.21415	2.02379	0.0256911	0.0892277	3.8992	2.78391	3.91014	2.96529	2.63116	2.75424	0	3.31652	0	0
[MF] 3-oxo-5-alpha-steroid 4-dehydrogenase activity	3.11642	0	3.11642	0.0258098	0.0892277	0	4.55152	0	5.76428	5.2663	0	0	0	0	0
[MF] oxidoreductase activity, acting on the aldehyde or oxo group of donors, NAD or NADP as acceptor	7.91103	8.91563	-1.00461	0.0259767	0.0892277	7.29514	8.09632	7.41995	8.55116	8.19258	8.72902	9.11693	8.92899	9.34801	8.45523
[MF] N-carbamoyl-L-amino-acid hydrolase activity	2.94084	0	2.94084	0.0259844	0.0892277	6.64878	0	4.62625	2.46134	0.967822	0	0	0	0	0
[MF] allantoate deiminase activity	2.94084	0	2.94084	0.0259844	0.0892277	6.64878	0	4.62625	2.46134	0.967822	0	0	0	0	0
[BP] allantoin assimilation pathway	2.94084	0	2.94084	0.0259844	0.0892277	6.64878	0	4.62625	2.46134	0.967822	0	0	0	0	0
[BP] glutathione metabolic process	5.36755	2.08046	3.28709	0.0259886	0.0892277	4.10439	5.70467	6.63445	4.97264	5.42162	4.4077	0	5.9946	0	0
[MF] gamma-glutamyltransferase activity	5.36755	2.08046	3.28709	0.0259886	0.0892277	4.10439	5.70467	6.63445	4.97264	5.42162	4.4077	0	5.9946	0	0
[MF] acetyl-CoA:L-glutamate N-acetyltransferase activity	5.77413	1.23894	4.53519	0.0260094	0.0892277	0	7.57556	6.83278	7.3463	7.116	0	6.19468	0	0	0
[MF] tRNA (adenine-N6-)-methyltransferase activity	2.67946	0	2.67946	0.0260506	0.0892277	0	4.20795	0	4.70477	4.48458	0	0	0	0	0
[MF] galactosyltransferase activity	4.85929	0.955499	3.90379	0.0261164	0.0893012	4.03918	6.77088	0	6.9925	6.49389	0	4.7775	0	0	0
[CC] aspartate carbamoyltransferase complex	2.6925	0	2.6925	0.0261806	0.089369	0	4.6522	0	4.69083	4.11948	0	0	0	0	0
[BP] propanediol catabolic process	2.94054	0	2.94054	0.0263644	0.0898442	7.22483	0	3.55134	1.59307	2.33348	0	0	0	0	0
[BP] drug transmembrane transport	2.55911	0	2.55911	0.0264373	0.0899403	0	4.08654	0	4.50153	4.2075	0	0	0	0	0
[BP] primary metabolic process	6.41083	2.50946	3.90137	0.0265908	0.0901831	4.93314	6.79264	6.23296	7.13205	6.96337	4.97266	0	0	7.57463	0
[BP] lipid metabolic process	7.82076	9.26214	-1.44138	0.0265982	0.0901831	7.01906	7.99649	6.96064	8.67614	8.45148	7.82431	9.69933	9.22811	10.1259	9.43307
[MF] propionyl-CoA carboxylase activity	2.65975	0	2.65975	0.0267882	0.0906747	0	4.89939	0	4.41185	3.98749	0	0	0	0	0
[MF] identical protein binding	2.53801	0	2.53801	0.0269988	0.0911998	0	3.79798	0	4.44339	4.44867	0	0	0	0	0
[CC] plastid	0	4.13663	-4.13663	0.0270339	0.0911998	0	0	0	0	0	8.56173	0	6.04855	0	6.07285
[MF] DNA-3-methyladenine glycosylase activity	5.57396	2.19748	3.37648	0.0271998	0.0914205	4.88175	5.99699	4.734	6.55425	5.70279	4.58364	0	0	6.40374	0
[MF] chorismate mutase activity	6.7003	3.99321	2.70709	0.0272544	0.0914205	5.39193	6.9722	7.05955	7.22553	6.85227	3.9808	6.30709	4.52389	5.15427	0
[MF] inorganic anion transmembrane transporter activity	3.92406	7.84832	-3.92427	0.0273252	0.0914205	0	6.45645	0	6.69622	6.46761	7.15614	9.10238	6.61649	8.18855	8.17805
[MF] rhamnose transmembrane transporter activity	5.64592	2.15423	3.49168	0.0273643	0.0914205	4.98275	5.72505	4.77933	6.32921	6.41323	3.62311	7.14805	0	0	0
[MF] tRNA (adenine-C2-)-methyltransferase activity	6.91849	3.49941	3.41907	0.0274088	0.0914205	7.2154	6.87452	6.4874	7.09747	6.91764	0	5.54778	5.66769	6.28159	0
[MF] rRNA (adenine-C2-)-methyltransferase activity	6.91849	3.49941	3.41907	0.0274088	0.0914205	7.2154	6.87452	6.4874	7.09747	6.91764	0	5.54778	5.66769	6.28159	0
[MF] uroporphyrinogen-III synthase activity	6.35722	3.03049	3.32673	0.0274171	0.0914205	4.38505	6.75405	6.11125	7.34054	7.1952	3.94203	4.93726	0	6.27315	0
[MF] monooxygenase activity	6.39534	2.51542	3.87992	0.0274932	0.0915228	8.51837	6.10809	5.42189	5.86341	6.06494	5.72156	0	0	0	6.85554
[MF] electron carrier activity	10.9977	9.66043	1.33724	0.0275647	0.0916093	10.4995	11.0695	10.9345	11.2803	11.2046	9.62685	10.132	10.6335	9.9739	7.93592
[MF] 4-hydroxy-3-methylbut-2-en-1-yl diphosphate synthase activity	6.9224	4.17285	2.74955	0.0278929	0.0925062	5.51057	7.55209	7.19553	7.4114	6.94241	6.23168	4.71634	5.41368	4.50252	0
[MF] 3-dehydroquinate synthase activity	7.52968	4.46263	3.06704	0.0279264	0.0925062	6.49693	8.00866	7.14993	8.17224	7.82063	4.03164	6.37651	4.70723	7.19778	0
[CC] chloroplast	0	4.64147	-4.64147	0.0282722	0.0934093	0	0	0	0	0	8.17393	9.40437	0	0	5.62904
[MF] thioredoxin peroxidase activity	2.66026	0	2.66026	0.0283035	0.0934093	0	3.92469	0	4.10248	5.27413	0	0	0	0	0
[MF] 3-isopropylmalate dehydratase activity	8.6332	7.7102	0.922998	0.0283382	0.0934093	8.50914	8.70797	8.61448	8.74439	8.59001	7.17661	7.49583	8.17318	8.37704	7.32835
[CC] bicellular tight junction	2.22878	0	2.22878	0.0283863	0.0934151	0	3.46735	0	4.03574	3.64082	0	0	0	0	0
[MF] 2,3-bisphosphoglycerate-dependent phosphoglycerate mutase activity	7.64916	8.76645	-1.11729	0.0284433	0.0934498	7.61035	7.60585	8.59639	6.8066	7.62661	8.46697	8.80136	8.19252	8.8028	9.56857
[MF] dGTPase activity	6.73095	3.37099	3.35996	0.0285203	0.0935174	5.7008	7.10768	6.12376	7.50091	7.22157	5.08367	0	5.88807	5.88321	0
[BP] GTP metabolic process	6.7291	3.37099	3.35811	0.0285759	0.0935174	5.7008	7.10768	6.12376	7.50091	7.21233	5.08367	0	5.88807	5.88321	0
[MF] superoxide dismutase activity	7.16221	3.60738	3.55483	0.0286382	0.0935174	8.38162	6.58015	6.65013	7.06718	7.13196	6.39997	0	5.49732	6.13959	0
[MF] carboxy-lyase activity	4.82621	1.01873	3.80748	0.0286496	0.0935174	4.54113	6.3169	0	6.82235	6.45069	0	0	0	5.09365	0
[MF] acetate CoA-transferase activity	3.06564	0	3.06564	0.0289344	0.094124	0	5.03269	6.25442	4.04109	0	0	0	0	0	0
[BP] ketone body catabolic process	3.06564	0	3.06564	0.0289344	0.094124	0	5.03269	6.25442	4.04109	0	0	0	0	0	0
[MF] transferase activity, transferring pentosyl groups	4.77892	1.81164	2.96729	0.029038	0.094124	4.46326	5.52602	3.34022	5.33458	5.23053	3.16478	0	0	5.8934	0
[MF] aspartyl esterase activity	4.44331	0.927211	3.5161	0.0291158	0.094124	4.10937	5.42094	0	6.3182	6.36806	0	0	0	4.63605	0
[MF] pectinesterase activity	4.44331	0.927211	3.5161	0.0291158	0.094124	4.10937	5.42094	0	6.3182	6.36806	0	0	0	4.63605	0
[BP] cell wall modification	4.44331	0.927211	3.5161	0.0291158	0.094124	4.10937	5.42094	0	6.3182	6.36806	0	0	0	4.63605	0
[MF] quaternary-ammonium-compound-transporting ATPase activity	2.60987	0	2.60987	0.0295624	0.0949995	6.12133	0	3.98756	0.948979	1.9915	0	0	0	0	0
[MF] 2-aminoethylphosphonate-pyruvate transaminase activity	2.48929	0	2.48929	0.0295726	0.0949995	0	3.47633	0	3.99339	4.97672	0	0	0	0	0
[BP] organic phosphonate catabolic process	2.48929	0	2.48929	0.0295726	0.0949995	0	3.47633	0	3.99339	4.97672	0	0	0	0	0
[MF] 3'-tRNA processing endoribonuclease activity	5.11775	6.72553	-1.60778	0.0295753	0.0949995	4.95374	5.21272	3.7966	5.59169	6.03399	6.47528	7.2856	4.92534	7.06085	7.88059
[BP] lactose catabolic process via tagatose-6-phosphate	2.98626	0	2.98626	0.0296402	0.0950564	6.65543	0	5.2918	1.78445	1.1996	0	0	0	0	0
[BP] tetrahydrofolate biosynthetic process	8.31765	7.38487	0.932778	0.0296999	0.0950963	8.30377	8.19677	8.14494	8.53389	8.40885	7.50375	8.1473	6.69615	7.53664	7.0405
[MF] glucosamine-6-phosphate deaminase activity	7.47947	8.48786	-1.0084	0.0297921	0.0952402	7.35466	7.58132	7.25188	7.66693	7.54254	8.15461	9.39299	7.8589	8.04804	8.98478
[BP] nitrogen compound metabolic process	8.80361	5.47306	3.33055	0.0298827	0.0953783	8.17564	9.03947	8.26352	9.37771	9.16172	6.54565	6.87876	7.99837	5.94252	0
[MF] ribonucleoside-triphosphate reductase activity	6.10511	3.75871	2.3464	0.0299959	0.0955882	2.82882	7.12314	6.29367	7.4025	6.87739	1.82017	4.45268	3.67604	4.21876	4.62588
[MF] adenylosuccinate synthase activity	6.66005	8.32607	-1.66601	0.0302882	0.0962444	6.55749	7.55095	4.53405	7.57935	7.07842	8.80755	8.68077	8.60737	6.94389	8.59075
[BP] cellular protein modification process	8.6486	6.90165	1.74695	0.0302974	0.0962444	7.37834	9.23258	7.83791	9.5945	9.19968	6.70136	8.28943	5.58123	5.8934	8.04286
[MF] acetylglucosaminyltransferase activity	5.39459	2.14369	3.2509	0.030389	0.0962579	5.0812	5.82455	3.73936	6.245	6.08282	0	5.85088	0	0	4.86755
[MF] 23S rRNA (adenine(1618)-N(6))-methyltransferase activity	2.37813	0	2.37813	0.0303972	0.0962579	0	3.18756	0	3.99295	4.71014	0	0	0	0	0
[BP] chorismate metabolic process	6.90842	4.12212	2.7863	0.0306259	0.0968298	5.62887	7.20973	7.05955	7.3496	7.29433	3.9808	6.95165	4.52389	5.15427	0
[MF] oxidoreductase activity, acting on diphenols and related substances as donors, oxygen as acceptor	3.34248	0.534826	2.80765	0.0314196	0.0991835	5.0536	0	6.20986	3.15476	2.29415	2.67413	0	0	0	0
[CC] ferredoxin hydrogenase complex	6.48868	2.6254	3.86329	0.0315421	0.0994143	4.55505	6.90959	6.66184	7.44977	6.86716	0	0	7.0479	6.07908	0
[MF] FMN reductase activity	2.46191	0	2.46191	0.0317225	0.0998268	4.69459	0	4.62625	0	2.98871	0	0	0	0	0
[MF] phosphoribosylformylglycinamidine synthase activity	6.96158	4.07987	2.88171	0.032014	0.100587	7.10783	7.3747	5.42119	7.57513	7.32904	2.95449	6.46615	5.97948	4.99923	0
[MF] RNA-dependent ATPase activity	6.42245	4.89831	1.52414	0.0321558	0.100838	4.84824	7.14336	5.92785	7.27797	6.91483	4.37657	5.03889	5.25474	6.05506	3.7663
[BP] L-methionine biosynthetic process from methylthioadenosine	6.22485	7.41834	-1.19349	0.0322131	0.100838	7.18863	5.95828	7.13811	5.29926	5.53997	7.72743	7.18479	7.70384	7.55843	6.9172
[BP] DNA unwinding involved in DNA replication	6.28939	3.03093	3.25846	0.0322443	0.100838	5.80868	6.40452	6.52869	6.4104	6.29465	2.59403	6.79303	5.76759	0	0
[MF] proton-transporting ATPase activity, rotational mechanism	9.7667	10.5776	-0.810888	0.0323689	0.101071	9.50918	9.90791	9.95969	9.77305	9.68368	11.0597	10.1784	10.4344	10.7663	10.4491
[MF] lyase activity	10.7177	9.62932	1.08842	0.03244	0.101137	10.1019	10.8478	10.3336	11.2225	11.0829	9.18401	10.4762	9.22634	10.2247	9.03537
[MF] O-phospho-L-serine:2-oxoglutarate aminotransferase activity	7.18048	3.68541	3.49507	0.0326694	0.101694	7.27437	7.14956	8.01209	6.94748	6.51889	6.73483	5.50063	6.19161	0	0
[MF] mannonate dehydratase activity	7.61347	4.65792	2.95555	0.0328008	0.101946	8.50872	7.33843	7.84481	7.4046	6.97081	7.36346	6.28093	0	5.11268	4.53253
[BP] pyruvate metabolic process	2.54311	0	2.54311	0.0328951	0.102081	0	5.08187	0	4.68411	2.94955	0	0	0	0	0
[BP] metabolic process	8.29012	4.28803	4.00209	0.0332316	0.102967	8.16792	8.19077	9.32271	7.61441	8.1548	6.90146	7.00057	7.53813	0	0
[MF] isocitrate dehydrogenase (NADP+) activity	7.2188	5.92772	1.29108	0.0334982	0.103634	6.63557	7.47121	7.65625	7.10886	7.22211	5.0598	6.81142	7.23052	5.10977	5.42707
[MF] 3-methyl-2-oxobutanoate hydroxymethyltransferase activity	6.68389	3.12003	3.56386	0.0336404	0.103777	4.24115	7.40384	6.55033	7.67583	7.54828	3.04507	0	0	7.34034	5.21475
[MF] pyruvate, phosphate dikinase activity	2.51705	0	2.51705	0.0336476	0.103777	0	5.04487	0	4.68411	2.85629	0	0	0	0	0
[MF] dTDP-4-dehydrorhamnose 3,5-epimerase activity	6.80308	2.84856	3.95451	0.0339612	0.104584	7.12684	6.71513	7.23215	6.79996	6.1413	6.56469	7.67814	0	0	0
[MF] DNA topoisomerase type I activity	7.36564	3.72635	3.63928	0.0342986	0.105462	5.73434	7.55655	7.46785	8.13263	7.93681	6.76734	0	6.99521	4.8692	0
[BP] thiamine diphosphate biosynthetic process	9.35283	8.46984	0.882994	0.0344952	0.105826	9.22487	9.58467	8.61609	9.74351	9.59501	8.47264	8.41004	8.01445	8.8128	8.63926
[MF] undecaprenyl-phosphate galactose phosphotransferase activity	4.64272	0.9759	3.66682	0.034522	0.105826	3.41684	6.62368	0	6.74486	6.42824	0	0	0	4.8795	0
[MF] 4 iron, 4 sulfur cluster binding	12.0233	10.883	1.14028	0.0346757	0.106135	11.4526	12.216	11.8325	12.3427	12.2725	11.4321	11.0726	11.7033	10.633	9.57387
[MF] transketolase activity	7.05737	4.45736	2.60002	0.0347957	0.106341	6.77884	6.88767	6.95059	7.4906	7.17915	4.78955	6.0508	5.64209	5.80433	0
[BP] rRNA methylation	5.03962	1.1458	3.89382	0.0349127	0.106537	4.82908	6.48565	0	7.11157	6.77182	0	5.729	0	0	0
[BP] cytochrome complex assembly	9.38799	7.74415	1.64383	0.0352715	0.107469	9.56117	9.23315	9.45355	9.44887	9.24321	6.82362	7.136	10.4025	7.53691	6.82178
[MF] aldehyde dehydrogenase (NAD) activity	2.96765	0	2.96765	0.0353372	0.107506	7.24043	0	4.57327	2.20498	0.819598	0	0	0	0	0
[MF] sequence-specific DNA binding	11.1013	12.0585	-0.957181	0.0354389	0.107519	10.4907	11.2929	10.4637	11.6282	11.6312	11.947	12.5459	11.6494	12.0319	12.1183
[MF] imidazoleglycerol-phosphate dehydratase activity	7.7672	4.89575	2.87146	0.0354481	0.107519	7.39034	7.79377	8.107	7.75204	7.79288	7.03525	0	6.68462	5.20018	5.5587
[MF] glutamate synthase activity	2.20199	0.440935	1.76106	0.0355283	0.1076	0	2.36233	3.6206	2.57025	2.45678	2.20467	0	0	0	0
[BP] protein transport by the Sec complex	7.57989	4.72696	2.85292	0.0355995	0.107654	6.39861	7.80958	8.24535	7.55796	7.88793	5.95993	4.93151	7.02726	5.71612	0
[MF] diaminopimelate decarboxylase activity	6.95369	5.63066	1.32303	0.0357955	0.108084	5.69784	7.34726	6.66478	7.58896	7.46963	4.89217	5.19595	5.53419	7.07025	5.46074
[MF] phosphoadenylyl-sulfate reductase (thioredoxin) activity	4.76909	1.09145	3.67765	0.0359187	0.108132	4.53893	6.48704	0	6.61895	6.20055	0	0	5.45724	0	0
[BP] sulfate assimilation, phosphoadenylyl sulfate reduction by phosphoadenylyl-sulfate reductase (thioredoxin)	4.76909	1.09145	3.67765	0.0359187	0.108132	4.53893	6.48704	0	6.61895	6.20055	0	0	5.45724	0	0
[MF] gluconate transmembrane transporter activity	2.58941	0	2.58941	0.0360639	0.108407	6.67635	1.05205	0	2.08992	3.12873	0	0	0	0	0
[BP] guanosine tetraphosphate metabolic process	6.92862	8.14959	-1.22096	0.0361321	0.10845	7.73631	6.68134	7.45491	6.34461	6.42595	7.1191	8.42206	8.03186	7.83023	9.34469
[MF] nucleoside:sodium symporter activity	2.46433	0	2.46433	0.0361953	0.108478	6.48837	1.42082	0	1.89337	2.51909	0	0	0	0	0
[MF] 2 iron, 2 sulfur cluster binding	9.06129	7.18495	1.87633	0.0363568	0.1088	8.35303	9.52969	8.78818	9.29929	9.33623	6.87295	8.74356	7.31934	8.55313	4.4358
[MF] 3 iron, 4 sulfur cluster binding	7.54677	3.84481	3.70197	0.036611	0.109399	5.68123	8.07678	7.48909	8.40533	8.08144	5.54398	0	7.60097	6.07908	0
[MF] sulfotransferase activity	2.14004	0	2.14004	0.03668	0.109442	0	2.56662	0	4.66551	3.46807	0	0	0	0	0
[MF] ammonium transmembrane transporter activity	7.87503	6.31425	1.56078	0.0368221	0.109704	8.19787	7.7855	8.64716	7.20744	7.53717	7.05617	5.00276	7.49753	4.73577	7.27902
[BP] UDP-glucose metabolic process	7.53933	3.82413	3.7152	0.0369118	0.109774	6.98389	7.45009	8.34643	7.29574	7.62049	7.83698	0	7.05612	0	4.22752
[MF] NAD+ binding	6.01139	7.0344	-1.02301	0.0369546	0.109774	6.39291	6.13803	5.45968	6.21465	5.85168	6.71987	7.7624	7.32904	5.99713	7.36357
[BP] valine biosynthetic process	9.37726	7.16082	2.21644	0.0371171	0.110049	9.15104	9.38457	9.66091	9.26482	9.42495	9.17475	8.34424	8.44663	5.84606	3.99242
[CC] molybdopterin synthase complex	4.5018	1.70186	2.79994	0.0372593	0.110049	5.88402	3.3955	5.25746	3.32876	4.64325	2.70279	0	5.80651	0	0
[MF] cyclic pyranopterin monophosphate synthase activity	4.5018	1.70186	2.79994	0.0372593	0.110049	5.88402	3.3955	5.25746	3.32876	4.64325	2.70279	0	5.80651	0	0
[MF] pyridoxamine-phosphate oxidase activity	4.80398	1.11483	3.68914	0.0372658	0.110049	4.66045	6.73264	0	6.63526	5.99153	0	0	0	0	5.57416
[MF] tryptophan-tRNA ligase activity	8.154	4.27904	3.87496	0.0373846	0.110077	8.01951	8.27449	8.5885	7.94988	7.93761	6.6919	0	8.03942	0	6.66385
[BP] tryptophanyl-tRNA aminoacylation	8.154	4.27904	3.87496	0.0373846	0.110077	8.01951	8.27449	8.5885	7.94988	7.93761	6.6919	0	8.03942	0	6.66385
[MF] glutamate N-acetyltransferase activity	5.26409	1.23894	4.02515	0.0375025	0.110263	0	7.19799	5.24164	7.04971	6.83111	0	6.19468	0	0	0
[BP] regulation of protein stability	1.90766	5.43337	-3.52571	0.0383326	0.112454	0	4.16437	0	2.09941	3.27454	5.98201	0	6.8668	7.21855	7.0995
[MF] oxidoreductase activity, acting on NAD(P)H, NAD(P) as acceptor	2.1323	0	2.1323	0.0383593	0.112454	4.69459	0	3.55955	0	2.40737	0	0	0	0	0
[MF] 2-C-methyl-D-erythritol 4-phosphate cytidylyltransferase activity	7.16397	3.71485	3.44912	0.038503	0.112711	6.02726	7.51959	6.71081	7.98349	7.5787	5.28842	0	6.31802	6.96781	0
[BP] transcription initiation from bacterial-type RNA polymerase promoter	5.87338	2.46687	3.40651	0.0389969	0.113991	6.43511	5.62781	6.64865	4.83459	5.82073	5.37776	0	6.9566	0	0
[MF] 1,4-dihydroxy-2-naphthoate octaprenyltransferase activity	6.84654	3.53276	3.31378	0.0392186	0.114446	5.56189	7.31381	6.26315	7.56144	7.53242	4.96767	6.72313	0	0	5.97297
[MF] phosphoribosylaminoimidazolecarboxamide formyltransferase activity	7.42543	4.72312	2.7023	0.0392661	0.114446	6.89397	7.37568	7.56165	7.76271	7.53314	5.38032	6.48001	0	6.66214	5.09315
[MF] ATP-dependent RNA helicase activity	6.08165	3.0175	3.06415	0.039475	0.114888	7.02605	6.19904	4.1335	6.6717	6.37798	0	6.12159	5.52775	3.43818	0
[MF] IMP cyclohydrolase activity	7.49482	4.77804	2.71678	0.0396908	0.11535	6.89397	7.44149	7.71501	7.81469	7.60894	5.65488	6.48001	0	6.66214	5.09315
[MF] ferrochelatase activity	5.21543	2.14727	3.06816	0.040081	0.116045	4.03605	5.49101	6.65523	5.01464	4.88023	4.47026	0	6.26611	0	0
[BP] heme biosynthetic process	5.21543	2.14727	3.06816	0.040081	0.116045	4.03605	5.49101	6.65523	5.01464	4.88023	4.47026	0	6.26611	0	0
[MF] cysteine synthase activity	8.41882	7.44061	0.978214	0.0401029	0.116045	7.70273	8.66846	8.50227	8.71578	8.50485	7.43963	7.28898	8.48368	6.86835	7.12239
[MF] manganese ion transmembrane transporter activity	3.01103	0.713933	2.2971	0.0405079	0.117049	0	3.61539	3.6913	3.82815	3.92031	3.56966	0	0	0	0
[BP] isopentenyl diphosphate biosynthetic process, methylerythritol 4-phosphate pathway	9.56104	6.16651	3.39454	0.0405906	0.11712	8.66117	9.90907	9.35171	10.0439	9.8394	8.06269	6.97888	7.72103	8.06993	0
[BP] protein targeting	8.23112	9.22323	-0.992111	0.0414079	0.119307	7.06637	8.69764	8.60749	8.40444	8.37967	8.76804	9.47597	8.82483	9.39751	9.64982
[MF] shikimate 3-dehydrogenase (NADP+) activity	6.6837	4.29736	2.38634	0.0417267	0.120054	6.11936	6.82489	6.65707	6.80515	7.01203	5.4035	5.64476	0	5.50955	4.92898
[MF] double-stranded RNA binding	8.3907	6.69984	1.69086	0.0423985	0.121812	8.3325	8.33773	8.16638	8.6971	8.41977	4.67714	5.26011	8.28671	8.11765	7.15758
[BP] IMP biosynthetic process	2.84483	0.656525	2.18831	0.0424927	0.121895	0	3.12934	4.47148	3.16492	3.4584	3.28262	0	0	0	0
[BP] glucose metabolic process	8.62486	9.41709	-0.792232	0.0425483	0.121895	8.19956	8.6161	9.13214	8.53962	8.63689	9.5362	9.33114	8.97322	9.82978	9.41513
[BP] arabinan catabolic process	3.5278	0.824786	2.70302	0.0426883	0.121952	3.25036	4.1685	0	5.09817	5.12199	0	0	4.12393	0	0
[MF] xylulokinase activity	4.96938	2.25523	2.71415	0.0427367	0.121952	4.77503	5.13025	2.27669	6.40949	6.25546	2.23215	4.94109	4.10291	0	0
[MF] 1-deoxy-D-xylulose-5-phosphate synthase activity	7.20141	8.44597	-1.24456	0.0427498	0.121952	6.85675	7.56223	6.66338	7.46415	7.46056	8.13594	7.79472	7.52598	10.1833	8.58988
[MF] RNA-directed DNA polymerase activity	5.83287	3.02117	2.81171	0.0428146	0.121964	4.39893	5.96766	7.04427	5.69167	6.06184	0	5.40281	0	5.09069	4.61232
[BP] phosphorelay signal transduction system	10.8123	9.89969	0.912583	0.04326	0.122994	10.2736	10.8216	10.7772	11.0384	11.1505	10.8171	9.68643	10.0946	9.3446	9.55566
[MF] 3'-5'-exoribonuclease activity	7.9184	4.76428	3.15412	0.043417	0.122994	7.79951	8.21491	7.68977	7.97286	7.91497	9.05205	5.95761	3.64201	5.16973	0
[MF] polyribonucleotide nucleotidyltransferase activity	7.9184	4.76428	3.15412	0.043417	0.122994	7.79951	8.21491	7.68977	7.97286	7.91497	9.05205	5.95761	3.64201	5.16973	0
[CC] proton-transporting V-type ATPase, V0 domain	3.19254	0.707519	2.48502	0.0434205	0.122994	6.29396	0.790323	3.23845	2.14497	3.49499	3.5376	0	0	0	0
[BP] thiamine biosynthetic process	9.90418	9.09842	0.80576	0.0435822	0.123279	9.49752	10.0729	9.4932	10.3533	10.104	8.89559	9.2325	8.68487	9.43849	9.24066
[MF] phosphatase activity	7.83493	4.15622	3.67871	0.0437881	0.123688	6.90816	7.95212	7.55858	8.40777	8.34803	5.82444	7.33911	7.61757	0	0
[CC] cell surface	9.11467	9.90787	-0.793193	0.0441834	0.124629	9.46244	9.19847	9.18985	8.93968	8.78294	10.4005	10.0124	9.78915	9.32142	10.0159
[MF] 5-amino-6-(5-phosphoribitylamino)uracil phosphatase activity	1.94097	0	1.94097	0.0443257	0.124856	0	1.874	0	4.28553	3.54534	0	0	0	0	0
[BP] peptidyl-glutamine methylation	6.41152	2.76707	3.64446	0.0446181	0.125329	5.73048	7.15098	5.2594	6.99001	6.92675	7.07463	0	6.7607	0	0
[MF] protein-glutamine N-methyltransferase activity	6.41152	2.76707	3.64446	0.0446181	0.125329	5.73048	7.15098	5.2594	6.99001	6.92675	7.07463	0	6.7607	0	0
[MF] mismatched DNA binding	8.2384	9.02998	-0.791582	0.0447533	0.125414	8.49695	8.37272	7.71002	8.2725	8.33981	8.69776	9.01676	8.64437	9.35717	9.43385
[MF] 5-formyltetrahydrofolate cyclo-ligase activity	6.37941	2.74717	3.63224	0.044832	0.125414	4.90195	6.53696	6.44123	7.29721	6.7197	0	0	0	6.43491	7.30094
[MF] phosphoglycerate dehydrogenase activity	2.87662	0.88586	1.99076	0.0448903	0.125414	3.18404	2.4132	3.01228	2.32748	3.44608	4.4293	0	0	0	0
[MF] acid-amino acid ligase activity	7.55058	4.68695	2.86363	0.0448974	0.125414	5.84102	8.0353	7.34024	8.33062	8.20573	5.6454	7.28071	4.21933	6.28933	0
[BP] mismatch repair	8.24046	9.02998	-0.789526	0.0452316	0.126172	8.49695	8.37272	7.71002	8.28278	8.33981	8.69776	9.01676	8.64437	9.35717	9.43385
[BP] phosphate ion transmembrane transport	8.01322	4.30049	3.71273	0.0455924	0.127003	8.08471	7.68147	8.61335	7.68376	8.00282	7.4758	6.26348	7.7632	0	0
[MF] N-acetylornithine carbamoyltransferase activity	3.87868	0.958521	2.92016	0.045987	0.127925	3.97416	4.59129	0	5.53988	5.28807	0	0	0	0	4.79261
[MF] magnesium ion transmembrane transporter activity	6.29357	3.36538	2.92819	0.0468681	0.130196	6.73737	6.13458	6.40145	5.78489	6.40958	4.84474	0	5.69348	6.28869	0
[BP] potassium ion transport	9.71436	8.76801	0.946347	0.0477943	0.132586	8.88194	10.0238	9.15429	10.3523	10.1594	8.1011	9.02804	8.84115	8.79885	9.07092
[BP] carbon utilization	3.18912	0.687377	2.50175	0.0484261	0.133864	0	3.46194	6.18251	3.09993	3.20123	3.43688	0	0	0	0
[BP] chlorophyll biosynthetic process	6.19166	4.39896	1.79269	0.0484544	0.133864	5.13924	7.15495	4.55094	7.34586	6.76728	2.18293	4.91993	5.08877	5.66743	4.13576
[MF] magnesium chelatase activity	6.19166	4.39896	1.79269	0.0484544	0.133864	5.13924	7.15495	4.55094	7.34586	6.76728	2.18293	4.91993	5.08877	5.66743	4.13576
[MF] aspartate kinase activity	8.09128	6.60864	1.48264	0.0485441	0.133928	8.0813	8.11395	8.44145	7.79637	8.02334	7.52554	5.15044	8.14658	4.94633	7.27429
[MF] phosphatidylglycerophosphatase activity	5.85694	2.57441	3.28253	0.048663	0.134073	5.974	5.27313	5.36409	6.4142	6.25928	0	0	6.13438	6.73766	0
[BP] enzyme-directed rRNA 2'-O-methylation	5.68394	7.11931	-1.43538	0.0493585	0.135618	4.49324	6.70192	4.51176	6.25276	6.46	7.78935	7.04522	7.09583	5.6515	8.01467
[MF] rRNA (cytosine-2'-O-)-methyltransferase activity	5.68394	7.11931	-1.43538	0.0493585	0.135618	4.49324	6.70192	4.51176	6.25276	6.46	7.78935	7.04522	7.09583	5.6515	8.01467
[MF] epoxyqueuosine reductase activity	2.6476	0	2.6476	0.0497386	0.136476	7.2515	0	3.46115	1.52091	1.00446	0	0	0	0	0
[MF] malate dehydrogenase (decarboxylating) (NADP+) activity	2.83531	0	2.83531	0.0503102	0.137645	7.3451	1.1178	4.71065	0	1.00298	0	0	0	0	0
[MF] glycogen phosphorylase activity	6.49341	3.35271	3.1407	0.0503659	0.137645	4.61572	7.4253	6.49747	7.1246	6.80395	7.40994	4.79873	0	4.55486	0
[BP] aerobic electron transport chain	2.78048	6.92615	-4.14567	0.0504233	0.137645	6.27616	2.4115	3.61939	0	1.59533	8.21552	9.76498	7.93802	8.71221	0
[MF] thiamine-phosphate kinase activity	6.7439	3.55061	3.19329	0.0504379	0.137645	5.36682	7.31936	6.01151	7.44996	7.57185	4.77458	7.24558	0	0	5.73291
[MF] alanine:sodium symporter activity	7.33254	4.76285	2.56968	0.0506117	0.137932	6.98525	7.60325	6.45314	7.9073	7.71375	5.76519	6.0437	5.2054	6.79998	0
[MF] malate dehydrogenase activity	3.71316	0.942965	2.77019	0.0509238	0.138541	0	4.5221	3.6687	5.03297	5.34202	0	0	0	0	4.71483
[CC] proton-transporting ATP synthase complex, catalytic core F(1)	10.393	11.1755	-0.782463	0.0509728	0.138541	9.92711	10.5897	10.747	10.3756	10.3257	11.7804	11.2083	11.2523	10.9331	10.7034
[MF] threonine-type endopeptidase activity	1.74833	0	1.74833	0.0516576	0.140213	4.31102	0	0	1.79254	2.63808	0	0	0	0	0
[BP] glycerol metabolic process	3.5221	1.22362	2.29848	0.0518819	0.140633	6.46838	2.59207	2.26128	2.78996	3.49879	2.0741	0	4.04399	0	0
[MF] oxidoreductase activity, acting on X-H and Y-H to form an X-Y bond, with a disulfide as acceptor	3.5481	0.759451	2.78865	0.0529636	0.143372	6.6797	0	5.19962	3.45603	2.40514	3.79726	0	0	0	0
[BP] DNA biosynthetic process	5.86955	7.0595	-1.18996	0.0533631	0.14426	7.70708	5.19824	5.25882	5.39734	5.78625	7.04114	7.50522	7.21725	6.29511	7.23878
[MF] 2-succinyl-5-enolpyruvyl-6-hydroxy-3-cyclohexene-1-carboxylic-acid synthase activity	6.25228	4.58039	1.67189	0.0536245	0.144772	6.26662	6.48233	4.53533	7.22764	6.74948	2.13521	5.74002	5.43448	4.58453	5.00772
[MF] cytochrome-c oxidase activity	3.50086	7.94821	-4.44735	0.0543756	0.146603	7.0897	2.97549	3.61939	1.02783	2.79187	9.92678	10.7793	8.6856	10.3493	0
[BP] amino acid transport	6.48467	3.44378	3.04089	0.0544588	0.146631	6.63919	6.15592	6.95083	6.21015	6.46729	3.79981	7.28523	0	6.13387	0
[MF] acyl-[acyl-carrier-protein]-UDP-N-acetylglucosamine O-acyltransferase activity	7.72979	4.20801	3.52177	0.0545821	0.146689	6.8016	8.1728	7.39722	8.16447	8.11285	7.67431	0	7.59054	5.77522	0
[MF] phosphorelay sensor kinase activity	11.2707	10.5122	0.758485	0.0546261	0.146689	10.8008	11.2811	11.146	11.5559	11.5698	10.8485	10.6113	10.0256	10.851	10.2247
[MF] alpha-amylase activity	4.97909	2.11871	2.86038	0.0550528	0.147638	5.57525	5.11695	2.99188	5.60381	5.60755	0	6.34005	0	4.25348	0
[BP] nucleotide biosynthetic process	9.10942	8.10358	1.00584	0.0553574	0.148258	9.39692	8.94927	9.38854	8.86076	8.95163	9.0174	7.35925	9.01434	7.23802	7.88891
[BP] hypoxanthine salvage	2.68115	5.92739	-3.24624	0.0561187	0.150097	0	3.93384	2.78977	3.30423	3.3779	6.96749	0	7.71333	7.65475	7.30136
[MF] aminoglycoside 3-N-acetyltransferase activity	2.372	5.51264	-3.14065	0.0562987	0.150379	0	3.83628	3.1433	1.30667	3.57373	6.6002	0	7.13494	7.73704	6.09105
[MF] starch synthase activity	4.85146	1.297	3.55446	0.0566988	0.151247	0	6.31091	7.21676	5.34434	5.3853	6.48499	0	0	0	0
[MF] glucan 1,6-alpha-glucosidase activity	2.39451	0	2.39451	0.0568345	0.151408	6.02752	0	4.45465	0.728126	0.762241	0	0	0	0	0
[MF] NADH dehydrogenase (ubiquinone) activity	8.82457	10.8409	-2.01632	0.0574986	0.152975	7.11662	10.0539	6.59412	10.3171	10.0412	11.2637	12.1508	10.1647	11.6939	8.9314
[BP] negative regulation of purine nucleobase metabolic process	1.73467	0	1.73467	0.0584518	0.155009	4.23115	0	3.10842	0	1.33376	0	0	0	0	0
[MF] arginine deiminase activity	4.89908	2.15749	2.7416	0.0584774	0.155009	5.47864	3.87086	6.07447	4.35099	4.72046	4.77172	0	6.01571	0	0
[MF] beta-carotene 15,15'-monooxygenase activity	2.96094	0	2.96094	0.0585285	0.155009	7.95081	0	4.59801	2.25588	0	0	0	0	0	0
[BP] DNA dealkylation involved in DNA repair	4.85397	1.31764	3.53633	0.0585709	0.155009	4.9432	6.2331	0	6.67578	6.41778	0	6.58821	0	0	0
[MF] nicotinate-nucleotide adenylyltransferase activity	7.12858	8.09647	-0.967892	0.0588326	0.155497	7.17613	7.49151	6.43823	7.58116	6.95588	7.60542	8.36912	7.11838	9.0321	8.35736
[BP] methionine transport	2.12372	0	2.12372	0.0592971	0.156519	5.75923	0	2.76485	2.09451	0	0	0	0	0	0
[MF] phosphoenolpyruvate-protein phosphotransferase activity	7.42635	4.812	2.61435	0.0597227	0.157045	7.07846	7.61464	7.67418	7.32614	7.43832	8.07768	4.69838	5.85303	0	5.43093
[MF] 1,4-dihydroxy-2-naphthoyl-CoA synthase activity	7.58855	4.99764	2.59091	0.0597854	0.157045	6.48263	8.06848	7.49441	8.01168	7.88556	7.40655	5.93573	6.07578	5.57013	0
[MF] GMP reductase activity	6.32205	7.55962	-1.23757	0.0598081	0.157045	7.50146	5.78285	6.93319	5.40936	5.98338	6.94305	8.75799	7.94112	6.3882	7.76773
[CC] GMP reductase complex	6.32205	7.55962	-1.23757	0.0598081	0.157045	7.50146	5.78285	6.93319	5.40936	5.98338	6.94305	8.75799	7.94112	6.3882	7.76773
[MF] phosphoribosylamine-glycine ligase activity	6.98585	4.5745	2.41135	0.0604795	0.158433	7.13185	6.87541	6.79455	7.10338	7.02407	4.49284	0	6.6987	5.0008	6.68019
[BP] positive regulation of translation	8.27314	6.72743	1.5457	0.0604941	0.158433	7.75768	8.44573	8.58535	8.36669	8.21023	8.56603	4.69612	8.26441	6.00499	6.10563
[BP] peptide catabolic process	6.10353	3.30966	2.79387	0.0613737	0.160528	6.47533	6.47443	4.3265	6.99981	6.24157	0	6.18584	5.39022	4.97222	0
[MF] glucokinase activity	1.95657	0	1.95657	0.0617683	0.161351	3.8992	0	4.67824	0	1.20539	0	0	0	0	0
[BP] glycolytic process	11.1026	11.8022	-0.69958	0.0624845	0.16301	11.1155	11.1823	11.1614	11.0399	11.0141	12.3376	11.5771	11.7344	11.2805	12.0814
[MF] ribose phosphate diphosphokinase activity	8.7172	7.15735	1.55985	0.0626814	0.163312	8.98509	8.58765	9.22313	8.35168	8.43846	9.0174	5.73121	8.80626	5.49845	6.73344
[MF] xylan 1,4-beta-xylosidase activity	7.93343	6.48781	1.44562	0.0630875	0.164158	8.17979	8.18194	8.95867	6.81599	7.53077	7.77871	5.7822	7.74497	4.62386	6.50934
[MF] 1-(5-phosphoribosyl)-5-[(5-phosphoribosylamino)methylideneamino]imidazole-4-carboxamide isomerase activity	7.65762	5.09719	2.56043	0.0633197	0.164549	7.44032	7.79227	8.26265	7.17242	7.62045	6.66268	6.15407	7.31602	0	5.3532
[CC] formate dehydrogenase complex	1.20897	0	1.20897	0.0639323	0.165927	0	2.00748	2.8651	0	1.17226	0	0	0	0	0
[BP] glycine decarboxylation via glycine cleavage system	7.22078	5.28588	1.9349	0.0641107	0.166176	6.12355	8.41025	4.54141	8.49703	8.53166	5.10241	7.05584	5.8903	3.80161	4.57926
[BP] ribosomal large subunit assembly	8.17169	4.59252	3.57918	0.0650639	0.16843	7.88557	8.53196	8.47149	7.80167	8.16778	7.89994	0	6.80396	0	8.25868
[MF] phosphomannomutase activity	3.64238	0.896029	2.74635	0.0653825	0.16888	0	4.66232	2.07993	5.8869	5.58276	0	0	0	4.48014	0
[MF] O-acetylhomoserine aminocarboxypropyltransferase activity	7.69605	6.67205	1.024	0.0654055	0.16888	7.20962	7.80312	8.21145	7.60264	7.6534	7.25726	6.14912	8.03754	5.96203	5.95429
[CC] cytosol	6.17106	8.36586	-2.1948	0.0658172	0.169726	4.63515	7.49811	2.88836	8.01006	7.82363	7.50789	8.69145	6.93216	9.5751	9.12269
[BP] maltose catabolic process	2.33384	0	2.33384	0.0660274	0.169833	6.48283	0	3.70047	0.92784	0.558067	0	0	0	0	0
[MF] maltose phosphorylase activity	2.33384	0	2.33384	0.0660274	0.169833	6.48283	0	3.70047	0.92784	0.558067	0	0	0	0	0
[MF] chromate transmembrane transporter activity	6.66991	3.62448	3.04543	0.066486	0.170794	4.70054	6.93366	7.43921	7.0385	7.23764	4.54216	6.77386	0	0	6.80639
[BP] 7,8-dihydroneopterin 3'-triphosphate biosynthetic process	7.32472	6.12615	1.19857	0.066802	0.171388	7.38747	7.42119	6.8885	7.47417	7.45227	5.30289	7.43001	5.16541	7.53121	5.20123
[MF] oxidoreductase activity, acting on the CH-NH2 group of donors, NAD or NADP as acceptor	8.51633	5.60237	2.91395	0.0671734	0.172121	8.79766	8.33596	8.98007	8.16318	8.30476	7.80566	0	8.71257	4.90324	6.59039
[MF] exoribonuclease II activity	6.62502	4.34343	2.28159	0.0674551	0.172623	5.8817	6.85279	6.50239	6.9456	6.94261	7.1166	4.33264	5.18463	5.08329	0
[MF] biotin-[acetyl-CoA-carboxylase] ligase activity	6.71855	3.7302	2.98836	0.0678783	0.173391	5.21593	7.18865	6.44481	7.33716	7.40621	5.7343	7.02329	0	5.8934	0
[MF] beta-ketoacyl-acyl-carrier-protein synthase III activity	7.12137	4.63882	2.48256	0.0679701	0.173391	6.20663	7.33852	6.88944	7.76985	7.40243	4.18364	5.59708	5.75662	7.65675	0
[MF] ATP phosphoribosyltransferase activity	7.86441	4.44725	3.41717	0.0680152	0.173391	7.56871	8.01985	8.30973	7.71141	7.71237	8.09807	6.82546	7.3127	0	0
[MF] trehalose transmembrane transporter activity	1.29266	0	1.29266	0.0680995	0.173391	3.3629	0	0	1.33075	1.76966	0	0	0	0	0
[MF] glyceraldehyde-3-phosphate dehydrogenase (NAD+) (phosphorylating) activity	6.2987	3.49543	2.80327	0.06829	0.173657	6.30353	6.54701	7.30549	5.44398	5.8935	6.53419	0	4.71229	0	6.23067
[BP] carbamoyl phosphate catabolic process	2.42291	0	2.42291	0.0686024	0.173915	5.93589	0	5.08	1.09868	0	0	0	0	0	0
[MF] deoxyribonuclease IV (phage-T4-induced) activity	6.34508	3.3644	2.98068	0.0687133	0.173915	6.3137	6.50183	4.58755	7.26293	7.05941	3.82609	7.8994	5.09652	0	0
[BP] histidine catabolic process to glutamate and formamide	6.04387	3.60366	2.44021	0.068737	0.173915	5.188	6.64618	3.97439	7.43087	6.97991	2.21695	4.96006	4.4441	6.39718	0
[BP] histidine catabolic process to glutamate and formate	6.04387	3.60366	2.44021	0.068737	0.173915	5.188	6.64618	3.97439	7.43087	6.97991	2.21695	4.96006	4.4441	6.39718	0
[BP] sister chromatid cohesion	2.25092	0.607114	1.64381	0.0692841	0.174198	0	2.52505	3.32622	2.53646	2.86688	3.03557	0	0	0	0
[MF] nucleoside diphosphate kinase activity	6.89607	3.85289	3.04318	0.0693501	0.174198	6.91585	6.40787	7.35778	7.23561	6.56323	5.31114	0	6.13438	7.8189	0
[BP] UTP biosynthetic process	6.89607	3.85289	3.04318	0.0693501	0.174198	6.91585	6.40787	7.35778	7.23561	6.56323	5.31114	0	6.13438	7.8189	0
[BP] GTP biosynthetic process	6.89607	3.85289	3.04318	0.0693501	0.174198	6.91585	6.40787	7.35778	7.23561	6.56323	5.31114	0	6.13438	7.8189	0
[BP] CTP biosynthetic process	6.89607	3.85289	3.04318	0.0693501	0.174198	6.91585	6.40787	7.35778	7.23561	6.56323	5.31114	0	6.13438	7.8189	0
[MF] CoA-transferase activity	0.972449	0	0.972449	0.0693679	0.174198	0	0	2.13508	1.17614	1.55102	0	0	0	0	0
[BP] 5-phosphoribose 1-diphosphate biosynthetic process	8.21562	5.4554	2.76021	0.0705437	0.17693	9.19454	7.90605	8.35644	7.80304	7.81801	8.51044	5.73121	7.29995	0	5.73541
[BP] purine ribonucleoside monophosphate biosynthetic process	2.66394	0	2.66394	0.0708601	0.177282	6.59856	0	5.63685	1.08426	0	0	0	0	0	0
[MF] adenosine deaminase activity	2.66394	0	2.66394	0.0708601	0.177282	6.59856	0	5.63685	1.08426	0	0	0	0	0	0
[BP] carotenoid biosynthetic process	2.17097	0	2.17097	0.0717089	0.179063	6.33125	0	2.27516	0	2.24843	0	0	0	0	0
[MF] choline dehydrogenase activity	1.68932	0	1.68932	0.0717496	0.179063	4.59955	0	0	1.17861	2.66845	0	0	0	0	0
[MF] phosphate acetyltransferase activity	6.12377	3.32078	2.80299	0.0721996	0.179963	6.65373	6.54559	3.73825	6.98736	6.69391	6.69039	0	4.66353	5.24997	0
[MF] L,L-diaminopimelate aminotransferase activity	5.03214	2.78585	2.24629	0.0728439	0.181184	3.58048	5.24832	5.11835	5.86034	5.35322	0	0	4.4697	5.05328	4.40625
[MF] beta-N-acetylhexosaminidase activity	8.69391	6.85506	1.83885	0.0728693	0.181184	7.97546	9.68797	6.16461	9.98573	9.65576	4.84375	8.58733	7.47522	7.32817	6.04083
[MF] enoyl-[acyl-carrier-protein] reductase (NADPH, A-specific) activity	1.55339	0	1.55339	0.0730109	0.181312	4.33074	0	0	1.35553	2.08069	0	0	0	0	0
[BP] nucleoside metabolic process	9.13827	8.35017	0.788103	0.0738574	0.183188	9.14497	9.22595	8.4649	9.41091	9.44462	8.95971	7.6035	8.60805	7.98626	8.59334
[MF] carbamoyl-phosphate synthase (glutamine-hydrolyzing) activity	8.22706	5.50909	2.71797	0.0740201	0.183366	8.19583	8.01421	8.58421	8.40389	7.93715	8.52321	6.92148	6.95926	5.14149	0
[BP] xylulose metabolic process	4.4586	2.25523	2.20337	0.0746691	0.184746	4.21279	4.57527	2.27669	5.75613	5.47212	2.23215	4.94109	4.10291	0	0
[BP] tRNA processing	10.0511	9.34174	0.709368	0.0750799	0.185535	9.86064	10.176	9.69134	10.3365	10.1911	9.33673	10.0915	8.87394	9.28307	9.12347
[MF] purine-nucleoside phosphorylase activity	4.63266	1.34986	3.2828	0.0753073	0.185688	4.43423	6.08391	0	6.37715	6.26799	6.7493	0	0	0	0
[MF] aminoacyl-tRNA editing activity	8.95823	7.96805	0.990172	0.0753263	0.185688	8.67154	9.27515	9.06239	9.02485	8.75719	9.2284	6.81612	7.1387	8.43506	8.222
[MF] hydro-lyase activity	6.16894	3.46554	2.70339	0.075464	0.1858	5.88431	6.44377	6.05706	6.20125	6.25829	6.62286	6.51699	0	0	4.18786
[MF] tRNA-specific ribonuclease activity	5.17854	1.53942	3.63912	0.0767104	0.188408	0	6.82912	5.48461	6.84765	6.73131	7.69708	0	0	0	0
[MF] tRNA nucleotidyltransferase activity	5.17854	1.53942	3.63912	0.0767104	0.188408	0	6.82912	5.48461	6.84765	6.73131	7.69708	0	0	0	0
[BP] cellular iron ion homeostasis	7.82527	4.48533	3.33994	0.076818	0.188443	7.15416	8.04329	8.51408	7.63401	7.78078	6.71156	0	8.02286	7.69223	0
[MF] ribose-5-phosphate isomerase activity	7.34053	8.07991	-0.739388	0.0772968	0.189387	7.75642	7.48398	7.10245	7.24865	7.11114	8.26898	8.1891	7.13987	8.4147	8.38692
[MF] NADH dehydrogenase activity	2.25692	0	2.25692	0.0777555	0.190279	5.92662	0	4.49934	0.858654	0	0	0	0	0	0
[MF] protein disulfide oxidoreductase activity	7.99347	8.91926	-0.925787	0.0787056	0.19237	6.98889	8.59618	7.05258	8.70464	8.62509	8.47436	9.13905	8.92715	8.85156	9.20419
[MF] deoxyribodipyrimidine photo-lyase activity	1.72068	0	1.72068	0.0792358	0.193432	0	0	4.64715	3.10838	0.847855	0	0	0	0	0
[MF] formyl-CoA transferase activity	6.85829	3.87992	2.97837	0.0796568	0.194224	6.04268	7.21645	8.3033	5.97542	6.75362	7.58221	0	5.84442	0	5.97297
[MF] pyruvate dehydrogenase (acetyl-transferring) activity	2.85709	0.968495	1.88859	0.0799605	0.194405	3.73646	1.98341	3.54499	2.1725	2.84808	0	0	4.84247	0	0
[BP] phenylacetate catabolic process	6.03336	4.07544	1.95792	0.0799885	0.194405	5.76744	5.84038	5.03856	6.79721	6.72321	4.97876	5.175	5.26251	4.96095	0
[MF] nicotinate phosphoribosyltransferase activity	6.37575	7.42354	-1.04779	0.0800205	0.194405	5.85973	6.47113	6.56954	6.43245	6.54591	7.29986	7.75536	5.72758	8.74648	7.58844
[BP] sporulation resulting in formation of a cellular spore	6.63837	3.83087	2.8075	0.0803516	0.194943	6.88834	6.28531	6.92423	6.47267	6.6213	5.91777	6.51121	0	6.72535	0
[MF] queuine tRNA-ribosyltransferase activity	7.5297	6.32837	1.20133	0.0804359	0.194943	7.66557	7.53807	7.14563	7.4079	7.89133	7.44844	6.96345	7.42568	5.19194	4.61232
[MF] cation transmembrane transporter activity	9.80908	8.9301	0.878972	0.080876	0.195774	8.86789	10.1073	9.28344	10.4733	10.3135	8.16885	9.51144	9.23394	8.68238	9.05391
[BP] L-serine biosynthetic process	7.74081	5.32325	2.41755	0.0812576	0.196437	7.86925	7.66378	8.2233	7.49178	7.45593	7.1145	6.91372	6.55205	6.036	0
[MF] methionine adenosyltransferase activity	7.72931	8.38924	-0.659934	0.0815011	0.196437	8.19437	7.77575	7.72083	7.62231	7.33327	8.8536	8.00203	8.18766	8.32885	8.57406
[BP] S-adenosylmethionine biosynthetic process	7.72931	8.38924	-0.659934	0.0815011	0.196437	8.19437	7.77575	7.72083	7.62231	7.33327	8.8536	8.00203	8.18766	8.32885	8.57406
[MF] monovalent cation:proton antiporter activity	4.87272	2.29401	2.57871	0.08154	0.196437	4.24477	4.96512	4.19643	5.70499	5.2523	0	6.33933	0	0	5.13072
[MF] glutaminyl-tRNA synthase (glutamine-hydrolyzing) activity	8.86131	9.65152	-0.790218	0.0821231	0.197326	8.60573	8.94578	8.9837	8.90464	8.86669	9.74149	8.65888	9.28334	10.0963	10.4776
[CC] intrinsic component of plasma membrane	6.35603	7.12313	-0.767094	0.0821322	0.197326	6.255	6.08111	6.82775	6.2071	6.4092	7.36918	8.06252	6.45399	6.82993	6.90001
[MF] L-threonine 3-dehydrogenase activity	4.44863	1.60853	2.8401	0.0822027	0.197326	3.84538	6.23822	0	6.02597	6.13358	2.7104	0	0	5.33223	0
[MF] ferric iron binding	7.98924	4.63028	3.35896	0.0824498	0.197387	7.15416	8.14151	8.74201	7.72852	8.17999	7.43631	0	8.02286	7.69223	0
[MF] drug transmembrane transporter activity	9.24397	8.07507	1.1689	0.0824585	0.197387	7.97246	9.7692	8.25338	10.1805	10.0444	7.9495	8.64781	8.09357	8.89154	6.79293
[MF] P-P-bond-hydrolysis-driven protein transmembrane transporter activity	8.05127	7.42861	0.622654	0.0825224	0.197387	7.71624	8.03371	8.36437	8.12938	8.01263	6.96573	7.37206	7.57311	7.68001	7.55216
[BP] heme a biosynthetic process	1.41125	0	1.41125	0.0829792	0.198245	4.05782	0	0	1.1411	1.8573	0	0	0	0	0
[BP] oxalate catabolic process	5.07876	1.93098	3.14778	0.0834234	0.19907	0	6.4372	7.41873	5.39916	6.1387	3.81048	0	5.84442	0	0
[BP] fatty acid biosynthetic process	10.3349	9.58211	0.752744	0.0842787	0.200872	9.94831	10.4637	10.0949	10.5784	10.5889	9.72108	10.1935	8.7136	9.27058	10.0118
[MF] aminopeptidase activity	9.04848	9.67344	-0.624959	0.0848354	0.20196	8.74323	9.24715	8.81333	9.22391	9.21477	9.54904	10.2005	9.60072	9.49225	9.5247
[MF] ethanolamine ammonia-lyase activity	1.74803	0	1.74803	0.0851582	0.202489	5.00694	0	2.85282	0	0.880405	0	0	0	0	0
[MF] threonine synthase activity	1.27281	0	1.27281	0.085485	0.202792	0	0	3.61939	1.0435	1.70116	0	0	0	0	0
[MF] glycerol-3-phosphate dehydrogenase activity	2.26324	0	2.26324	0.0855872	0.202792	6.29461	0	4.27603	0	0.745551	0	0	0	0	0
[MF] sodium-dependent phosphate transmembrane transporter activity	4.98883	2.35933	2.6295	0.0856669	0.202792	4.06398	5.44584	3.98943	5.99745	5.44745	6.05446	5.74221	0	0	0
[MF] 3-oxoacyl-[acyl-carrier-protein] synthase activity	7.17633	4.86166	2.31467	0.0856997	0.202792	6.20663	7.40903	7.01781	7.83013	7.41803	5.29784	5.59708	5.75662	7.65675	0
[MF] hydrolase activity	12.7353	13.5718	-0.836508	0.0857888	0.202792	13.0672	12.7168	12.2361	12.8875	12.7688	14.4957	13.34	14.2634	12.9044	12.8555
[MF] myristoyl-[acyl-carrier-protein] hydrolase activity	2.40322	0	2.40322	0.0865719	0.203808	7.33144	0	0	1.40859	3.27607	0	0	0	0	0
[MF] oleoyl-[acyl-carrier-protein] hydrolase activity	2.40322	0	2.40322	0.0865719	0.203808	7.33144	0	0	1.40859	3.27607	0	0	0	0	0
[MF] palmitoyl-[acyl-carrier-protein] hydrolase activity	2.40322	0	2.40322	0.0865719	0.203808	7.33144	0	0	1.40859	3.27607	0	0	0	0	0
[BP] cofactor biosynthetic process	6.22586	3.40353	2.82233	0.0866234	0.203808	4.5616	7.11964	4.6733	7.48706	7.28771	4.10614	5.54778	0	7.36375	0
[MF] small protein activating enzyme activity	7.7325	6.56591	1.16659	0.0870612	0.204599	6.52251	7.69879	7.66411	8.52845	8.24862	5.39356	8.04575	6.00339	7.41597	5.97085
[BP] biosynthetic process	10.715	9.65186	1.06313	0.0871736	0.204624	9.85416	11.2136	9.51488	11.5383	11.454	9.0077	10.5765	9.59855	10.1677	8.90884
[MF] N-acetylmuramoyl-L-alanine amidase activity	9.32091	7.80874	1.51217	0.0876359	0.205354	8.20869	9.86794	8.10207	10.3362	10.0897	6.68536	9.78805	6.86339	9.08812	6.6188
[MF] tRNA (adenine-N1-)-methyltransferase activity	2.88725	5.70561	-2.81836	0.0876886	0.205354	4.45625	2.94076	0	3.26058	3.77866	6.94535	7.73651	6.91363	0	6.93255
[MF] transposase activity	10.4402	11.1187	-0.678524	0.08792	0.205514	9.95795	10.5407	10.7524	10.3406	10.6091	11.2388	11.1276	10.5391	10.9475	11.7404
[MF] 2-isopropylmalate synthase activity	7.95886	5.48156	2.4773	0.0879609	0.205514	6.85793	8.23085	7.73569	8.66946	8.30038	7.27879	7.20043	6.02742	6.90115	0
[MF] ATP:ADP antiporter activity	4.4897	1.74715	2.74256	0.0884441	0.206404	4.37022	6.07091	0	6.26452	5.74287	0	0	4.36446	0	4.37127
[MF] orotidine-5'-phosphate decarboxylase activity	7.60175	5.22829	2.37346	0.0887481	0.206873	7.29797	7.62052	8.05151	7.69119	7.34756	6.82506	7.28861	5.14686	0	6.88092
[MF] lactaldehyde reductase activity	4.2128	1.58654	2.62626	0.0889518	0.207109	4.62269	4.93601	0	5.98584	5.51945	2.5607	5.37198	0	0	0
[MF] UDP-N-acetylmuramoyl-tripeptide-D-alanyl-D-alanine ligase activity	7.37351	8.17838	-0.804868	0.0890671	0.207137	6.76945	7.44986	7.22279	7.79808	7.62736	7.83754	8.76178	7.24018	8.16244	8.88994
[BP] cell communication	2.89851	0.581583	2.31693	0.0904005	0.209885	0	4.32608	0	5.66813	4.49834	2.90792	0	0	0	0
[BP] AMP salvage	7.35397	8.3199	-0.965935	0.0904568	0.209885	7.71518	7.54278	6.7809	7.41697	7.31399	9.18122	8.61602	7.94368	9.10494	6.75365
[BP] cellular response to starvation	6.95374	5.65305	1.30069	0.091047	0.210817	6.99576	7.29286	5.6223	7.5011	7.35667	4.13837	6.97655	6.6077	6.35476	4.18786
[MF] potassium ion binding	8.40919	7.10881	1.30038	0.091068	0.210817	7.76574	8.73621	8.08559	8.90743	8.55098	8.59618	7.19203	8.58344	5.48728	5.68515
[CC] intracellular	12.3572	11.7204	0.636829	0.0920053	0.212742	11.7729	12.4182	12.2127	12.6503	12.7321	12.0358	11.9359	11.5113	11.6455	11.4734
[BP] zinc II ion transport	3.72958	0.797417	2.93217	0.0922676	0.213104	0	6.54239	0	6.36637	5.73916	3.98708	0	0	0	0
[MF] rhamnulokinase activity	5.14542	3.42212	1.7233	0.0926142	0.21366	6.17378	4.89081	4.03772	5.32851	5.29627	3.09249	5.00459	0	4.79136	4.22218
[MF] phenylacetate-CoA ligase activity	6.08556	4.17142	1.91413	0.0927312	0.213685	5.76744	5.94308	5.03856	6.90904	6.76966	5.45866	5.175	5.26251	4.96095	0
[MF] o-succinylbenzoate-CoA ligase activity	2.35957	0	2.35957	0.0933973	0.214724	7.02091	0	4.00478	0.772142	0	0	0	0	0	0
[BP] protein phosphorylation	1.01056	0	1.01056	0.0936256	0.214724	0	0	2.81637	1.09542	1.14103	0	0	0	0	0
[MF] glutathione synthase activity	2.44783	0	2.44783	0.0936508	0.214724	7.01112	0	4.65896	0	0.569092	0	0	0	0	0
[MF] L-malate dehydrogenase activity	7.04854	4.80827	2.24028	0.0936673	0.214724	6.15491	7.41422	6.33096	7.74295	7.59967	5.51863	6.69567	0	6.99529	4.83174
[MF] thymidine kinase activity	6.15873	7.11341	-0.954686	0.0937151	0.214724	7.70708	5.75508	5.25882	6.03803	6.03463	7.04114	7.77477	7.21725	6.29511	7.23878
[MF] purine nucleotide binding	0.971248	3.99003	-3.01878	0.0943061	0.215832	0	2.58061	0	2.27563	0	5.32503	0	6.52286	0	8.10225
[MF] organic phosphonate transmembrane-transporting ATPase activity	2.94869	5.97968	-3.03099	0.0946024	0.216259	0	4.49537	3.18473	3.10644	3.95692	7.41511	0	5.21076	8.77227	8.50027
[MF] acetyltransferase activity	5.39184	2.1594	3.23244	0.0947072	0.216259	5.83803	6.77338	0	7.2439	7.10389	4.54429	0	6.25273	0	0
[MF] phosphoribosylglycinamide formyltransferase activity	7.38161	5.00697	2.37464	0.095201	0.21714	7.91007	7.1177	6.5303	7.69012	7.65988	5.0519	8.17334	6.66813	5.14149	0
[CC] DNA polymerase III complex	7.96796	8.84113	-0.873173	0.0953541	0.217243	7.10696	8.34226	7.84215	8.27817	8.27026	8.02216	8.68491	8.20434	9.79065	9.50361
[MF] intramolecular oxidoreductase activity, interconverting aldoses and ketoses	5.08483	6.65832	-1.57349	0.097206	0.221212	6.27837	5.69823	2.30101	5.34606	5.80048	6.57798	7.33439	6.46638	4.78772	8.1251
[MF] transferase activity, transferring acyl groups, acyl groups converted into alkyl on transfer	6.36758	4.23055	2.13703	0.0974774	0.221579	6.12158	6.95145	4.86185	7.05228	6.85075	4.04633	7.30279	5.2036	0	4.60002
[MF] metalloaminopeptidase activity	7.93326	5.5631	2.37016	0.0986817	0.223751	7.67122	7.97706	7.94028	7.99055	8.08722	7.5066	0	7.43163	6.67845	6.19882
[BP] protein initiator methionine removal	7.93326	5.5631	2.37016	0.0986817	0.223751	7.67122	7.97706	7.94028	7.99055	8.08722	7.5066	0	7.43163	6.67845	6.19882
[MF] protein transporter activity	8.19069	5.36924	2.82146	0.0988222	0.223751	6.11936	9.22472	7.05989	9.40509	9.14441	4.25011	9.06542	7.42722	6.10344	0
[MF] CTP synthase activity	8.02111	8.74779	-0.72668	0.0988772	0.223751	7.95524	8.12138	8.29734	7.85095	7.88062	9.05142	8.95782	9.14585	7.56456	9.01928
[BP] dUMP biosynthetic process	6.99542	4.06608	2.92934	0.0994039	0.224691	6.38329	7.1727	8.03007	6.82388	6.56717	5.85213	0	8.71501	0	5.76328
[MF] oxidoreductase activity, acting on other nitrogenous compounds as donors	3.3535	1.14288	2.21061	0.0996893	0.224966	4.69459	1.99618	5.18111	2.48823	2.40737	0	0	5.71441	0	0
[MF] arsenite transmembrane transporter activity	1.17716	0	1.17716	0.0999724	0.224966	3.51304	0	0	0.886879	1.48588	0	0	0	0	0
[BP] response to arsenic-containing substance	1.17716	0	1.17716	0.0999724	0.224966	3.51304	0	0	0.886879	1.48588	0	0	0	0	0
[BP] arsenite transport	1.17716	0	1.17716	0.0999724	0.224966	3.51304	0	0	0.886879	1.48588	0	0	0	0	0
[MF] histidine ammonia-lyase activity	4.81047	2.5792	2.23127	0.10031	0.225475	3.30686	5.13784	3.62241	6.16614	5.81907	2.21695	4.96006	0	5.71899	0
[BP] protein refolding	7.06148	7.93183	-0.870352	0.101061	0.226909	5.61809	7.56641	6.88624	7.78399	7.45267	7.62113	8.2414	7.75173	7.56137	8.48352
[MF] glutamate-cysteine ligase activity	7.09543	4.18333	2.91211	0.101829	0.228303	8.07883	7.17295	8.05366	5.85311	6.31862	7.344	0	7.06331	0	6.50934
[MF] argininosuccinate synthase activity	8.19509	5.72989	2.4652	0.102002	0.228303	7.45368	8.42417	8.46236	8.27135	8.36387	7.81431	6.78826	8.04294	0	6.00393
[CC] septin ring	2.19644	0	2.19644	0.102149	0.228303	6.82189	0	3.46115	0.699165	0	0	0	0	0	0
[BP] septin ring assembly	2.19644	0	2.19644	0.102149	0.228303	6.82189	0	3.46115	0.699165	0	0	0	0	0	0
[MF] carbonate dehydratase activity	4.95426	1.98509	2.96917	0.102249	0.228303	0	5.89473	6.85502	6.03078	5.99079	3.43688	0	0	6.48859	0
[MF] biotin carboxylase activity	6.40784	5.42705	0.980793	0.102407	0.228403	4.92131	6.50165	6.887	6.87756	6.85167	6.13137	5.92709	5.2045	5.70651	4.16576
[CC] integral component of plasma membrane	10.3728	9.71122	0.661545	0.103437	0.230446	9.85442	10.598	10.1269	10.6267	10.6578	9.19789	10.1932	9.26963	9.99566	9.89969
[MF] uroporphyrinogen decarboxylase activity	4.85941	2.75389	2.10552	0.103624	0.230607	5.34927	5.30624	2.79406	5.32322	5.52426	3.61849	0	0	5.36558	4.78538
[MF] double-stranded RNA adenosine deaminase activity	2.02624	0.616156	1.41009	0.103783	0.230705	0	2.74553	2.29345	3.05274	2.03949	3.08078	0	0	0	0
[MF] ornithine-oxo-acid transaminase activity	1.61458	0	1.61458	0.104426	0.231879	5.13875	0	0	0.948979	1.98515	0	0	0	0	0
[MF] oxidoreductase activity, acting on the aldehyde or oxo group of donors, disulfide as acceptor	6.16726	3.59132	2.57594	0.104584	0.231974	6.1484	6.59368	3.99037	7.0979	7.00595	0	6.19947	5.76394	5.99318	0
[BP] putrescine biosynthetic process	5.98445	3.46471	2.51975	0.104898	0.23216	4.72989	6.76206	4.72026	6.96461	6.74544	4.89575	5.51993	6.90786	0	0
[MF] protein-arginine deiminase activity	5.98445	3.46471	2.51975	0.104898	0.23216	4.72989	6.76206	4.72026	6.96461	6.74544	4.89575	5.51993	6.90786	0	0
[BP] transposition, DNA-mediated	10.5617	11.2032	-0.641468	0.105719	0.23372	10.046	10.6991	10.7628	10.5415	10.759	11.2873	11.2601	10.5691	11.0751	11.8242
[CC] nucleus	0	3.23294	-3.23294	0.105877	0.23377	0	0	0	0	0	7.19525	8.96945	0	0	0
[MF] ketol-acid reductoisomerase activity	8.34083	5.76486	2.57597	0.105974	0.23377	8.13111	8.41501	8.98607	7.98401	8.18797	8.71465	6.56548	8.3263	5.21787	0
[MF] aspartate-semialdehyde dehydrogenase activity	8.18411	5.79006	2.39405	0.10662	0.234629	8.28247	8.08341	8.50785	8.14902	7.89778	7.18117	6.53164	7.96382	0	7.27364
[BP] 'de novo' L-methionine biosynthetic process	8.18411	5.79006	2.39405	0.10662	0.234629	8.28247	8.08341	8.50785	8.14902	7.89778	7.18117	6.53164	7.96382	0	7.27364
[BP] nucleobase-containing compound metabolic process	6.51097	3.84567	2.66531	0.106713	0.234629	4.60801	7.09415	6.69505	7.02488	7.13276	6.53396	6.47409	6.22028	0	0
[MF] carboxypeptidase activity	7.1282	4.99103	2.13717	0.106904	0.234793	7.16459	7.24237	7.23265	7.02833	6.97304	5.27251	7.53936	5.79345	6.34983	0
[BP] photorespiration	0	2.48777	-2.48777	0.108112	0.236994	0	0	0	0	0	5.58333	0	0	0	6.85554
[MF] phosphoglycerate mutase activity	6.49761	7.65279	-1.15518	0.108142	0.236994	3.93996	7.08747	7.21611	7.36552	6.87901	7.89096	7.24481	7.60454	7.64774	7.87592
[MF] indole-3-glycerol-phosphate synthase activity	5.63381	2.34248	3.29134	0.109187	0.239025	5.38292	7.26386	0	7.96195	7.56032	0	6.0204	0	5.69198	0
[BP] IMP salvage	2.63015	0	2.63015	0.109682	0.239713	7.49891	0	5.65185	0	0	0	0	0	0	0
[BP] aspartate metabolic process	1.99886	0	1.99886	0.109739	0.239713	4.73955	0	0	0	5.25474	0	0	0	0	0
[BP] glucose catabolic process	7.0904	5.77352	1.31688	0.109962	0.23982	5.45501	7.412	7.23472	7.78152	7.56873	8.02202	4.9449	6.05454	5.68221	4.1639
[MF] racemase and epimerase activity	4.75564	2.29441	2.46124	0.110027	0.23982	6.23421	4.89459	2.72834	5.30753	4.61355	0	6.30932	0	5.16272	0
[BP] glutamine biosynthetic process	8.29134	5.75272	2.53862	0.110187	0.23991	8.65106	8.19349	9.13106	7.658	7.8231	8.51682	6.55554	8.38188	0	5.30935
[MF] adenylylsulfate kinase activity	3.4345	1.12213	2.31237	0.11067	0.240701	4.77565	3.84764	0	4.93413	3.61506	0	0	5.61063	0	0
[MF] UDP-N-acetylmuramoyl-L-alanyl-D-glutamate-L-lysine ligase activity	1.856	0	1.856	0.110811	0.240749	4.74786	0	4.53213	0	0	0	0	0	0	0
[MF] protein serine/threonine phosphatase activity	5.87462	7.29724	-1.42262	0.110983	0.240861	3.1574	6.69343	5.13303	7.18085	7.20841	6.22353	7.0461	8.21028	7.77062	7.23569
[MF] N-acetyl-gamma-glutamyl-phosphate reductase activity	8.62823	6.15456	2.47367	0.111355	0.241381	8.39873	8.63046	8.63662	8.91938	8.55598	7.42994	7.86484	7.96382	0	7.51421
[MF] methylated-DNA-[protein]-cysteine S-methyltransferase activity	7.70246	8.81632	-1.11386	0.111462	0.241381	6.98173	7.61449	7.507	8.57956	7.82953	7.80576	10.7637	8.90842	9.12157	7.48215
[BP] purine nucleobase metabolic process	1.91574	0	1.91574	0.111983	0.242249	6.30635	0	2.38872	0	0.88362	0	0	0	0	0
[MF] methylmalonyl-CoA decarboxylase activity	1.71577	0	1.71577	0.112636	0.2434	0	0	0	4.30601	4.27286	0	0	0	0	0
[BP] photosynthetic electron transport in photosystem I	0	2.03596	-2.03596	0.113246	0.244456	0	0	0	0	0	4.39459	0	0	0	5.78519
[BP] cellular amino acid catabolic process	4.52214	2.20538	2.31676	0.113522	0.244682	5.74141	4.05234	2.72834	5.35018	4.73844	0	0	5.67483	5.35209	0
[MF] isochorismate synthase activity	3.87169	1.2831	2.58859	0.113594	0.244682	0	4.93097	3.81361	5.16717	5.4467	0	6.41551	0	0	0
[BP] threonine biosynthetic process	9.18792	6.53554	2.65238	0.114189	0.245702	9.29253	9.06505	9.67494	8.97668	8.93041	8.37294	6.98861	9.15649	0	8.15964
[MF] 2,5-didehydrogluconate reductase activity	7.90162	5.53167	2.36995	0.114681	0.246369	8.05995	7.54974	9.05013	7.39435	7.45392	7.31395	5.85697	8.45013	0	6.03728
[BP] ethanolamine metabolic process	2.33472	0	2.33472	0.114744	0.246369	6.91854	0	4.75506	0	0	0	0	0	0	0
[MF] serine-type D-Ala-D-Ala carboxypeptidase activity	7.17815	8.067	-0.88885	0.116061	0.248932	5.6732	7.64713	7.05079	7.80331	7.71634	7.88817	9.04879	7.56928	7.69369	8.13509
[MF] sulfite reductase (NADPH) activity	5.06576	2.88685	2.17892	0.116992	0.250062	4.05164	6.01371	2.92598	6.05407	6.28342	0	4.82172	4.03393	5.57858	0
[CC] proton-transporting two-sector ATPase complex, catalytic domain	6.1114	3.60705	2.50435	0.117037	0.250062	7.46798	5.67711	4.82354	6.34437	6.244	6.40961	7.12091	0	4.50474	0
[BP] negative regulation of phosphate metabolic process	4.69299	7.74752	-3.05453	0.117085	0.250062	0	7.87047	0	7.9017	7.69279	6.66688	7.25981	7.98655	9.04083	7.78354
[BP] cellular phosphate ion homeostasis	4.69299	7.74752	-3.05453	0.117085	0.250062	0	7.87047	0	7.9017	7.69279	6.66688	7.25981	7.98655	9.04083	7.78354
[MF] DNA helicase activity	7.86817	8.42454	-0.556375	0.117354	0.250372	7.73253	7.70107	7.67436	8.17979	8.05309	8.59149	8.50157	7.92937	8.40715	8.69313
[MF] carbon-nitrogen ligase activity, with glutamine as amido-N-donor	7.04507	4.25828	2.78679	0.117628	0.25069	8.04569	6.68041	6.29424	7.28787	6.91712	7.39664	0	6.1517	0	7.74306
[BP] cyclic nucleotide catabolic process	1.0198	3.55095	-2.53115	0.118944	0.252794	0	0	0	3.13836	1.96062	4.84919	6.85616	0	0	6.0494
[BP] UMP biosynthetic process	3.38402	1.11255	2.27147	0.118974	0.252794	0	4.2361	2.84663	4.85003	4.98736	0	5.56275	0	0	0
[MF] oxidoreductase activity, acting on the aldehyde or oxo group of donors	6.69798	5.35987	1.33811	0.118991	0.252794	5.48898	7.2745	5.22982	7.98787	7.50873	3.4144	5.59344	7.03283	4.98499	5.77367
[MF] arginine binding	4.93134	1.59542	3.33592	0.119407	0.25341	9.13294	5.2666	0	5.20405	5.05312	0	7.97711	0	0	0
[MF] translation elongation factor activity	10.4767	10.9974	-0.520692	0.120698	0.255513	10.1761	10.5827	10.6501	10.4332	10.5416	10.9761	10.9251	10.723	11.1415	11.2214
[BP] DNA topological change	9.14783	7.63467	1.51316	0.120734	0.255513	8.63779	9.36625	9.00905	9.47651	9.24957	9.95783	8.4453	8.44121	6.84183	4.4872
[MF] NADH dehydrogenase (quinone) activity	6.00202	2.54318	3.45885	0.120779	0.255513	5.7759	7.93385	0	8.31141	7.98896	0	7.67785	0	5.03804	0
[MF] adenosylmethionine-8-amino-7-oxononanoate transaminase activity	4.88284	2.07239	2.81045	0.120928	0.25556	4.3727	6.74553	0	6.84957	6.44639	0	5.12377	5.23818	0	0
[BP] purine nucleoside metabolic process	1.54036	0	1.54036	0.121334	0.256149	4.43423	0	0	3.26756	0	0	0	0	0	0
[MF] arginase activity	1.48188	0	1.48188	0.122417	0.257852	5.01914	0	0	1.15246	1.23779	0	0	0	0	0
[BP] cellular modified amino acid biosynthetic process	6.81392	4.13575	2.67817	0.12254	0.257852	7.15368	7.09391	7.91551	5.64693	6.25957	7.344	0	6.82541	0	6.50934
[MF] aspartic-type endopeptidase activity	7.54458	5.36237	2.18221	0.122627	0.257852	6.08973	7.90457	7.27522	8.26246	8.19092	6.3745	6.56176	7.06479	6.81078	0
[MF] sedoheptulose-7-phosphate:D-glyceraldehyde-3-phosphate glyceronetransferase activity	6.77769	4.74889	2.02881	0.122675	0.257852	6.51709	6.84257	7.36126	6.36925	6.79829	5.8456	7.70481	5.61198	0	4.58205
[MF] proline-tRNA ligase activity	7.28828	8.30775	-1.01947	0.122908	0.257852	7.26236	8.02785	5.42828	8.07952	7.6434	9.09071	7.42011	8.98593	7.67139	8.3706
[BP] prolyl-tRNA aminoacylation	7.28828	8.30775	-1.01947	0.122908	0.257852	7.26236	8.02785	5.42828	8.07952	7.6434	9.09071	7.42011	8.98593	7.67139	8.3706
[MF] tetrahydrofolylpolyglutamate synthase activity	7.40503	6.51897	0.886055	0.123138	0.258064	6.80895	7.67777	7.04989	7.81721	7.67132	4.90669	6.20664	7.29301	7.27326	6.91527
[BP] sulfate reduction	3.82935	0.991526	2.83783	0.123655	0.258878	0	6.47982	0	6.46734	6.1996	0	0	4.95763	0	0
[MF] cysteine desulfurase activity	7.65235	8.24962	-0.597268	0.123824	0.258964	7.27315	7.90663	7.63272	7.71371	7.73554	8.86638	8.61093	7.79481	7.91129	8.06467
[MF] nucleoside kinase activity	1.80293	0	1.80293	0.124269	0.259015	5.55425	0	0	0	3.46042	0	0	0	0	0
[BP] nitrogen fixation	8.19058	5.75368	2.43689	0.124346	0.259015	9.0234	7.97535	9.12043	7.26753	7.56617	8.43323	6.90445	8.12139	0	5.30935
[MF] exo-alpha-sialidase activity	5.43906	3.31995	2.11911	0.124357	0.259015	4.96969	6.45493	2.15856	7.03082	6.58129	1.8579	5.60915	4.84017	4.29254	0
[MF] crossover junction endodeoxyribonuclease activity	7.88933	5.63423	2.2551	0.124497	0.259015	8.2702	8.16491	8.01803	7.27965	7.71386	7.03866	7.73541	7.63381	0	5.76328
[BP] isopentenyl diphosphate biosynthetic process, mevalonate pathway	1.3535	4.36478	-3.01128	0.124596	0.259015	0	3.87975	0	1.75413	1.13362	5.60976	8.21972	0	0	7.99443
[BP] removal of superoxide radicals	6.80652	4.77857	2.02794	0.12462	0.259015	5.49317	7.4788	6.37843	7.18597	7.49621	6.90294	6.62493	4.88786	5.47714	0
[MF] DNA topoisomerase type II (ATP-hydrolyzing) activity	8.5987	7.19844	1.40027	0.124823	0.259168	8.43498	8.88482	8.40595	8.75733	8.51043	9.79208	7.49062	7.78795	6.43433	4.4872
[MF] sulfate transmembrane-transporting ATPase activity	1.72605	0	1.72605	0.126033	0.26128	5.34379	0	3.28643	0	0	0	0	0	0	0
[MF] diphosphomevalonate decarboxylase activity	1.3535	4.31411	-2.96061	0.12625	0.26128	0	3.87975	0	1.75413	1.13362	5.60976	7.96636	0	0	7.99443
[MF] D-alanine-D-alanine ligase activity	7.97023	8.659	-0.688765	0.126458	0.26128	8.49149	8.05327	6.90892	8.26549	8.13198	8.45031	9.18108	8.14635	8.57402	8.94322
[MF] mannitol-1-phosphate 5-dehydrogenase activity	1.87526	0	1.87526	0.126488	0.26128	5.90304	0	3.47324	0	0	0	0	0	0	0
[BP] mannitol metabolic process	1.87526	0	1.87526	0.126488	0.26128	5.90304	0	3.47324	0	0	0	0	0	0	0
[BP] nucleoside triphosphate catabolic process	6.54797	3.92317	2.6248	0.126716	0.261482	4.64341	7.1602	6.10155	7.63165	7.20305	5.40619	0	7.58882	0	6.62084
[CC] NADH dehydrogenase complex	4.47716	2.55162	1.92554	0.126908	0.261609	3.15355	5.20326	2.98346	5.74682	5.29872	2.93697	4.81757	0	0	5.00357
[BP] arginine deiminase pathway	3.76164	0.98939	2.77225	0.127529	0.262622	0	6.20428	0	6.61143	5.99251	0	0	4.94695	0	0
[MF] ferredoxin-NADP+ reductase activity	5.59578	6.8869	-1.29112	0.127897	0.263017	7.19555	4.66932	6.28893	5.14223	4.68289	6.17106	7.57978	4.81219	8.44361	7.42786
[BP] creatinine catabolic process	1.16914	0	1.16914	0.128244	0.263017	0	3.03239	0	0	2.81331	0	0	0	0	0
[BP] creatine biosynthetic process	1.16914	0	1.16914	0.128244	0.263017	0	3.03239	0	0	2.81331	0	0	0	0	0
[MF] creatininase activity	1.16914	0	1.16914	0.128244	0.263017	0	3.03239	0	0	2.81331	0	0	0	0	0
[BP] sodium ion transport	9.36394	8.07897	1.28496	0.128772	0.263542	8.68726	9.78448	8.51134	9.94922	9.88739	8.99756	9.15858	8.8487	8.19062	5.19942
[MF] nucleoside-triphosphate diphosphatase activity	6.6929	4.00862	2.68428	0.128945	0.263542	4.64341	7.39285	6.10155	7.89259	7.4341	5.40619	0	7.58882	0	7.04807
[MF] alkaline phosphatase activity	5.18444	2.19209	2.99236	0.129015	0.263542	3.84538	7.13321	0	7.57697	7.36666	0	0	5.62945	5.33098	0
[MF] sialate O-acetylesterase activity	6.84971	4.19456	2.65515	0.129023	0.263542	7.20766	6.8743	8.01298	5.7501	6.40354	6.87434	0	7.39477	0	6.70371
[MF] ureidoglycolate dehydrogenase activity	2.06522	0	2.06522	0.129794	0.26457	6.70669	0	3.61939	0	0	0	0	0	0	0
[BP] vitamin B6 biosynthetic process	6.69044	4.76907	1.92137	0.129921	0.26457	7.1884	6.31451	7.41447	5.92532	6.60951	6.08691	6.77386	5.99771	0	4.98686
[MF] pyridoxal 5'-phosphate synthase (glutamine hydrolysing) activity	6.69044	4.76907	1.92137	0.129921	0.26457	7.1884	6.31451	7.41447	5.92532	6.60951	6.08691	6.77386	5.99771	0	4.98686
[MF] [citrate (pro-3S)-lyase] ligase activity	2.13266	0	2.13266	0.130344	0.265164	6.96742	0	3.69589	0	0	0	0	0	0	0
[MF] 2-dehydro-3-deoxy-phosphogluconate aldolase activity	1.8408	0	1.8408	0.130703	0.265626	5.93056	0	3.27343	0	0	0	0	0	0	0
[MF] GTP cyclohydrolase II activity	5.43832	2.9469	2.49142	0.130849	0.265656	3.61865	6.58246	2.54451	7.44927	6.99672	3.35732	6.85768	0	0	4.51952
[MF] sucrose alpha-glucosidase activity	2.69144	0.853363	1.83808	0.131009	0.265712	4.21371	0	4.59924	1.66267	2.9816	4.26682	0	0	0	0
[MF] malate dehydrogenase (menaquinone) activity	1.52612	0	1.52612	0.131651	0.266477	4.79121	0	0	0	2.83942	0	0	0	0	0
[MF] malate dehydrogenase (quinone) activity	1.52612	0	1.52612	0.131651	0.266477	4.79121	0	0	0	2.83942	0	0	0	0	0
[MF] transferase activity, transferring acyl groups	9.51253	8.72615	0.786382	0.132052	0.266521	8.95754	9.69747	9.00583	10.056	9.84577	7.48459	9.05498	8.79655	9.71271	8.58191
[MF] antiporter activity	9.4963	8.74303	0.753263	0.132061	0.266521	8.90639	9.8198	8.41929	10.2369	10.0991	8.64022	8.86841	8.64652	9.33746	8.22256
[MF] ligase activity	9.55115	8.78655	0.764592	0.13207	0.266521	8.63624	9.95927	8.95343	10.1904	10.0164	9.01904	8.6677	9.057	9.35017	7.83886
[MF] glutaconyl-CoA decarboxylase activity	4.60295	2.13665	2.46631	0.132731	0.267436	3.14389	6.48296	0	6.75682	6.6311	2.08753	0	0	4.58663	4.00907
[BP] enzyme active site formation	1.65765	0	1.65765	0.132958	0.267436	5.32895	0	0	0	2.9593	0	0	0	0	0
[BP] ethanolamine catabolic process	1.57195	0	1.57195	0.132968	0.267436	5.00694	0	2.85282	0	0	0	0	0	0	0
[MF] anthranilate synthase activity	1.42832	0	1.42832	0.133054	0.267436	4.45625	0	0	0	2.68536	0	0	0	0	0
[MF] N-acetyldiaminopimelate deacetylase activity	2.09261	0	2.09261	0.133474	0.267852	6.936	0	3.52706	0	0	0	0	0	0	0
[MF] phosphate ion transmembrane-transporting ATPase activity	7.40139	8.36412	-0.962731	0.133527	0.267852	7.59536	7.83041	5.32182	8.14753	8.11181	8.88533	8.77871	8.02299	8.40315	7.73041
[MF] agmatine deiminase activity	5.62303	3.4012	2.22183	0.133752	0.267865	4.72989	6.17688	4.39624	6.55331	6.25883	4.89575	5.51993	6.59031	0	0
[MF] alditol:NADP+ 1-oxidoreductase activity	1.17582	3.85128	-2.67546	0.1338	0.267865	0	2.76432	0	0	3.11478	5.23848	0	5.85874	0	8.15918
[MF] phosphoserine phosphatase activity	5.81973	4.07551	1.74423	0.133963	0.267925	6.16855	5.8448	5.11428	5.74276	6.22828	3.64543	6.25352	4.44258	6.036	0
[BP] bacillithiol biosynthetic process	1.47959	0	1.47959	0.134474	0.268681	5.18706	1.19102	0	0	1.01988	0	0	0	0	0
[MF] organic anion transmembrane transporter activity	1.17969	0	1.17969	0.134754	0.268973	3.47193	0	2.42651	0	0	0	0	0	0	0
[MF] chitinase activity	4.25213	1.75105	2.50108	0.136126	0.271174	0	5.97999	2.71369	6.2848	6.28218	3.30436	0	0	5.45091	0
[BP] chitin catabolic process	4.25213	1.75105	2.50108	0.136126	0.271174	0	5.97999	2.71369	6.2848	6.28218	3.30436	0	0	5.45091	0
[MF] amidophosphoribosyltransferase activity	6.782	4.19299	2.58901	0.136507	0.271666	7.14958	6.76768	6.87103	6.1779	6.94379	7.40051	0	7.77094	5.79348	0
[MF] L-threonine ammonia-lyase activity	7.12944	5.11713	2.01231	0.13712	0.272616	7.17791	7.25369	8.07715	6.28513	6.85331	7.1388	0	6.98298	6.02445	5.4394
[BP] rhamnose catabolic process	6.79187	4.85419	1.93768	0.138874	0.275567	7.67231	6.44853	5.7444	6.97895	7.11517	5.16117	6.10464	0	7.26412	5.74103
[MF] phosphotransferase activity, phosphate group as acceptor	7.49349	6.72422	0.76927	0.138878	0.275567	7.07084	7.74079	7.17105	7.68439	7.80037	5.8363	6.44947	6.05802	7.93205	7.34525
[CC] ATP-binding cassette (ABC) transporter complex	10.3653	10.899	-0.533669	0.13944	0.276409	10.6622	10.2112	10.3777	10.2347	10.3408	10.9089	10.6387	10.4247	11.3227	11.1999
[MF] L-fuculokinase activity	3.61353	1.00778	2.60576	0.141141	0.279424	0	5.92518	0	6.1893	5.95319	0	5.03889	0	0	0
[BP] DNA-templated transcription, termination	9.1205	8.48404	0.636467	0.141238	0.279424	9.56902	9.22124	8.56954	9.14209	9.10063	8.35534	8.04064	8.60941	7.98467	9.43013
[MF] 2-deoxy-D-gluconate 3-dehydrogenase activity	0.975091	0	0.975091	0.142353	0.281205	0	0	0	2.68004	2.19541	0	0	0	0	0
[MF] phosphopantothenoylcysteine decarboxylase activity	6.72639	7.40292	-0.676531	0.142418	0.281205	5.84043	6.87234	6.11275	7.62452	7.18193	7.49994	7.59381	7.25736	7.05291	7.61059
[CC] chromosome	8.52476	6.79365	1.73112	0.142834	0.281751	8.34425	8.5727	9.10358	8.27241	8.33088	9.82371	8.12709	7.70891	4.90493	3.40359
[MF] DNA ligase (NAD+) activity	7.00268	7.57102	-0.56834	0.143473	0.282734	7.54322	7.09984	6.4517	6.96207	6.95655	7.23602	8.04108	7.21592	7.82024	7.54183
[BP] tryptophan biosynthetic process	8.30575	7.14806	1.15769	0.143708	0.282864	6.34481	8.94984	8.00915	9.30174	8.92319	6.43463	8.75636	7.86501	6.8545	5.8298
[BP] aromatic amino acid family metabolic process	3.08326	0.859082	2.22418	0.14382	0.282864	0	4.73812	0	5.44311	5.23506	0	0	4.29541	0	0
[MF] metal ion binding	13.767	13.2805	0.486533	0.144057	0.283054	13.6662	13.8461	13.5254	13.9352	13.8623	13.4149	13.4841	13.3905	13.1103	13.0027
[BP] alginic acid biosynthetic process	4.06453	1.83595	2.22858	0.14431	0.283275	0	4.99837	4.41481	5.59782	5.31165	5	0	4.17974	0	0
[BP] terpenoid biosynthetic process	9.82107	9.04496	0.776113	0.144718	0.2838	9.02162	10.1735	9.55786	10.2658	10.0866	9.08993	8.43957	8.62314	10.4823	8.58988
[MF] proton-transporting ATP synthase activity, rotational mechanism	10.7698	11.307	-0.537197	0.145094	0.284112	10.465	10.8981	10.8984	10.8342	10.7532	11.8706	11.5342	11.2904	11.0163	10.8235
[MF] 1-pyrroline-5-carboxylate dehydrogenase activity	5.30129	3.82297	1.47832	0.14516	0.284112	5.13485	6.42395	2.20118	6.59515	6.1513	2.4071	5.17662	5.10327	3.47938	2.94845
[BP] proline catabolic process to glutamate	5.29842	3.82297	1.47545	0.145594	0.284686	5.13485	6.4096	2.20118	6.59515	6.1513	2.4071	5.17662	5.10327	3.47938	2.94845
[MF] double-stranded DNA binding	2.79615	0.749045	2.0471	0.146291	0.284923	6.79591	0	4.07917	1.39271	1.71295	3.74522	0	0	0	0
[BP] tRNA threonylcarbamoyladenosine modification	8.9277	9.51269	-0.584998	0.146349	0.284923	8.21942	9.23528	8.96972	9.19244	9.02161	8.89133	9.99488	9.46215	9.43682	9.77828
[BP] isocitrate metabolic process	6.46832	4.5889	1.87941	0.1464	0.284923	6.28915	6.56301	7.65625	5.49706	6.33611	5.0598	6.19548	7.23052	0	4.4587
[MF] L-rhamnose isomerase activity	5.53679	3.40933	2.12746	0.146407	0.284923	5.99967	5.12429	4.54618	5.95532	6.05849	4.82031	5.23697	0	6.98936	0
[MF] rRNA (cytosine-N4-)-methyltransferase activity	7.09982	7.79019	-0.690376	0.146423	0.284923	6.6072	7.47653	6.1278	7.7615	7.52605	8.08798	7.26134	7.71522	8.36151	7.52492
[MF] raffinose alpha-galactosidase activity	8.89242	8.1642	0.728221	0.147586	0.28691	8.21146	9.03805	9.48642	8.84676	8.8794	8.48517	7.35209	9.26351	7.4763	8.24392
[BP] menaquinone biosynthetic process	9.10764	8.50112	0.606512	0.148311	0.288041	8.54436	9.39545	8.497	9.59151	9.50986	8.24612	8.21064	8.3263	9.03767	8.6849
[BP] acetoin catabolic process	1.13919	0	1.13919	0.148846	0.288801	3.67608	0	0	0	2.0199	0	0	0	0	0
[MF] carbon-carbon lyase activity	3.03266	0.859082	2.17358	0.149211	0.28915	0	4.48513	0	5.44311	5.23506	0	0	4.29541	0	0
[MF] nucleotide binding	10.2141	9.61164	0.602441	0.149313	0.28915	9.90882	10.1936	10.2105	10.4522	10.3054	9.21794	9.54308	10.3565	8.86706	10.0737
[MF] tetrahydrodipicolinate N-acetyltransferase activity	1.326	0	1.326	0.150812	0.291612	4.49324	0	0	2.13673	0	0	0	0	0	0
[MF] coenzyme binding	9.21265	9.84684	-0.634188	0.150874	0.291612	8.66151	9.55284	8.45256	9.73836	9.658	9.47803	10.4135	9.5201	9.78741	10.0352
[MF] UTP:glucose-1-phosphate uridylyltransferase activity	6.20182	3.76176	2.44006	0.151354	0.29226	4.16964	6.53103	6.78542	6.70302	6.81998	7.78178	0	6.79952	0	4.22752
[MF] phosphopentomutase activity	2.75907	0.668817	2.09026	0.151646	0.292263	7.24326	0	4.01676	0.940997	1.59435	3.34408	0	0	0	0
[BP] cellular metabolic compound salvage	2.75907	0.668817	2.09026	0.151646	0.292263	7.24326	0	4.01676	0.940997	1.59435	3.34408	0	0	0	0
[BP] threonine metabolic process	0.878003	0	0.878003	0.153157	0.294031	0	0	2.48605	0	1.90396	0	0	0	0	0
[BP] pyrimidine ribonucleotide biosynthetic process	6.57965	4.06608	2.51356	0.153179	0.294031	6.38329	6.13391	8.03007	6.38577	5.96519	5.85213	0	8.71501	0	5.76328
[BP] dUTP biosynthetic process	6.57965	4.06608	2.51356	0.153179	0.294031	6.38329	6.13391	8.03007	6.38577	5.96519	5.85213	0	8.71501	0	5.76328
[MF] dCTP deaminase activity	6.57965	4.06608	2.51356	0.153179	0.294031	6.38329	6.13391	8.03007	6.38577	5.96519	5.85213	0	8.71501	0	5.76328
[BP] nucleotide metabolic process	6.36774	7.1841	-0.816356	0.153293	0.294031	7.35341	5.8436	7.36244	5.58251	5.69675	7.08957	6.16146	7.71333	7.65475	7.30136
[MF] geranyltranstransferase activity	3.45645	5.56286	-2.10641	0.153749	0.294624	5.09279	3.72876	3.03239	3.47839	1.94993	6.87192	0	7.30686	6.61926	7.01625
[CC] proteasome core complex	0.886124	0	0.886124	0.156479	0.299016	0	0	0	1.79254	2.63808	0	0	0	0	0
[BP] proteolysis involved in cellular protein catabolic process	0.886124	0	0.886124	0.156479	0.299016	0	0	0	1.79254	2.63808	0	0	0	0	0
[BP] alkanesulfonate catabolic process	1.13162	0	1.13162	0.156486	0.299016	0	0	3.79714	0	1.86098	0	0	0	0	0
[BP] peptidoglycan catabolic process	9.89097	10.6311	-0.74011	0.157144	0.299989	9.93667	10.0396	8.82576	10.4226	10.2301	9.57747	11.6433	10.4334	10.7659	10.7354
[BP] N-acetylneuraminate catabolic process	7.8555	8.77903	-0.923529	0.157887	0.301121	9.29719	7.63611	8.38242	7.08167	6.8801	8.61943	9.63196	7.65873	8.29399	9.69102
[BP] purine nucleobase biosynthetic process	7.89285	5.80314	2.08972	0.158052	0.301151	8.13563	7.81615	7.82699	7.70671	7.97878	7.57344	0	8.32774	6.43433	6.68019
[BP] DNA-templated transcription, elongation	7.17153	4.55728	2.61425	0.158337	0.301409	7.23953	7.47823	6.56178	7.30068	7.27743	6.95867	0	7.40612	0	8.42162
[MF] polysaccharide transmembrane transporter activity	6.22468	4.40283	1.82186	0.158755	0.301919	4.5882	7.02528	4.64062	7.42394	7.44538	0	5.96138	5.16541	5.68613	5.20123
[MF] rRNA (adenine-N6,N6-)-dimethyltransferase activity	6.64804	7.32886	-0.680823	0.159847	0.303709	5.8618	6.93322	6.18538	7.12517	7.13461	8.02222	7.87687	6.97354	7.24633	6.52534
[MF] carbon-oxygen lyase activity	6.86532	7.78422	-0.918893	0.160388	0.304163	7.1715	7.20091	5.80928	7.41535	6.72959	7.87909	8.5652	7.51734	8.98649	5.97297
[BP] N-acetylmuramic acid catabolic process	6.86532	7.78422	-0.918893	0.160388	0.304163	7.1715	7.20091	5.80928	7.41535	6.72959	7.87909	8.5652	7.51734	8.98649	5.97297
[MF] ribulose-bisphosphate carboxylase activity	0.373822	2.81027	-2.43645	0.160737	0.304539	0	0	0	0	1.86911	7.19583	0	0	0	6.85554
[CC] pilus	0.32737	2.60106	-2.27369	0.161243	0.305211	0	0	0	1.63685	0	5.77197	0	0	7.23334	0
[MF] diphosphate-fructose-6-phosphate 1-phosphotransferase activity	6.84816	5.40726	1.4409	0.162673	0.307365	3.56608	7.80406	7.00803	8.00795	7.85466	3.74363	6.76202	5.66573	6.40017	4.46475
[BP] photosynthesis	6.19166	7.46885	-1.27719	0.162687	0.307365	5.13924	7.15495	4.55094	7.34586	6.76728	7.62265	8.78191	5.08877	8.80235	7.04857
[MF] orotate phosphoribosyltransferase activity	7.97174	5.88588	2.08586	0.162947	0.307406	8.1085	8.07678	8.46516	7.67508	7.53317	8.38159	6.61179	7.27048	7.16554	0
[BP] glycerol-3-phosphate biosynthetic process	5.80596	6.56407	-0.758111	0.163014	0.307406	4.85713	6.22511	5.36805	6.2086	6.37089	5.53174	6.48788	6.73579	6.34365	7.72129
[MF] thiolester hydrolase activity	6.33759	7.39887	-1.06128	0.163319	0.307694	5.35723	7.2916	4.72279	7.05399	7.26233	7.17926	8.06318	7.29048	5.83728	8.62414
[BP] mRNA processing	7.67445	8.23675	-0.562299	0.163508	0.307731	7.41112	7.82437	7.65511	7.62296	7.85869	8.4139	8.95688	7.93829	7.4512	8.42347
[MF] cobalamin 5'-phosphate synthase activity	4.02375	1.22449	2.79926	0.163797	0.307731	0	6.83774	0	6.64934	6.63165	0	6.12243	0	0	0
[MF] adenosylcobinamide-GDP ribazoletransferase activity	4.02375	1.22449	2.79926	0.163797	0.307731	0	6.83774	0	6.64934	6.63165	0	6.12243	0	0	0
[MF] uridine kinase activity	3.42814	5.87791	-2.44977	0.166302	0.311856	0	3.79433	3.53541	4.76781	5.04314	5.90407	8.3906	6.55487	0	8.54001
[BP] CTP salvage	3.42814	5.87791	-2.44977	0.166302	0.311856	0	3.79433	3.53541	4.76781	5.04314	5.90407	8.3906	6.55487	0	8.54001
[BP] transport	12.0071	11.4057	0.601444	0.167176	0.313202	11.3239	12.3222	11.2753	12.6569	12.4571	11.4943	11.653	11.3011	11.5753	11.0046
[BP] RNA secondary structure unwinding	1.75576	0	1.75576	0.167588	0.313682	6.55203	0	2.22679	0	0	0	0	0	0	0
[BP] D-xylose metabolic process	7.4092	6.31956	1.08964	0.168826	0.315706	7.00686	7.87241	7.27402	7.42033	7.47237	9.06002	5.12377	6.25576	4.90996	6.2483
[MF] chitin disaccharide deacetylase activity	2.47751	0.618164	1.85935	0.170297	0.317867	6.27947	0	4.09707	2.01102	0	3.09082	0	0	0	0
[BP] diacetylchitobiose catabolic process	2.47751	0.618164	1.85935	0.170297	0.317867	6.27947	0	4.09707	2.01102	0	3.09082	0	0	0	0
[MF] tRNA cytidylyltransferase activity	3.58519	5.68985	-2.10466	0.170643	0.318218	5.43415	3.53501	3.95201	2.46134	2.54343	7.07505	7.26363	0	8.04118	6.06938
[BP] cell adhesion	7.87527	7.08519	0.790081	0.170852	0.318312	7.93416	7.82436	8.05835	7.72481	7.83465	7.36056	5.78645	6.07725	7.82024	8.38143
[MF] GTP cyclohydrolase I activity	7.32472	6.48721	0.837515	0.172435	0.32076	7.38747	7.42119	6.8885	7.47417	7.45227	7.10818	7.43001	5.16541	7.53121	5.20123
[BP] nucleotide-sugar metabolic process	8.1109	7.08946	1.02144	0.172484	0.32076	7.22334	8.74663	7.81249	8.49276	8.27925	8.66605	7.71406	7.51282	6.77261	4.78175
[MF] sodium:malonate symporter activity	0.731495	0	0.731495	0.172942	0.320962	0	1.60478	0	2.0527	0	0	0	0	0	0
[MF] inorganic phosphate transmembrane transporter activity	9.48357	8.90002	0.583546	0.1732	0.320962	9.15168	9.58665	9.25961	9.65123	9.76867	9.6898	9.11248	9.09227	8.60227	8.00329
[MF] adenine phosphoribosyltransferase activity	6.76267	7.69887	-0.936203	0.173328	0.320962	6.05407	7.26881	6.63967	7.10701	6.74379	8.76783	6.72147	7.94368	9.10494	5.95644
[BP] adenine salvage	6.76267	7.69887	-0.936203	0.173328	0.320962	6.05407	7.26881	6.63967	7.10701	6.74379	8.76783	6.72147	7.94368	9.10494	5.95644
[BP] selenocysteine biosynthetic process	7.19545	7.83926	-0.64381	0.173389	0.320962	8.27806	7.33178	6.1866	7.08799	7.0928	8.00351	8.2639	7.30874	7.72281	7.89731
[BP] regulation of pH	4.22376	2.67296	1.5508	0.173611	0.321076	3.47963	3.91512	4.22133	5.13592	4.36682	0	0	4.04399	4.94633	4.37449
[MF] pyruvate kinase activity	7.83017	5.73594	2.09423	0.174934	0.323228	7.54716	7.94989	7.99871	8.01126	7.64382	8.58493	6.55429	8.34197	0	5.19851
[MF] oxidoreductase activity, acting on the CH-NH group of donors	3.40404	1.06538	2.33866	0.175535	0.324039	0	5.16338	0	5.79015	6.06665	0	0	0	0	5.32689
[MF] metallocarboxypeptidase activity	0.654779	0	0.654779	0.176536	0.325589	0	2.07782	0	0.384055	0.812024	0	0	0	0	0
[MF] dTDP-glucose 4,6-dehydratase activity	8.11711	7.09918	1.01793	0.176744	0.325674	7.22334	8.75468	7.81249	8.5073	8.28773	8.71464	7.71406	7.51282	6.77261	4.78175
[MF] isomerase activity	10.5357	9.79662	0.739096	0.177248	0.326306	10.3626	10.6247	10.3304	10.7329	10.628	10.0974	10.7391	10.7216	8.52649	8.89848
[MF] gluconate 5-dehydrogenase activity	4.6704	2.26728	2.40312	0.180131	0.331309	5.22099	6.26812	0	6.05475	5.80814	6.1543	0	0	0	5.18209
[MF] ATP-dependent peptidase activity	6.83417	6.0495	0.784665	0.180463	0.331615	6.24215	6.96356	7.58535	6.75335	6.62641	5.7015	5.5898	4.78726	7.45063	6.71833
[MF] xylose isomerase activity	7.38027	6.31956	1.06071	0.180626	0.331615	6.90388	7.87241	7.27402	7.41424	7.43682	9.06002	5.12377	6.25576	4.90996	6.2483
[MF] protein-N(PI)-phosphohistidine-mannitol phosphotransferase system transmembrane transporter activity	2.48861	0.621645	1.86697	0.18447	0.338363	7.23191	0	2.87627	1.62784	0.707053	3.10823	0	0	0	0
[MF] pantetheine-phosphate adenylyltransferase activity	6.97453	5.19822	1.77631	0.185245	0.339476	6.01724	7.24879	6.48798	7.7044	7.41424	5.86511	6.86424	6.24141	0	7.02036
[MF] DNA N-glycosylase activity	7.28616	5.41042	1.87574	0.186235	0.340979	5.44521	7.76668	7.5585	7.70364	7.95676	6.786	0	6.53682	7.24168	6.4876
[MF] adenosylcobinamide kinase activity	3.95978	1.29331	2.66647	0.187058	0.342025	0	6.35262	0	6.84051	6.60577	0	0	0	6.46656	0
[MF] hexulose-6-phosphate synthase activity	0.646209	0	0.646209	0.187766	0.342025	0	0	0	1.58704	1.64401	0	0	0	0	0
[BP] formaldehyde assimilation via ribulose monophosphate cycle	0.646209	0	0.646209	0.187766	0.342025	0	0	0	1.58704	1.64401	0	0	0	0	0
[MF] pyrimidine-nucleoside phosphorylase activity	1.29462	0	1.29462	0.187995	0.342025	4.99678	0	0	0	1.47633	0	0	0	0	0
[BP] pyrimidine nucleobase metabolic process	1.29462	0	1.29462	0.187995	0.342025	4.99678	0	0	0	1.47633	0	0	0	0	0
[BP] pyrimidine nucleoside metabolic process	1.29462	0	1.29462	0.187995	0.342025	4.99678	0	0	0	1.47633	0	0	0	0	0
[MF] phosphorylase activity	1.29462	0	1.29462	0.187995	0.342025	4.99678	0	0	0	1.47633	0	0	0	0	0
[BP] selenocysteinyl-tRNA(Sec) biosynthetic process	7.21696	7.85457	-0.637609	0.188229	0.342143	8.38562	7.33178	6.1866	7.08799	7.0928	8.08007	8.2639	7.30874	7.72281	7.89731
[MF] alanine-glyoxylate transaminase activity	4.88595	2.34314	2.54281	0.188529	0.342249	3.79195	6.78721	0	7.00577	6.84482	0	5.49153	0	6.22417	0
[MF] arabinose-5-phosphate isomerase activity	5.13064	2.77304	2.3576	0.188628	0.342249	4.7574	6.85653	0	7.12491	6.91434	2.80595	0	0	5.44168	5.61755
[MF] long-chain fatty acid luciferin component ligase activity	2.8503	0.915295	1.935	0.190129	0.344662	0	4.20451	0	5.59796	4.44901	0	0	0	0	4.57647
[MF] metalloendopeptidase activity	10.1811	10.6447	-0.463609	0.190513	0.344886	9.65255	10.4327	10.0424	10.4648	10.3129	10.3887	10.8735	10.4275	10.7953	10.7384
[BP] oxidation-reduction process	8.60073	6.47765	2.12308	0.190595	0.344886	7.74568	8.49718	8.36864	9.48409	8.90804	7.79162	7.68869	8.54473	8.36319	0
[BP] 'de novo' pyrimidine nucleobase biosynthetic process	9.51769	8.88684	0.630846	0.191777	0.346714	9.19746	9.54606	9.3728	9.88978	9.58233	9.12807	9.52544	7.44858	9.04083	9.2913
[MF] phosphoglucomutase activity	6.71768	4.87783	1.83985	0.193982	0.350385	6.67384	7.03727	7.86635	5.67285	6.33807	6.45672	5.7618	8.15948	0	4.01114
[MF] lipid binding	8.81471	9.40202	-0.587305	0.194419	0.35086	7.73864	9.05568	9.01347	9.13368	9.13211	8.75351	9.3355	9.41541	10.1031	9.40254
[BP] tRNA 3'-end processing	0.739537	0	0.739537	0.196016	0.35311	0	1.17186	0	2.52583	0	0	0	0	0	0
[MF] ribonuclease D activity	0.739537	0	0.739537	0.196016	0.35311	0	1.17186	0	2.52583	0	0	0	0	0	0
[MF] 16S rRNA (adenine(1518)-N(6)/adenine(1519)-N(6))-dimethyltransferase activity	6.64273	7.24023	-0.597502	0.197312	0.355127	5.8618	6.9067	6.18538	7.12517	7.13461	8.02222	7.43374	6.97354	7.24633	6.52534
[BP] alanine biosynthetic process	5.08719	2.46637	2.62082	0.198516	0.356975	0	6.1369	4.50589	7.50825	7.28492	4.72869	0	7.60318	0	0
[MF] imidazolonepropionase activity	3.86272	1.89428	1.96844	0.199454	0.35834	3.5733	4.4993	0	5.91831	5.32268	0	0	4.4441	5.02728	0
[MF] GTP diphosphokinase activity	1.67948	0	1.67948	0.199673	0.358414	6.8338	0	0	0	1.56361	0	0	0	0	0
[MF] hydrogenase (acceptor) activity	0.591923	0	0.591923	0.202678	0.363485	0	0	0	1.46635	1.49327	0	0	0	0	0
[MF] ribonuclease M5 activity	3.82393	5.84804	-2.02411	0.203118	0.36395	4.8916	3.61006	4.69324	1.73914	4.1856	7.28148	0	5.81652	8.3635	7.77869
[MF] 4-hydroxythreonine-4-phosphate dehydrogenase activity	5.39954	3.05334	2.3462	0.204629	0.366182	4.90996	7.39968	0	7.476	7.21207	0	0	5.02723	5.19194	5.04754
[MF] N-acetylglucosamine-6-phosphate deacetylase activity	7.04484	5.15497	1.88987	0.204727	0.366182	7.47233	7.39274	4.42764	8.04922	7.88226	0	8.11994	5.47891	6.1071	6.06889
[CC] proton-transporting two-sector ATPase complex, proton-transporting domain	2.55562	0.838443	1.71718	0.205127	0.366491	0	3.17759	0	4.50615	5.09438	4.19222	0	0	0	0
[BP] spore germination	0.667153	0	0.667153	0.205399	0.366491	0	0	0	1.10584	2.22992	0	0	0	0	0
[MF] four-way junction helicase activity	8.64251	9.27174	-0.629236	0.205446	0.366491	8.62365	8.97732	7.89855	8.95983	8.75319	9.93652	8.96934	8.16905	10.1442	9.13962
[BP] purine nucleotide metabolic process	7.15759	7.89611	-0.738518	0.206048	0.36724	7.11452	7.27564	6.3397	7.66458	7.39352	7.26116	8.75799	8.77241	6.3882	8.3008
[MF] tRNA (guanine-N2-)-methyltransferase activity	0.957864	0	0.957864	0.206483	0.36769	3.72484	0	0	0	1.06448	0	0	0	0	0
[MF] protein-glutamate methylesterase activity	0.217114	1.80584	-1.58872	0.20793	0.369655	0	0	0	0	1.08557	2.63235	6.39684	0	0	0
[MF] adenyl-nucleotide exchange factor activity	7.20686	5.46168	1.74518	0.207954	0.369655	7.1994	7.13562	7.39378	7.30613	6.99938	6.69403	7.61251	5.66443	0	7.33744
[MF] amino acid-transporting ATPase activity	8.08589	6.16528	1.92061	0.208702	0.370657	8.06181	7.77878	8.69341	7.80774	8.08772	7.64209	0	8.30533	7.2859	7.5931
[MF] carboxylic ester hydrolase activity	0.570466	0	0.570466	0.209619	0.371958	0	0	0	1.39961	1.45272	0	0	0	0	0
[BP] urea catabolic process	5.45648	3.02333	2.43315	0.210128	0.372205	4.54187	6.6942	2.92109	6.58894	6.53631	7.60728	0	7.50938	0	0
[MF] urease activity	5.45648	3.02333	2.43315	0.210128	0.372205	4.54187	6.6942	2.92109	6.58894	6.53631	7.60728	0	7.50938	0	0
[MF] dihydroorotase activity	7.08293	7.89696	-0.814031	0.211027	0.373469	7.20789	7.72502	4.81486	7.9731	7.69376	7.73209	8.42769	7.81007	7.58201	7.93292
[BP] 'de novo' CTP biosynthetic process	9.06533	9.49584	-0.430514	0.212785	0.376249	9.20969	9.19359	9.20421	8.93568	8.78346	9.82446	9.60652	9.58013	8.97763	9.49047
[MF] dipeptidyl-peptidase activity	0.572199	0	0.572199	0.214125	0.378232	0	1.66656	0	0	1.19443	0	0	0	0	0
[MF] phosphoribosylanthranilate isomerase activity	7.37706	5.5268	1.85026	0.214281	0.378232	5.96662	7.78691	8.00915	7.64287	7.47973	6.277	8.31636	7.68741	0	5.3532
[MF] phenylalanine-tRNA ligase activity	8.89038	8.3178	0.572576	0.216883	0.382489	8.73381	8.97192	8.99574	9.01554	8.73488	9.23445	7.13183	8.0025	8.47889	8.74133
[MF] transferase activity, transferring alkyl or aryl (other than methyl) groups	7.46501	6.37579	1.08922	0.217458	0.383167	6.75683	8.36569	5.59106	8.42317	8.18829	5.40953	7.89374	7.16244	7.10613	4.30709
[MF] ribonucleoside binding	8.00307	5.36479	2.63828	0.218646	0.384758	7.73775	8.35468	8.15563	7.9497	7.81758	9.84134	7.88557	9.09704	0	0
[BP] phenylalanyl-tRNA aminoacylation	8.80183	8.24361	0.558224	0.218916	0.384758	8.65362	8.82798	8.96726	8.91504	8.64526	9.1454	7.13183	8.0025	8.19698	8.74133
[BP] siderophore transport	4.31044	2.86692	1.44352	0.218934	0.384758	3.52202	4.87688	1.71623	5.84005	5.59703	1.67197	4.20806	3.46166	4.99292	0
[MF] coenzyme-B sulfoethylthiotransferase activity	0.873542	0	0.873542	0.220047	0.386378	3.46574	0	0	0	0.901968	0	0	0	0	0
[MF] phosphoenolpyruvate mutase activity	3.64812	2.06353	1.58459	0.22029	0.386466	3.49947	4.36581	2.45117	4.27683	3.64733	0	0	5.35024	4.9674	0
[BP] protein lipoylation	7.89713	7.21003	0.687099	0.2207	0.386849	7.64398	8.00569	7.14836	8.49957	8.18805	6.46768	5.91158	8.05604	7.98645	7.62838
[MF] L-aspartate:2-oxoglutarate aminotransferase activity	4.14721	2.00413	2.14308	0.221723	0.388304	5.59311	4.42096	0	5.62119	5.10078	2.51544	7.50522	0	0	0
[BP] pyrimidine nucleotide metabolic process	8.14694	8.69799	-0.551052	0.222597	0.389208	8.69638	8.07139	8.10242	8.01517	7.84933	8.58595	9.40723	8.46593	7.69247	9.33837
[CC] beta-galactosidase complex	7.03698	8.26619	-1.22921	0.222625	0.389208	6.47822	8.08232	3.78749	8.50578	8.3311	6.81941	8.76232	7.59978	9.40903	8.74039
[MF] UDP-glucose 6-dehydrogenase activity	6.244	4.57749	1.66651	0.224095	0.391437	5.69817	6.7788	3.8325	7.72544	7.18509	4.15481	6.14664	6.30008	0	6.28593
[MF] beta-glucosidase activity	6.98727	5.21554	1.77173	0.224452	0.391721	7.43884	6.98398	8.10328	5.8039	6.60636	7.21681	6.64265	7.91793	0	4.30034
[BP] barrier septum assembly	8.55179	9.10734	-0.55555	0.225924	0.393465	9.53019	8.11048	8.57723	8.32939	8.21167	9.18596	8.60642	8.46696	9.64592	9.63145
[BP] protein glycosylation	5.58474	3.17489	2.40984	0.226423	0.393465	4.03918	7.91682	0	8.0942	7.87347	0	4.7775	5.75478	5.3422	0
[MF] glucosidase activity	4.16251	1.50744	2.65507	0.226508	0.393465	0	7.01392	0	6.93349	6.86515	7.53722	0	0	0	0
[MF] arabinogalactan endo-1,4-beta-galactosidase activity	4.16251	1.50744	2.65507	0.226508	0.393465	0	7.01392	0	6.93349	6.86515	7.53722	0	0	0	0
[MF] cytidylate kinase activity	7.55089	5.76515	1.78574	0.226509	0.393465	8.04699	7.65816	7.38723	7.37479	7.28729	6.57232	8.81861	6.43539	0	6.99943
[MF] 4-hydroxy-tetrahydrodipicolinate reductase	5.68787	3.36265	2.32522	0.226623	0.393465	7.05146	6.81991	0	7.14182	7.42614	5.37417	6.12495	5.31413	0	0
[MF] acid phosphatase activity	7.08104	5.29408	1.78695	0.226995	0.393771	6.18748	7.28841	6.79929	7.62233	7.50767	5.27545	8.07432	4.91989	8.20075	0
[BP] regulation of DNA-templated transcription, elongation	8.22573	8.75206	-0.526323	0.228887	0.396491	7.65413	8.65732	7.92107	8.36463	8.53152	8.78429	8.55682	8.89591	7.93781	9.58545
[BP] D-alanine biosynthetic process	7.07603	7.68477	-0.608736	0.228957	0.396491	5.99753	7.72197	6.32773	7.75343	7.57951	7.32569	7.96378	7.14128	7.9765	8.0166
[MF] siderophore transmembrane transporter activity	5.06129	2.94655	2.11474	0.229475	0.396706	0	6.25892	5.62832	6.77677	6.64244	3.35384	0	0	6.05202	5.32689
[MF] energy transducer activity	5.06129	2.94655	2.11474	0.229475	0.396706	0	6.25892	5.62832	6.77677	6.64244	3.35384	0	0	6.05202	5.32689
[CC] bacterial nucleoid	7.19063	7.84285	-0.652225	0.22998	0.397238	8.11358	7.58666	5.88676	7.00831	7.35782	8.34756	7.82582	8.57869	7.44775	7.01445
[MF] pantothenate transmembrane transporter activity	0.77827	0	0.77827	0.230966	0.397833	0	0	3.09544	0	0.795904	0	0	0	0	0
[MF] thiamine binding	3.33139	5.25475	-1.92336	0.231031	0.397833	0	4.80522	5.37898	2.74149	3.73126	6.43258	7.25175	0	7.08181	5.50762
[MF] dihydrofolate reductase activity	6.94579	5.34501	1.60078	0.231114	0.397833	7.39574	6.78913	6.20171	7.1213	7.22108	0	6.80829	6.13861	6.73766	7.0405
[BP] glycine biosynthetic process	6.94579	5.34501	1.60078	0.231114	0.397833	7.39574	6.78913	6.20171	7.1213	7.22108	0	6.80829	6.13861	6.73766	7.0405
[BP] pentose-phosphate shunt	9.93362	10.3705	-0.436909	0.232657	0.400146	9.81657	10.1394	9.90966	9.80612	9.99631	10.994	10.51	9.82415	10.063	10.4615
[BP] transcription-coupled nucleotide-excision repair, DNA damage recognition	2.16757	1.09125	1.07632	0.234237	0.402216	0	2.47933	3.38499	2.01518	2.95834	2.61969	0	2.83656	0	0
[BP] pteridine-containing compound metabolic process	5.46946	4.0497	1.41977	0.23426	0.402216	4.00864	6.00367	4.73568	6.39799	6.20133	3.80185	6.60156	4.53677	5.3083	0
[MF] leucyltransferase activity	3.97423	1.45917	2.51506	0.234653	0.402548	0	6.92029	0	7.05177	5.89909	0	0	0	7.29586	0
[MF] inositol-3-phosphate synthase activity	7.48496	6.73931	0.745652	0.235516	0.403341	7.77976	7.10265	8.34051	6.91698	7.28491	7.64823	6.25352	7.75266	4.98181	7.06035
[BP] inositol biosynthetic process	7.48496	6.73931	0.745652	0.235516	0.403341	7.77976	7.10265	8.34051	6.91698	7.28491	7.64823	6.25352	7.75266	4.98181	7.06035
[MF] DNA photolyase activity	0.582353	0	0.582353	0.238278	0.407725	0	2.07094	0	0.840826	0	0	0	0	0	0
[BP] response to oxidative stress	8.41032	9.14484	-0.734521	0.239046	0.408691	8.43146	8.74814	6.7809	9.01634	9.07474	9.21554	9.96907	7.83867	8.88367	9.81724
[MF] tRNA dimethylallyltransferase activity	7.26499	6.6664	0.598592	0.239799	0.409631	6.53476	7.60674	6.6213	7.98073	7.58144	7.06707	7.31463	6.92456	5.53148	6.49427
[MF] dinitrosyl-iron complex binding	5.58102	2.9691	2.61191	0.240328	0.410187	0	6.75569	7.90959	6.24581	6.994	0	0	7.35371	0	7.49181
[BP] phospholipid biosynthetic process	9.4024	9.87194	-0.469535	0.240756	0.41057	9.4754	9.56509	9.1017	9.49149	9.37833	9.48948	9.98565	9.19181	9.98153	10.7112
[BP] deoxyribonucleotide biosynthetic process	7.13369	5.43369	1.69999	0.244115	0.414517	7.67592	7.37285	8.05042	5.81937	6.74988	7.4071	5.66686	8.27117	0	5.82334
[CC] ribonucleoside-diphosphate reductase complex	7.13369	5.43369	1.69999	0.244115	0.414517	7.67592	7.37285	8.05042	5.81937	6.74988	7.4071	5.66686	8.27117	0	5.82334
[BP] D-ribose catabolic process	2.09584	4.4848	-2.38896	0.244423	0.414517	5.62297	2.58061	0	2.27563	0	6.56108	7.34273	0	0	8.52018
[BP] deoxyribonucleoside monophosphate catabolic process	2.30943	4.73549	-2.42606	0.244511	0.414517	0	3.93586	0	4.23011	3.38118	7.47404	0	0	7.7441	8.45931
[BP] nucleotide salvage	2.30943	4.73549	-2.42606	0.244511	0.414517	0	3.93586	0	4.23011	3.38118	7.47404	0	0	7.7441	8.45931
[MF] nucleoside deoxyribosyltransferase activity	2.30943	4.73549	-2.42606	0.244511	0.414517	0	3.93586	0	4.23011	3.38118	7.47404	0	0	7.7441	8.45931
[MF] deoxyribonucleoside 5'-monophosphate N-glycosidase activity	2.30943	4.73549	-2.42606	0.244511	0.414517	0	3.93586	0	4.23011	3.38118	7.47404	0	0	7.7441	8.45931
[MF] kinase activity	11.1102	10.6609	0.449231	0.245131	0.415217	10.9358	11.2594	10.7965	11.3252	11.2339	11.3924	10.5781	10.6536	9.96883	10.7116
[MF] rRNA (pseudouridine-N3-)-methyltransferase activity	7.18349	5.5531	1.63039	0.246026	0.415914	7.53169	7.4583	6.61009	7.36032	6.95706	6.20535	0	6.19161	7.72876	7.63978
[BP] 1-deoxy-D-xylulose 5-phosphate biosynthetic process	6.67532	7.44553	-0.770212	0.246112	0.415914	4.83629	7.33423	6.47159	7.42483	7.30966	7.09259	7.79472	6.1688	8.33837	7.83317
[MF] phosphoribosylaminoimidazolesuccinocarboxamide synthase activity	7.19859	5.5526	1.64599	0.246234	0.415914	6.19499	7.73363	6.7646	7.61579	7.68395	8.03565	6.19947	6.7855	6.74237	0
[BP] establishment of competence for transformation	1.70644	3.45134	-1.7449	0.246542	0.415914	0	1.00409	3.23687	1.37074	2.9205	6.31988	5.10002	0	0	5.83681
[MF] symporter activity	2.16162	0.866398	1.29522	0.246607	0.415914	3.47193	0	3.27803	0.858654	3.19946	0	0	4.33199	0	0
[MF] S-adenosylmethionine-homocysteine S-methyltransferase activity	4.0486	2.19655	1.85205	0.246781	0.415914	2.10098	5.8561	0	6.25301	6.03291	1.89848	0	3.77599	5.3083	0
[MF] beta-D-fucosidase activity	6.885	5.21554	1.66946	0.247633	0.417	7.08593	6.98398	7.94483	5.8039	6.60636	7.21681	6.64265	7.91793	0	4.30034
[MF] acylphosphatase activity	0.790674	3.08148	-2.2908	0.249601	0.419963	0	0	0	3.95337	0	6.88574	0	0	0	8.52164
[MF] UDP-N-acetylmuramoylalanyl-D-glutamyl-2,6-diaminopimelate-D-alanyl-D-alanine ligase activity	7.7354	8.24193	-0.506531	0.250477	0.421055	7.78327	7.66924	7.2824	8.07959	7.86251	7.83754	8.92151	7.32677	8.2339	8.88994
[BP] cellulose catabolic process	6.92232	5.25342	1.6689	0.250668	0.421055	7.08593	7.05305	7.94483	5.88959	6.63821	7.40618	6.64265	7.91793	0	4.30034
[MF] potassium ion transmembrane transporter activity	6.82265	7.2759	-0.453249	0.251973	0.422894	6.88964	6.76174	7.31844	6.6256	6.5178	7.17401	6.47606	7.4567	7.82602	7.44669
[MF] peroxiredoxin activity	7.48283	6.38708	1.09576	0.252857	0.424026	4.33753	8.14289	7.80112	8.59111	8.54152	5.14419	7.39837	5.40512	7.74598	6.24171
[MF] 2-alkenal reductase [NAD(P)] activity	5.58893	3.34371	2.24522	0.253719	0.425117	5.51619	7.37429	0	7.5413	7.51286	0	0	6.88314	5.75765	4.07775
[MF] ion channel activity	6.30036	4.31101	1.98935	0.25488	0.426706	5.28787	6.97455	6.60324	5.58862	7.04752	6.6624	7.10736	0	7.7853	0
[MF] p-aminobenzoyl-glutamate uptake transmembrane transporter activity	3.88745	2.26518	1.62226	0.256111	0.428412	3.35455	4.95651	0	5.80397	5.3222	2.26947	0	0	4.81301	4.24344
[MF] adenosylhomocysteinase activity	6.00769	4.36104	1.64665	0.257118	0.429542	4.86539	7.11719	3.36495	7.48741	7.20353	3.78391	7.6176	5.21611	0	5.18758
[MF] long-chain fatty acid-CoA ligase activity	4.7216	3.00052	1.72108	0.257213	0.429542	3.03103	5.59059	2.03895	6.49085	6.4566	0	5.67951	3.8919	5.43121	0
[MF] DNA replication origin binding	6.90442	7.4331	-0.528676	0.259197	0.432496	6.99951	7.16676	5.89839	7.26605	7.19139	7.62833	7.06112	7.23316	6.84446	8.39841
[MF] CDP-diacylglycerol-glycerol-3-phosphate 3-phosphatidyltransferase activity	6.87154	5.35711	1.51443	0.261177	0.43544	6.8776	6.97415	6.63235	7.00316	6.87047	7.82001	0	6.72488	6.41381	5.82687
[BP] rRNA catabolic process	7.623	8.07859	-0.455596	0.261997	0.436445	7.41112	7.82437	7.63298	7.62296	7.62354	7.62311	8.95688	7.93829	7.4512	8.42347
[BP] aerobic respiration	5.12585	7.11312	-1.98727	0.263035	0.437812	6.04475	4.90261	5.67137	4.3802	4.63033	8.97606	9.7952	7.67792	9.11641	0
[BP] threonine catabolic process	6.59679	5.11713	1.47966	0.264465	0.439828	6.4577	6.88427	7.67032	5.73829	6.23334	7.1388	0	6.98298	6.02445	5.4394
[BP] telomere maintenance	2.62648	1.02103	1.60545	0.265519	0.440641	0	4.1895	0	4.40494	4.53796	0	5.10515	0	0	0
[MF] D-sedoheptulose 7-phosphate isomerase activity	5.45556	3.31224	2.14332	0.26561	0.440641	0	7.30532	6.52224	6.87259	6.57763	3.56966	6.59793	0	6.39359	0
[BP] D-glycero-D-manno-heptose 7-phosphate biosynthetic process	5.45556	3.31224	2.14332	0.26561	0.440641	0	7.30532	6.52224	6.87259	6.57763	3.56966	6.59793	0	6.39359	0
[BP] RNA catabolic process	7.73996	7.18421	0.555747	0.266702	0.441993	8.21175	7.48598	7.85273	7.48501	7.6643	7.06213	6.09609	7.18807	7.01527	8.55948
[BP] regulation of apoptotic process	2.51766	0.967802	1.54986	0.266864	0.441993	5.06388	0	3.9131	0	3.61131	0	0	4.83901	0	0
[MF] translation release factor activity, codon specific	8.9769	9.42285	-0.445947	0.267678	0.442978	9.08965	8.90285	9.02396	8.78752	9.08053	9.24822	8.64824	10.0837	9.14408	9.98995
[MF] cellulase activity	2.0882	0.890115	1.19808	0.268016	0.443172	3.78077	2.84946	0	2.14371	1.66705	4.45057	0	0	0	0
[MF] FMN binding	10.4766	10.0753	0.401326	0.268476	0.44357	10.0169	10.4611	10.4593	10.7347	10.711	9.79516	9.75062	10.511	10.4262	9.89329
[MF] phosphorelay response regulator activity	0.390751	1.80584	-1.41509	0.27137	0.447451	0	0	0	0	1.95376	2.63235	6.39684	0	0	0
[MF] UDP-N-acetylmuramoyl-L-alanyl-D-glutamyl-meso-2,6-diaminopimelyl-D-alanyl-D-alanine:undecaprenyl-phosphate transferase activity	7.49675	6.92071	0.576037	0.271456	0.447451	7.42256	7.62585	7.06217	7.87611	7.49705	6.478	8.38902	5.97318	6.42322	7.34012
[MF] hydrolase activity, acting on ester bonds	8.85741	9.37301	-0.515594	0.271492	0.447451	8.36576	9.05816	8.25508	9.36882	9.23925	8.88049	9.35103	8.5687	9.96435	10.1005
[BP] NAD biosynthetic process	9.45215	9.92127	-0.46912	0.272331	0.447924	9.05876	9.95288	8.51822	9.9777	9.75318	10.1624	9.63306	9.76655	10.3121	9.73222
[MF] UDP-N-acetylglucosamine 1-carboxyvinyltransferase activity	8.53064	8.9575	-0.426856	0.272446	0.447924	8.30821	8.46982	9.20633	8.33624	8.33261	8.91866	8.88538	8.98508	8.40493	9.59345
[BP] UDP-N-acetylgalactosamine biosynthetic process	8.53064	8.9575	-0.426856	0.272446	0.447924	8.30821	8.46982	9.20633	8.33624	8.33261	8.91866	8.88538	8.98508	8.40493	9.59345
[MF] transferase activity	12.2787	11.7099	0.568838	0.273871	0.449589	11.5113	12.792	11.1983	13.0578	12.8341	11.0099	11.9383	11.6815	12.371	11.5487
[MF] alcohol dehydrogenase (NAD) activity	0.897883	3.124	-2.22612	0.273905	0.449589	0	4.48941	0	0	0	0	0	0	8.22501	7.39498
[MF] oxidoreductase activity, acting on CH or CH2 groups, NAD or NADP as acceptor	5.39482	3.36265	2.03217	0.275053	0.451104	7.05146	6.46777	0	6.4842	6.97066	5.37417	6.12495	5.31413	0	0
[MF] 5-methyltetrahydropteroyltriglutamate-homocysteine S-methyltransferase activity	5.64134	6.42524	-0.783901	0.276563	0.453212	5.94759	6.21827	3.53861	6.29674	6.20549	6.58873	5.86202	5.03935	7.37198	7.26414
[MF] UDP-glucose:hexose-1-phosphate uridylyltransferase activity	4.35638	6.06476	-1.70838	0.279068	0.456626	6.33146	3.96015	5.00658	2.99345	3.49025	7.49109	0	7.72557	7.79779	7.30937
[MF] dihydroorotate dehydrogenase (fumarate) activity	3.97288	5.73484	-1.76197	0.2791	0.456626	6.39922	3.39395	4.72841	1.80818	3.53464	5.69342	8.2971	0	7.81756	6.86614
[BP] GMP biosynthetic process	9.51437	8.99421	0.520152	0.281169	0.459638	9.84779	9.44725	9.79182	9.18448	9.30048	9.96469	9.74755	8.5773	7.99437	8.68716
[MF] methylenetetrahydrofolate reductase (NAD(P)H) activity	5.1875	3.08047	2.10703	0.281811	0.460093	0	7.32469	2.88836	7.94632	7.77811	5.59661	0	4.91442	0	4.89132
[MF] 4-carboxymuconolactone decarboxylase activity	1.03299	3.48359	-2.4506	0.281904	0.460093	0	5.16495	0	0	0	8.10113	0	9.31681	0	0
[BP] transcription antitermination	7.87846	7.31574	0.562721	0.282759	0.461114	7.4083	8.18589	7.51559	8.16325	8.11926	7.09654	7.46063	7.7048	5.8951	8.42162
[MF] chloramphenicol O-acetyltransferase activity	5.71518	7.31897	-1.60379	0.283827	0.462452	5.55316	7.60472	0	8.08206	7.33595	7.8042	7.96824	8.11854	6.22147	6.4824
[BP] ATP hydrolysis coupled proton transport	10.4051	10.8598	-0.454647	0.284038	0.462452	9.82662	10.6073	11.0519	10.2632	10.2766	11.528	10.4709	11.2142	10.8587	10.227
[MF] glutamine-fructose-6-phosphate transaminase (isomerizing) activity	7.76715	6.95672	0.810439	0.285927	0.464776	7.62735	8.5143	8.14439	7.18476	7.36497	8.38221	8.55307	7.08271	5.39698	5.3686
[BP] carbohydrate derivative biosynthetic process	7.76715	6.95672	0.810439	0.285927	0.464776	7.62735	8.5143	8.14439	7.18476	7.36497	8.38221	8.55307	7.08271	5.39698	5.3686
[MF] L-arabinose isomerase activity	7.20283	6.66108	0.541753	0.286488	0.465312	6.9249	7.47788	7.71826	6.83374	7.05937	7.27865	5.91741	7.76654	5.67927	6.66352
[BP] ATP metabolic process	3.90197	2.16397	1.73799	0.286746	0.465356	4.40622	4.78079	0	5.51373	4.8091	0	6.48788	4.33199	0	0
[MF] aminoacyl-tRNA ligase activity	8.54849	8.06516	0.483326	0.287132	0.465547	8.12253	8.60983	8.83042	8.52307	8.65659	8.06593	9.06662	7.48023	7.21313	8.4999
[MF] RNA methyltransferase activity	8.66373	9.03569	-0.371957	0.287326	0.465547	9.00441	8.58962	8.19307	8.81908	8.71248	8.89042	9.3152	9.10451	8.6372	9.2311
[BP] cellular copper ion homeostasis	2.97028	1.20856	1.76171	0.288096	0.466419	0	4.70614	0	5.517	4.62824	0	6.04281	0	0	0
[BP] chromosome condensation	7.7408	6.14397	1.59684	0.288507	0.46671	7.49957	7.67292	7.93096	7.96449	7.63608	7.76685	8.40849	7.08564	0	7.45886
[MF] 2',3'-cyclic-nucleotide 3'-phosphodiesterase activity	5.12934	3.55095	1.57839	0.289151	0.467376	6.11393	5.66834	3.97722	5.46443	4.42279	4.84919	6.85616	0	0	6.0494
[MF] 3'-5' exonuclease activity	8.59474	8.11789	0.476855	0.289967	0.468319	8.11587	8.79686	8.1755	8.9913	8.89417	8.03525	7.48277	7.7833	9.23669	8.05142
[MF] damaged DNA binding	9.02652	9.45934	-0.43282	0.29128	0.470062	9.38876	9.09284	8.32864	9.16165	9.16072	8.76758	9.71337	9.06949	9.88789	9.85837
[BP] tRNA modification	9.80872	9.42391	0.384812	0.292026	0.470889	9.86476	9.79663	9.34123	10.006	10.035	9.60073	8.75379	9.63081	9.41516	9.71904
[MF] oxidoreductase activity, acting on NAD(P)H	4.42388	2.60246	1.82142	0.292428	0.47116	6.91854	2.25409	5.00311	4.15909	3.78458	7.51498	0	5.49732	0	0
[BP] L-arabinose catabolic process to xylulose 5-phosphate	7.19573	6.66108	0.534652	0.292935	0.471599	6.9249	7.47788	7.71826	6.83374	7.02386	7.27865	5.91741	7.76654	5.67927	6.66352
[MF] 8-amino-7-oxononanoate synthase activity	4.60634	2.85549	1.75085	0.293318	0.471839	3.66801	6.42568	0	6.51352	6.42447	0	0	4.56079	5.14576	4.57088
[MF] aldehyde-lyase activity	4.36184	2.68954	1.67231	0.294681	0.473653	4.67192	4.45654	4.64062	3.98379	4.05633	6.69403	0	0	0	6.75365
[BP] lipoprotein biosynthetic process	7.81914	7.26815	0.550996	0.295198	0.474107	7.56229	8.05516	7.44199	8.12952	7.90677	6.62214	5.91158	8.19219	7.98645	7.62838
[MF] methylmalonate-semialdehyde dehydrogenase (acylating) activity	0.6672	2.22831	-1.56111	0.295831	0.474743	3.336	0	0	0	0	4.70845	0	6.43309	0	0
[BP] regulation of DNA replication	6.9429	7.4331	-0.490195	0.296401	0.47528	7.19192	7.16676	5.89839	7.26605	7.19139	7.62833	7.06112	7.23316	6.84446	8.39841
[BP] hydrogen sulfide biosynthetic process	6.65173	5.2338	1.41793	0.298534	0.477918	5.83923	8.14001	2.92598	8.42264	7.93082	2.19384	5.98101	7.29364	6.73341	3.96709
[MF] fructose-bisphosphate aldolase activity	7.54437	5.81667	1.72769	0.298635	0.477918	5.89759	8.1969	7.13937	8.22194	8.26601	9.27805	5.60192	8.84884	5.35455	0
[BP] photosynthesis, light reaction	0	1.7723	-1.7723	0.298808	0.477918	0	0	0	0	0	8.86152	0	0	0	0
[BP] dUTP metabolic process	6.11793	4.338	1.77993	0.299592	0.477918	5.90733	6.50293	6.13617	5.5579	6.4853	7.40672	0	0	7.44948	6.8338
[BP] RNA phosphodiester bond hydrolysis, endonucleolytic	0	1.63214	-1.63214	0.300095	0.477918	0	0	0	0	0	0	8.16069	0	0	0
[CC] ribonuclease P complex	0	1.63214	-1.63214	0.300095	0.477918	0	0	0	0	0	0	8.16069	0	0	0
[BP] RNA phosphodiester bond hydrolysis	0	1.63214	-1.63214	0.300095	0.477918	0	0	0	0	0	0	8.16069	0	0	0
[MF] succinate-semialdehyde dehydrogenase [NAD(P)+] activity	1.59946	0	1.59946	0.300444	0.477918	7.99729	0	0	0	0	0	0	0	0	0
[MF] lipase activity	0	1.58668	-1.58668	0.300586	0.477918	0	0	0	0	0	0	7.93339	0	0	0
[MF] arylesterase activity	0	1.58668	-1.58668	0.300586	0.477918	0	0	0	0	0	0	7.93339	0	0	0
[BP] rRNA processing	10.0386	9.69549	0.343098	0.300656	0.477918	9.83665	10.117	9.96349	10.1826	10.0932	9.82647	9.55693	9.75373	9.29121	10.0491
[MF] 2-oxoglutarate synthase activity	3.99589	2.2648	1.73109	0.30178	0.479199	5.71327	3.90753	0	5.42823	4.9304	0	6.06839	5.2556	0	0
[CC] bacterial-type flagellum basal body, MS ring	0.403676	0	0.403676	0.301938	0.479199	0	0	0	0.741556	1.27682	0	0	0	0	0
[BP] glyoxylate cycle	4.70316	2.97919	1.72397	0.302624	0.479517	4.4741	6.3699	0	6.5526	6.11923	0	5.32447	0	5.10977	4.46173
[MF] transferase activity, transferring glycosyl groups	9.71816	10.3998	-0.681682	0.302716	0.479517	8.90643	10.5224	7.92907	10.729	10.5039	9.55023	10.6664	9.9308	10.8834	10.9684
[BP] protein insertion into membrane	8.27395	7.53922	0.734727	0.302853	0.479517	7.64449	8.2902	8.93765	8.20068	8.29672	7.80716	5.58736	6.55452	9.02526	8.72181
[MF] phosphoenolpyruvate carboxykinase (GTP) activity	3.71228	1.84366	1.86862	0.303451	0.479693	0	6.15302	0	6.34209	6.06629	0	0	4.80037	4.41793	0
[MF] nicotinamide-nucleotide adenylyltransferase activity	0	1.36166	-1.36166	0.30376	0.479693	0	0	0	0	0	0	6.80829	0	0	0
[BP] DNA catabolic process, endonucleolytic	0	1.35861	-1.35861	0.303814	0.479693	0	0	0	0	0	0	6.79303	0	0	0
[MF] GTPase activity	11.3088	11.6372	-0.328392	0.303917	0.479693	11.3565	11.3147	11.2442	11.3402	11.2882	11.7275	11.3576	11.6012	11.5149	11.9846
[MF] ribosomal-protein-alanine N-acetyltransferase activity	1.30368	0	1.30368	0.304846	0.479826	6.5184	0	0	0	0	0	0	0	0	0
[BP] cinnamic acid biosynthetic process	0	1.29347	-1.29347	0.305052	0.479826	0	0	0	0	0	6.46736	0	0	0	0
[MF] phenylalanine ammonia-lyase activity	0	1.29347	-1.29347	0.305052	0.479826	0	0	0	0	0	6.46736	0	0	0	0
[MF] adenylate kinase activity	7.44662	5.92588	1.52074	0.305129	0.479826	7.60358	7.19691	7.21151	7.51754	7.70357	8.35599	8.16907	6.56678	0	6.53758
[MF] malonate-semialdehyde dehydrogenase (acetylating) activity	0	1.28662	-1.28662	0.305192	0.479826	0	0	0	0	0	0	0	6.43309	0	0
[MF] phosphosulfolactate synthase activity	0	1.24133	-1.24133	0.306181	0.48063	0	0	0	0	0	0	6.20664	0	0	0
[BP] coenzyme M biosynthetic process	0	1.24133	-1.24133	0.306181	0.48063	0	0	0	0	0	0	6.20664	0	0	0
[MF] protein-L-isoaspartate (D-aspartate) O-methyltransferase activity	4.19027	2.5903	1.59997	0.306798	0.480694	3.63667	5.57954	0	5.70857	6.02658	2.52164	5.32739	0	5.10246	0
[CC] chloroplast stroma	0	1.20971	-1.20971	0.306935	0.480694	0	0	0	0	0	0	0	6.04855	0	0
[MF] phospho-N-acetylmuramoyl-pentapeptide-transferase activity	7.57928	7.07003	0.509254	0.307012	0.480694	7.42256	7.71358	7.12678	7.9873	7.64621	6.478	8.38902	6.4938	6.42322	7.56611
[MF] ammonia-lyase activity	0	1.19891	-1.19891	0.307206	0.480694	0	0	0	0	0	5.99455	0	0	0	0
[BP] alanine metabolic process	3.97109	2.60521	1.36588	0.307415	0.480694	2.56202	4.89307	1.63007	5.6134	5.15691	0	5.69544	3.37506	3.95554	0
[MF] ribosylpyrimidine nucleosidase activity	1.17447	0	1.17447	0.307845	0.4808	5.87237	0	0	0	0	0	0	0	0	0
[MF] tryptophan synthase activity	7.71966	6.81601	0.903651	0.308006	0.4808	6.80314	8.67709	5.44185	8.88898	8.78724	7.35875	8.42172	6.47533	5.06536	6.75888
[MF] DNA clamp loader activity	0	1.13977	-1.13977	0.308821	0.4808	0	0	0	0	0	0	5.69883	0	0	0
[CC] DNA replication factor C complex	0	1.13977	-1.13977	0.308821	0.4808	0	0	0	0	0	0	5.69883	0	0	0
[BP] tRNA splicing, via endonucleolytic cleavage and ligation	1.10144	0	1.10144	0.310003	0.4808	5.50718	0	0	0	0	0	0	0	0	0
[MF] 5-dehydro-2-deoxyphosphogluconate aldolase activity	0	1.07831	-1.07831	0.310775	0.4808	0	0	0	0	0	5.39154	0	0	0	0
[MF] tyrosine decarboxylase activity	0	1.07468	-1.07468	0.310901	0.4808	0	0	0	0	0	0	5.3734	0	0	0
[BP] coenzyme biosynthetic process	0	1.07468	-1.07468	0.310901	0.4808	0	0	0	0	0	0	5.3734	0	0	0
[MF] Sep-tRNA:Cys-tRNA synthase activity	0	1.07241	-1.07241	0.31098	0.4808	0	0	0	0	0	0	5.36203	0	0	0
[MF] oxalate oxidase activity	0	1.06695	-1.06695	0.311172	0.4808	0	0	0	0	0	5.33475	0	0	0	0
[MF] nutrient reservoir activity	0	1.06695	-1.06695	0.311172	0.4808	0	0	0	0	0	5.33475	0	0	0	0
[BP] tRNA wobble cytosine modification	0	1.04301	-1.04301	0.312049	0.4808	0	0	0	0	0	0	5.21503	0	0	0
[MF] aspartate ammonia-lyase activity	1.03311	0	1.03311	0.312428	0.4808	0	0	0	0	5.16556	0	0	0	0	0
[MF] citrate (pro-3S)-lyase activity	1.0285	0	1.0285	0.312608	0.4808	0	0	5.14252	0	0	0	0	0	0	0
[BP] detection of calcium ion	0	1.00927	-1.00927	0.313385	0.4808	0	0	0	0	0	0	0	5.04637	0	0
[BP] regulation of photomorphogenesis	0	1.00927	-1.00927	0.313385	0.4808	0	0	0	0	0	0	0	5.04637	0	0
[MF] pyruvate carboxylase activity	0	0.9905	-0.9905	0.314186	0.4808	0	0	0	0	0	0	4.9525	0	0	0
[BP] proteasomal protein catabolic process	0.989973	0	0.989973	0.314209	0.4808	4.94987	0	0	0	0	0	0	0	0	0
[MF] glycerol-3-phosphate transmembrane transporter activity	0.985841	0	0.985841	0.314391	0.4808	4.92921	0	0	0	0	0	0	0	0	0
[BP] response to herbicide	0	0.970821	-0.970821	0.315072	0.4808	0	0	0	0	0	4.85411	0	0	0	0
[BP] regulation of cell cycle	0	0.967802	-0.967802	0.315212	0.4808	0	0	0	0	0	0	0	4.83901	0	0
[CC] centrosome	0	0.967802	-0.967802	0.315212	0.4808	0	0	0	0	0	0	0	4.83901	0	0
[BP] embryo development ending in birth or egg hatching	0	0.967802	-0.967802	0.315212	0.4808	0	0	0	0	0	0	0	4.83901	0	0
[CC] cell periphery	0	0.967802	-0.967802	0.315212	0.4808	0	0	0	0	0	0	0	4.83901	0	0
[BP] regulation of protein localization	0	0.967802	-0.967802	0.315212	0.4808	0	0	0	0	0	0	0	4.83901	0	0
[CC] mitotic spindle	0	0.967802	-0.967802	0.315212	0.4808	0	0	0	0	0	0	0	4.83901	0	0
[CC] nuclear membrane	0	0.967802	-0.967802	0.315212	0.4808	0	0	0	0	0	0	0	4.83901	0	0
[BP] apoptotic cell clearance	0	0.967802	-0.967802	0.315212	0.4808	0	0	0	0	0	0	0	4.83901	0	0
[BP] cell migration	0	0.967802	-0.967802	0.315212	0.4808	0	0	0	0	0	0	0	4.83901	0	0
[BP] establishment of meiotic spindle orientation	0	0.967802	-0.967802	0.315212	0.4808	0	0	0	0	0	0	0	4.83901	0	0
[BP] protein catabolic process	7.54864	6.98518	0.56346	0.315416	0.4808	7.10397	7.99806	6.54763	8.30187	7.79168	6.39474	6.66247	6.5207	8.49795	6.85006
[MF] acyl-CoA dehydrogenase activity	6.51531	5.76994	0.745368	0.31575	0.4808	4.95926	6.72848	6.96463	7.17705	6.74714	3.96769	7.11331	4.92098	6.93322	5.91453
[MF] alpha,alpha-trehalase activity	3.66843	1.8548	1.81363	0.315771	0.4808	0	5.95062	0	6.40536	5.98619	0	5.03353	4.24048	0	0
[BP] trehalose metabolic process	3.66843	1.8548	1.81363	0.315771	0.4808	0	5.95062	0	6.40536	5.98619	0	5.03353	4.24048	0	0
[MF] trichloro-p-hydroquinone reductive dehalogenase activity	0	0.944969	-0.944969	0.316316	0.4808	0	0	0	0	0	0	0	4.72485	0	0
[MF] pentaerythritol trinitrate reductase activity	0	0.944969	-0.944969	0.316316	0.4808	0	0	0	0	0	0	0	4.72485	0	0
[MF] NADPH dehydrogenase activity	0	0.944969	-0.944969	0.316316	0.4808	0	0	0	0	0	0	0	4.72485	0	0
[BP] methionine biosynthetic process	8.82581	8.36739	0.458421	0.317523	0.481844	8.47362	9.06615	7.76299	9.473	9.35329	8.17393	8.55666	8.61397	7.75066	8.74172
[MF] electron transporter, transferring electrons within cytochrome b6/f complex of photosystem II activity	0.912464	0	0.912464	0.318022	0.481844	4.56232	0	0	0	0	0	0	0	0	0
[MF] nucleoside-triphosphatase activity	6.54797	5.15546	1.39251	0.31816	0.481844	4.64341	7.1602	6.10155	7.63165	7.20305	5.40619	6.16146	7.58882	0	6.62084
[BP] tryptophan metabolic process	0.904672	0	0.904672	0.318456	0.481844	4.52336	0	0	0	0	0	0	0	0	0
[BP] peptidoglycan metabolic process	4.26557	2.94937	1.3162	0.318459	0.481844	3.50702	4.701	2.45659	5.43108	5.23218	0	0	4.39308	5.95068	4.40311
[MF] lytic transglycosylase activity	4.26557	2.94937	1.3162	0.318459	0.481844	3.50702	4.701	2.45659	5.43108	5.23218	0	0	4.39308	5.95068	4.40311
[MF] coenzyme F420 hydrogenase activity	0.900771	0	0.900771	0.318678	0.481844	4.50386	0	0	0	0	0	0	0	0	0
[BP] negative regulation of cell division	0	0.893667	-0.893667	0.319088	0.482103	0	0	0	0	0	4.46834	0	0	0	0
[MF] transferase activity, transferring selenium-containing groups	0.884778	0	0.884778	0.319614	0.482536	4.42389	0	0	0	0	0	0	0	0	0
[CC] apoplast	0	0.880333	-0.880333	0.319883	0.48258	0	0	0	0	0	4.40167	0	0	0	0
[MF] L-seryl-tRNASec selenium transferase activity	0	0.868182	-0.868182	0.320638	0.483117	0	0	0	0	0	4.34091	0	0	0	0
[BP] ubiquitin-dependent protein catabolic process	0.862203	0	0.862203	0.321019	0.483117	4.31102	0	0	0	0	0	0	0	0	0
[CC] proteasome core complex, alpha-subunit complex	0.862203	0	0.862203	0.321019	0.483117	4.31102	0	0	0	0	0	0	0	0	0
[MF] DNA polymerase processivity factor activity	0.853261	0	0.853261	0.321605	0.483117	4.2663	0	0	0	0	0	0	0	0	0
[MF] protein-glutamate O-methyltransferase activity	0.849497	0	0.849497	0.321856	0.483117	4.24748	0	0	0	0	0	0	0	0	0
[MF] oxidoreductase activity	12.2349	11.8386	0.396285	0.321905	0.483117	11.7176	12.4852	11.6559	12.7188	12.5972	11.5978	12.0945	11.6149	12.3396	11.5464
[MF] GTP binding	11.9694	12.2777	-0.308279	0.322657	0.483117	11.9554	12.0205	11.8675	12.0362	11.9674	12.3723	12.3403	12.1801	12.0361	12.4596
[MF] xanthine phosphoribosyltransferase activity	4.48055	6.36807	-1.88751	0.322977	0.483117	7.10011	4.88248	0	5.22747	5.19271	7.53258	7.57394	0	8.67525	8.05856
[BP] XMP salvage	4.48055	6.36807	-1.88751	0.322977	0.483117	7.10011	4.88248	0	5.22747	5.19271	7.53258	7.57394	0	8.67525	8.05856
[BP] xanthine metabolic process	4.48055	6.36807	-1.88751	0.322977	0.483117	7.10011	4.88248	0	5.22747	5.19271	7.53258	7.57394	0	8.67525	8.05856
[MF] alanine racemase activity	7.24753	7.77295	-0.525423	0.324147	0.483117	6.104	7.90593	6.36488	8.04295	7.81988	7.32569	8.23109	7.23404	8.05733	8.0166
[MF] teichoic-acid-transporting ATPase activity	0.816887	0	0.816887	0.32417	0.483117	0	0	4.08443	0	0	0	0	0	0	0
[BP] teichoic acid transport	0.816887	0	0.816887	0.32417	0.483117	0	0	4.08443	0	0	0	0	0	0	0
[BP] cellular monovalent inorganic cation homeostasis	0.813206	0	0.813206	0.324447	0.483117	4.06603	0	0	0	0	0	0	0	0	0
[MF] monovalent inorganic cation transmembrane transporter activity	0.813206	0	0.813206	0.324447	0.483117	4.06603	0	0	0	0	0	0	0	0	0
[BP] hemolysis in other organism	0	0.807995	-0.807995	0.324845	0.483117	0	0	0	0	0	0	0	4.03997	0	0
[CC] host cell plasma membrane	0	0.807995	-0.807995	0.324845	0.483117	0	0	0	0	0	0	0	4.03997	0	0
[BP] SRP-dependent cotranslational protein targeting to membrane	8.32095	8.69374	-0.372792	0.324892	0.483117	7.78901	8.46204	8.52087	8.43559	8.39724	8.73919	9.14009	8.96695	7.96546	8.65703
[BP] fucose metabolic process	4.76144	2.96893	1.79251	0.32517	0.483117	3.18592	6.67384	0	7.18167	6.76577	3.85682	6.62017	4.36767	0	0
[BP] nicotinamide nucleotide metabolic process	4.04618	5.594	-1.54782	0.325382	0.483117	6.02778	4.04917	3.92439	2.95163	3.27791	4.4741	0	8.20154	7.65075	7.64362
[MF] hydrogen-translocating pyrophosphatase activity	6.43235	4.44026	1.9921	0.325627	0.483117	2.74696	7.78246	6.87122	7.4464	7.31474	7.94062	5.32593	8.93474	0	0
[MF] 5-dehydro-2-deoxygluconokinase activity	0.793959	0	0.793959	0.325954	0.483117	3.9698	0	0	0	0	0	0	0	0	0
[BP] DNA replication, removal of RNA primer	0.788884	0	0.788884	0.326369	0.483117	3.94442	0	0	0	0	0	0	0	0	0
[MF] 5'-flap endonuclease activity	0.788884	0	0.788884	0.326369	0.483117	3.94442	0	0	0	0	0	0	0	0	0
[MF] guanosine-3',5'-bis(diphosphate) 3'-diphosphatase activity	0.787609	0	0.787609	0.326474	0.483117	0	0	0	3.93805	0	0	0	0	0	0
[MF] endopeptidase inhibitor activity	4.81248	2.97328	1.8392	0.326593	0.483117	3.10459	6.66224	0	7.48247	6.81311	0.842258	0	7.70019	2.72626	3.59769
[BP] N-acetylmannosamine metabolic process	7.4706	5.93102	1.53958	0.327026	0.483117	9.20235	7.2294	8.34154	6.20516	6.37457	7.84306	7.37736	0	6.10856	8.32614
[MF] N-acylglucosamine-6-phosphate 2-epimerase activity	7.4706	5.93102	1.53958	0.327026	0.483117	9.20235	7.2294	8.34154	6.20516	6.37457	7.84306	7.37736	0	6.10856	8.32614
[MF] methylmalonyl-CoA epimerase activity	0.77072	0	0.77072	0.327913	0.483117	0	0	0	3.8536	0	0	0	0	0	0
[MF] fucosyltransferase activity	4.28858	2.2194	2.06918	0.327942	0.483117	0	7.06019	0	7.19906	7.18365	0	0	5.75478	5.3422	0
[BP] siroheme biosynthetic process	0	0.766319	-0.766319	0.328302	0.483117	0	0	0	0	0	3.83159	0	0	0	0
[BP] carnitine transport	0	0.759962	-0.759962	0.328875	0.483117	0	0	0	0	0	3.79981	0	0	0	0
[BP] response to osmotic stress	0	0.759962	-0.759962	0.328875	0.483117	0	0	0	0	0	3.79981	0	0	0	0
[MF] carnitine transmembrane transporter activity	0	0.759962	-0.759962	0.328875	0.483117	0	0	0	0	0	3.79981	0	0	0	0
[BP] carnitine transmembrane transport	0	0.759962	-0.759962	0.328875	0.483117	0	0	0	0	0	3.79981	0	0	0	0
[MF] amino-acid betaine transmembrane transporter activity	0	0.759962	-0.759962	0.328875	0.483117	0	0	0	0	0	3.79981	0	0	0	0
[MF] transcription coactivator activity	0.754715	0	0.754715	0.329358	0.483367	0	0	0	0	3.77358	0	0	0	0	0
[BP] nucleotide-excision repair	8.11478	8.54493	-0.430149	0.329525	0.483367	8.18439	8.28472	7.33367	8.39408	8.37702	8.07402	8.12772	8.13169	8.95245	9.43875
[BP] cellular biogenic amine metabolic process	0	0.750314	-0.750314	0.32977	0.483374	0	0	0	0	0	3.75157	0	0	0	0
[BP] antibiotic catabolic process	0	0.746277	-0.746277	0.330153	0.483584	0	0	0	0	0	3.73138	0	0	0	0
[BP] monosaccharide metabolic process	5.65594	6.85251	-1.19658	0.330925	0.484362	3.57761	7.45452	2.30101	7.56383	7.38271	6.57798	7.33439	7.43737	4.78772	8.1251
[MF] glucose-1-phosphate thymidylyltransferase activity	6.39337	4.18905	2.20432	0.33157	0.484434	0	8.51316	6.85483	8.29316	8.3057	8.13413	6.83216	5.97896	0	0
[BP] enterobacterial common antigen biosynthetic process	0.730621	0	0.730621	0.331695	0.484434	3.65311	0	0	0	0	0	0	0	0	0
[MF] 1,2-diacylglycerol 3-glucosyltransferase activity	0.730621	0	0.730621	0.331695	0.484434	3.65311	0	0	0	0	0	0	0	0	0
[MF] 4-phosphoerythronate dehydrogenase activity	3.44972	1.98635	1.46338	0.332545	0.485111	0	3.89383	2.74837	5.38456	5.22186	0	0	4.7261	5.20564	0
[MF] beta-galactosidase activity	7.68521	8.5863	-0.901096	0.332641	0.485111	7.45006	8.55806	4.88466	8.84944	8.68381	6.94639	8.83617	7.69238	10.055	9.4016
[CC] proteasome-activating nucleotidase complex	0.718379	0	0.718379	0.332965	0.485232	3.59189	0	0	0	0	0	0	0	0	0
[BP] UMP salvage	8.26774	8.91089	-0.643148	0.334236	0.486465	9.15799	8.14851	8.94045	7.45356	7.63821	9.24035	10.3027	8.35728	7.19366	9.46047
[BP] entry into host cell	0.705891	0	0.705891	0.33432	0.486465	3.52945	0	0	0	0	0	0	0	0	0
[MF] protein-disulfide reductase activity	0.701926	0	0.701926	0.334764	0.486465	0	3.50963	0	0	0	0	0	0	0	0
[BP] protein dephosphorylation	6.32688	5.05848	1.2684	0.334777	0.486465	6.89238	5.87958	7.17105	5.58728	6.1041	5.8363	0	5.15245	7.24832	7.05535
[MF] deaminase activity	5.94786	6.59343	-0.64557	0.33547	0.486944	4.69922	6.27225	7.07037	5.85461	5.84286	6.74301	6.56362	4.80274	6.93856	7.91922
[MF] 5-(carboxyamino)imidazole ribonucleotide mutase activity	6.89028	5.48383	1.40645	0.33559	0.486944	5.147	7.22602	7.06261	7.80348	7.21227	5.61267	7.88508	6.07578	7.84563	0
[MF] L-serine ammonia-lyase activity	7.55695	7.97549	-0.418539	0.336175	0.487441	7.99205	7.6474	6.96837	7.72348	7.45347	7.5616	8.08775	7.1236	8.71581	8.38871
[MF] phosphofructokinase activity	0.680142	0	0.680142	0.337327	0.488408	3.40071	0	0	0	0	0	0	0	0	0
[BP] fructose metabolic process	0.680142	0	0.680142	0.337327	0.488408	3.40071	0	0	0	0	0	0	0	0	0
[BP] protein metabolic process	2.77546	1.61886	1.1566	0.337651	0.488527	0	3.37957	3.85628	3.65666	2.98478	3.35454	0	4.73978	0	0
[MF] glycine dehydrogenase (decarboxylating) activity	5.1992	3.63145	1.56776	0.33793	0.488579	4.53302	6.8374	0	7.28179	7.34382	3.70439	5.52885	5.12239	3.80161	0
[CC] thylakoid membrane	0	0.669236	-0.669236	0.338693	0.489331	0	0	0	0	0	3.34618	0	0	0	0
[BP] arginine catabolic process	4.68626	2.9726	1.71366	0.340257	0.490215	2.93346	6.71202	0	7.25217	6.53366	5.53512	5.53012	0	0	3.79778
[BP] spermidine biosynthetic process	4.68626	2.9726	1.71366	0.340257	0.490215	2.93346	6.71202	0	7.25217	6.53366	5.53512	5.53012	0	0	3.79778
[MF] arginine decarboxylase activity	4.68626	2.9726	1.71366	0.340257	0.490215	2.93346	6.71202	0	7.25217	6.53366	5.53512	5.53012	0	0	3.79778
[BP] chemotaxis	0.944757	2.54881	-1.60405	0.340278	0.490215	0	0	0	0.603114	4.12067	6.34719	6.39684	0	0	0
[MF] formate C-acetyltransferase activity	6.98729	5.48758	1.49971	0.341621	0.491589	8.0991	6.65192	7.564	6.35979	6.26161	8.78652	4.41743	8.50732	5.72661	0
[BP] SOS response	9.88654	10.2962	-0.409674	0.34172	0.491589	9.95433	10.195	8.83628	10.3517	10.0954	10.5712	10.2501	9.60828	10.6052	10.4464
[BP] polysaccharide biosynthetic process	7.92218	8.58828	-0.666101	0.34218	0.491898	7.69017	8.28172	5.85977	9.06741	8.71182	7.21246	8.93296	8.65647	9.3607	8.77882
[MF] protein serine/threonine kinase activity	9.4164	8.88521	0.53119	0.343833	0.493922	9.16717	9.79257	8.17527	10.1059	9.84107	8.22799	9.4908	7.81066	9.61467	9.28191
[BP] regulation of sporulation resulting in formation of a cellular spore	0	0.624433	-0.624433	0.344972	0.494853	0	0	0	0	0	3.12216	0	0	0	0
[BP] detection of stimulus	0	0.624433	-0.624433	0.344972	0.494853	0	0	0	0	0	3.12216	0	0	0	0
[BP] intein-mediated protein splicing	0	0.619495	-0.619495	0.345737	0.495203	0	0	0	0	0	3.09747	0	0	0	0
[MF] 2,3,4,5-tetrahydropyridine-2,6-dicarboxylate N-succinyltransferase activity	0.618786	0	0.618786	0.345848	0.495203	0	3.09393	0	0	0	0	0	0	0	0
[MF] protein-N(PI)-phosphohistidine-lactose phosphotransferase system transporter activity	0.618115	0	0.618115	0.345953	0.495203	3.09057	0	0	0	0	0	0	0	0	0
[MF] RNA-DNA hybrid ribonuclease activity	8.0488	8.5408	-0.492002	0.346376	0.495456	7.67424	8.27906	7.85985	8.21484	8.21601	7.75506	7.55597	8.24492	9.50948	9.63858
[BP] DNA-templated transcription, initiation	9.90005	10.8008	-0.90076	0.348079	0.497539	8.56169	10.447	8.54464	11.0407	10.9062	10.1409	11.0506	9.00091	13.6802	10.1314
[CC] proton-transporting ATP synthase complex, coupling factor F(o)	9.12833	9.55356	-0.425228	0.349348	0.498977	8.10825	9.40123	9.90063	9.16734	9.06421	9.01877	10.1575	9.369	9.92596	9.29656
[BP] cellular amino acid metabolic process	9.9242	9.62806	0.296138	0.349581	0.498977	9.58853	9.87013	10.1314	9.99084	10.0401	9.53214	9.66788	9.60076	9.77298	9.56655
[MF] phosphatidylcholine phospholipase C activity	0	0.594178	-0.594178	0.349916	0.499101	0	0	0	0	0	2.97089	0	0	0	0
[MF] polyphosphate:AMP phosphotransferase activity	0	0.592543	-0.592543	0.350202	0.499155	0	0	0	0	0	2.96271	0	0	0	0
[MF] lysine-tRNA ligase activity	8.28076	8.70353	-0.42277	0.35272	0.501507	8.20869	8.39808	8.16231	8.41634	8.21839	9.77305	7.85499	9.10108	7.9745	8.81403
[BP] lysyl-tRNA aminoacylation	8.28076	8.70353	-0.42277	0.35272	0.501507	8.20869	8.39808	8.16231	8.41634	8.21839	9.77305	7.85499	9.10108	7.9745	8.81403
[MF] pseudouridylate synthase activity	0	0.577004	-0.577004	0.35302	0.501507	0	0	0	0	0	2.88502	0	0	0	0
[BP] nucleobase catabolic process	0	0.577004	-0.577004	0.35302	0.501507	0	0	0	0	0	2.88502	0	0	0	0
[MF] protein histidine kinase activity	6.10861	4.60375	1.50487	0.353097	0.501507	5.8004	7.11288	2.22202	7.77496	7.6328	0	7.50264	4.22642	7.05329	4.23639
[MF] single-stranded DNA binding	8.71313	8.35951	0.353621	0.353561	0.501813	8.86965	8.83096	8.15083	8.96665	8.74755	8.04556	9.12083	8.1855	8.40329	8.04235
[MF] 5-oxopent-3-ene-1,2,5-tricarboxylate decarboxylase activity	3.69874	1.98474	1.714	0.354244	0.502271	0	6.11882	0	6.28482	6.09008	0	0	5.02011	0	4.90361
[MF] UDP-N-acetylmuramoylalanine-D-glutamate ligase activity	7.231	6.83377	0.39723	0.354719	0.502271	7.08895	7.22331	6.82997	7.68722	7.32556	6.2607	6.64265	7.37916	7.65924	6.22711
[MF] heme oxygenase (decyclizing) activity	0.566014	0	0.566014	0.355131	0.502271	0	0	0	0	2.83007	0	0	0	0	0
[BP] heme catabolic process	0.566014	0	0.566014	0.355131	0.502271	0	0	0	0	2.83007	0	0	0	0	0
[BP] iron assimilation	0.566014	0	0.566014	0.355131	0.502271	0	0	0	0	2.83007	0	0	0	0	0
[MF] sigma factor activity	10.0405	10.8732	-0.832669	0.355391	0.502286	8.81461	10.4962	8.88491	11.0594	10.9474	10.1918	11.0506	9.31182	13.6802	10.1314
[MF] phosphorus-oxygen lyase activity	0	0.55956	-0.55956	0.356419	0.502681	0	0	0	0	0	2.7978	0	0	0	0
[BP] cyclic nucleotide biosynthetic process	0	0.55956	-0.55956	0.356419	0.502681	0	0	0	0	0	2.7978	0	0	0	0
[BP] intracellular signal transduction	0	0.55956	-0.55956	0.356419	0.502681	0	0	0	0	0	2.7978	0	0	0	0
[BP] chromosome separation	3.955	5.35211	-1.3971	0.356782	0.502841	5.74461	2.98604	4.48448	2.40364	4.15625	6.28759	8.11678	4.6894	0	7.66676
[BP] response to stress	8.70325	8.28991	0.41334	0.357997	0.50405	8.11877	8.95423	9.59638	8.19736	8.64953	7.83754	8.12163	9.1697	8.25218	8.06852
[MF] aconitate hydratase activity	5.01717	3.6666	1.35057	0.358141	0.50405	4.33838	6.67428	0	7.16929	6.90389	1.74374	6.14581	3.29309	3.84779	3.30255
[MF] dihydropyrimidine dehydrogenase (NADP+) activity	0.54885	0	0.54885	0.358641	0.504402	0	0	0	0	2.74425	0	0	0	0	0
[MF] glycerol-3-phosphate-transporting ATPase activity	0.798634	2.32008	-1.52145	0.359103	0.504698	0	0	3.99317	0	0	3.93322	0	0	7.66719	0
[MF] cystathionine gamma-synthase activity	0.538785	0	0.538785	0.360829	0.506771	0	0	0	2.69393	0	0	0	0	0	0
[MF] 2,3-bisphosphoglycerate-independent phosphoglycerate mutase activity	6.60708	5.87683	0.730247	0.3623	0.508482	6.04398	7.12906	4.52988	7.69988	7.63259	7.38227	6.10122	6.05454	5.68221	4.1639
[MF] saccharopine dehydrogenase (NAD+, L-lysine-forming) activity	0.51985	0	0.51985	0.365229	0.512086	0	0	0	0	2.59925	0	0	0	0	0
[MF] oxaloacetate decarboxylase activity	6.79538	5.78567	1.00971	0.365469	0.512086	7.59368	6.80643	5.03131	7.26972	7.27576	1.9472	7.55379	7.74219	5.53148	6.15368
[BP] cellular aromatic compound metabolic process	7.49816	5.4893	2.00886	0.36563	0.512086	8.66599	6.92249	8.60467	6.64955	6.64808	7.46172	10.4053	9.57944	0	0
[BP] reductive pentose-phosphate cycle	0	0.50826	-0.50826	0.36812	0.515141	0	0	0	0	0	2.5413	0	0	0	0
[MF] catalase activity	5.38282	3.93192	1.4509	0.368324	0.515141	6.85853	6.42528	0	6.91565	6.71466	0	4.99358	5.67418	4.78041	4.21143
[MF] D-ribose transmembrane transporter activity	0.496172	0	0.496172	0.371309	0.518737	0	0	0	0	2.48086	0	0	0	0	0
[CC] nucleoid	7.56002	8.13186	-0.571832	0.37141	0.518737	7.61306	7.4327	6.82533	7.97775	7.95129	6.86316	8.3913	9.4214	6.77721	9.20622
[BP] capsule polysaccharide biosynthetic process	0.489243	0	0.489243	0.373221	0.520259	0	0	0	0	2.44622	0	0	0	0	0
[MF] 2-succinyl-6-hydroxy-2,4-cyclohexadiene-1-carboxylate synthase activity	0.488798	0	0.488798	0.373346	0.520259	0	0	0	2.44399	0	0	0	0	0	0
[BP] D-amino acid metabolic process	0.487826	0	0.487826	0.37362	0.520259	0	0	0	0	2.43913	0	0	0	0	0
[MF] D-alanine:2-oxoglutarate aminotransferase activity	0.487826	0	0.487826	0.37362	0.520259	0	0	0	0	2.43913	0	0	0	0	0
[MF] peptide transporter activity	3.47272	2.23048	1.24225	0.373938	0.520259	0	4.35761	2.25973	5.59094	5.15533	2.17036	4.90435	4.07768	0	0
[MF] beta-phosphoglucomutase activity	3.74733	2.27722	1.47011	0.374249	0.520259	7.38327	3.01837	4.42833	1.55221	2.35448	5.87277	0	5.51334	0	0
[MF] maltose transmembrane transporter activity	0	0.48541	-0.48541	0.374307	0.520259	0	0	0	0	0	2.42705	0	0	0	0
[MF] oxidoreductase activity, acting on a sulfur group of donors, NAD(P) as acceptor	0.484194	0	0.484194	0.374656	0.520384	0	0	2.42097	0	0	0	0	0	0	0
[MF] ureidoglycolate hydrolase activity	0.482923	0	0.482923	0.375023	0.520535	0	0	0	0	2.41462	0	0	0	0	0
[MF] pyrroline-5-carboxylate reductase activity	7.04595	6.38153	0.664419	0.375687	0.520855	5.75321	7.2014	7.00884	7.81622	7.45008	4.57919	7.57363	6.77285	7.79349	5.1885
[MF] guanylate kinase activity	7.93392	6.52203	1.4119	0.376194	0.520855	8.98028	8.03669	7.73944	7.28837	7.62484	8.46922	0	8.69696	7.80434	7.63962
[MF] glycerol-3-phosphate dehydrogenase [NAD+] activity	6.28993	6.77401	-0.484084	0.377064	0.520855	5.8004	6.60629	5.36805	6.88736	6.78755	5.53174	6.48788	7.04865	6.91289	7.88891
[BP] glycerophospholipid metabolic process	6.28993	6.77401	-0.484084	0.377064	0.520855	5.8004	6.60629	5.36805	6.88736	6.78755	5.53174	6.48788	7.04865	6.91289	7.88891
[MF] glycerol-3-phosphate dehydrogenase [NADP+] activity	6.28993	6.77401	-0.484084	0.377064	0.520855	5.8004	6.60629	5.36805	6.88736	6.78755	5.53174	6.48788	7.04865	6.91289	7.88891
[BP] glycerol-3-phosphate catabolic process	6.28993	6.77401	-0.484084	0.377064	0.520855	5.8004	6.60629	5.36805	6.88736	6.78755	5.53174	6.48788	7.04865	6.91289	7.88891
[MF] glycerol-3-phosphate dehydrogenase [NAD(P)+] activity	6.28993	6.77401	-0.484084	0.377064	0.520855	5.8004	6.60629	5.36805	6.88736	6.78755	5.53174	6.48788	7.04865	6.91289	7.88891
[BP] L-methionine biosynthetic process from homoserine via O-succinyl-L-homoserine and cystathionine	3.0989	1.46403	1.63487	0.377715	0.521015	0	4.45531	0	5.78071	5.25846	0	7.32015	0	0	0
[MF] homoserine O-succinyltransferase activity	3.0989	1.46403	1.63487	0.377715	0.521015	0	4.45531	0	5.78071	5.25846	0	7.32015	0	0	0
[MF] galactoside 2-alpha-L-fucosyltransferase activity	4.56309	2.53485	2.02824	0.377955	0.521015	0	7.71278	0	7.58669	7.51599	0	5.99671	6.67753	0	0
[BP] response to external stimulus	0.468628	0	0.468628	0.379308	0.522256	0	0	0	0	2.34314	0	0	0	0	0
[BP] lipopolysaccharide biosynthetic process	8.3824	8.76735	-0.384952	0.379374	0.522256	7.78738	8.67336	7.84455	8.86968	8.73704	8.59928	9.04701	8.01904	8.6739	9.49754
[MF] manganese ion binding	10.6397	10.3585	0.281284	0.380106	0.522906	10.707	10.6266	10.3112	10.8399	10.7139	10.3294	10.2579	10.3694	10.1884	10.6471
[MF] rRNA (guanine-N1-)-methyltransferase activity	0.460757	0	0.460757	0.381801	0.524532	0	0	0	0	2.30378	0	0	0	0	0
[BP] DNA integration	9.34767	9.85788	-0.510215	0.381809	0.524532	8.60766	9.81102	7.81316	10.1872	10.3193	9.85756	10.2958	9.07551	9.88832	10.1722
[CC] organelle inner membrane	0	0.454188	-0.454188	0.383956	0.526763	0	0	0	0	0	2.27094	0	0	0	0
[MF] N-acetylglucosamine transmembrane transporter activity	0	0.454188	-0.454188	0.383956	0.526763	0	0	0	0	0	2.27094	0	0	0	0
[MF] methyltransferase activity	10.8035	10.4439	0.35964	0.384745	0.527485	10.1754	11.0613	10.2139	11.3427	11.2243	10.3831	10.7824	9.82565	10.6461	10.5821
[MF] oxidoreductase activity, acting on single donors with incorporation of molecular oxygen	0.44983	0	0.44983	0.385427	0.528061	0	2.24915	0	0	0	0	0	0	0	0
[BP] glycine catabolic process	0.44781	0	0.44781	0.386119	0.52865	0	0	0	0	2.23905	0	0	0	0	0
[MF] protein tyrosine phosphatase activity	8.65513	8.99038	-0.335257	0.387924	0.530593	8.14189	8.64567	8.74213	9.03298	8.71297	8.34919	9.7133	9.08406	8.88761	8.91776
[BP] L-phenylalanine catabolic process	0.232921	1.44815	-1.21522	0.38851	0.530593	0	1.1646	0	0	0	7.24073	0	0	0	0
[MF] exo-alpha-(2->6)-sialidase activity	4.46536	3.00908	1.45628	0.388855	0.530593	3.54862	6.31751	0	6.52932	5.93135	0	6.16392	4.43496	0	4.44653
[MF] exo-alpha-(2->8)-sialidase activity	4.46536	3.00908	1.45628	0.388855	0.530593	3.54862	6.31751	0	6.52932	5.93135	0	6.16392	4.43496	0	4.44653
[MF] exo-alpha-(2->3)-sialidase activity	4.46536	3.00908	1.45628	0.388855	0.530593	3.54862	6.31751	0	6.52932	5.93135	0	6.16392	4.43496	0	4.44653
[MF] methionyl-tRNA formyltransferase activity	7.20431	6.7805	0.423805	0.394388	0.537777	7.6734	7.03777	6.67477	7.21391	7.42169	7.44523	5.70447	6.41577	6.47224	7.86482
[BP] heme transport	4.18689	2.04006	2.14684	0.397527	0.541691	8.25525	6.03091	0	6.64831	0	0	0	10.2003	0	0
[MF] NADP binding	10.7922	10.5273	0.264889	0.40035	0.54517	10.8703	10.7181	10.8519	10.7571	10.7636	10.2973	10.596	10.2911	10.7312	10.7209
[MF] phenylalanine 4-monooxygenase activity	0.408352	0	0.408352	0.401193	0.545948	0	2.04176	0	0	0	0	0	0	0	0
[MF] peptide deformylase activity	7.64072	6.31571	1.32501	0.401572	0.546095	7.67634	7.83722	7.25679	7.68497	7.74831	8.29979	9.37455	0	6.44534	7.45886
[BP] polysaccharide catabolic process	4.33189	5.57405	-1.24216	0.402953	0.547285	6.27947	4.41995	5.03222	3.00028	2.92752	6.97841	6.97841	0	7.75042	6.16301
[BP] sulfate assimilation	6.20126	5.14155	1.05971	0.402991	0.547285	5.12948	7.58742	2.92598	7.94161	7.4218	2.19384	5.98101	6.83239	6.73341	3.96709
[MF] CoB--CoM heterodisulfide reductase activity	0.247557	1.35251	-1.10496	0.403809	0.547657	0	0	0	0	1.23779	0	6.76256	0	0	0
[BP] cofactor metabolic process	0.247557	1.35251	-1.10496	0.403809	0.547657	0	0	0	0	1.23779	0	6.76256	0	0	0
[MF] [formate-C-acetyltransferase]-activating enzyme activity	4.26632	5.73696	-1.47065	0.40413	0.547724	0	7.06547	0	7.34749	6.91862	3.95675	7.51872	5.2241	6.75268	5.23258
[MF] NADPH:quinone reductase activity	1.62889	3.5098	-1.88091	0.405112	0.54838	0	3.76078	0	4.38368	0	0	9.67722	0	0	7.8718
[MF] calcium ion binding	7.74996	7.22855	0.521413	0.405159	0.54838	6.41195	8.34232	6.92783	8.60633	8.46137	6.55927	8.53958	7.50447	7.05405	6.48537
[BP] 'de novo' UMP biosynthetic process	10.1969	9.91124	0.285687	0.406982	0.550478	10.1727	10.1766	10.31	10.2984	10.027	10.4175	10.201	9.46187	9.7562	9.71971
[BP] protein methylation	0.393945	0	0.393945	0.407521	0.550838	0	0	0	0	1.96973	0	0	0	0	0
[MF] D-proline reductase (dithiol) activity	0	0.390909	-0.390909	0.408918	0.552355	0	0	0	0	0	1.95455	0	0	0	0
[MF] serine-type endopeptidase activity	9.92815	9.5912	0.336945	0.40942	0.552663	9.22827	10.2039	9.59715	10.3719	10.2395	9.31894	9.04246	9.99727	9.51795	10.0794
[CC] small ribosomal subunit	10.8739	11.1557	-0.281748	0.409966	0.553029	11.1033	10.8316	11.0463	10.6823	10.7061	11.129	11.2235	10.7769	10.9626	11.6863
[MF] [acyl-carrier-protein] phosphodiesterase activity	0.383082	0	0.383082	0.412627	0.556246	0	1.91541	0	0	0	0	0	0	0	0
[MF] hydrolase activity, acting on acid anhydrides	5.59234	4.99942	0.592914	0.413807	0.557464	5.62227	5.71808	3.86242	6.55168	6.20724	3.80795	6.60217	5.35672	5.39937	3.83093
[BP] tRNA nucleoside ribose methylation	0.372195	0	0.372195	0.418054	0.562808	0	0	0	0	1.86098	0	0	0	0	0
[MF] hydrolase activity, acting on glycosyl bonds	7.47331	6.42276	1.05055	0.418911	0.563237	6.60668	8.90248	3.4892	9.34605	9.02214	3.5048	7.97011	6.38681	7.17114	7.08092
[MF] ribulose-phosphate 3-epimerase activity	7.5488	7.19732	0.351477	0.418932	0.563237	6.80191	8.0039	7.58152	7.58143	7.77522	6.96755	7.34706	7.0832	8.11312	6.47567
[MF] cysteine-tRNA ligase activity	7.69411	8.01236	-0.318253	0.420825	0.565027	6.95269	8.33021	7.40162	8.28134	7.50468	8.21695	7.80184	7.99721	7.94539	8.10043
[BP] cysteinyl-tRNA aminoacylation	7.69411	8.01236	-0.318253	0.420825	0.565027	6.95269	8.33021	7.40162	8.28134	7.50468	8.21695	7.80184	7.99721	7.94539	8.10043
[MF] receptor activity	9.38503	8.48874	0.896295	0.422017	0.56595	7.55493	10.4167	7.43436	10.9045	10.6147	5.47872	10.1322	8.77995	10.0063	8.04652
[BP] FtsZ-dependent cytokinesis	8.24377	8.6862	-0.442429	0.422074	0.56595	9.37417	7.70391	8.42051	7.77127	7.94898	8.77126	8.48005	7.33191	9.41826	9.4295
[MF] serine-type exopeptidase activity	0.363719	0	0.363719	0.422508	0.565967	0	1.8186	0	0	0	0	0	0	0	0
[MF] molybdate ion transmembrane transporter activity	4.16649	2.9157	1.2508	0.422648	0.565967	0	5.2487	5.71966	4.6994	5.1647	4.14159	6.25352	4.18338	0	0
[MF] oxo-acid-lyase activity	4.86216	3.35171	1.51045	0.424055	0.567473	3.40071	6.60502	0	7.30112	7.00397	0	6.13917	4.26649	6.35291	0
[BP] dTTP biosynthetic process	7.8532	6.57237	1.28083	0.424935	0.568273	7.13393	8.5677	6.98042	8.43491	8.14905	7.83381	7.85828	8.49509	0	8.67466
[MF] UDP-N-acetylmuramate-L-alanine ligase activity	7.13542	7.60877	-0.473351	0.425508	0.568661	5.1743	7.79285	7.02615	7.93543	7.74835	7.913	7.85752	7.62378	6.88548	7.76406
[MF] oxoglutarate dehydrogenase (succinyl-transferring) activity	3.99125	2.53116	1.46008	0.426599	0.569494	0	6.73785	0	6.70229	6.51611	0	4.04707	4.76797	3.84078	0
[MF] aspartate 1-decarboxylase activity	5.08719	3.54105	1.54614	0.426741	0.569494	0	6.1369	4.50589	7.50825	7.28492	4.72869	5.3734	7.60318	0	0
[MF] beta-mannosidase activity	0.105924	0.649728	-0.543805	0.427262	0.569494	0	0	0	0	0.529618	3.24864	0	0	0	0
[BP] mannan catabolic process	0.105924	0.649728	-0.543805	0.427262	0.569494	0	0	0	0	0.529618	3.24864	0	0	0	0
[MF] guanine deaminase activity	0.178883	0.896668	-0.717786	0.428469	0.570348	0	0	0	0.894413	0	4.48334	0	0	0	0
[BP] guanine catabolic process	0.178883	0.896668	-0.717786	0.428469	0.570348	0	0	0	0.894413	0	4.48334	0	0	0	0
[BP] allantoin catabolic process	2.0839	0.963407	1.1205	0.429095	0.570428	6.30635	0	2.38872	0.840826	0.88362	4.81703	0	0	0	0
[MF] allantoinase activity	2.0839	0.963407	1.1205	0.429095	0.570428	6.30635	0	2.38872	0.840826	0.88362	4.81703	0	0	0	0
[MF] metallopeptidase activity	9.49721	9.20305	0.294162	0.429484	0.570568	9.20636	9.64993	9.1642	9.79999	9.66557	8.92741	9.98386	9.01875	9.1136	8.97164
[MF] thiamine transmembrane transporter activity	0.347829	0	0.347829	0.431444	0.572709	0	0	0	1.73914	0	0	0	0	0	0
[MF] water channel activity	0.347453	0	0.347453	0.431664	0.572709	0	1.73727	0	0	0	0	0	0	0	0
[BP] tyrosine metabolic process	0.232921	1.07468	-0.841759	0.432081	0.572739	0	1.1646	0	0	0	0	5.3734	0	0	0
[MF] ubiquinol-cytochrome-c reductase activity	0.346451	0	0.346451	0.432256	0.572739	0	0	0	0	1.73225	0	0	0	0	0
[MF] mannose-1-phosphate guanylyltransferase (GDP) activity	5.56775	4.2449	1.32286	0.433356	0.573819	6.03695	6.92525	0	7.53282	7.34374	0	5.52248	5.66247	5.3083	4.73122
[CC] Holliday junction helicase complex	6.92	7.40167	-0.481668	0.436132	0.577115	6.95089	7.11811	6.39414	7.19786	6.939	6.96368	7.48113	5.68964	9.1556	7.71828
[MF] hydrogen ion transmembrane transporter activity	8.32692	6.9859	1.34103	0.436629	0.577393	7.11329	8.64898	9.64641	8.02183	8.2041	7.69804	0	9.21898	9.09319	8.91927
[BP] response to cold	1.74743	0.759962	0.987464	0.438531	0.579528	4.9432	0	3.79393	0	0	3.79981	0	0	0	0
[MF] farnesyltranstransferase activity	0.331207	0	0.331207	0.441679	0.582815	0	0	0	1.65603	0	0	0	0	0	0
[MF] NAD+ synthase activity	5.01107	6.24441	-1.23335	0.441773	0.582815	7.12647	3.78949	5.28172	3.76441	5.09325	7.80731	0	8.07199	7.26707	8.0757
[BP] L-arabinose catabolic process	0.330126	0	0.330126	0.442378	0.582815	0	0	0	0	1.65063	0	0	0	0	0
[MF] nicotinate-nucleotide diphosphorylase (carboxylating) activity	7.09503	7.59634	-0.501304	0.443173	0.582815	6.21427	7.39233	6.56954	7.69591	7.60311	7.29986	8.0927	5.72758	9.04512	7.81642
[MF] glucose-6-phosphate dehydrogenase activity	7.11426	7.48706	-0.3728	0.443441	0.582815	6.90187	7.10622	7.89041	6.45319	7.21959	7.92597	6.96673	6.41654	8.07424	8.0518
[MF] alpha-mannosidase activity	3.44791	2.41883	1.02908	0.443906	0.582815	0	3.68577	2.86408	5.36313	5.32656	0	3.72212	3.8919	4.48014	0
[BP] virion assembly	1.26039	0.573715	0.686678	0.444194	0.582815	0	1.84101	0	0.745727	3.71522	2.86857	0	0	0	0
[BP] 'de novo' NAD biosynthetic process from tryptophan	0.326734	0	0.326734	0.444601	0.582815	0	1.63367	0	0	0	0	0	0	0	0
[BP] anthranilate metabolic process	0.326734	0	0.326734	0.444601	0.582815	0	1.63367	0	0	0	0	0	0	0	0
[BP] tryptophan catabolic process	0.326734	0	0.326734	0.444601	0.582815	0	1.63367	0	0	0	0	0	0	0	0
[BP] quinolinate biosynthetic process	0.326734	0	0.326734	0.444601	0.582815	0	1.63367	0	0	0	0	0	0	0	0
[MF] kynurenine 3-monooxygenase activity	0.326734	0	0.326734	0.444601	0.582815	0	1.63367	0	0	0	0	0	0	0	0
[BP] tRNA aminoacylation for protein translation	8.55992	8.22683	0.333091	0.445001	0.582815	8.33133	8.64506	8.58771	8.62348	8.61204	8.72686	9.00254	7.69174	7.21313	8.4999
[BP] deoxyribonucleotide catabolic process	7.02791	6.50194	0.525973	0.445069	0.582815	8.83573	6.00294	6.6839	6.98077	6.6362	4.84375	7.17792	6.62221	7.49288	6.37291
[MF] ethanolamine transmembrane transporter activity	0.325273	0	0.325273	0.445571	0.583093	0	0	0	0	1.62637	0	0	0	0	0
[CC] excinuclease repair complex	6.83465	7.25916	-0.424511	0.446958	0.584529	5.59948	7.19063	6.51957	7.4879	7.37567	6.8741	7.64745	6.06692	7.54583	8.16151
[MF] maltose alpha-glucosidase activity	0.322089	0	0.322089	0.447715	0.584758	0	0	0	0	1.61044	0	0	0	0	0
[MF] alpha-1,4-glucosidase activity	0.322089	0	0.322089	0.447715	0.584758	0	0	0	0	1.61044	0	0	0	0	0
[BP] hexose metabolic process	6.79073	5.83696	0.953767	0.448694	0.585657	5.28304	8.01587	4.05122	8.4446	8.15891	3.56307	8.04486	4.78246	8.21098	4.58344
[MF] recombinase activity	5.75	4.06176	1.68823	0.451416	0.588829	0	6.3013	7.64089	6.62015	8.18765	9.50993	6.66363	4.13527	0	0
[MF] 4-alpha-glucanotransferase activity	3.60913	2.31895	1.29018	0.452418	0.589051	0	6.17573	0	6.06026	5.80965	2.21695	4.59052	4.78726	0	0
[BP] starch catabolic process	5.87416	4.67208	1.20208	0.452464	0.589051	5.16335	6.91328	2.14351	7.73843	7.41225	4.75076	7.66865	4.21043	6.73057	0
[MF] starch binding	5.87416	4.67208	1.20208	0.452464	0.589051	5.16335	6.91328	2.14351	7.73843	7.41225	4.75076	7.66865	4.21043	6.73057	0
[BP] lysine biosynthetic process via diaminopimelate, diaminopimelate-aminotransferase pathway	3.88672	2.78585	1.10087	0.453067	0.589455	3.58048	5.10889	0	5.53329	5.21094	0	0	4.4697	5.05328	4.40625
[MF] thiaminase activity	0.312721	0	0.312721	0.454251	0.590614	0	0	0	0	1.56361	0	0	0	0	0
[MF] phosphotransferase activity, alcohol group as acceptor	8.56512	8.15437	0.410752	0.455566	0.591942	7.86786	8.70937	8.3544	8.92197	8.972	7.83231	9.24878	7.63581	6.91998	9.13495
[MF] glutaminase activity	6.77361	5.70114	1.07246	0.456417	0.59255	6.65763	6.90965	5.51205	7.55415	7.23455	7.03091	0	7.48023	5.93678	8.05781
[BP] starch metabolic process	5.00299	3.96042	1.04258	0.456797	0.59255	4.16774	5.67466	2.14351	6.81584	6.21322	2.90602	6.92148	4.21043	5.76415	0
[MF] serine-type peptidase activity	8.86085	8.42106	0.439795	0.456916	0.59255	8.04932	9.16205	8.12337	9.66854	9.30099	7.92052	9.46837	7.08052	9.24658	8.3893
[MF] sn-glycerol-3-phosphate:ubiquinone-8 oxidoreductase activity	0.307859	0	0.307859	0.457784	0.593293	0	0	0	1.53929	0	0	0	0	0	0
[BP] glutamyl-tRNA aminoacylation	8.39293	8.11326	0.279677	0.458587	0.593951	8.1953	8.53855	8.13573	8.69807	8.39702	8.88755	7.49388	8.09937	7.98784	8.09764
[MF] transcription factor activity, sequence-specific DNA binding	12.4877	12.8456	-0.357905	0.459099	0.594232	12.2146	12.5598	11.9403	12.8333	12.8904	12.2825	12.9393	12.2461	14.2155	12.5446
[BP] programmed cell death	0.303247	0	0.303247	0.461227	0.596603	0	0	0	0	1.51623	0	0	0	0	0
[BP] glycolipid biosynthetic process	5.08855	3.91552	1.17302	0.461665	0.596786	4.62755	6.67119	0	7.3081	6.83589	4.97966	5.40973	4.61037	0	4.57787
[MF] phosphotransferase activity, nitrogenous group as acceptor	1.92406	0.953593	0.970462	0.462171	0.597057	4.83749	0	3.69589	1.08689	0	0	0	4.76797	0	0
[MF] formyltetrahydrofolate deformylase activity	3.8821	2.7745	1.1076	0.463488	0.598375	4.15721	4.34403	0	5.52954	5.37972	2.99693	5.87407	0	0	5.00149
[BP] trans-translation	6.66273	5.54962	1.11311	0.465169	0.60016	6.26951	7.12475	6.02046	6.9801	6.91885	4.09537	8.63768	7.82313	0	7.19193
[BP] D-amino acid catabolic process	7.19239	7.61325	-0.420858	0.4658	0.600348	6.89958	7.33932	6.71591	7.58472	7.42243	7.10095	7.15135	6.26008	8.91863	8.63524
[MF] tRNA (guanine(37)-N(1))-methyltransferase activity	6.74158	7.45564	-0.714052	0.465911	0.600348	4.29365	7.67417	6.90496	7.58593	7.2492	6.10354	8.97646	5.19821	9.08654	7.91343
[BP] nucleoside biosynthetic process	3.9653	2.44782	1.51748	0.466739	0.600647	0	6.45575	0	6.81407	6.55669	0	6.52593	5.71315	0	0
[MF] nicotinate-nucleotide-dimethylbenzimidazole phosphoribosyltransferase activity	3.9653	2.44782	1.51748	0.466739	0.600647	0	6.45575	0	6.81407	6.55669	0	6.52593	5.71315	0	0
[BP] metal ion transport	8.55281	8.10939	0.443423	0.467438	0.601162	7.46594	8.53584	9.65843	8.46541	8.63845	8.35983	6.55429	9.33115	7.92025	8.38143
[CC] bacterial-type flagellum hook	0.149645	0.652111	-0.502466	0.467877	0.601343	0	0	0	0.748224	0	3.26055	0	0	0	0
[MF] mannose-6-phosphate isomerase activity	5.79366	4.82754	0.96612	0.469453	0.602726	4.86303	6.91947	3.72483	6.84469	6.61629	5.21763	5.66686	0	6.42088	6.83234
[MF] ADP binding	6.38172	6.74552	-0.363807	0.469552	0.602726	6.89238	5.9175	7.17105	5.62309	6.30454	6.11752	6.67974	5.98105	7.61165	7.33765
[MF] mechanically-gated ion channel activity	4.17561	2.9776	1.19801	0.474958	0.608889	0	5.84584	2.42097	6.4484	6.16284	0	5.14548	4.34994	0	5.39259
[BP] cellular response to osmotic stress	4.17561	2.9776	1.19801	0.474958	0.608889	0	5.84584	2.42097	6.4484	6.16284	0	5.14548	4.34994	0	5.39259
[BP] N-acetylglucosamine metabolic process	8.38345	8.73846	-0.355018	0.475293	0.608932	8.41046	8.48609	7.4341	8.86761	8.71896	8.15461	9.89103	8.10719	8.37764	9.16184
[MF] 1-acylglycerol-3-phosphate O-acyltransferase activity	2.13461	1.14265	0.991964	0.475883	0.609299	0	2.71275	0	3.7919	4.16841	0	0	0	5.71324	0
[MF] glucose-1-phosphate adenylyltransferase activity	1.83013	0.86266	0.967471	0.476345	0.609504	0	0	0	4.1507	4.99996	4.3133	0	0	0	0
[MF] protein methyltransferase activity	7.21206	6.82365	0.388411	0.478275	0.611221	7.51642	7.32605	7.31565	7.03443	6.86773	7.02241	6.88671	6.06939	5.68221	8.45751
[MF] 1,4-alpha-glucan branching enzyme activity	4.02176	2.6852	1.33657	0.478391	0.611221	0	6.89621	0	6.50216	6.71045	0	5.46256	3.67863	4.28481	0
[MF] catalytic activity	12.0879	11.7437	0.344144	0.478597	0.611221	11.6901	12.3364	11.1776	12.7099	12.5254	11.0918	12.5152	11.2159	12.3766	11.519
[MF] quinone binding	8.49013	9.30821	-0.818072	0.478988	0.611331	6.37382	10.1288	5.64341	10.2564	10.0482	10.649	10.7171	8.57981	9.15833	7.43673
[CC] primosome complex	8.87689	8.65395	0.22294	0.479585	0.611614	8.59708	8.77747	8.87792	9.13156	9.0004	8.73721	8.60265	8.44074	8.75827	8.73086
[MF] phosphotransferase activity, for other substituted phosphate groups	5.65767	4.38227	1.2754	0.479939	0.611614	6.44497	7.57421	0	7.29943	6.96974	3.39089	7.30093	5.12713	6.09242	0
[BP] glycogen biosynthetic process	6.05923	4.75484	1.30438	0.48012	0.611614	0	7.77508	7.21676	7.63624	7.66805	6.80252	6.14912	4.80511	6.01748	0
[BP] protein biotinylation	0.231013	0.841689	-0.610677	0.481169	0.612522	0	0	0	0	1.15506	4.20845	0	0	0	0
[MF] precorrin-2 dehydrogenase activity	4.43455	3.20974	1.22481	0.481475	0.612522	0	6.13811	3.20984	6.58226	6.24255	4.8383	4.93726	0	6.27315	0
[MF] cobyrinic acid a,c-diamide synthase activity	0.278046	0	0.278046	0.481746	0.612522	0	0	0	0	1.39023	0	0	0	0	0
[MF] hydroxypyruvate isomerase activity	0.27646	0	0.27646	0.48314	0.61347	0	0	0	0	1.3823	0	0	0	0	0
[MF] substrate-specific transmembrane transporter activity	5.55213	4.47921	1.07292	0.483479	0.61347	3.81891	7.11478	2.34991	7.38671	7.09033	0	6.0321	5.64275	6.95245	3.76874
[MF] 3-oxoacyl-[acyl-carrier-protein] reductase (NADPH) activity	6.88202	7.25152	-0.369503	0.483697	0.61347	5.93533	7.42182	6.26112	7.58265	7.20917	7.85053	7.12218	6.30218	6.86144	8.12128
[MF] holo-[acyl-carrier-protein] synthase activity	7.09892	7.56588	-0.466958	0.483709	0.61347	5.5285	7.61553	7.08467	7.83683	7.42909	8.46392	8.54572	6.61041	6.18596	8.0234
[MF] precorrin-4 C11-methyltransferase activity	0.275441	0	0.275441	0.484042	0.613506	0	0	0	1.3772	0	0	0	0	0	0
[CC] cell division site	7.93486	8.24585	-0.310992	0.485281	0.614299	8.62985	7.42293	8.22735	7.61241	7.78178	8.06168	8.48005	7.33191	8.31185	9.04379
[MF] polar-amino acid-transporting ATPase activity	0.273948	0	0.273948	0.485373	0.614299	0	0	0	0	1.36974	0	0	0	0	0
[MF] precorrin-2 C20-methyltransferase activity	0.273715	0	0.273715	0.485583	0.614299	0	0	0	1.36857	0	0	0	0	0	0
[MF] glycine-tRNA ligase activity	8.53933	8.82275	-0.283424	0.487211	0.615586	8.29081	8.67756	8.89894	8.38786	8.44146	9.52455	8.31397	9.25542	8.96076	8.05906
[BP] glycyl-tRNA aminoacylation	8.53933	8.82275	-0.283424	0.487211	0.615586	8.29081	8.67756	8.89894	8.38786	8.44146	9.52455	8.31397	9.25542	8.96076	8.05906
[MF] dephospho-CoA kinase activity	6.65645	5.67057	0.985879	0.488848	0.617266	6.7116	6.71522	5.51724	7.23097	7.10721	6.91606	0	6.69424	6.3047	8.43785
[MF] transferase activity, transferring aldehyde or ketonic groups	0.268159	0	0.268159	0.490648	0.619151	0	0	0	0	1.34079	0	0	0	0	0
[BP] peptidyl-lysine modification to peptidyl-hypusine	0.267597	0	0.267597	0.49117	0.619279	0	1.33798	0	0	0	0	0	0	0	0
[BP] methanogenesis	1.47369	2.71549	-1.2418	0.491364	0.619279	4.39893	0	0	0	2.96954	6.39187	7.1856	0	0	0
[BP] signal transduction	0.168477	0.636107	-0.46763	0.492837	0.620361	0	0	0	0.842385	0	3.18053	0	0	0	0
[MF] iron-chelate-transporting ATPase activity	0.26581	0	0.26581	0.492839	0.620361	0	0	0	0	1.32905	0	0	0	0	0
[BP] barrier septum site selection	0.265372	0	0.265372	0.493251	0.620492	0	0	0	1.32686	0	0	0	0	0	0
[BP] glutathione biosynthetic process	1.62689	0.882989	0.743904	0.495696	0.623179	0	3.11979	0	3.12064	1.89403	0	0	4.41494	0	0
[MF] agmatinase activity	0.260815	0	0.260815	0.497599	0.624863	0	0	0	0	1.30407	0	0	0	0	0
[BP] iron-sulfur cluster assembly	9.05837	8.78034	0.278034	0.497657	0.624863	8.7885	8.9394	9.32641	8.98314	9.2544	8.37852	8.28078	8.30554	9.60978	9.32706
[BP] RNA processing	9.79813	9.52172	0.276408	0.500509	0.628053	9.62049	10.0358	9.22903	10.1355	9.96982	10.0702	10.1517	9.26287	8.84894	9.27489
[MF] pantothenate kinase activity	7.43239	7.14684	0.285556	0.501124	0.628434	6.99804	7.41322	7.54186	7.79957	7.40928	6.28805	7.86157	6.62891	7.60959	7.34607
[MF] alpha-L-fucosidase activity	7.13766	6.28022	0.857442	0.502148	0.628986	5.40371	8.58011	3.51736	9.29338	8.89374	4.39796	8.50464	6.72551	6.46028	5.31271
[BP] asexual sporulation	0.255977	0	0.255977	0.502342	0.628986	0	0	0	1.27988	0	0	0	0	0	0
[BP] carbohydrate transport	4.43346	3.43609	0.997369	0.502536	0.628986	3.58048	5.10542	2.52399	5.17364	5.78378	6.49306	6.21771	4.4697	0	0
[MF] glycogen (starch) synthase activity	5.28169	4.17644	1.10525	0.50338	0.628986	0	6.65721	7.21676	6.50052	6.03395	6.53519	4.80083	4.0136	5.53256	0
[BP] corrin biosynthetic process	0.200597	0.691027	-0.49043	0.503688	0.628986	0	0	0	0	1.00298	3.45514	0	0	0	0
[BP] ATP synthesis coupled electron transport	8.64446	9.07482	-0.430366	0.503751	0.628986	8.08743	9.04794	7.27905	9.56795	9.23992	9.16193	10.0112	8.67657	9.92911	7.59534
[MF] 3',5'-cyclic-AMP phosphodiesterase activity	0.254262	0	0.254262	0.504055	0.628986	0	0	0	0	1.27131	0	0	0	0	0
[MF] non-membrane spanning protein tyrosine kinase activity	4.81014	3.68539	1.12476	0.504063	0.628986	2.64928	6.94538	0	7.32732	7.12874	0	4.25182	5.01705	5.56589	3.59218
[MF] N-acylglucosamine 2-epimerase activity	4.91305	3.84206	1.071	0.505121	0.629916	3.64491	7.13863	0	7.06599	6.71575	4.86707	5.33613	4.50071	0	4.50638
[MF] glutamate racemase activity	6.84349	7.11391	-0.270417	0.506219	0.63072	7.61612	6.40926	7.17948	6.42113	6.59145	7.59245	7.43374	6.73641	6.71963	7.0873
[MF] DNA topoisomerase activity	2.76098	1.48134	1.27964	0.506689	0.63072	8.15349	0	2.57225	1.51555	1.56361	0	7.40669	0	0	0
[BP] xylan catabolic process	5.47848	4.30986	1.16862	0.506954	0.63072	5.8668	6.72234	0	7.56396	7.2393	3.42436	5.82938	0	7.12175	5.1738
[MF] transporter activity	11.9787	11.7059	0.272768	0.507019	0.63072	11.5213	12.1545	11.4785	12.3869	12.3521	11.2511	11.7677	11.2995	12.53	11.6812
[BP] electron transport chain	7.72836	7.14716	0.5812	0.507415	0.630823	7.38809	8.17281	6.47985	8.50985	8.09118	7.90756	7.80604	6.91006	8.93342	4.1787
[MF] prenyltransferase activity	7.9869	8.35766	-0.370767	0.509223	0.63268	7.90758	8.26089	7.20271	8.40402	8.15928	7.60217	7.30354	7.94193	9.50304	9.43765
[BP] DNA repair	11.5279	11.7631	-0.235205	0.51018	0.633479	11.518	11.644	11.0027	11.8152	11.6595	11.5895	12.2918	11.3226	11.8153	11.7963
[BP] L-threonine catabolic process to glycine	5.80904	4.57475	1.23429	0.5113	0.634436	5.20946	7.95619	0	8.06286	7.81669	3.95812	6.31005	5.48925	7.11632	0
[MF] pyrophosphatase activity	8.97189	8.61829	0.353601	0.511581	0.634436	9.37466	8.84768	9.40766	8.58584	8.64363	9.61355	9.58767	8.29978	7.22966	8.36081
[MF] NADP phosphatase activity	0.241592	0	0.241592	0.517254	0.640682	0	0	0	0	1.20796	0	0	0	0	0
[BP] lysine metabolic process	0.241592	0	0.241592	0.517254	0.640682	0	0	0	0	1.20796	0	0	0	0	0
[MF] peptidyl-prolyl cis-trans isomerase activity	9.73653	9.42983	0.306698	0.517877	0.64106	9.60801	9.83665	9.31836	9.98313	9.93649	9.42588	9.70763	8.02591	9.71235	10.2774
[MF] protoheme IX farnesyltransferase activity	2.3853	1.55477	0.830532	0.51896	0.641612	4.06296	0	4.80825	1.82444	1.23086	2.86273	0	4.91113	0	0
[BP] heme O biosynthetic process	2.3853	1.55477	0.830532	0.51896	0.641612	4.06296	0	4.80825	1.82444	1.23086	2.86273	0	4.91113	0	0
[MF] acetolactate synthase activity	8.10478	7.80171	0.303066	0.520509	0.643131	7.46749	8.08451	7.73513	8.73587	8.50089	7.19622	8.14916	6.89458	8.432	8.33659
[BP] catabolic process	0.237979	0	0.237979	0.521198	0.643139	0	0	0	0	1.18989	0	0	0	0	0
[MF] quinolinate synthetase A activity	5.29112	4.23208	1.05904	0.521376	0.643139	5.91019	6.76426	0	7.08703	6.69411	4.13716	5.72013	6.37849	0	4.9246
[MF] dimethyl sulfoxide reductase activity	1.84563	1.21429	0.631337	0.521473	0.643139	0	2.58515	2.9712	2.16909	1.50271	1.64724	0	4.42422	0	0
[MF] proline dehydrogenase activity	4.65699	3.82297	0.834021	0.522024	0.643425	4.1848	6.4096	0	6.58475	6.10578	2.4071	5.17662	5.10327	3.47938	2.94845
[CC] viral capsid	2.39887	1.62718	0.771691	0.522938	0.643808	4.73955	2.34389	0	2.37565	2.53528	3.54187	0	4.59403	0	0
[MF] succinate dehydrogenase (ubiquinone) activity	4.55976	3.18262	1.37713	0.523181	0.643808	0	6.65216	4.82616	5.61645	5.70402	7.00443	0	8.90869	0	0
[MF] putrescine-importing ATPase activity	6.58717	7.04568	-0.458512	0.523613	0.643808	7.73944	6.55211	6.4583	6.17603	6.00997	7.97564	7.61431	4.66353	8.11765	6.85727
[MF] spermidine-importing ATPase activity	6.58717	7.04568	-0.458512	0.523613	0.643808	7.73944	6.55211	6.4583	6.17603	6.00997	7.97564	7.61431	4.66353	8.11765	6.85727
[MF] N-acetyltransferase activity	10.5197	10.8165	-0.296799	0.524977	0.645091	10.1601	10.8348	9.54141	11.1394	10.9228	10.7233	11.0261	10.0864	10.6309	11.6158
[MF] S-adenosylmethionine-dependent methyltransferase activity	6.7522	7.16733	-0.415129	0.525727	0.645618	6.22668	7.25707	5.61807	7.00792	7.65126	6.48919	8.80189	7.33928	7.42655	5.77974
[MF] nucleoside transmembrane transporter activity	4.3887	5.03212	-0.643424	0.526548	0.64622	3.55883	4.73023	2.53429	6.01588	5.10427	2.47895	7.21076	4.38835	6.59239	4.49017
[MF] homogentisate 1,2-dioxygenase activity	0.232921	0	0.232921	0.526859	0.64622	0	1.1646	0	0	0	0	0	0	0	0
[BP] protein repair	6.59291	7.18574	-0.592826	0.528365	0.647356	7.59731	6.98765	4.23835	7.08758	7.05367	7.225	7.50199	4.75944	6.97783	9.46444
[MF] calcium-transporting ATPase activity	0.231544	0	0.231544	0.528428	0.647356	0	0	0	0	1.15772	0	0	0	0	0
[MF] aldose 1-epimerase activity	7.23639	7.75151	-0.515115	0.530086	0.647898	6.54305	8.09575	4.8379	8.46836	8.2369	6.80233	8.49687	7.75709	8.97942	6.72181
[BP] DNA catabolic process	7.72276	7.3882	0.334557	0.530315	0.647898	6.99549	7.5861	8.01344	8.33802	7.68073	7.82666	6.07797	7.24084	7.16869	8.62684
[MF] exodeoxyribonuclease VII activity	7.72276	7.3882	0.334557	0.530315	0.647898	6.99549	7.5861	8.01344	8.33802	7.68073	7.82666	6.07797	7.24084	7.16869	8.62684
[CC] exodeoxyribonuclease VII complex	7.72276	7.3882	0.334557	0.530315	0.647898	6.99549	7.5861	8.01344	8.33802	7.68073	7.82666	6.07797	7.24084	7.16869	8.62684
[BP] teichoic acid biosynthetic process	1.58702	2.83987	-1.25284	0.530801	0.647898	5.58884	0	0	2.34628	0	5.41137	0	0	8.78796	0
[MF] glycerol-3-phosphate cytidylyltransferase activity	1.58702	2.83987	-1.25284	0.530801	0.647898	5.58884	0	0	2.34628	0	5.41137	0	0	8.78796	0
[MF] oxidoreductase activity, acting on paired donors, with incorporation or reduction of molecular oxygen, reduced ascorbate as one donor, and incorporation of one atom of oxygen	0.228688	0	0.228688	0.531724	0.648425	0	1.14344	0	0	0	0	0	0	0	0
[MF] DNA binding	14.1026	14.3181	-0.215465	0.531876	0.648425	13.8097	14.1493	13.9261	14.2703	14.3577	14.3809	14.3963	13.7731	14.7435	14.2968
[MF] DNA-directed DNA polymerase activity	9.51425	9.77554	-0.261296	0.532957	0.648475	9.07518	9.66619	9.30669	9.73509	9.78809	9.09108	9.83029	9.1621	10.4755	10.3188
[MF] DNA-dependent ATPase activity	7.6651	7.94974	-0.284637	0.533033	0.648475	7.87203	7.81889	6.9133	7.93482	7.78648	7.84837	8.87492	7.74974	8.32901	6.94667
[MF] oxidoreductase activity, acting on the CH-OH group of donors, quinone or similar compound as acceptor	0.227373	0	0.227373	0.533259	0.648475	0	1.13687	0	0	0	0	0	0	0	0
[BP] L-arabinose metabolic process	4.43331	3.54236	0.890949	0.533322	0.648475	4.42309	5.37127	0	6.09687	6.27533	3.40839	4.42837	4.12393	5.75112	0
[MF] deoxyribose-phosphate aldolase activity	6.81773	6.39116	0.426568	0.533849	0.648475	8.11179	6.00294	6.4534	6.91392	6.60661	4.28988	7.17792	6.62221	7.49288	6.37291
[BP] deoxyribose phosphate catabolic process	6.81773	6.39116	0.426568	0.533849	0.648475	8.11179	6.00294	6.4534	6.91392	6.60661	4.28988	7.17792	6.62221	7.49288	6.37291
[MF] heptose 7-phosphate kinase activity	3.77114	2.66558	1.10556	0.535717	0.649961	0	6.20514	0	6.60834	6.04222	0	4.96945	4.17242	0	4.18603
[MF] heptose-1-phosphate adenylyltransferase activity	3.77114	2.66558	1.10556	0.535717	0.649961	0	6.20514	0	6.60834	6.04222	0	4.96945	4.17242	0	4.18603
[MF] 4-hydroxyphenylpyruvate dioxygenase activity	0.224226	0	0.224226	0.536981	0.650046	0	1.12113	0	0	0	0	0	0	0	0
[MF] asparagine-tRNA ligase activity	7.38765	6.84486	0.542782	0.537136	0.650046	5.34084	8.25786	7.26019	8.12079	7.95856	8.01108	6.70301	4.30045	6.8927	8.31708
[BP] asparaginyl-tRNA aminoacylation	7.38765	6.84486	0.542782	0.537136	0.650046	5.34084	8.25786	7.26019	8.12079	7.95856	8.01108	6.70301	4.30045	6.8927	8.31708
[MF] coenzyme F420-dependent N5,N10-methenyltetrahydromethanopterin reductase activity	0.223875	0	0.223875	0.537401	0.650046	0	0	0	0	1.11937	0	0	0	0	0
[MF] N5,N10-methenyltetrahydromethanopterin hydrogenase activity	0.223875	0	0.223875	0.537401	0.650046	0	0	0	0	1.11937	0	0	0	0	0
[MF] transferase activity, transferring acyl groups other than amino-acyl groups	9.48719	10.1495	-0.662308	0.539399	0.652071	9.41889	10.1209	7.03434	10.5427	10.3191	8.62156	11.1889	8.38614	9.3241	13.2268
[MF] rRNA binding	13.0896	13.3027	-0.213075	0.54039	0.652876	13.3825	13.0547	13.3511	12.7662	12.8936	13.2538	13.3926	13.4771	12.7508	13.6392
[MF] oxidoreductase activity, acting on single donors with incorporation of molecular oxygen, incorporation of two atoms of oxygen	0.22037	0	0.22037	0.541634	0.653988	0	1.10185	0	0	0	0	0	0	0	0
[MF] inositol 2-dehydrogenase activity	0.21856	0	0.21856	0.543854	0.655962	0	0	0	1.0928	0	0	0	0	0	0
[MF] 4-phytase activity	3.87555	2.76295	1.11259	0.543921	0.655962	0	6.36074	0	6.80489	6.21212	0	4.62896	4.76554	4.42028	0
[MF] tRNA methyltransferase activity	6.75596	7.15471	-0.398749	0.544305	0.656032	6.22668	7.25707	5.61807	7.00792	7.67003	6.42606	8.80189	7.33928	7.42655	5.77974
[BP] tetrahydrofolate interconversion	8.96841	9.18224	-0.213822	0.544663	0.656071	8.56522	9.11774	8.8217	9.22245	9.11496	9.41245	9.70095	8.83515	8.87458	9.08804
[BP] folic acid-containing compound biosynthetic process	8.89348	8.63799	0.255485	0.546718	0.658153	8.18956	9.20143	8.63271	9.21634	9.22734	8.4507	9.52177	8.57496	7.98923	8.65331
[BP] aspartate family amino acid biosynthetic process	0.213365	0	0.213365	0.550351	0.662131	0	1.06683	0	0	0	0	0	0	0	0
[MF] thymidylate kinase activity	6.62684	5.7667	0.860138	0.551561	0.662495	5.59417	7.28544	5.66348	7.51773	7.07338	7.0296	6.36303	7.57519	0	7.86567
[BP] dTDP biosynthetic process	6.62684	5.7667	0.860138	0.551561	0.662495	5.59417	7.28544	5.66348	7.51773	7.07338	7.0296	6.36303	7.57519	0	7.86567
[CC] cell	9.947	9.70769	0.239307	0.551641	0.662495	9.60748	10.1036	9.44871	10.3289	10.2463	9.11636	9.17754	9.95425	10.1429	10.1474
[BP] chromosome segregation	8.27383	8.05055	0.223276	0.555131	0.66629	7.90186	8.39363	8.10134	8.50589	8.46644	8.63936	7.75645	7.45123	7.92025	8.48547
[BP] extracellular polysaccharide biosynthetic process	7.52456	6.86261	0.661953	0.557183	0.668355	3.53833	9.05779	6.91139	9.12435	8.99095	8.13413	7.3928	6.82512	6.5495	5.4115
[BP] cysteine metabolic process	6.88402	6.48282	0.401201	0.561043	0.672584	6.779	7.32508	5.58843	7.46505	7.26254	7.97666	7.56468	6.41305	5.01954	5.44017
[MF] glycine C-acetyltransferase activity	5.39661	4.35138	1.04523	0.561675	0.672941	4.56232	7.44172	0	7.67322	7.30577	3.32152	6.31005	5.48925	6.63606	0
[MF] sodium ion transmembrane transporter activity	6.46834	5.63055	0.837798	0.564554	0.675988	5.38292	6.94707	5.032	7.55393	7.42581	0	7.55379	7.843	6.24953	6.50641
[MF] oxidoreductase activity, oxidizing metal ions	2.86372	3.9454	-1.08168	0.565447	0.676424	0	4.3507	0	5.07403	4.89385	5.94893	0	6.98716	6.79091	0
[MF] alkylbase DNA N-glycosylase activity	3.25813	4.3879	-1.12978	0.56559	0.676424	6.09676	4.0567	0	2.33912	3.79806	6.70347	0	6.50731	0	8.72874
[MF] endonuclease activity	10.0334	9.8449	0.188463	0.566792	0.677459	9.93301	9.87042	10.3704	9.94593	10.047	9.53044	9.94755	9.60374	9.93478	10.208
[BP] response to toxic substance	2.24292	0.944969	1.29795	0.568987	0.679464	11.2146	0	0	0	0	0	0	4.72485	0	0
[MF] tagaturonate reductase activity	2.88145	1.96643	0.915018	0.569376	0.679464	0	4.04654	0	5.63616	4.72456	0	5.02274	0	4.80942	0
[MF] ATP-dependent 3'-5' DNA helicase activity	6.93299	6.71666	0.216323	0.569481	0.679464	7.04096	6.94478	6.55437	7.20097	6.92386	6.34824	7.12344	6.67915	7.34096	6.09153
[MF] transferase activity, transferring hexosyl groups	6.46021	5.85653	0.603679	0.572083	0.681273	5.15808	7.54137	3.1749	8.4052	8.02148	5.36282	7.35424	5.53775	6.44996	4.57787
[BP] methionine metabolic process	1.47965	0.88665	0.593005	0.572436	0.681273	0	2.99902	0	1.9487	2.45056	4.43325	0	0	0	0
[MF] glutamine-tRNA ligase activity	5.08028	3.88284	1.19744	0.572554	0.681273	3.13221	7.42098	0	7.62151	7.22667	8.3669	0	4.93727	6.11002	0
[BP] glutaminyl-tRNA aminoacylation	5.08028	3.88284	1.19744	0.572554	0.681273	3.13221	7.42098	0	7.62151	7.22667	8.3669	0	4.93727	6.11002	0
[BP] hydrogen peroxide catabolic process	4.44311	3.63738	0.805729	0.572689	0.681273	6.85853	4.17924	0	5.49232	5.68546	0	4.99358	4.20147	4.78041	4.21143
[BP] transcription, DNA-templated	13.0518	13.2273	-0.175524	0.578194	0.687416	12.8491	13.0864	12.9808	13.1198	13.2229	13.3585	13.4068	13.0402	12.9478	13.3834
[MF] cobalamin binding	7.49468	6.83092	0.663761	0.581073	0.690431	5.60125	8.78509	5.16877	9.11036	8.80793	8.83334	7.02509	8.37093	6.22147	3.70376
[BP] 'de novo' AMP biosynthetic process	8.22769	8.48378	-0.256093	0.5822	0.691363	7.60675	8.68483	7.75847	8.68469	8.4037	8.90988	8.79544	8.80205	7.2503	8.66123
[MF] thioredoxin-disulfide reductase activity	7.05028	6.21561	0.834672	0.582866	0.691746	6.38862	7.4788	6.59435	7.25239	7.53726	7.17916	9.01041	7.20138	7.68711	0
[BP] regulation of cell shape	11.4179	11.6067	-0.188818	0.583235	0.691776	11.3374	11.3843	11.2792	11.5835	11.5052	11.3468	12.1433	11.1442	11.531	11.8684
[MF] valine-tRNA ligase activity	5.2715	4.35243	0.919067	0.583949	0.691808	0	7.01813	6.15651	6.88394	6.29891	7.04814	4.09591	5.22233	5.39579	0
[BP] valyl-tRNA aminoacylation	5.2715	4.35243	0.919067	0.583949	0.691808	0	7.01813	6.15651	6.88394	6.29891	7.04814	4.09591	5.22233	5.39579	0
[MF] NAD+ kinase activity	7.6959	7.43686	0.25904	0.586148	0.694005	7.691	7.60772	7.33441	7.89192	7.95447	7.69166	8.12457	6.1325	8.1951	7.0405
[BP] double-strand break repair	0.186822	0	0.186822	0.586665	0.694208	0	0	0	0	0.934108	0	0	0	0	0
[MF] tRNA (guanine-N7-)-methyltransferase activity	5.48583	4.80263	0.683204	0.589217	0.696819	4.44135	6.05274	4.43005	6.16271	6.34231	4.89575	0	5.7081	6.3047	7.10459
[MF] UDP-N-acetylmuramate dehydrogenase activity	7.34399	7.54455	-0.200559	0.590748	0.697883	7.63917	7.47801	6.50771	7.63047	7.46459	7.94119	7.36496	7.65086	7.51203	7.2537
[BP] pathogenesis	6.26347	5.63871	0.624763	0.59081	0.697883	6.28013	7.46453	2.15856	7.91193	7.5022	5.98044	7.4573	6.01673	4.29254	4.44653
[MF] translation initiation factor activity	9.41087	9.70948	-0.298606	0.592631	0.699624	9.47103	9.59364	9.74977	9.21798	9.02194	10.6335	8.52644	9.16614	9.11424	11.1071
[BP] glycerol ether metabolic process	7.3809	7.7622	-0.381301	0.594379	0.701277	6.98889	8.33394	4.8196	8.41237	8.34967	7.71613	7.92472	7.48004	7.58882	8.10128
[MF] citrate (Si)-synthase activity	1.05002	0.640462	0.409554	0.596836	0.703763	0	1.6424	0	1.77387	1.83381	3.20231	0	0	0	0
[MF] dihydrolipoyllysine-residue acetyltransferase activity	0.178676	0	0.178676	0.59891	0.705079	0	0.893382	0	0	0	0	0	0	0	0
[CC] pyruvate dehydrogenase complex	0.178676	0	0.178676	0.59891	0.705079	0	0.893382	0	0	0	0	0	0	0	0
[MF] sirohydrochlorin cobaltochelatase activity	0.194774	0.498327	-0.303554	0.599436	0.705079	0	0	0	0	0.973868	2.49164	0	0	0	0
[BP] anaerobic cobalamin biosynthetic process	0.194774	0.498327	-0.303554	0.599436	0.705079	0	0	0	0	0.973868	2.49164	0	0	0	0
[MF] ribosome binding	9.93035	9.56664	0.363711	0.599702	0.705079	9.58036	10.1084	10.5142	9.81795	9.63086	10.9473	7.60289	9.91834	8.53845	10.8262
[MF] serine-tRNA ligase activity	7.85773	8.05727	-0.199542	0.600589	0.705298	8.25418	7.97509	7.60513	7.71729	7.73695	8.8102	8.2639	7.47298	7.72281	8.01647
[BP] seryl-tRNA aminoacylation	7.85773	8.05727	-0.199542	0.600589	0.705298	8.25418	7.97509	7.60513	7.71729	7.73695	8.8102	8.2639	7.47298	7.72281	8.01647
[MF] cytidine deaminase activity	2.34709	1.40601	0.941078	0.602664	0.707322	7.18828	2.24381	0	2.30335	0	0	0	7.03004	0	0
[BP] bacterial-type flagellum organization	0.237459	0.574104	-0.336645	0.603287	0.707641	0	0	0	0	1.18729	2.87052	0	0	0	0
[BP] uracil salvage	8.15079	8.48032	-0.329525	0.604064	0.70814	9.15799	8.08152	8.90902	7.21959	7.38584	9.09258	9.85868	7.87603	7.19366	8.38063
[MF] pyridoxal kinase activity	6.06901	6.26614	-0.197128	0.605821	0.709374	5.66984	6.0445	5.87415	6.33721	6.41934	6.62998	6.90836	6.04905	5.70651	6.03677
[BP] pyridoxal 5'-phosphate salvage	6.06901	6.26614	-0.197128	0.605821	0.709374	5.66984	6.0445	5.87415	6.33721	6.41934	6.62998	6.90836	6.04905	5.70651	6.03677
[MF] pseudouridine synthase activity	9.85161	10.0563	-0.20472	0.609549	0.713325	9.55603	9.8875	9.44312	10.2065	10.1649	9.13239	10.4238	10.0422	10.52	10.1633
[MF] ribonuclease III activity	8.0056	8.23793	-0.232328	0.611363	0.715032	7.76755	8.24011	7.77592	8.1852	8.05924	7.83	9.54669	7.93829	7.4512	8.42347
[MF] zinc ion binding	12.1879	12.3596	-0.171744	0.613955	0.717538	11.9796	12.3187	11.7199	12.5249	12.3964	12.2143	12.1732	12.5927	12.1831	12.6348
[CC] intracellular ribonucleoprotein complex	0.168747	0	0.168747	0.614575	0.717538	0	0	0	0	0.843734	0	0	0	0	0
[CC] viral nucleocapsid	0.168747	0	0.168747	0.614575	0.717538	0	0	0	0	0.843734	0	0	0	0	0
[MF] alpha-galactosidase activity	4.79684	4.01578	0.78106	0.616139	0.718948	4.23298	6.53766	0	6.65802	6.55554	4.42666	5.93573	4.55658	5.15991	0
[MF] protein-succinyllysine desuccinylase activity	3.16488	2.27951	0.88537	0.621142	0.723868	0	5.02298	0	5.63101	5.17043	0	0	5.40043	5.99713	0
[MF] protein-malonyllysine demalonylase activity	3.16488	2.27951	0.88537	0.621142	0.723868	0	5.02298	0	5.63101	5.17043	0	0	5.40043	5.99713	0
[BP] tRNA pseudouridine synthesis	8.34076	8.539	-0.198238	0.621434	0.723868	8.23901	8.39838	7.79852	8.60262	8.66526	7.86395	8.85694	8.85721	9.09181	8.02506
[MF] intramolecular transferase activity	0.164281	0	0.164281	0.62189	0.72398	0	0.821406	0	0	0	0	0	0	0	0
[BP] mRNA catabolic process	8.42738	8.18867	0.238702	0.622499	0.724271	8.54463	8.59058	8.29396	8.35805	8.34966	9.4359	8.40139	6.92619	7.81645	8.36344
[BP] cell wall organization	11.2773	11.4473	-0.169999	0.623013	0.724451	11.1157	11.3133	11.0798	11.4736	11.4043	11.1907	11.9415	10.972	11.3994	11.7331
[MF] methylmalonyl-CoA mutase activity	5.58906	6.51052	-0.921463	0.623424	0.72451	2.79713	8.37862	0	8.54758	8.22197	8.68415	6.72424	8.27074	5.16973	3.70376
[MF] thymidylate synthase (FAD) activity	1.79339	1.15073	0.642656	0.624607	0.725466	0	0	3.38996	2.19097	3.386	5.75365	0	0	0	0
[CC] bacterial-type flagellum basal body	0.504437	1.05132	-0.546887	0.625341	0.7259	0	0	0	0	2.52219	5.25662	0	0	0	0
[MF] monosaccharide-transporting ATPase activity	0.16156	0	0.16156	0.626431	0.726152	0	0	0	0	0.8078	0	0	0	0	0
[MF] aminomethyltransferase activity	4.11673	3.14162	0.975105	0.626756	0.726152	0	6.788	0	7.05373	6.7419	0	6.4575	4.67134	0	4.57926
[MF] galactarate dehydratase activity	0.161221	0	0.161221	0.627	0.726152	0	0	0	0	0.806106	0	0	0	0	0
[BP] galactarate catabolic process	0.161221	0	0.161221	0.627	0.726152	0	0	0	0	0.806106	0	0	0	0	0
[BP] translation	13.7586	13.923	-0.164396	0.62792	0.726799	14.2573	13.727	13.8277	13.4236	13.5573	13.7678	13.9915	13.9996	13.6161	14.2398
[MF] tyrosine-based site-specific recombinase activity	6.44546	6.87204	-0.42658	0.630097	0.7289	5.99027	7.44144	3.76363	7.60518	7.42678	6.38568	7.75645	5.01398	7.51973	7.68435
[MF] mannosidase activity	0.376208	0.755126	-0.378918	0.632068	0.73076	0	0	0	1.15685	0.72419	3.77563	0	0	0	0
[MF] GMP synthase (glutamine-hydrolyzing) activity	8.8541	8.60374	0.250367	0.634608	0.732613	9.24813	8.76862	9.23215	8.49181	8.52981	9.54078	9.58767	8.29978	7.22966	8.36081
[MF] methionine synthase activity	4.72037	3.89722	0.823148	0.634816	0.732613	2.10098	6.74956	0	7.5471	7.20422	5.1534	0	3.77599	5.3083	5.24844
[BP] tRNA wobble adenosine to inosine editing	5.54652	6.52414	-0.977623	0.635126	0.732613	0	7.10369	5.75777	7.4373	7.43384	7.37596	0	7.11552	9.21999	8.90926
[MF] tRNA-specific adenosine-34 deaminase activity	5.54652	6.52414	-0.977623	0.635126	0.732613	0	7.10369	5.75777	7.4373	7.43384	7.37596	0	7.11552	9.21999	8.90926
[BP] acetyl-CoA biosynthetic process from acetate	0.15554	0	0.15554	0.636702	0.733173	0	0.7777	0	0	0	0	0	0	0	0
[MF] acetate-CoA ligase activity	0.15554	0	0.15554	0.636702	0.733173	0	0.7777	0	0	0	0	0	0	0	0
[MF] AMP binding	0.15554	0	0.15554	0.636702	0.733173	0	0.7777	0	0	0	0	0	0	0	0
[BP] base-excision repair	8.79575	9.01256	-0.216809	0.639632	0.736125	8.53658	9.00783	8.40549	8.98112	9.04771	8.6194	8.14585	8.88336	9.11224	10.3019
[MF] diaminopimelate dehydrogenase activity	4.54542	3.49998	1.04544	0.643759	0.740051	0	7.25583	0	7.83842	7.63287	3.6741	7.34345	6.48238	0	0
[MF] NAD+ synthase (glutamine-hydrolyzing) activity	7.00564	6.31185	0.693789	0.643975	0.740051	7.20742	7.09109	6.39485	7.10344	7.23139	7.97219	0	8.07199	7.43936	8.0757
[MF] glycerone kinase activity	1.70315	1.22362	0.479534	0.64438	0.740051	0	2.59207	0	2.6324	3.29128	2.0741	0	4.04399	0	0
[MF] formate-tetrahydrofolate ligase activity	7.18853	7.42124	-0.23271	0.644665	0.740051	6.30419	7.44354	7.48847	7.40821	7.29826	7.56416	8.63915	6.49563	7.67509	6.73219
[BP] tRNA 5'-leader removal	5.68285	4.81453	0.868315	0.644881	0.740051	5.86739	5.186	6.22841	5.11136	6.02107	8.55327	8.78563	0	0	6.73375
[MF] transmembrane transporter activity	7.8397	7.51649	0.323206	0.646531	0.741522	8.16774	7.74379	8.62133	7.28846	7.37716	8.28572	5.13216	8.40684	7.18158	8.57616
[MF] glutamate dehydrogenase [NAD(P)+] activity	4.05809	4.59273	-0.534642	0.647458	0.742162	4.39567	4.39373	0	5.90041	5.6006	2.36634	5.07414	4.34669	5.87722	5.29923
[BP] protein processing involved in protein targeting to mitochondrion	5.04774	5.71667	-0.668933	0.65183	0.746658	4.00437	5.58041	3.72876	6.17133	5.75384	7.31841	8.45503	0	7.00316	5.80678
[MF] alcohol O-acetyltransferase activity	0.146626	0	0.146626	0.652491	0.746658	0	0	0	0	0.733129	0	0	0	0	0
[BP] alcohol metabolic process	0.146626	0	0.146626	0.652491	0.746658	0	0	0	0	0.733129	0	0	0	0	0
[CC] integral component of membrane	15.8365	16.0027	-0.166118	0.653062	0.746886	15.5087	16.0436	15.3147	16.2004	16.1152	15.6166	16.159	15.6255	16.3799	16.2323
[BP] bioluminescence	4.06964	3.29076	0.778881	0.654499	0.748105	0	5.64268	2.53429	6.48962	5.68159	0	6.81195	0	5.06536	4.57647
[MF] NADP+ binding	7.04856	7.57525	-0.526694	0.655656	0.748665	4.73955	8.82891	3.59379	9.14915	8.93141	8.56382	7.46096	7.98251	7.22731	6.64167
[BP] NAD metabolic process	7.41291	7.20592	0.206993	0.655733	0.748665	7.00619	7.46065	7.1398	7.65422	7.8037	7.45348	7.53114	6.1325	8.1951	6.71738
[MF] site-specific DNA-methyltransferase (cytosine-N4-specific) activity	0.515665	0.99417	-0.478505	0.65703	0.749722	0	0	0	0	2.57832	4.97085	0	0	0	0
[BP] ribosome biogenesis	8.87722	9.08093	-0.203705	0.657562	0.749904	7.84955	9.18145	9.14242	9.13667	9.07602	9.09331	8.39199	8.51981	9.64491	9.7546
[BP] oligopeptide transport	5.55563	4.97234	0.583293	0.661917	0.754443	3.40395	7.17162	2.25973	7.59784	7.34501	2.17036	6.52974	5.07314	6.79318	4.29526
[BP] sodium ion export	6.03625	5.39623	0.640019	0.665006	0.757535	4.98058	6.77219	3.9131	7.26446	7.2509	0	7.55379	7.74219	5.53148	6.15368
[MF] structural constituent of ribosome	13.6451	13.794	-0.148903	0.66586	0.757899	14.19	13.6151	13.7302	13.265	13.4251	13.6554	13.8711	13.9233	13.4512	14.0688
[MF] polysaccharide binding	1.33204	0.890115	0.441929	0.666078	0.757899	0	2.84946	0	2.14371	1.66705	4.45057	0	0	0	0
[MF] serine-type aminopeptidase activity	0.138568	0	0.138568	0.667365	0.758934	0	0.692841	0	0	0	0	0	0	0	0
[BP] pseudouridine synthesis	9.22671	9.40947	-0.182754	0.667968	0.759191	8.81898	9.25448	8.89011	9.63276	9.53723	8.36302	9.83132	9.20845	9.85136	9.79319
[MF] oxidized purine nucleobase lesion DNA N-glycosylase activity	5.46733	6.12674	-0.659408	0.670286	0.761397	6.92292	5.84464	5.75241	4.16735	4.64935	6.42664	0	7.6651	7.99713	8.54483
[MF] DNA-(apurinic or apyrimidinic site) lyase activity	5.96197	6.59877	-0.636798	0.671092	0.761883	0	8.03598	5.38112	8.27689	8.11585	6.786	6.98027	6.53682	6.20314	6.4876
[MF] tagatose-bisphosphate aldolase activity	2.07493	1.32578	0.749144	0.67324	0.76389	6.65543	0	3.7192	0	0	0	0	6.62891	0	0
[MF] myo-inosose-2 dehydratase activity	0.46927	0.874012	-0.404742	0.674552	0.764522	0	0	0	0	2.34635	4.37006	0	0	0	0
[MF] pyruvate synthase activity	1.48106	2.12546	-0.644398	0.674589	0.764522	0	2.51685	0	2.57331	2.31514	2.88309	7.74419	0	0	0
[BP] DNA recombination	11.4064	11.2383	0.168087	0.674936	0.764522	11.5991	11.4588	10.6593	11.6298	11.6851	11.4799	11.535	10.3941	11.5903	11.1923
[MF] metal ion transmembrane transporter activity	7.83666	8.06348	-0.226823	0.676181	0.765503	7.77773	8.12651	7.23201	8.11314	7.9339	7.88168	7.94724	6.49453	9.17254	8.82142
[MF] 7S RNA binding	7.58889	7.7718	-0.18291	0.677133	0.765719	7.00926	7.71217	7.99277	7.6153	7.61493	8.0389	6.98166	8.58249	7.0999	8.15603
[CC] signal recognition particle	7.58889	7.7718	-0.18291	0.677133	0.765719	7.00926	7.71217	7.99277	7.6153	7.61493	8.0389	6.98166	8.58249	7.0999	8.15603
[MF] tRNA dihydrouridine synthase activity	8.29172	8.13295	0.158768	0.679254	0.767686	7.83551	8.52222	7.83091	8.73138	8.53856	7.84318	7.56282	8.44093	8.50628	8.31154
[MF] endodeoxyribonuclease activity, producing 5'-phosphomonoesters	7.36158	7.71914	-0.357563	0.681076	0.769315	5.19643	8.33353	5.75048	8.84819	8.67924	6.99504	7.03675	9.28588	7.76253	7.51549
[BP] regulation of carbohydrate metabolic process	6.8623	6.24104	0.621256	0.681896	0.769527	7.81702	6.6485	6.60789	6.61049	6.62761	7.61734	7.65649	0	7.02497	8.90642
[MF] GDP-mannose 4,6-dehydratase activity	5.65501	4.85907	0.795943	0.682411	0.769527	3.80058	7.98399	0	8.29348	8.19702	4.76729	7.04921	0	6.23891	6.23995
[BP] GDP-mannose metabolic process	5.65501	4.85907	0.795943	0.682411	0.769527	3.80058	7.98399	0	8.29348	8.19702	4.76729	7.04921	0	6.23891	6.23995
[BP] tRNA wobble base modification	0.130032	0	0.130032	0.683749	0.770173	0	0	0	0.650159	0	0	0	0	0	0
[MF] tRNA (5-methylaminomethyl-2-thiouridylate)-methyltransferase activity	0.130032	0	0.130032	0.683749	0.770173	0	0	0	0.650159	0	0	0	0	0	0
[BP] inositol catabolic process	3.15134	2.41163	0.739718	0.685338	0.771531	7.62847	0	3.0806	2.30363	2.74403	5.17303	0	6.8851	0	0
[BP] carbohydrate catabolic process	6.44068	6.14271	0.297973	0.686928	0.77289	8.11179	5.7081	6.4534	6.00269	5.92741	4.28988	7.17792	5.37993	7.49288	6.37291
[MF] hydroxylamine reductase activity	4.72418	5.67204	-0.94786	0.689728	0.775305	0	8.12172	0	7.93452	7.56465	9.10569	6.79303	8.41161	0	4.04987
[MF] formylmethanofuran dehydrogenase activity	1.87519	1.23894	0.636258	0.689844	0.775305	5.12752	0	0	0	4.24844	0	6.19468	0	0	0
[MF] thiamine diphosphokinase activity	4.5946	5.25475	-0.660152	0.692857	0.778257	0	6.33247	5.37898	5.44138	5.82018	6.43258	7.25175	0	7.08181	5.50762
[MF] nuclease activity	8.57014	8.2416	0.328544	0.694038	0.778781	7.41825	9.02511	7.58512	9.51287	9.30936	5.99777	8.90018	7.18943	9.94298	9.17763
[MF] glutathione peroxidase activity	2.70303	2.0594	0.643631	0.694097	0.778781	0	4.022	0	4.37186	5.12131	3.75841	6.5386	0	0	0
[BP] carbohydrate metabolic process	12.8751	13.0291	-0.153933	0.694876	0.779221	12.4779	13.1647	12.181	13.3389	13.2132	12.6597	13.3737	12.6725	13.3811	13.0582
[BP] thiamine metabolic process	4.60442	5.25475	-0.650332	0.69743	0.78165	0	6.33247	5.37898	5.44138	5.86927	6.43258	7.25175	0	7.08181	5.50762
[MF] L-ribulose-phosphate 4-epimerase activity	7.46308	7.25552	0.207559	0.69845	0.782357	7.26158	7.41575	8.62726	6.87575	7.13508	8.08309	7.23588	7.98773	6.02831	6.94261
[MF] arginine-tRNA ligase activity	7.49871	7.36993	0.128773	0.700134	0.783273	7.39197	7.67153	7.02239	7.80914	7.5985	7.06165	7.30316	7.55827	7.31274	7.61383
[BP] arginyl-tRNA aminoacylation	7.49871	7.36993	0.128773	0.700134	0.783273	7.39197	7.67153	7.02239	7.80914	7.5985	7.06165	7.30316	7.55827	7.31274	7.61383
[MF] NADH peroxidase activity	1.64237	1.13261	0.509765	0.700434	0.783273	4.36274	0	2.40563	0	1.44349	5.66303	0	0	0	0
[MF] thiamine pyrophosphate binding	9.48507	9.32021	0.164855	0.701897	0.784473	8.77562	9.86934	8.81467	10.0404	9.92529	8.83005	9.68044	8.90131	9.58293	9.60633
[CC] plasma membrane	13.6409	13.7652	-0.124363	0.703067	0.785344	13.3382	13.7704	13.4636	13.8403	13.7919	13.6692	13.7791	13.4067	14.0556	13.9155
[BP] sporulation	0.428862	0.721025	-0.292163	0.705265	0.787363	0	0	0	0.792448	1.35186	3.60513	0	0	0	0
[MF] 2-methylcitrate synthase activity	0.926122	0.640462	0.28566	0.706849	0.788695	0	1.02293	0	1.77387	1.83381	3.20231	0	0	0	0
[BP] lipid glycosylation	7.23273	7.41476	-0.182024	0.708511	0.789237	7.24564	7.16832	6.18456	7.5979	7.96725	6.45575	8.21203	7.1682	7.49008	7.74772
[MF] undecaprenyldiphospho-muramoylpentapeptide beta-N-acetylglucosaminyltransferase activity	7.23273	7.41476	-0.182024	0.708511	0.789237	7.24564	7.16832	6.18456	7.5979	7.96725	6.45575	8.21203	7.1682	7.49008	7.74772
[MF] UDP-N-acetyl-D-glucosamine:N-acetylmuramoyl-L-alanyl-D-glutamyl-meso-2,6-diaminopimelyl-D-alanyl-D-alanine-diphosphoundecaprenol 4-beta-N-acetylglucosaminlytransferase activity	7.23273	7.41476	-0.182024	0.708511	0.789237	7.24564	7.16832	6.18456	7.5979	7.96725	6.45575	8.21203	7.1682	7.49008	7.74772
[BP] peptidoglycan biosynthetic process	11.215	11.3396	-0.124672	0.709249	0.789623	11.0418	11.2374	11.0663	11.3992	11.3302	11.1682	11.7686	10.9561	11.1731	11.6322
[MF] ADP-dependent NAD(P)H-hydrate dehydratase activity	7.00618	6.73026	0.275923	0.709977	0.789997	6.76457	7.25248	6.50346	7.3568	7.1536	5.05061	4.9468	8.3595	7.65075	7.64362
[MF] exonuclease activity	8.84209	9.06979	-0.2277	0.711234	0.790567	9.55494	8.69216	7.68479	9.21426	9.06432	7.83844	10.6754	8.31118	9.16607	9.35785
[MF] large ribosomal subunit rRNA binding	8.41986	8.64908	-0.229229	0.711617	0.790567	7.20916	8.81285	9.0775	8.50403	8.49574	8.7013	7.97408	7.25584	10.1405	9.17371
[BP] 'de novo' GDP-L-fucose biosynthetic process	6.12935	6.5641	-0.434757	0.71206	0.790567	3.78326	7.66228	3.59379	7.99441	7.61299	8.46019	5.48237	7.98251	6.2349	4.66054
[MF] GDP-L-fucose synthase activity	6.12935	6.5641	-0.434757	0.71206	0.790567	3.78326	7.66228	3.59379	7.99441	7.61299	8.46019	5.48237	7.98251	6.2349	4.66054
[BP] ion transmembrane transport	0.579723	0.979437	-0.399713	0.71435	0.792495	0	0	0	0	2.89862	4.89718	0	0	0	0
[MF] NAD binding	11.0904	10.9585	0.131942	0.714583	0.792495	10.5906	11.2578	10.7372	11.5335	11.333	10.8042	11.4681	10.7544	10.9549	10.8107
[MF] intramolecular lyase activity	5.12832	4.4848	0.643522	0.716417	0.793423	5.62297	3.80836	5.86297	5.12616	5.22114	6.56108	7.34273	0	0	8.52018
[BP] cobalt ion transport	5.00104	4.40347	0.597568	0.716568	0.793423	4.24115	6.71204	0	6.99428	7.0577	0	5.96138	5.15245	5.74268	5.16083
[MF] threonine-phosphate decarboxylase activity	4.10496	3.36524	0.739722	0.716602	0.793423	0	6.62485	0	7.14419	6.75577	0	5.62112	4.81689	6.3882	0
[MF] pyruvate, water dikinase activity	0.113619	0	0.113619	0.717061	0.793495	0	0	0	0	0.568093	0	0	0	0	0
[BP] NADP biosynthetic process	7.42202	7.25356	0.168464	0.72126	0.797468	7.00619	7.46065	7.1398	7.67948	7.82398	7.69166	7.53114	6.1325	8.1951	6.71738
[MF] calcium-dependent cysteine-type endopeptidase activity	3.11704	3.66255	-0.545509	0.721443	0.797468	0	4.6098	0	5.74643	5.22899	3.54553	5.90768	4.1409	4.71867	0
[MF] NAD-dependent protein deacetylase activity	2.24581	1.70449	0.541316	0.723426	0.798578	6.39291	0	3.34022	0	1.4959	3.26425	0	5.2582	0	0
[MF] phosphonopyruvate decarboxylase activity	2.37779	2.88864	-0.510846	0.723637	0.798578	0	4.02901	0	3.98679	3.87317	0	0	4.61578	5.20154	4.62588
[BP] organic phosphonate biosynthetic process	2.37779	2.88864	-0.510846	0.723637	0.798578	0	4.02901	0	3.98679	3.87317	0	0	4.61578	5.20154	4.62588
[BP] ribosomal small subunit biogenesis	7.97138	7.80528	0.1661	0.726251	0.801011	8.77252	7.55072	8.21984	7.46474	7.84905	8.75	7.45429	8.38831	7.08996	7.34382
[BP] nucleotide catabolic process	7.17277	7.38876	-0.215986	0.727013	0.801011	5.83893	7.71785	6.14648	8.05817	8.10243	7.43996	7.2758	7.6383	6.28029	8.30944
[MF] thymidylate synthase activity	7.45491	7.27735	0.177561	0.727035	0.801011	7.02052	8.16441	6.25899	8.05245	7.77821	6.62185	8.11276	7.41874	6.77077	7.46264
[CC] ribosome	13.2388	13.3621	-0.123231	0.728922	0.802651	13.8803	13.1921	13.2813	12.8079	13.0328	13.1681	13.5222	13.574	12.9974	13.5486
[BP] transmembrane transport	12.0096	11.8715	0.138037	0.730532	0.803984	11.442	12.19	11.5726	12.4726	12.3705	11.3924	12.382	11.4014	12.2007	11.9811
[BP] plasma membrane ATP synthesis coupled proton transport	10.6839	10.8066	-0.122738	0.731555	0.80467	10.3514	10.8472	10.8984	10.6967	10.6256	11.4804	10.7142	10.9728	10.4201	10.4455
[MF] methenyltetrahydrofolate cyclohydrolase activity	7.25122	7.43564	-0.184418	0.734472	0.806998	7.52658	7.13466	6.68079	7.454	7.46005	7.3365	8.15411	8.19037	5.66446	7.83274
[MF] methylenetetrahydrofolate dehydrogenase (NADP+) activity	7.25122	7.43564	-0.184418	0.734472	0.806998	7.52658	7.13466	6.68079	7.454	7.46005	7.3365	8.15411	8.19037	5.66446	7.83274
[MF] glucosylceramidase activity	5.68899	5.37646	0.312538	0.737771	0.809738	4.75993	6.34168	3.12639	7.21964	6.99734	4.23284	6.43462	4.18702	6.97222	5.05558
[BP] sphingolipid metabolic process	5.68899	5.37646	0.312538	0.737771	0.809738	4.75993	6.34168	3.12639	7.21964	6.99734	4.23284	6.43462	4.18702	6.97222	5.05558
[BP] protein transport	9.66137	9.81131	-0.149941	0.738559	0.810162	9.182	10.0051	8.99236	10.0872	10.0402	9.48299	9.78273	8.96152	10.4883	10.341
[CC] 3-isopropylmalate dehydratase complex	5.88719	5.42752	0.459666	0.739473	0.810723	6.62606	5.5505	5.36931	5.96598	5.92409	0	7.49583	5.68964	8.25218	5.69997
[BP] cobalamin biosynthetic process	8.04556	8.25565	-0.210093	0.742312	0.813393	7.20289	8.84117	6.3674	9.00643	8.80989	7.1056	8.15576	8.68608	8.75676	8.57406
[MF] biotin synthase activity	4.05371	3.38827	0.66544	0.743118	0.813659	0	6.55387	0	6.89817	6.8165	0	6.62849	4.86194	5.45091	0
[MF] glutamate dehydrogenase (NAD+) activity	3.70985	3.19254	0.517307	0.743363	0.813659	3.56608	4.22925	0	5.46424	5.28966	0	6.68431	0	4.92495	4.35345
[BP] coenzyme A biosynthetic process	8.86624	8.98947	-0.123239	0.743954	0.813864	8.39369	8.92216	8.60032	9.33888	9.07613	8.76554	9.07752	8.74206	8.66227	9.69998
[BP] cellular glucose homeostasis	3.69658	3.19975	0.49682	0.745245	0.81395	3.61025	4.68278	0	4.91717	5.27267	0	0	5.46923	5.08477	5.44477
[MF] hexokinase activity	3.69658	3.19975	0.49682	0.745245	0.81395	3.61025	4.68278	0	4.91717	5.27267	0	0	5.46923	5.08477	5.44477
[MF] glucose binding	3.69658	3.19975	0.49682	0.745245	0.81395	3.61025	4.68278	0	4.91717	5.27267	0	0	5.46923	5.08477	5.44477
[MF] mannosyl-glycoprotein endo-beta-N-acetylglucosaminidase activity	2.7295	2.25583	0.47367	0.747945	0.816456	0	3.42109	2.89436	4.39541	2.93665	0	5.74768	0	5.53148	0
[MF] phosphatidylglycerol-prolipoprotein diacylglyceryl transferase activity	7.04608	7.21003	-0.163947	0.749072	0.817243	7.11885	7.15367	6.5169	7.34982	7.09117	6.46768	5.91158	8.05604	7.98645	7.62838
[MF] 5'-3' exonuclease activity	7.4081	7.27353	0.134571	0.751646	0.819607	7.53603	7.50737	6.87938	7.63982	7.4779	6.56393	7.67153	6.50876	7.87958	7.74384
[BP] deoxyribonucleoside diphosphate metabolic process	7.6792	7.85509	-0.17589	0.753951	0.821676	8.25239	7.80304	8.48202	6.65569	7.20288	8.30699	7.67814	8.82045	6.47677	7.99313
[CC] type III protein secretion system complex	0.293879	0.479808	-0.185929	0.755572	0.822553	0	0	0	0	1.46939	2.39904	0	0	0	0
[BP] protein secretion by the type III secretion system	0.293879	0.479808	-0.185929	0.755572	0.822553	0	0	0	0	1.46939	2.39904	0	0	0	0
[BP] fructose 1,6-bisphosphate metabolic process	5.15376	5.78399	-0.630237	0.756071	0.822651	4.14564	7.44406	0	7.1451	7.03398	9.27805	5.60192	8.68544	5.35455	0
[MF] carboxyl-O-methyltransferase activity	3.00179	2.44058	0.561204	0.759094	0.82548	0	4.58579	0	5.17047	5.25269	0	7.00742	5.1955	0	0
[MF] maltose O-acetyltransferase activity	4.3354	3.67188	0.663522	0.759827	0.82548	0	6.7521	0	7.50491	7.41999	0	6.67458	5.51624	6.16857	0
[MF] sulfurtransferase activity	8.65686	8.79661	-0.13975	0.759901	0.82548	9.07734	8.50439	7.9195	8.85975	8.92331	8.79089	7.65708	8.85593	9.09669	9.58246
[BP] DNA modification	0.155229	0.282773	-0.127544	0.760916	0.825714	0	0	0	0	0.776147	1.41386	0	0	0	0
[BP] self proteolysis	6.97279	6.51886	0.453931	0.760936	0.825714	5.50944	8.9487	2.32789	9.17649	8.90146	3.47891	8.11276	7.82006	7.12067	6.06192
[MF] peptide-methionine (R)-S-oxide reductase activity	6.43877	6.6951	-0.256332	0.76335	0.827636	7.05649	6.81025	4.23835	7.06219	7.02656	6.47983	6.35087	4.75944	6.97783	8.90753
[MF] glycine hydroxymethyltransferase activity	7.59348	7.45204	0.141445	0.76394	0.827636	6.87512	7.88233	7.42881	7.98957	7.79158	8.28525	7.23588	6.2549	7.75672	7.72743
[BP] glycine biosynthetic process from serine	7.59348	7.45204	0.141445	0.76394	0.827636	6.87512	7.88233	7.42881	7.98957	7.79158	8.28525	7.23588	6.2549	7.75672	7.72743
[MF] selenide, water dikinase activity	0.811565	0.530113	0.281452	0.765057	0.82825	4.05782	0	0	0	0	2.65056	0	0	0	0
[BP] protein folding	10.8277	10.7211	0.1066	0.765454	0.82825	10.8247	10.8373	10.6203	10.9824	10.8739	10.5781	10.6307	10.2912	10.5779	11.5277
[MF] anthranilate phosphoribosyltransferase activity	4.27253	4.77976	-0.507228	0.76574	0.82825	0	6.93037	0	7.52284	6.90943	3.31511	5.66571	4.80747	6.0229	4.08758
[MF] hydrolase activity, acting on acid carbon-carbon bonds, in ketonic substances	0.959846	0.639998	0.319848	0.772111	0.834692	4.79923	0	0	0	0	3.19999	0	0	0	0
[BP] nitrogen compound transport	2.75933	2.27022	0.489116	0.773442	0.835683	0	4.51918	0	4.86084	4.41664	0	6.58638	0	0	4.76469
[MF] glutamate decarboxylase activity	4.9757	4.49297	0.482731	0.776675	0.837914	0	6.8745	4.08049	7.15586	6.76766	4.57413	5.01732	5.77425	7.09917	0
[BP] glutamate metabolic process	4.9757	4.49297	0.482731	0.776675	0.837914	0	6.8745	4.08049	7.15586	6.76766	4.57413	5.01732	5.77425	7.09917	0
[MF] rRNA methyltransferase activity	5.91018	5.76271	0.147473	0.776756	0.837914	5.97018	5.77062	5.00588	6.22535	6.57887	6.0194	6.99827	4.93942	4.96418	5.89227
[BP] regulation of translation	8.38442	8.27735	0.107069	0.779278	0.840103	8.14043	8.33454	9.08288	8.1113	8.25295	8.09077	7.82297	8.17821	8.31722	8.97759
[MF] motor activity	0.760714	1.0917	-0.330986	0.779691	0.840103	0	0	0	0.741556	3.06202	5.4585	0	0	0	0
[MF] L-aspartate oxidase activity	4.91424	5.57948	-0.665238	0.780454	0.840103	0	8.3802	0	8.22224	7.96876	9.02699	4.88661	8.36983	5.61396	0
[MF] L-aspartate:fumarate oxidoreductase activity	4.91424	5.57948	-0.665238	0.780454	0.840103	0	8.3802	0	8.22224	7.96876	9.02699	4.88661	8.36983	5.61396	0
[MF] urea carboxylase activity	1.91825	1.46671	0.451535	0.78128	0.840543	0	1.95566	0	2.69328	4.9423	0	0	7.33355	0	0
[MF] polygalacturonase activity	6.4738	6.12734	0.346459	0.78185	0.840707	5.16526	7.40981	3.83302	8.08827	7.87263	2.19849	7.67899	7.08296	7.49567	6.18057
[BP] DNA replication, synthesis of RNA primer	8.3875	8.47493	-0.0874335	0.78799	0.846858	8.02945	8.23492	8.66135	8.54864	8.46313	8.69669	8.36218	8.21551	8.40715	8.69313
[MF] mRNA binding	8.4408	8.53785	-0.0970444	0.788805	0.847282	8.728	8.33412	8.2159	8.64769	8.2783	8.25786	7.88185	8.95407	8.86749	8.72796
[MF] phosphoglycerate kinase activity	8.1878	8.0414	0.146397	0.791102	0.848958	8.46424	8.50704	7.86132	8.07389	8.03249	9.55036	7.58803	7.88431	6.61619	8.5681
[MF] UDP-N-acetylglucosamine 2-epimerase activity	3.92119	3.39138	0.529804	0.791209	0.848958	0	6.16079	0	6.85639	6.58876	0	0	4.61037	6.75501	5.59154
[BP] biotin biosynthetic process	5.87859	6.32144	-0.44285	0.799917	0.857768	4.3727	8.33711	0	8.51633	8.16681	3.44473	8.02496	6.6652	7.9757	5.4966
[MF] sulfate adenylyltransferase (ATP) activity	4.50683	4.98448	-0.477655	0.800271	0.857768	0	7.49179	0	7.74841	7.29393	2.19384	5.98101	6.04706	6.73341	3.96709
[MF] sigma factor antagonist activity	0.574708	0.819074	-0.244367	0.800807	0.857886	0	0	0	2.87354	0	4.09537	0	0	0	0
[BP] L-fucose catabolic process	4.28946	3.80867	0.480789	0.801832	0.858223	0	6.97925	0	7.37155	7.0965	3.32294	6.37156	4.86421	4.48465	0
[BP] magnesium ion transport	6.37533	6.01169	0.363642	0.801974	0.858223	6.73737	6.29612	6.40145	5.9987	6.44303	6.34159	0	8.09006	8.00382	7.62298
[BP] cell cycle	11.1452	11.2261	-0.0808921	0.806078	0.862157	10.8904	11.1506	10.9807	11.386	11.3184	11.0181	11.5835	10.872	11.2529	11.4039
[MF] cobalamin-transporting ATPase activity	4.63942	4.06758	0.571833	0.807292	0.862997	0	7.53502	0	7.98286	7.6792	0	7.13308	6.81663	6.3882	0
[CC] bacterial-type flagellum filament	0.870725	1.17593	-0.305208	0.809316	0.864314	0	0	0	1.11425	3.23937	5.87966	0	0	0	0
[CC] glycerol-3-phosphate dehydrogenase complex	6.65394	6.77401	-0.12007	0.809382	0.864314	7.05778	6.60629	5.89889	6.91039	6.79637	5.53174	6.48788	7.04865	6.91289	7.88891
[BP] mannose metabolic process	3.46105	3.17396	0.287095	0.813191	0.867921	0	3.68577	2.86408	5.40561	5.34981	3.77563	3.72212	3.8919	4.48014	0
[MF] 6,7-dimethyl-8-ribityllumazine synthase activity	5.33364	4.91297	0.420673	0.814283	0.868166	6.283	6.73065	0	7.31321	6.34136	3.85731	6.91809	7.09001	6.69943	0
[CC] riboflavin synthase complex	5.33364	4.91297	0.420673	0.814283	0.868166	6.283	6.73065	0	7.31321	6.34136	3.85731	6.91809	7.09001	6.69943	0
[MF] dethiobiotin synthase activity	3.79844	3.32971	0.468724	0.817173	0.870787	0	6.65985	0	6.62269	5.70966	3.44473	0	0	7.70724	5.4966
[MF] monosaccharide binding	5.33725	5.76973	-0.432474	0.818508	0.871747	5.62297	7.0164	0	7.26093	6.78597	6.56108	7.34273	6.42465	0	8.52018
[BP] DNA-dependent DNA replication	8.7011	8.79396	-0.092864	0.823669	0.87678	8.54866	8.97364	8.15248	9.00506	8.82565	9.85249	8.45151	8.28554	8.59356	8.78669
[BP] dTMP biosynthetic process	7.50462	7.4015	0.103112	0.827025	0.879888	7.02052	8.16441	6.4274	8.0717	7.83905	7.24261	8.11276	7.41874	6.77077	7.46264
[MF] tyrosine-tRNA ligase activity	7.5622	7.68537	-0.123177	0.829607	0.881313	7.22265	7.93841	6.92673	7.85591	7.86729	8.0981	8.17212	6.75306	9.03431	6.36929
[BP] tyrosyl-tRNA aminoacylation	7.5622	7.68537	-0.123177	0.829607	0.881313	7.22265	7.93841	6.92673	7.85591	7.86729	8.0981	8.17212	6.75306	9.03431	6.36929
[MF] solute:proton antiporter activity	7.89563	7.98172	-0.086096	0.829677	0.881313	7.55027	8.24089	7.6519	8.07425	7.96081	7.8042	7.10481	8.13015	8.15292	8.71652
[BP] UDP-N-acetylglucosamine metabolic process	4.10781	3.65162	0.456186	0.830164	0.881365	0	6.30787	0	7.29746	6.93372	0	0	4.61037	6.75501	6.89274
[BP] purine nucleotide biosynthetic process	7.60872	7.49525	0.113475	0.831236	0.881871	7.52658	7.77127	7.22884	7.70669	7.81023	7.63456	8.15411	8.19037	5.66446	7.83274
[MF] histidinol-phosphatase activity	6.22449	5.96297	0.261521	0.831516	0.881871	4.95485	7.21768	3.07532	8.16146	7.71315	3.11644	8.50464	6.12588	6.50918	5.5587
[MF] oxidoreductase activity, acting on the CH-CH group of donors, NAD or NADP as acceptor	3.78493	3.48509	0.299844	0.832495	0.882445	0	4.93488	2.47674	5.9395	5.57355	2.50547	5.30828	0	5.09365	4.51806
[BP] DNA replication initiation	7.54647	7.4331	0.113379	0.833762	0.883323	8.80924	7.61062	6.23365	7.60811	7.47077	7.62833	7.06112	7.23316	6.84446	8.39841
[BP] nitrate assimilation	4.86406	4.52783	0.33623	0.834479	0.883618	0	6.11798	6.38546	5.89089	5.92597	4.84943	7.26325	5.39101	0	5.13546
[BP] response to antibiotic	8.12326	8.21871	-0.0954482	0.838198	0.88709	7.86551	8.52113	7.33643	8.43314	8.46008	7.56243	8.93392	7.49423	8.97463	8.12832
[MF] glucose transmembrane transporter activity	4.90077	5.18137	-0.280595	0.846825	0.895682	3.4827	6.23611	0	7.55649	7.22855	3.23889	6.20266	4.41649	6.55219	5.4966
[MF] galactokinase activity	6.81972	6.9403	-0.120578	0.847499	0.895682	6.82778	7.1515	5.34119	7.65973	7.11839	6.42292	7.64306	5.4245	7.90584	7.30516
[MF] galactose transmembrane transporter activity	4.90221	5.18137	-0.279155	0.847651	0.895682	3.4827	6.23611	0	7.55649	7.23575	3.23889	6.20266	4.41649	6.55219	5.4966
[BP] translational termination	6.83096	6.93596	-0.105005	0.848906	0.896537	6.77837	7.01219	5.97182	7.33194	7.06046	7.40639	6.65318	5.78268	6.43491	8.40265
[BP] regulation of transcription, DNA-templated	12.1973	12.2586	-0.0612608	0.85035	0.897592	11.885	12.2628	12.1542	12.3284	12.3561	12.1864	12.481	11.8283	12.3191	12.4781
[MF] voltage-gated potassium channel activity	6.03434	5.75358	0.280764	0.859856	0.906675	4.1014	7.22215	3.8325	7.44157	7.5741	6.1953	0	6.97722	7.64095	7.95443
[CC] voltage-gated potassium channel complex	6.03434	5.75358	0.280764	0.859856	0.906675	4.1014	7.22215	3.8325	7.44157	7.5741	6.1953	0	6.97722	7.64095	7.95443
[MF] hydroxymethyl-, formyl- and related transferase activity	4.29737	4.03172	0.265646	0.860868	0.907268	4.15721	5.33048	0	5.9945	6.00465	2.99693	5.87407	0	6.28611	5.00149
[MF] excinuclease ABC activity	7.65451	7.56997	0.0845404	0.863884	0.90997	7.41404	7.90196	6.76016	8.14496	8.05144	7.52712	7.78704	6.29462	7.91234	8.32874
[MF] RNA binding	12.0736	12.018	0.0556293	0.864928	0.910593	11.9523	12.1441	11.8541	12.1926	12.2251	12.0063	12.4897	11.6843	12.0721	11.8375
[MF] lactate transmembrane transporter activity	3.38786	3.60331	-0.215452	0.866276	0.911262	0	4.64708	2.23785	5.22848	4.82591	0	4.96006	4.16875	4.70908	4.1787
[BP] rRNA 5'-end processing	7.23002	7.3922	-0.162177	0.866468	0.911262	6.45965	7.49958	6.44652	7.80058	7.94377	4.20652	8.17659	6.3625	9.27424	8.94112
[MF] ATP binding	14.9724	15.0249	-0.0525239	0.867147	0.9115	14.7715	15.0753	14.7711	15.1734	15.0705	15.2234	15.0712	14.7216	15.0722	15.036
[MF] peptidoglycan glycosyltransferase activity	5.81328	5.56439	0.248891	0.874059	0.918286	5.18659	7.80103	0	8.08649	7.99232	4.19338	7.05628	5.0068	7.10832	4.45719
[MF] nitrite reductase (cytochrome, ammonia-forming) activity	4.28506	4.04467	0.240385	0.878872	0.922457	0	5.90314	4.38277	5.51934	5.62004	2.43364	7.26325	5.39101	0	5.13546
[BP] DNA replication	10.9287	10.8742	0.0545227	0.879593	0.922457	11.2867	10.7957	10.7738	10.9326	10.8547	10.3496	10.9877	10.5313	10.9839	11.5183
[MF] magnesium ion binding	13.0197	13.0673	-0.0476122	0.879704	0.922457	13.0678	13.1018	12.9114	13.0917	12.9258	13.4356	13.1455	12.8042	12.8648	13.0866
[MF] phosphoenolpyruvate carboxykinase (ATP) activity	6.64614	6.51184	0.134305	0.879861	0.922457	5.06542	7.33956	5.91977	7.44739	7.45856	8.14212	4.8525	6.74136	4.6401	8.1831
[BP] cell division	11.3239	11.3731	-0.049228	0.882167	0.923867	11.1186	11.3269	11.1881	11.5399	11.4459	11.2053	11.7727	10.925	11.3803	11.5822
[MF] small ribosomal subunit rRNA binding	6.27814	6.2035	0.07464	0.882168	0.923867	5.5963	6.02413	7.45698	5.94141	6.37186	7.25005	5.76396	5.93477	5.54771	6.52099
[MF] inorganic diphosphatase activity	7.97754	8.08795	-0.110414	0.882582	0.923867	7.74408	8.4253	7.41138	8.18101	8.12592	8.83589	5.32593	9.55533	8.38519	8.33741
[BP] bacterial-type flagellum assembly	0.575695	0.479808	0.0958877	0.88347	0.924316	0	0	0	0.748224	2.13025	2.39904	0	0	0	0
[BP] phosphate ion transport	7.96323	8.0323	-0.0690743	0.884138	0.924535	6.7264	8.55156	7.51819	8.43259	8.58741	8.11693	7.58315	8.13063	8.56141	7.76941
[MF] asparaginase activity	7.79085	7.85401	-0.0631555	0.884833	0.9246	7.55292	7.78479	8.01295	7.68604	7.91755	7.08372	7.85093	7.29743	9.0269	8.01106
[BP] selenocysteine incorporation	1.14345	0.967859	0.175592	0.885119	0.9246	4.31447	0	0	1.40279	0	4.83929	0	0	0	0
[BP] glutamine metabolic process	10.6524	10.7061	-0.0536495	0.886462	0.925524	10.6286	10.7402	10.6309	10.6979	10.5645	11.197	11.1028	10.7905	9.78056	10.6594
[MF] magnesium-protoporphyrin IX monomethyl ester (oxidative) cyclase activity	1.3912	1.19699	0.194218	0.891129	0.929126	0	0	4.54141	0	2.41462	5.98493	0	0	0	0
[BP] unidirectional conjugation	1.86911	1.60986	0.259243	0.891138	0.929126	0	0	0	3.16819	6.17734	8.04932	0	0	0	0
[BP] cell redox homeostasis	9.40361	9.45797	-0.054358	0.891297	0.929126	9.09987	9.52359	8.82924	9.89051	9.67484	8.84823	9.19215	9.3902	9.77889	10.0804
[MF] ACP phosphopantetheine attachment site binding involved in fatty acid biosynthetic process	5.60536	5.27725	0.328106	0.891814	0.929184	0	7.23335	5.86297	7.58877	7.34169	0	8.87129	0	9.55329	7.96167
[BP] one-carbon metabolic process	9.05542	9.10352	-0.0481026	0.894695	0.931704	9.30089	9.09604	8.47369	9.30757	9.09891	9.02466	9.70018	8.63367	8.98361	9.1755
[CC] bacterial-type flagellum basal body, rod	0.995174	1.1597	-0.164527	0.895177	0.931724	0	0	0	2.93638	2.03949	5.79851	0	0	0	0
[MF] cholesterol binding	2.54292	2.73599	-0.193068	0.896135	0.93224	0	3.68521	0	4.3007	4.7287	3.80134	5.83863	4.03997	0	0
[BP] regulation of DNA repair	5.17881	5.35611	-0.177294	0.897263	0.932931	5.69188	4.85577	5.13978	4.7216	5.48504	5.24692	6.94262	0	8.52211	6.06889
[CC] large ribosomal subunit	10.6443	10.6004	0.0438443	0.898257	0.933483	10.6978	10.7697	10.8879	10.4877	10.3783	10.7676	10.3282	10.716	10.127	11.0632
[MF] alpha-N-acetylglucosaminidase activity	4.08937	4.22877	-0.139398	0.901082	0.935288	3.44701	5.34793	0	5.94284	5.70907	2.84108	4.1662	4.88786	4.91163	4.33707
[MF] peptide-methionine (S)-S-oxide reductase activity	5.43286	5.2057	0.227165	0.901476	0.935288	6.19288	6.94567	0	7.08758	6.93817	5.939	7.50199	4.75944	0	7.82805
[BP] DNA catabolic process, exonucleolytic	0.795921	0.940578	-0.144657	0.901787	0.935288	3.9796	0	0	0	0	0	4.70289	0	0	0
[MF] ribosomal large subunit binding	7.86125	7.91125	-0.0500069	0.901852	0.935288	6.82174	8.23626	8.16612	8.02735	8.05477	8.02377	7.40531	8.06249	7.77545	8.28924
[BP] bacterial-type flagellum-dependent cell motility	1.67299	1.46579	0.207196	0.902452	0.935429	0	0	0	3.34645	5.01849	7.32896	0	0	0	0
[MF] oxidoreductase activity, acting on the CH-OH group of donors, NAD or NADP as acceptor	8.59387	8.65368	-0.0598106	0.903335	0.935862	8.64041	8.78003	7.64122	8.99251	8.91516	7.59366	8.94562	8.11997	9.05282	9.55633
[MF] ribonucleoside-diphosphate reductase activity, thioredoxin disulfide as acceptor	7.9206	7.85509	0.0655108	0.906728	0.937375	8.43592	8.02382	8.75917	6.87523	7.50889	8.30699	7.67814	8.82045	6.47677	7.99313
[BP] negative regulation of translation	6.94775	6.75785	0.189898	0.907071	0.937375	5.76838	7.49268	6.48151	7.56261	7.43354	7.78049	0	8.81811	8.32556	8.86508
[BP] mature ribosome assembly	6.94775	6.75785	0.189898	0.907071	0.937375	5.76838	7.49268	6.48151	7.56261	7.43354	7.78049	0	8.81811	8.32556	8.86508
[BP] negative regulation of ribosome biogenesis	6.94775	6.75785	0.189898	0.907071	0.937375	5.76838	7.49268	6.48151	7.56261	7.43354	7.78049	0	8.81811	8.32556	8.86508
[MF] UMP kinase activity	8.10292	8.06122	0.041702	0.907122	0.937375	8.43012	8.26703	8.10986	8.02128	7.6863	8.55885	8.14627	7.64376	8.30295	7.65424
[BP] protein secretion by the type II secretion system	4.51619	4.28234	0.233853	0.908984	0.938336	0	7.6803	0	7.55144	7.34921	3.34897	6.38636	5.57291	6.10344	0
[CC] type II protein secretion system complex	4.51619	4.28234	0.233853	0.908984	0.938336	0	7.6803	0	7.55144	7.34921	3.34897	6.38636	5.57291	6.10344	0
[CC] Gram-negative-bacterium-type cell wall	6.83966	6.95641	-0.116749	0.911436	0.940385	5.50492	8.17121	3.55955	8.56224	8.40039	8.37043	7.18721	6.74999	6.97783	5.4966
[MF] fucose transmembrane transporter activity	3.78783	3.98136	-0.193529	0.912233	0.940725	0	5.55997	0	6.75331	6.62587	0	6.20266	4.41649	4.90996	4.37769
[MF] glutamate-tRNA ligase activity	7.89216	7.85647	0.035686	0.91593	0.944054	8.15655	7.7202	8.13573	7.77737	7.67095	8.21903	7.49388	7.93438	7.53745	8.09764
[BP] rRNA base methylation	8.13235	8.0907	0.0416542	0.917683	0.944992	7.93724	8.30651	7.30971	8.65314	8.45516	8.08798	7.99814	8.17821	8.66425	7.52492
[MF] ATPase activity	12.072	12.0378	0.034242	0.917778	0.944992	11.7346	12.174	11.7277	12.3857	12.338	12.0729	11.8805	11.8273	12.1271	12.2811
[BP] response to redox state	5.85161	5.99773	-0.146123	0.918946	0.945712	6.17045	5.99881	4.99404	5.85429	6.24043	7.20458	0	7.53171	7.12428	8.12808
[BP] response to heat	7.97381	8.01451	-0.0406978	0.920961	0.947301	8.40885	7.73855	7.77609	7.97531	7.97026	7.53266	8.35503	7.18193	8.25284	8.7501
[CC] cytoplasm	15.0837	15.1136	-0.0299298	0.923171	0.94909	14.998	15.1963	14.8549	15.2405	15.1289	15.2974	15.0851	14.9124	14.9769	15.2964
[MF] tRNA binding	11.7454	11.713	0.0323658	0.924992	0.950476	11.7393	11.7152	11.948	11.6388	11.6856	12.1918	11.4742	11.4906	11.2863	12.1222
[MF] endoribonuclease activity	8.33495	8.37061	-0.0356688	0.926295	0.95133	8.43607	8.18716	8.0742	8.45737	8.51993	8.1361	8.58687	8.4309	7.57305	9.12616
[MF] uracil phosphoribosyltransferase activity	8.84437	8.88758	-0.0432104	0.932685	0.957405	9.86517	8.84504	8.97891	8.25015	8.2826	9.29763	9.85868	8.44757	7.84584	8.98819
[BP] pyrimidine nucleobase biosynthetic process	3.64432	3.48681	0.15751	0.934915	0.95888	0	6.09866	0	6.13067	5.99225	5.52435	6.59126	0	5.31842	0
[MF] sulfuric ester hydrolase activity	9.44884	9.37023	0.0786068	0.935486	0.95888	7.97954	10.6743	6.65146	11.1001	10.8388	7.86648	10.3669	9.29591	10.224	9.09786
[MF] asparagine synthase (glutamine-hydrolyzing) activity	3.74863	3.63372	0.114908	0.936304	0.95888	0	4.56398	3.29932	5.66513	5.21474	1.92304	5.7618	4.9523	5.53148	0
[BP] asparagine biosynthetic process	3.74863	3.63372	0.114908	0.936304	0.95888	0	4.56398	3.29932	5.66513	5.21474	1.92304	5.7618	4.9523	5.53148	0
[MF] nitrogenase activity	1.29503	1.16546	0.129565	0.936674	0.95888	6.47514	0	0	0	0	0	5.82732	0	0	0
[MF] ribonuclease P activity	6.73798	6.61101	0.126962	0.936979	0.95888	5.86739	6.95903	6.22841	7.12805	7.50701	8.55327	9.38196	0	7.43355	7.6863
[BP] RNA repair	5.63707	5.74874	-0.111673	0.938614	0.960065	6.32571	5.6208	6.86792	4.21401	5.15691	7.36953	7.26363	0	8.04118	6.06938
[MF] carbohydrate binding	10.6465	10.6853	-0.038853	0.940007	0.961002	10.1215	11.104	9.57267	11.3307	11.1036	10.0501	11.3795	10.2628	11.4987	10.2357
[BP] cellular carbohydrate metabolic process	0.83452	0.771463	0.0630577	0.944427	0.965031	0	0	0	1.82247	2.35013	3.85731	0	0	0	0
[MF] hydrolase activity, hydrolyzing O-glycosyl compounds	10.2106	10.1534	0.0571374	0.945574	0.965713	9.2738	11.1324	7.82856	11.4922	11.3259	8.66922	11.1476	9.92039	11.1028	9.92719
[MF] signal transducer activity	4.67126	4.78013	-0.108869	0.946433	0.965792	0	5.2414	5.58225	6.21816	6.31448	7.08837	5.19275	6.64089	4.97862	0
[BP] proteolysis	5.2674	5.31694	-0.0495349	0.94661	0.965792	3.3343	6.03415	3.8278	6.56449	6.57628	5.09349	5.91353	5.79584	4.69554	5.0863
[MF] L-fucose isomerase activity	3.78108	3.66842	0.112654	0.947661	0.966374	0	6.05326	0	6.54883	6.30331	3.32294	5.67032	4.86421	4.48465	0
[BP] proton transport	7.13269	7.24674	-0.114049	0.948304	0.966541	5.4771	7.94636	6.91761	7.77547	7.5469	8.90432	9.95861	8.99009	8.38067	0
[MF] iron ion binding	10.9794	10.9517	0.0276453	0.949368	0.967136	10.4089	11.1563	10.6567	11.4204	11.2546	11.5007	11.6035	10.7639	10.9042	9.98631
[MF] protein serine/threonine/tyrosine kinase activity	6.30483	6.21251	0.0923222	0.951586	0.968638	7.44023	6.31533	5.288	6.21782	6.26279	7.47468	7.65649	0	7.02497	8.90642
[MF] CDP-glycerol glycerophosphotransferase activity	5.15068	5.2284	-0.0777174	0.951941	0.968638	4.93874	4.47962	6.10673	5.25114	4.97719	7.19743	6.83319	0	6.59864	5.51274
[MF] carbon-nitrogen lyase activity	4.83069	4.72548	0.105212	0.952286	0.968638	0	6.79063	3.12384	7.25424	6.98475	4.56994	6.26957	6.32133	6.46656	0
[MF] cobalt ion transmembrane transporter activity	3.01445	2.92037	0.094077	0.956085	0.972007	0	4.60817	0	5.00048	5.46358	2.61969	0	5.69348	6.28869	0
[MF] 3-dehydroquinate dehydratase activity	7.7301	7.70618	0.0239208	0.957278	0.972007	7.78769	7.47566	7.68559	7.81762	7.88393	7.03601	8.538	6.96218	8.58651	7.40818
[MF] aminoacyl-tRNA hydrolase activity	7.10168	7.05998	0.0417013	0.957627	0.972007	7.73051	6.81839	6.15776	7.51192	7.28984	4.65192	7.63216	7.79198	6.26073	8.96312
[MF] 6-phosphofructokinase activity	9.04854	9.02704	0.0214945	0.96116	0.972007	8.68576	9.36248	8.5193	9.44746	9.22769	9.77989	8.83964	9.4054	7.98069	9.12961
[BP] fructose 6-phosphate metabolic process	9.04854	9.02704	0.0214945	0.96116	0.972007	8.68576	9.36248	8.5193	9.44746	9.22769	9.77989	8.83964	9.4054	7.98069	9.12961
[MF] flavin adenine dinucleotide binding	10.9253	10.9409	-0.0155842	0.961407	0.972007	10.8745	10.9522	10.6179	11.1493	11.0328	10.6393	10.9671	10.7463	11.1415	11.2105
[MF] heme binding	9.86643	9.89429	-0.0278556	0.962377	0.972007	9.29629	10.2804	8.90261	10.4802	10.3727	10.0288	11.0761	9.38995	10.5196	8.45694
[BP] tRNA 3'-terminal CCA addition	5.78772	5.71901	0.0687102	0.962473	0.972007	5.43415	6.70185	3.95201	6.41688	6.43372	7.07505	7.26363	0	8.187	6.06938
[MF] CTP:tRNA cytidylyltransferase activity	5.78772	5.71901	0.0687102	0.962473	0.972007	5.43415	6.70185	3.95201	6.41688	6.43372	7.07505	7.26363	0	8.187	6.06938
[MF] CTP:3'-cytidine-tRNA cytidylyltransferase activity	5.78772	5.71901	0.0687102	0.962473	0.972007	5.43415	6.70185	3.95201	6.41688	6.43372	7.07505	7.26363	0	8.187	6.06938
[MF] ATP:3'-cytidine-cytidine-tRNA adenylyltransferase activity	5.78772	5.71901	0.0687102	0.962473	0.972007	5.43415	6.70185	3.95201	6.41688	6.43372	7.07505	7.26363	0	8.187	6.06938
[BP] response to reactive oxygen species	3.68781	3.62076	0.0670545	0.962574	0.972007	0	5.10326	2.24727	5.73955	5.34898	3.49349	6.43936	4.09713	0	4.0738
[MF] alkyl hydroperoxide reductase activity	3.68781	3.62076	0.0670545	0.962574	0.972007	0	5.10326	2.24727	5.73955	5.34898	3.49349	6.43936	4.09713	0	4.0738
[MF] histidine-tRNA ligase activity	7.55329	7.53874	0.0145536	0.962837	0.972007	7.5411	7.55761	7.34924	7.65546	7.66304	7.78819	7.74145	7.32203	7.5054	7.33662
[BP] histidyl-tRNA aminoacylation	7.55329	7.53874	0.0145536	0.962837	0.972007	7.5411	7.55761	7.34924	7.65546	7.66304	7.78819	7.74145	7.32203	7.5054	7.33662
[BP] methanogenesis, from carbon dioxide	1.09046	1.03565	0.0548156	0.964719	0.973419	4.11036	0	0	0	1.34196	0	5.17824	0	0	0
[BP] cellular response to phosphate starvation	2.64272	2.71792	-0.0752048	0.965987	0.97421	0	3.37522	4.40538	3.10335	2.32965	5.20959	0	0	0	8.38003
[BP] L-arabinose transport	0.969198	0.92577	0.0434281	0.967344	0.974602	0	0	0	2.01863	2.82736	4.62885	0	0	0	0
[MF] L-arabinose-importing ATPase activity	0.969198	0.92577	0.0434281	0.967344	0.974602	0	0	0	2.01863	2.82736	4.62885	0	0	0	0
[truncated: 15 more rows]

## Sheet: Go_gene
Pathway_name	Pathway_gene_id	Morphine	Control	conf.mean	gene.p.val	pathway.p.adj	Morphine-6	Morphine-7	Morphine-8	Morphine-9	Morphine-10	Control-1	Control-2	Control-3	Control-4	Control-5
[CC] mitochondrion	GO:0005739|unclassified|UniRef90_E6ZE39	0	2.37609	-2.37609	0.00408182	8.13231e-07	0	0	0	0	0	1.90989	0	2.9984	3.0635	3.90868
[CC] mitochondrion	GO:0005739|unclassified|UniRef90_O63701	0	2.80334	-2.80334	0.00414383	8.13231e-07	0	0	0	0	0	3.17027	2.25233	4.14504	0	4.44906
[CC] mitochondrion	GO:0005739|unclassified|UniRef90_B9ZUI8	0	2.49229	-2.49229	0.00502846	8.13231e-07	0	0	0	0	0	2.03211	2.85276	0	3.13552	4.44108
[CC] mitochondrion	GO:0005739|unclassified|UniRef90_Q95867	0	1.87792	-1.87792	0.0121058	8.13231e-07	0	0	0	0	0	1.27377	2.09236	3.97518	2.04832	0
[CC] mitochondrion	GO:0005739|unclassified|UniRef90_Q5G6V1	0	1.939	-1.939	0.0138715	8.13231e-07	0	0	0	0	0	0.896108	2.28833	0	2.54382	3.96675
[CC] mitochondrion	GO:0005739|unclassified|UniRef90_C8YP53	0	0.900487	-0.900487	0.0180149	8.13231e-07	0	0	0	0	0	0.494347	1.27489	1.86666	0.866535	0
[CC] mitochondrion	GO:0005739|unclassified|UniRef90_E6ZDU9	0	1.24612	-1.24612	0.0298626	8.13231e-07	0	0	0	0	0	1.89985	1.9569	0	2.37383	0
[CC] mitochondrion	GO:0005739|unclassified|UniRef90_R4QLI5	0	1.33442	-1.33442	0.0414612	8.13231e-07	0	0	0	0	0	1.30146	2.55995	2.81069	0	0
[CC] mitochondrion	GO:0005739|unclassified|UniRef90_Q5MA12	0	1.03598	-1.03598	0.0446295	8.13231e-07	0	0	0	0	0	1.0118	1.87991	0	2.28817	0
[CC] mitochondrion	GO:0005739|unclassified|UniRef90_P92799	0	0.67017	-0.67017	0.047966	8.13231e-07	0	0	0	0	0	0.845555	1.53099	0	0.974308	0
[CC] mitochondrion	GO:0005739|unclassified|UniRef90_A0A023VWQ9	0	1.00113	-1.00113	0.0574	8.13231e-07	0	0	0	0	0	0.802187	1.72291	0	2.48053	0
[CC] mitochondrion	GO:0005739|unclassified|UniRef90_G0Y4Q1	0	1.27956	-1.27956	0.089293	8.13231e-07	0	0	0	0	0	0.428035	3.55121	0	2.41854	0
[CC] mitochondrion	GO:0005739|unclassified|UniRef90_Q6R979	0	0.52268	-0.52268	0.0897646	8.13231e-07	0	0	0	0	0	0.506773	1.50236	0	0.604264	0
[CC] mitochondrion	GO:0005739|unclassified|UniRef90_B2CW60	0	0.565517	-0.565517	0.0903233	8.13231e-07	0	0	0	0	0	0.255539	1.45124	0	1.1208	0
[CC] mitochondrion	GO:0005739|unclassified|UniRef90_Q5MF46	0	0.6651	-0.6651	0.0926986	8.13231e-07	0	0	0	0	0	0.443086	0	1.96581	0.916604	0
[CC] mitochondrion	GO:0005739|unclassified|UniRef90_P04373	0	1.26418	-1.26418	0.114372	8.13231e-07	0	0	0	0	0	2.88216	0	0	3.43873	0
[CC] mitochondrion	GO:0005739|unclassified|UniRef90_J3RQ06	0	0.62883	-0.62883	0.144215	8.13231e-07	0	0	0	0	0	1.11464	2.02951	0	0	0
[CC] mitochondrion	GO:0005739|unclassified|UniRef90_I1VWL5	0	0.461215	-0.461215	0.152791	8.13231e-07	0	0	0	0	0	0.845761	1.46031	0	0	0
[CC] mitochondrion	GO:0005739|unclassified|UniRef90_Q09EL1	0	0.30756	-0.30756	0.168701	8.13231e-07	0	0	0	0	0	0.711234	0	0	0.826564	0
[CC] mitochondrion	GO:0005739|unclassified|UniRef90_R4IQT7	0	0.294724	-0.294724	0.173702	8.13231e-07	0	0	0	0	0	0.678197	0	0	0.795425	0
[CC] mitochondrion	GO:0005739|unclassified|UniRef90_K7L9U2	0	0.274698	-0.274698	0.205761	8.13231e-07	0	0	0	0	0	0.452227	0	0	0.921262	0
[CC] mitochondrion	GO:0005739|unclassified|UniRef90_Q956P5	0	0.708437	-0.708437	0.208401	8.13231e-07	0	0	0	0	0	0.669378	0	2.87281	0	0
[CC] mitochondrion	GO:0005739|unclassified|UniRef90_B6VJZ3	0	0.226191	-0.226191	0.243563	8.13231e-07	0	0	0	0	0	0.332209	0	0	0.798746	0
[CC] mitochondrion	GO:0005739|unclassified|UniRef90_A1XXF2	0	0.726403	-0.726403	0.311059	8.13231e-07	0	0	0	0	0	0	0	0	3.63201	0
[CC] mitochondrion	GO:0005739|unclassified|UniRef90_P93306	0	0.402186	-0.402186	0.324323	8.13231e-07	0	0	0	0	0	2.01093	0	0	0	0
[CC] mitochondrion	GO:0005739|unclassified|UniRef90_Q7M2B8	0	0.381662	-0.381662	0.32637	8.13231e-07	0	0	0	0	0	0	0	0	1.90831	0
[CC] mitochondrion	GO:0005739|unclassified|UniRef90_Q9MFB8	0	0.287699	-0.287699	0.341443	8.13231e-07	0	0	0	0	0	0	1.4385	0	0	0
[CC] mitochondrion	GO:0005739|unclassified|UniRef90_A0A023T1E5	0	0.186476	-0.186476	0.383818	8.13231e-07	0	0	0	0	0	0.93238	0	0	0	0
[CC] mitochondrion	GO:0005739|unclassified|UniRef90_R4IQP2	0	0.185398	-0.185398	0.38459	8.13231e-07	0	0	0	0	0	0.926992	0	0	0	0
[CC] mitochondrion	GO:0005739|unclassified|UniRef90_Q5IA42	0	0.182727	-0.182727	0.386553	8.13231e-07	0	0	0	0	0	0.913636	0	0	0	0
[CC] mitochondrion	GO:0005739|unclassified|UniRef90_M9YZD5	0	0.180362	-0.180362	0.388347	8.13231e-07	0	0	0	0	0	0.901812	0	0	0	0
[CC] mitochondrion	GO:0005739|unclassified|UniRef90_B6VJZ1	0	0.171113	-0.171113	0.395921	8.13231e-07	0	0	0	0	0	0.855565	0	0	0	0
[CC] mitochondrion	GO:0005739|unclassified|UniRef90_N0DNX9	0	0.162053	-0.162053	0.404304	8.13231e-07	0	0	0	0	0	0.810264	0	0	0	0
[CC] mitochondrion	GO:0005739|unclassified|UniRef90_V9PBJ9	0	0.158055	-0.158055	0.408344	8.13231e-07	0	0	0	0	0	0.790277	0	0	0	0
[CC] mitochondrion	GO:0005739|unclassified|UniRef90_G8E8S7	0	0.139218	-0.139218	0.430756	8.13231e-07	0	0	0	0	0	0	0	0	0.696089	0
[CC] mitochondrion	GO:0005739|unclassified|UniRef90_E5DLN1	0	0.0984212	-0.0984212	0.507037	8.13231e-07	0	0	0	0	0	0.492106	0	0	0	0
[CC] mitochondrion	GO:0005739|unclassified|UniRef90_Q5MF41	0	0.0951235	-0.0951235	0.515527	8.13231e-07	0	0	0	0	0	0.475618	0	0	0	0
[CC] mitochondrion	GO:0005739|unclassified|UniRef90_W5QQL1	0	0.0796528	-0.0796528	0.561593	8.13231e-07	0	0	0	0	0	0	0	0	0.398264	0
[CC] mitochondrion	GO:0005739|unclassified|UniRef90_M9WG45	0	0.0595772	-0.0595772	0.639431	8.13231e-07	0	0	0	0	0	0.297886	0	0	0	0
[CC] mitochondrion	GO:0005739|unclassified|UniRef90_A7LPE1	0	0.056454	-0.056454	0.653618	8.13231e-07	0	0	0	0	0	0.28227	0	0	0	0
[CC] mitochondrion	GO:0005739|unclassified|UniRef90_M9W8T2	0	0.0489839	-0.0489839	0.689954	8.13231e-07	0	0	0	0	0	0.244919	0	0	0	0
[BP] tetrapyrrole biosynthetic process	GO:0033014|g__Parasutterella.s__Parasutterella_excrementihominis|UniRef90_R5E192	2.92067	0	2.92067	0.00328301	2.74869e-06	0	3.45588	4.71803	2.64511	3.7843	0	0	0	0	0
[BP] tetrapyrrole biosynthetic process	GO:0033014|g__Bacteroides.s__Bacteroides_thetaiotaomicron|UniRef90_E1WJV3	2.97799	0	2.97799	0.00402483	2.74869e-06	2.87681	2.78989	0	4.82651	4.39672	0	0	0	0	0
[BP] tetrapyrrole biosynthetic process	GO:0033014|g__Staphylococcus.s__Staphylococcus_xylosus|UniRef90_Q49YA0	1.03249	0	1.03249	0.160323	2.74869e-06	3.87534	0	0	0.630199	0.656898	0	0	0	0	0
[BP] tetrapyrrole biosynthetic process	GO:0033014|unclassified|UniRef90_W1G8B3	0.385423	0	0.385423	0.325972	2.74869e-06	0	1.92712	0	0	0	0	0	0	0	0
[MF] putrescine:ornithine antiporter activity	GO:0015496|g__Parasutterella.s__Parasutterella_excrementihominis|UniRef90_R5E4L2	4.29498	0	4.29498	5.07306e-10	8.13933e-06	4.11387	4.52888	4.47909	3.83841	4.51464	0	0	0	0	0
[BP] cellular respiration	GO:0045333|g__Parasutterella.s__Parasutterella_excrementihominis|UniRef90_D9Y8R0	4.13247	0	4.13247	1.86704e-08	1.1349e-05	3.5057	4.21456	4.89462	3.86231	4.18515	0	0	0	0	0
[BP] tRNA aminoacylation	GO:0043039|g__Parasutterella.s__Parasutterella_excrementihominis|UniRef90_R5E9Y7	4.73449	0	4.73449	1.91569e-07	1.1349e-05	5.14973	4.32185	5.94535	3.89206	4.36343	0	0	0	0	0
[BP] tRNA aminoacylation	GO:0043039|g__Bacteroides.s__Bacteroides_thetaiotaomicron|UniRef90_D7IIB0	2.01779	0	2.01779	0.0325339	1.1349e-05	0	2.9333	0	2.82158	4.33408	0	0	0	0	0
[MF] formate dehydrogenase (cytochrome-c-553) activity	GO:0047111|g__Parasutterella.s__Parasutterella_excrementihominis|UniRef90_D9Y8R0	4.13247	0	4.13247	1.86704e-08	1.1349e-05	3.5057	4.21456	4.89462	3.86231	4.18515	0	0	0	0	0
[MF] molybdopterin cofactor binding	GO:0043546|g__Parasutterella.s__Parasutterella_excrementihominis|UniRef90_D9Y8R0	4.13247	0	4.13247	1.86704e-08	1.1349e-05	3.5057	4.21456	4.89462	3.86231	4.18515	0	0	0	0	0
[BP] response to nickel cation	GO:0010045|g__Parasutterella.s__Parasutterella_excrementihominis|UniRef90_R5E1W8	4.67875	0	4.67875	4.2966e-08	1.56283e-05	4.84558	4.36422	5.62101	3.80781	4.75511	0	0	0	0	0
[BP] response to nickel cation	GO:0010045|g__Enterorhabdus.s__Enterorhabdus_caecimuris|UniRef90_S6CD05	1.02307	0	1.02307	0.12193	1.56283e-05	0	0	3.0014	2.11395	0	0	0	0	0	0
[MF] cystathionine beta-lyase activity	GO:0004121|g__Parasutterella.s__Parasutterella_excrementihominis|UniRef90_R5EIJ5	4.41046	0	4.41046	6.91417e-09	1.56283e-05	4.72223	4.30286	5.00139	3.72024	4.3056	0	0	0	0	0
[BP] L-lysine catabolic process to acetyl-CoA via saccharopine	GO:0033512|g__Parasutterella.s__Parasutterella_excrementihominis|UniRef90_R5E3I6	4.02108	0	4.02108	1.54537e-06	1.57283e-05	2.88932	3.90929	5.28958	3.68589	4.33134	0	0	0	0	0
[BP] L-lysine catabolic process to acetyl-CoA via saccharopine	GO:0033512|g__Staphylococcus.s__Staphylococcus_xylosus|UniRef90_Q49XM4	1.37565	0	1.37565	0.0357685	1.57283e-05	3.49033	0	1.44548	0.495791	1.44667	0	0	0	0	0
[BP] phosphatidylglycerol biosynthetic process	GO:0006655|g__Parasutterella.s__Parasutterella_excrementihominis|UniRef90_R5E2I9	3.89807	0	3.89807	1.74763e-08	1.57283e-05	4.37363	3.12498	3.99398	4.13642	3.86133	0	0	0	0	0
[BP] phospholipid catabolic process	GO:0009395|g__Parasutterella.s__Parasutterella_excrementihominis|UniRef90_R5E2I9	3.89807	0	3.89807	1.74763e-08	1.57283e-05	4.37363	3.12498	3.99398	4.13642	3.86133	0	0	0	0	0
[MF] DNA (cytosine-5-)-methyltransferase activity	GO:0003886|unclassified|UniRef90_R9HQV7	1.70439	0	1.70439	0.0280902	1.57283e-05	0	2.99689	0	3.05352	2.47155	0	0	0	0	0
[MF] DNA (cytosine-5-)-methyltransferase activity	GO:0003886|unclassified|UniRef90_R7EAV7	1.96346	0	1.96346	0.028124	1.57283e-05	0	2.80031	0	3.64975	3.36723	0	0	0	0	0
[MF] DNA (cytosine-5-)-methyltransferase activity	GO:0003886|unclassified|UniRef90_A0A015Y321	2.11044	0	2.11044	0.0284861	1.57283e-05	0	3.44517	0	3.02367	4.08336	0	0	0	0	0
[MF] DNA (cytosine-5-)-methyltransferase activity	GO:0003886|g__Enterococcus.s__Enterococcus_faecalis|UniRef90_C9CN10	1.73591	0	1.73591	0.0883988	1.57283e-05	4.88326	0	3.19666	0	0.599603	0	0	0	0	0
[MF] DNA (cytosine-5-)-methyltransferase activity	GO:0003886|unclassified|UniRef90_D1PBM6	1.55407	0	1.55407	0.11125	1.57283e-05	0	3.9575	0	0	3.81286	0	0	0	0	0
[MF] DNA (cytosine-5-)-methyltransferase activity	GO:0003886|g__Enterococcus.s__Enterococcus_faecalis|UniRef90_G5CKM4	1.12176	0	1.12176	0.121457	1.57283e-05	3.75841	0	1.36871	0	0.481696	0	0	0	0	0
[MF] DNA (cytosine-5-)-methyltransferase activity	GO:0003886|g__Dorea.s__Dorea_sp_5_2|UniRef90_R9NAB8	0.0983452	0	0.0983452	0.507228	1.57283e-05	0	0	0	0	0.491726	0	0	0	0	0
[MF] lipid-linked peptidoglycan transporter activity	GO:0015648|g__Parasutterella.s__Parasutterella_excrementihominis|UniRef90_F3QN29	4.39029	0	4.39029	3.39845e-08	1.57283e-05	4.66772	3.65006	5.24268	4.27826	4.11275	0	0	0	0	0
[MF] bis(5'-nucleosyl)-tetraphosphatase (symmetrical) activity	GO:0008803|g__Parasutterella.s__Parasutterella_excrementihominis|UniRef90_R5E1F3	4.19913	0	4.19913	1.87409e-07	2.212e-05	3.60969	4.05512	5.42701	3.85401	4.04983	0	0	0	0	0
[BP] [2Fe-2S] cluster assembly	GO:0044571|g__Parasutterella.s__Parasutterella_excrementihominis|UniRef90_R5E0X3	4.28691	0	4.28691	1.28045e-07	2.24637e-05	3.93624	4.31953	5.40624	3.55317	4.21936	0	0	0	0	0
[BP] [2Fe-2S] cluster assembly	GO:0044571|g__Enterorhabdus.s__Enterorhabdus_caecimuris|UniRef90_R9LD84	1.83033	0	1.83033	0.00882419	2.24637e-05	0	2.23941	3.54305	1.18141	2.18778	0	0	0	0	0
[BP] [2Fe-2S] cluster assembly	GO:0044571|g__Clostridium.s__Clostridium_sp_ASF502|UniRef90_N2AZS2	0.188328	0	0.188328	0.382515	2.24637e-05	0	0	0	0	0.941638	0	0	0	0	0
[BP] [2Fe-2S] cluster assembly	GO:0044571|g__Dorea.s__Dorea_sp_5_2|UniRef90_R9NEM6	0.109526	0	0.109526	0.481408	2.24637e-05	0	0	0	0	0.547632	0	0	0	0	0
[MF] diaminopropionate ammonia-lyase activity	GO:0008838|g__Parasutterella.s__Parasutterella_excrementihominis|UniRef90_R5E9N8	3.15965	0	3.15965	5.01087e-07	2.58733e-05	2.21053	3.25623	3.33578	3.20708	3.78863	0	0	0	0	0
[MF] diaminopropionate ammonia-lyase activity	GO:0008838|g__Anaerotruncus.s__Anaerotruncus_sp_G3_2012|UniRef90_R9M052	0.186747	0	0.186747	0.383625	2.58733e-05	0	0	0	0	0.933736	0	0	0	0	0
[MF] diaminopropionate ammonia-lyase activity	GO:0008838|g__Clostridium.s__Clostridium_sp_ASF502|UniRef90_N2AUQ5	0.104984	0	0.104984	0.491366	2.58733e-05	0	0	0	0	0.52492	0	0	0	0	0
[MF] 5-(carboxyamino)imidazole ribonucleotide synthase activity	GO:0034028|g__Parasutterella.s__Parasutterella_excrementihominis|UniRef90_R5ECQ8	4.00796	0	4.00796	1.2159e-09	3.12187e-05	3.57597	4.06893	4.43422	3.84142	4.11924	0	0	0	0	0
[MF] 5-(carboxyamino)imidazole ribonucleotide synthase activity	GO:0034028|g__Enterococcus.s__Enterococcus_faecalis|UniRef90_F2MS00	1.72459	0	1.72459	0.120985	3.12187e-05	5.17907	0	3.44387	0	0	0	0	0	0	0
[MF] disulfide oxidoreductase activity	GO:0015036|g__Parasutterella.s__Parasutterella_excrementihominis|UniRef90_R5EHJ6	4.02055	0	4.02055	1.80907e-07	3.12187e-05	4.31271	3.1181	4.85525	4.21442	3.60227	0	0	0	0	0
[MF] phosphoribosylaminoimidazole carboxylase activity	GO:0004638|g__Parasutterella.s__Parasutterella_excrementihominis|UniRef90_R5ECQ8	4.00796	0	4.00796	1.2159e-09	3.12187e-05	3.57597	4.06893	4.43422	3.84142	4.11924	0	0	0	0	0
[MF] phosphoribosylaminoimidazole carboxylase activity	GO:0004638|g__Enterococcus.s__Enterococcus_faecalis|UniRef90_F2MS00	1.72459	0	1.72459	0.120985	3.12187e-05	5.17907	0	3.44387	0	0	0	0	0	0	0
[MF] rRNA (guanosine-2'-O-)-methyltransferase activity	GO:0070039|g__Parasutterella.s__Parasutterella_excrementihominis|UniRef90_R5EJX1	4.00178	0	4.00178	1.28581e-06	3.13807e-05	2.88309	3.57324	5.17965	4.02905	4.34385	0	0	0	0	0
[CC] chloroplast thylakoid membrane	GO:0009535|unclassified|UniRef90_P56761	0	0.972582	-0.972582	0.0431199	3.16154e-05	0	0	0	0	0	0.982958	1.81473	2.06522	0	0
[CC] chloroplast thylakoid membrane	GO:0009535|unclassified|UniRef90_Q19VC7	0	0.873361	-0.873361	0.0447892	3.16154e-05	0	0	0	0	0	0.862783	1.73824	1.76578	0	0
[CC] chloroplast thylakoid membrane	GO:0009535|unclassified|UniRef90_A4GYR0	0	1.18887	-1.18887	0.0481448	3.16154e-05	0	0	0	0	0	1.08251	2.07793	0	2.78392	0
[CC] chloroplast thylakoid membrane	GO:0009535|unclassified|UniRef90_P12112	0	1.28852	-1.28852	0.113958	3.16154e-05	0	0	0	0	0	2.95839	0	3.4842	0	0
[CC] chloroplast thylakoid membrane	GO:0009535|unclassified|UniRef90_P06007	0	0.588603	-0.588603	0.157731	3.16154e-05	0	0	0	0	0	0.933757	0	2.00926	0	0
[CC] chloroplast thylakoid membrane	GO:0009535|unclassified|UniRef90_P56766	0	0.771388	-0.771388	0.16566	3.16154e-05	0	0	0	0	0	1.07589	0	0	2.78105	0
[CC] chloroplast thylakoid membrane	GO:0009535|unclassified|UniRef90_P20858	0	0.416689	-0.416689	0.185307	3.16154e-05	0	0	0	0	0	0.587031	1.49641	0	0	0
[CC] chloroplast thylakoid membrane	GO:0009535|unclassified|UniRef90_P62090	0	0.587641	-0.587641	0.264972	3.16154e-05	0	0	0	0	0	0.262649	0	0	0	2.67556
[CC] chloroplast thylakoid membrane	GO:0009535|unclassified|UniRef90_P0C340	0	0.425529	-0.425529	0.322329	3.16154e-05	0	0	0	0	0	2.12765	0	0	0	0
[CC] chloroplast thylakoid membrane	GO:0009535|unclassified|UniRef90_P56767	0	0.361825	-0.361825	0.328667	3.16154e-05	0	0	0	0	0	0	1.80913	0	0	0
[CC] chloroplast thylakoid membrane	GO:0009535|unclassified|UniRef90_P0C337	0	0.324467	-0.324467	0.334101	3.16154e-05	0	0	0	0	0	1.62234	0	0	0	0
[CC] chloroplast thylakoid membrane	GO:0009535|unclassified|UniRef90_P0C386	0	0.299664	-0.299664	0.338782	3.16154e-05	0	0	0	0	0	1.49832	0	0	0	0
[CC] chloroplast thylakoid membrane	GO:0009535|unclassified|UniRef90_P0CC32	0	0.26893	-0.26893	0.346274	3.16154e-05	0	0	0	0	0	1.34465	0	0	0	0
[CC] chloroplast thylakoid membrane	GO:0009535|unclassified|UniRef90_K4K951	0	0.245328	-0.245328	0.353787	3.16154e-05	0	0	0	0	0	1.22664	0	0	0	0
[CC] chloroplast thylakoid membrane	GO:0009535|unclassified|UniRef90_P56757	0	0.231708	-0.231708	0.359052	3.16154e-05	0	0	0	0	0	1.15854	0	0	0	0
[CC] chloroplast thylakoid membrane	GO:0009535|unclassified|UniRef90_Q5QA85	0	0.218785	-0.218785	0.364839	3.16154e-05	0	0	0	0	0	1.09392	0	0	0	0
[CC] chloroplast thylakoid membrane	GO:0009535|unclassified|UniRef90_D3WCQ6	0	0.217919	-0.217919	0.365258	3.16154e-05	0	0	0	0	0	1.0896	0	0	0	0
[CC] chloroplast thylakoid membrane	GO:0009535|unclassified|UniRef90_E0XD50	0	0.213842	-0.213842	0.367288	3.16154e-05	0	0	0	0	0	0	1.06921	0	0	0
[CC] chloroplast thylakoid membrane	GO:0009535|unclassified|UniRef90_K4K5T7	0	0.191134	-0.191134	0.380596	3.16154e-05	0	0	0	0	0	0.955672	0	0	0	0
[CC] chloroplast thylakoid membrane	GO:0009535|unclassified|UniRef90_P0C343	0	0.175842	-0.175842	0.391934	3.16154e-05	0	0	0	0	0	0.87921	0	0	0	0
[CC] chloroplast thylakoid membrane	GO:0009535|unclassified|UniRef90_B8Y2X1	0	0.174503	-0.174503	0.393038	3.16154e-05	0	0	0	0	0	0.872515	0	0	0	0
[CC] chloroplast thylakoid membrane	GO:0009535|unclassified|UniRef90_A6YA17	0	0.159545	-0.159545	0.406812	3.16154e-05	0	0	0	0	0	0.797727	0	0	0	0
[CC] chloroplast thylakoid membrane	GO:0009535|unclassified|UniRef90_P19044	0	0.137483	-0.137483	0.433142	3.16154e-05	0	0	0	0	0	0.687413	0	0	0	0
[CC] chloroplast thylakoid membrane	GO:0009535|unclassified|UniRef90_Q70XZ8	0	0.129023	-0.129023	0.445681	3.16154e-05	0	0	0	0	0	0.645115	0	0	0	0
[CC] chloroplast thylakoid membrane	GO:0009535|unclassified|UniRef90_Q0ZJ16	0	0.126303	-0.126303	0.450058	3.16154e-05	0	0	0	0	0	0.631516	0	0	0	0
[CC] chloroplast thylakoid membrane	GO:0009535|unclassified|UniRef90_Q70XZ9	0	0.125439	-0.125439	0.451486	3.16154e-05	0	0	0	0	0	0.627196	0	0	0	0
[CC] chloroplast thylakoid membrane	GO:0009535|unclassified|UniRef90_O98679	0	0.125337	-0.125337	0.451657	3.16154e-05	0	0	0	0	0	0.626683	0	0	0	0
[CC] chloroplast thylakoid membrane	GO:0009535|unclassified|UniRef90_Q06GZ3	0	0.124899	-0.124899	0.452389	3.16154e-05	0	0	0	0	0	0.624494	0	0	0	0
[CC] chloroplast thylakoid membrane	GO:0009535|unclassified|UniRef90_A6MML1	0	0.12337	-0.12337	0.454982	3.16154e-05	0	0	0	0	0	0.616851	0	0	0	0
[CC] chloroplast thylakoid membrane	GO:0009535|unclassified|UniRef90_P56751	0	0.121935	-0.121935	0.457471	3.16154e-05	0	0	0	0	0	0.609677	0	0	0	0
[CC] chloroplast thylakoid membrane	GO:0009535|unclassified|UniRef90_A1E9T1	0	0.120534	-0.120534	0.459954	3.16154e-05	0	0	0	0	0	0.602671	0	0	0	0
[CC] chloroplast thylakoid membrane	GO:0009535|unclassified|UniRef90_A4GYN9	0	0.11944	-0.11944	0.46193	3.16154e-05	0	0	0	0	0	0.5972	0	0	0	0
[CC] chloroplast thylakoid membrane	GO:0009535|unclassified|UniRef90_P83755	0	0.11944	-0.11944	0.46193	3.16154e-05	0	0	0	0	0	0.5972	0	0	0	0
[CC] chloroplast thylakoid membrane	GO:0009535|unclassified|UniRef90_V9NCM8	0	0.118775	-0.118775	0.463147	3.16154e-05	0	0	0	0	0	0.593874	0	0	0	0
[CC] chloroplast thylakoid membrane	GO:0009535|unclassified|UniRef90_S6DQE8	0	0.115209	-0.115209	0.469884	3.16154e-05	0	0	0	0	0	0.576046	0	0	0	0
[CC] chloroplast thylakoid membrane	GO:0009535|unclassified|UniRef90_B0Z4L2	0	0.099554	-0.099554	0.504218	3.16154e-05	0	0	0	0	0	0.49777	0	0	0	0
[CC] chloroplast thylakoid membrane	GO:0009535|unclassified|UniRef90_A7M901	0	0.0975287	-0.0975287	0.509292	3.16154e-05	0	0	0	0	0	0.487644	0	0	0	0
[CC] chloroplast thylakoid membrane	GO:0009535|unclassified|UniRef90_Q9MUK1	0	0.0966931	-0.0966931	0.511432	3.16154e-05	0	0	0	0	0	0.483465	0	0	0	0
[CC] chloroplast thylakoid membrane	GO:0009535|unclassified|UniRef90_Q9MUJ8	0	0.0894529	-0.0894529	0.531168	3.16154e-05	0	0	0	0	0	0.447265	0	0	0	0
[CC] chloroplast thylakoid membrane	GO:0009535|unclassified|UniRef90_Q9MUJ6	0	0.0809776	-0.0809776	0.557212	3.16154e-05	0	0	0	0	0	0.404888	0	0	0	0
[CC] chloroplast thylakoid membrane	GO:0009535|unclassified|UniRef90_G8ISN8	0	0.0506216	-0.0506216	0.681696	3.16154e-05	0	0	0	0	0	0.253108	0	0	0	0
[CC] chloroplast thylakoid membrane	GO:0009535|unclassified|UniRef90_B7T224	0	0.0467926	-0.0467926	0.701261	3.16154e-05	0	0	0	0	0	0.233963	0	0	0	0
[CC] chloroplast thylakoid membrane	GO:0009535|unclassified|UniRef90_Q9MRI1	0	0.0448758	-0.0448758	0.711391	3.16154e-05	0	0	0	0	0	0.224379	0	0	0	0
[BP] mRNA polyadenylation	GO:0006378|g__Parasutterella.s__Parasutterella_excrementihominis|UniRef90_R5EAM3	4.08093	0	4.08093	9.70528e-07	3.35342e-05	3.29385	3.70888	5.50601	3.81176	4.08417	0	0	0	0	0
[BP] tryptophan catabolic process to kynurenine	GO:0019441|g__Parasutterella.s__Parasutterella_excrementihominis|UniRef90_R5E6D5	3.10119	0	3.10119	3.11264e-08	3.35342e-05	3.08264	2.78443	3.04693	2.8601	3.73184	0	0	0	0	0
[BP] tryptophan catabolic process to kynurenine	GO:0019441|g__Staphylococcus.s__Staphylococcus_lentus|UniRef90_A0A033UQF2	0.576618	0	0.576618	0.314572	3.35342e-05	2.88309	0	0	0	0	0	0	0	0	0
[MF] arylformamidase activity	GO:0004061|g__Parasutterella.s__Parasutterella_excrementihominis|UniRef90_R5E6D5	3.10119	0	3.10119	3.11264e-08	3.35342e-05	3.08264	2.78443	3.04693	2.8601	3.73184	0	0	0	0	0
[MF] arylformamidase activity	GO:0004061|g__Staphylococcus.s__Staphylococcus_lentus|UniRef90_A0A033UQF2	0.576618	0	0.576618	0.314572	3.35342e-05	2.88309	0	0	0	0	0	0	0	0	0
[MF] diacylglycerol kinase activity	GO:0004143|g__Parasutterella.s__Parasutterella_excrementihominis|UniRef90_R5E5T6	3.1678	0	3.1678	8.25158e-07	3.35342e-05	4.0029	3.14861	3.10295	3.32046	2.26406	0	0	0	0	0
[MF] diacylglycerol kinase activity	GO:0004143|g__Staphylococcus.s__Staphylococcus_xylosus|UniRef90_Q49YU2	0.495029	0	0.495029	0.181025	3.35342e-05	0	0	1.80366	0.671486	0	0	0	0	0	0
[MF] diacylglycerol kinase activity	GO:0004143|g__Enterorhabdus.s__Enterorhabdus_caecimuris|UniRef90_R9L215	0.309649	0	0.309649	0.336774	3.35342e-05	0	0	0	0	1.54825	0	0	0	0	0
[MF] polynucleotide adenylyltransferase activity	GO:0004652|g__Parasutterella.s__Parasutterella_excrementihominis|UniRef90_R5EAM3	4.08093	0	4.08093	9.70528e-07	3.35342e-05	3.29385	3.70888	5.50601	3.81176	4.08417	0	0	0	0	0
[MF] racemase activity, acting on amino acids and derivatives	GO:0036361|g__Parasutterella.s__Parasutterella_excrementihominis|UniRef90_R5ZT41	3.67132	0	3.67132	7.86384e-07	3.35342e-05	2.76671	3.35077	4.77248	3.75885	3.70779	0	0	0	0	0
[MF] racemase activity, acting on amino acids and derivatives	GO:0036361|g__Enterorhabdus.s__Enterorhabdus_caecimuris|UniRef90_R9KW93	1.30906	0	1.30906	0.0145437	3.35342e-05	0	0.830738	2.78758	1.63572	1.29126	0	0	0	0	0
[MF] succinyl-diaminopimelate desuccinylase activity	GO:0009014|g__Parasutterella.s__Parasutterella_excrementihominis|UniRef90_R5E579	3.52754	0	3.52754	1.18229e-07	3.35342e-05	3.99794	2.9991	3.83349	2.87601	3.93118	0	0	0	0	0
[MF] succinyl-diaminopimelate desuccinylase activity	GO:0009014|g__Staphylococcus.s__Staphylococcus_xylosus|UniRef90_C6ZDH3	1.27036	0	1.27036	0.00682581	3.35342e-05	2.28139	0	1.5608	0.947135	1.56245	0	0	0	0	0
[MF] 2'-5'-RNA ligase activity	GO:0008664|g__Parasutterella.s__Parasutterella_excrementihominis|UniRef90_R5EHY8	3.78798	0	3.78798	1.17802e-06	5.76669e-05	4.50911	4.39468	2.69638	4.13894	3.20077	0	0	0	0	0
[MF] oxygen binding	GO:0019825|g__Parasutterella.s__Parasutterella_excrementihominis|UniRef90_D9Y601	3.88088	0	3.88088	8.04182e-07	7.47678e-05	4.29859	3.94059	4.76433	2.6727	3.7282	0	0	0	0	0
[MF] oxygen transporter activity	GO:0005344|g__Parasutterella.s__Parasutterella_excrementihominis|UniRef90_D9Y601	3.88088	0	3.88088	8.04182e-07	7.47678e-05	4.29859	3.94059	4.76433	2.6727	3.7282	0	0	0	0	0
[BP] 1,6-anhydro-N-acetyl-beta-muramic acid catabolic process	GO:0097175|g__Parasutterella.s__Parasutterella_excrementihominis|UniRef90_R5ZVA3	3.65374	0	3.65374	5.51598e-06	8.09869e-05	2.35041	4.11933	4.68601	3.06761	4.04533	0	0	0	0	0
[BP] amino sugar metabolic process	GO:0006040|g__Parasutterella.s__Parasutterella_excrementihominis|UniRef90_R5ZVA3	3.65374	0	3.65374	5.51598e-06	8.09869e-05	2.35041	4.11933	4.68601	3.06761	4.04533	0	0	0	0	0
[BP] amino sugar metabolic process	GO:0006040|g__Imtechella.s__Imtechella_halotolerans|UniRef90_I0WHC7	0.126378	0	0.126378	0.449935	8.09869e-05	0	0.631892	0	0	0	0	0	0	0	0
[MF] branched-chain amino acid transmembrane transporter activity	GO:0015658|g__Enterorhabdus.s__Enterorhabdus_caecimuris|UniRef90_R9L221	1.06931	0	1.06931	0.00468899	8.09869e-05	0	0.916457	1.42364	1.37775	1.62873	0	0	0	0	0
[MF] branched-chain amino acid transmembrane transporter activity	GO:0015658|g__Lactobacillus.s__Lactobacillus_johnsonii|UniRef90_Q74JH0	1.86843	3.19311	-1.32468	0.0813589	8.09869e-05	0	2.56293	2.49229	2.11472	2.17223	2.61713	1.59014	3.46391	3.35611	4.93827
[MF] branched-chain amino acid transmembrane transporter activity	GO:0015658|g__Staphylococcus.s__Staphylococcus_xylosus|UniRef90_Q49XK9	0.541876	0	0.541876	0.12845	8.09869e-05	0	0	1.37312	1.33627	0	0	0	0	0	0
[MF] branched-chain amino acid transmembrane transporter activity	GO:0015658|g__Lactobacillus.s__Lactobacillus_johnsonii|UniRef90_D0R2U3	2.07359	2.89883	-0.825236	0.13494	8.09869e-05	2.85511	2.6668	1.34574	1.31625	2.18409	1.98715	2.34218	2.61469	3.1139	4.43623
[MF] branched-chain amino acid transmembrane transporter activity	GO:0015658|g__Anaerotruncus.s__Anaerotruncus_sp_G3_2012|UniRef90_R9LLZ1	0.179599	0	0.179599	0.388938	8.09869e-05	0	0	0	0	0.897995	0	0	0	0	0
[MF] branched-chain-amino-acid transaminase activity	GO:0004084|g__Parasutterella.s__Parasutterella_excrementihominis|UniRef90_R5DZH5	4.29125	0.0539915	4.23726	4.37586e-09	0.000109739	4.49492	3.98747	4.7583	3.74332	4.47223	0.269957	0	0	0	0
[MF] branched-chain-amino-acid transaminase activity	GO:0004084|g__Bacteroides.s__Bacteroides_thetaiotaomicron|UniRef90_Q8A0X9	2.45028	0	2.45028	0.0290266	0.000109739	0	3.26524	0	4.64646	4.33968	0	0	0	0	0
[MF] branched-chain-amino-acid transaminase activity	GO:0004084|g__Dorea.s__Dorea_sp_5_2|UniRef90_R9NKQ7	0.120409	0	0.120409	0.460179	0.000109739	0	0	0	0.602044	0	0	0	0	0	0
[MF] lipoate synthase activity	GO:0016992|g__Parasutterella.s__Parasutterella_excrementihominis|UniRef90_R5E431	3.02254	0	3.02254	7.93093e-06	0.000151541	2.48759	2.83585	4.2992	2.28982	3.20026	0	0	0	0	0
[MF] lipoate synthase activity	GO:0016992|g__Akkermansia.s__Akkermansia_muciniphila|UniRef90_B2UR33	3.2174	0	3.2174	0.025892	0.000151541	0	5.14012	0	5.65646	5.2904	0	0	0	0	0
[MF] lipoate synthase activity	GO:0016992|g__Bacteroides.s__Bacteroides_thetaiotaomicron|UniRef90_Q8A029	2.50401	0	2.50401	0.0358475	0.000151541	0	2.73504	0	5.32163	4.46338	0	0	0	0	0
[MF] lipoate synthase activity	GO:0016992|g__Staphylococcus.s__Staphylococcus_xylosus|UniRef90_A7X0C7	0.518023	0	0.518023	0.135857	0.000151541	0	0	0	1.09919	1.49093	0	0	0	0	0
[BP] chaperone-mediated protein complex assembly	GO:0051131|g__Parasutterella.s__Parasutterella_excrementihominis|UniRef90_R5EBG3	3.43704	0	3.43704	5.69382e-06	0.000179844	3.16052	3.64639	4.8466	2.94113	2.59057	0	0	0	0	0
[MF] fructose 1,6-bisphosphate 1-phosphatase activity	GO:0042132|g__Parasutterella.s__Parasutterella_excrementihominis|UniRef90_R5E2G5	3.9905	0	3.9905	2.21088e-07	0.000179844	3.86567	3.13616	5.04343	3.86645	4.0408	0	0	0	0	0
[MF] fructose 1,6-bisphosphate 1-phosphatase activity	GO:0042132|g__Enterorhabdus.s__Enterorhabdus_caecimuris|UniRef90_R9KX40	1.56988	0.0278493	1.54203	7.63127e-06	0.000179844	1.64256	1.70239	1.05087	1.92786	1.52573	0.139247	0	0	0	0
[MF] fructose 1,6-bisphosphate 1-phosphatase activity	GO:0042132|g__Adlercreutzia.s__Adlercreutzia_equolifaciens|UniRef90_S6CLA9	0.208552	0	0.208552	0.15622	0.000179844	0	0.363636	0	0.331696	0.347426	0	0	0	0	0
[MF] fructose 1,6-bisphosphate 1-phosphatase activity	GO:0042132|g__Enterococcus.s__Enterococcus_faecalis|UniRef90_Q834X4	1.30908	0	1.30908	0.170315	0.000179844	4.87941	0	1.66601	0	0	0	0	0	0	0
[MF] fructose 1,6-bisphosphate 1-phosphatase activity	GO:0042132|g__Imtechella.s__Imtechella_halotolerans|UniRef90_I0WHQ6	0.293361	0	0.293361	0.340147	0.000179844	0	1.4668	0	0	0	0	0	0	0	0
[MF] orotate reductase (NADH) activity	GO:0004589|g__Bacteroides.s__Bacteroides_thetaiotaomicron|UniRef90_Q8A9C3	1.83097	0	1.83097	0.0353246	0.000179844	0	2.08897	0	3.87854	3.18734	0	0	0	0	0
[MF] orotate reductase (NADH) activity	GO:0004589|g__Enterococcus.s__Enterococcus_faecalis|UniRef90_P0DH74	1.82713	0	1.82713	0.0354938	0.000179844	4.3084	0	3.03558	1.10693	0.684718	0	0	0	0	0
[MF] cyclic-di-GMP binding	GO:0035438|g__Parasutterella.s__Parasutterella_excrementihominis|UniRef90_R5EEN3	4.2614	0.0388773	4.22252	3.04831e-07	0.000248257	3.32676	4.23863	5.42152	4.02011	4.29997	0.194387	0	0	0	0
[MF] cyclic-di-GMP binding	GO:0035438|g__Dorea.s__Dorea_sp_5_2|UniRef90_R9NEQ3	0.284083	0	0.284083	0.342307	0.000248257	0	0	0	1.42042	0	0	0	0	0	0
[MF] cyclic-di-GMP binding	GO:0035438|g__Dorea.s__Dorea_sp_5_2|UniRef90_R9NCN1	0.269908	0	0.269908	0.346	0.000248257	0	0	0	1.34954	0	0	0	0	0	0
[MF] cyclic-di-GMP binding	GO:0035438|g__Anaerotruncus.s__Anaerotruncus_sp_G3_2012|UniRef90_R9L8K0	0.20533	0	0.20533	0.371854	0.000248257	0	0	0	0	1.02665	0	0	0	0	0
[MF] cyclic-di-GMP binding	GO:0035438|g__Anaerotruncus.s__Anaerotruncus_sp_G3_2012|UniRef90_R9L963	0.201587	0	0.201587	0.374014	0.000248257	0	0	0	0	1.00794	0	0	0	0	0
[BP] cellulose biosynthetic process	GO:0030244|g__Parasutterella.s__Parasutterella_excrementihominis|UniRef90_R5EEN3	4.2614	0.0388773	4.22252	3.04831e-07	0.00030995	3.32676	4.23863	5.42152	4.02011	4.29997	0.194387	0	0	0	0
[MF] cellulose synthase (UDP-forming) activity	GO:0016760|g__Parasutterella.s__Parasutterella_excrementihominis|UniRef90_R5EEN3	4.2614	0.0388773	4.22252	3.04831e-07	0.00030995	3.32676	4.23863	5.42152	4.02011	4.29997	0.194387	0	0	0	0
[BP] malonyl-CoA biosynthetic process	GO:2001295|g__Parasutterella.s__Parasutterella_excrementihominis|UniRef90_R5DZV5	4.0458	0.0563907	3.98941	5.98489e-07	0.000322743	3.85293	3.58797	4.95676	3.12953	4.70181	0.281953	0	0	0	0
[BP] malonyl-CoA biosynthetic process	GO:2001295|g__Parasutterella.s__Parasutterella_excrementihominis|UniRef90_R5E691	3.5144	0	3.5144	7.9088e-07	0.000322743	2.64141	4.14957	3.10982	3.38461	4.28659	0	0	0	0	0
[BP] malonyl-CoA biosynthetic process	GO:2001295|g__Enterorhabdus.s__Enterorhabdus_caecimuris|UniRef90_R9KUR4	1.75829	0.0204554	1.73784	0.00936556	0.000322743	0	1.70839	3.57723	1.84929	1.65655	0.102277	0	0	0	0
[BP] malonyl-CoA biosynthetic process	GO:2001295|g__Enterococcus.s__Enterococcus_faecalis|UniRef90_Q830B4	1.22138	0	1.22138	0.0825487	0.000322743	3.53189	0	1.87509	0.699927	0	0	0	0	0	0
[BP] malonyl-CoA biosynthetic process	GO:2001295|g__Enterococcus.s__Enterococcus_faecalis|UniRef90_Q830B5	1.34524	0	1.34524	0.11928	0.000322743	2.79248	0	3.93374	0	0	0	0	0	0	0
[BP] malonyl-CoA biosynthetic process	GO:2001295|g__Staphylococcus.s__Staphylococcus_xylosus|UniRef90_Q49YC9	0.636087	0	0.636087	0.202537	0.000322743	2.5273	0	0	0.653136	0	0	0	0	0	0
[BP] malonyl-CoA biosynthetic process	GO:2001295|g__Anaerotruncus.s__Anaerotruncus_sp_G3_2012|UniRef90_R9L9D0	0.329904	0	0.329904	0.333202	0.000322743	0	0	0	0	1.64952	0	0	0	0	0
[BP] malonyl-CoA biosynthetic process	GO:2001295|g__Imtechella.s__Imtechella_halotolerans|UniRef90_I0WHB3	0.256344	0	0.256344	0.350053	0.000322743	0	1.28172	0	0	0	0	0	0	0	0
[BP] malonyl-CoA biosynthetic process	GO:2001295|g__Clostridium.s__Clostridium_sp_ASF502|UniRef90_N2AP55	0.13653	0	0.13653	0.434477	0.000322743	0	0	0	0	0.682651	0	0	0	0	0
[MF] oligo-1,6-glucosidase activity	GO:0004574|g__Lactobacillus.s__Lactobacillus_johnsonii|UniRef90_D0R1V6	2.05753	2.43328	-0.375745	0.374386	0.000400002	1.81367	1.99996	1.82299	2.20726	2.44378	2.56379	1.38476	1.7976	2.70029	3.71993
[BP] NADP catabolic process	GO:0006742|g__Parasutterella.s__Parasutterella_excrementihominis|UniRef90_R5E6G0	3.73653	0	3.73653	7.88793e-08	0.000439977	4.60144	3.96334	3.29517	3.32818	3.49451	0	0	0	0	0
[BP] NADP catabolic process	GO:0006742|g__Parasutterella.s__Parasutterella_excrementihominis|UniRef90_R5E751	3.88199	0.0688654	3.81312	1.50422e-07	0.000439977	3.65967	3.81644	4.9254	3.50999	3.49844	0.344327	0	0	0	0
[MF] aspartate dehydrogenase activity	GO:0033735|g__Parasutterella.s__Parasutterella_excrementihominis|UniRef90_R5E6G0	3.73653	0	3.73653	7.88793e-08	0.000439977	4.60144	3.96334	3.29517	3.32818	3.49451	0	0	0	0	0
[MF] aspartate dehydrogenase activity	GO:0033735|g__Parasutterella.s__Parasutterella_excrementihominis|UniRef90_R5E751	3.88199	0.0688654	3.81312	1.50422e-07	0.000439977	3.65967	3.81644	4.9254	3.50999	3.49844	0.344327	0	0	0	0
[BP] butanediol metabolic process	GO:0034077|g__Lactobacillus.s__Lactobacillus_johnsonii|UniRef90_D0R4D6	2.7554	2.79354	-0.0381371	0.943062	0.000494568	2.56162	3.15603	2.24098	3.30787	2.51048	2.51794	1.65781	2.73963	2.34126	4.71104
[MF] [protein-PII] uridylyltransferase activity	GO:0008773|g__Parasutterella.s__Parasutterella_excrementihominis|UniRef90_R5E8U0	3.9758	0.0404622	3.93534	2.39231e-07	0.000507166	3.76166	3.59694	5.06993	3.33457	4.11588	0.202311	0	0	0	0
[MF] [protein-PII] uridylyltransferase activity	GO:0008773|g__Imtechella.s__Imtechella_halotolerans|UniRef90_I0WF96	0.17783	0	0.17783	0.39033	0.000507166	0	0.889151	0	0	0	0	0	0	0	0
[MF] lipoprotein transporter activity	GO:0042954|g__Bacteroides.s__Bacteroides_thetaiotaomicron|UniRef90_Q8A1M1	3.50618	0	3.50618	5.74151e-08	0.000524163	3.08264	3.29286	3.09289	4.0701	3.99241	0	0	0	0	0
[MF] lipoprotein transporter activity	GO:0042954|g__Parasutterella.s__Parasutterella_excrementihominis|UniRef90_R5EBT3	3.11236	0	3.11236	9.5178e-08	0.000524163	3.06027	3.64251	3.06689	2.43587	3.35629	0	0	0	0	0
[MF] lipoprotein transporter activity	GO:0042954|g__Parasutterella.s__Parasutterella_excrementihominis|UniRef90_R5EGT0	4.32769	0.124283	4.20341	2.21813e-07	0.000524163	4.03552	4.02343	5.38309	3.64868	4.54775	0.621415	0	0	0	0
[MF] lipoprotein transporter activity	GO:0042954|g__Parasutterella.s__Parasutterella_excrementihominis|UniRef90_R5EIW9	3.94074	0	3.94074	5.86882e-07	0.000524163	4.46238	4.07454	4.22605	2.5988	4.34193	0	0	0	0	0
[MF] phosphoric diester hydrolase activity	GO:0008081|g__Parasutterella.s__Parasutterella_excrementihominis|UniRef90_R5E8U0	3.9758	0.0404622	3.93534	2.39231e-07	0.000524163	3.76166	3.59694	5.06993	3.33457	4.11588	0.202311	0	0	0	0
[BP] phospholipid transport	GO:0015914|g__Parasutterella.s__Parasutterella_excrementihominis|UniRef90_R5EGR0	4.33728	0	4.33728	3.1014e-05	0.000550264	6.33324	3.10022	4.89363	2.95833	4.40098	0	0	0	0	0
[MF] rRNA (uridine-C5-)-methyltransferase activity	GO:0070041|g__Parasutterella.s__Parasutterella_excrementihominis|UniRef90_R5EGJ3	3.63268	0.0375333	3.59515	4.57896e-07	0.000556024	2.76954	3.46631	4.61026	3.56457	3.75274	0.187666	0	0	0	0
[BP] inositol phosphate dephosphorylation	GO:0046855|g__Parasutterella.s__Parasutterella_excrementihominis|UniRef90_R5E4K3	3.97883	0.10994	3.86889	1.41221e-06	0.000663626	4.64456	4.39013	4.3581	2.64388	3.85749	0.549698	0	0	0	0
[BP] inositol phosphate dephosphorylation	GO:0046855|g__Akkermansia.s__Akkermansia_muciniphila|UniRef90_B2URI2	3.69566	0	3.69566	0.00399868	0.000663626	2.74708	4.79473	0	5.73836	5.19813	0	0	0	0	0
[MF] inositol monophosphate 1-phosphatase activity	GO:0008934|g__Parasutterella.s__Parasutterella_excrementihominis|UniRef90_R5E4K3	3.97883	0.10994	3.86889	1.41221e-06	0.000663626	4.64456	4.39013	4.3581	2.64388	3.85749	0.549698	0	0	0	0
[MF] inositol monophosphate 1-phosphatase activity	GO:0008934|g__Akkermansia.s__Akkermansia_muciniphila|UniRef90_B2URI2	3.69566	0	3.69566	0.00399868	0.000663626	2.74708	4.79473	0	5.73836	5.19813	0	0	0	0	0
[BP] lipopolysaccharide metabolic process	GO:0008653|g__Parasutterella.s__Parasutterella_excrementihominis|UniRef90_R5EIJ7	3.76785	0.0471031	3.72075	2.44128e-07	0.000728677	3.06104	3.62771	4.65657	3.37424	4.11971	0.235515	0	0	0	0
[BP] regulation of lipid biosynthetic process	GO:0046890|g__Parasutterella.s__Parasutterella_excrementihominis|UniRef90_R5EIJ7	3.76785	0.0471031	3.72075	2.44128e-07	0.000728677	3.06104	3.62771	4.65657	3.37424	4.11971	0.235515	0	0	0	0
[CC] intrinsic component of the cytoplasmic side of the plasma membrane	GO:0031235|g__Parasutterella.s__Parasutterella_excrementihominis|UniRef90_R5EIJ7	3.76785	0.0471031	3.72075	2.44128e-07	0.000728677	3.06104	3.62771	4.65657	3.37424	4.11971	0.235515	0	0	0	0
[BP] shikimate metabolic process	GO:0019632|g__Parasutterella.s__Parasutterella_excrementihominis|UniRef90_R5E2E5	4.18363	0	4.18363	6.07627e-09	0.000791457	4.15068	4.04978	4.86854	3.63386	4.2153	0	0	0	0	0
[BP] shikimate metabolic process	GO:0019632|g__Methanococcus.s__Methanococcus_maripaludis|UniRef90_Q6LYQ2	0.521362	0	0.521362	0.316667	0.000791457	2.60681	0	0	0	0	0	0	0	0	0
[BP] shikimate metabolic process	GO:0019632|g__Clostridium.s__Clostridium_sp_ASF502|UniRef90_N2A7M1	0	0.0651521	-0.0651521	0.615548	0.000791457	0	0	0	0	0	0.32576	0	0	0	0
[MF] 6-phospho-beta-glucosidase activity	GO:0008706|unclassified|UniRef90_F5N6R3	0	1.30395	-1.30395	0.0330363	0.000793786	0	0	0	0	0	1.68683	2.17255	2.66039	0	0
[MF] 6-phospho-beta-glucosidase activity	GO:0008706|g__Lactobacillus.s__Lactobacillus_johnsonii|UniRef90_F7SFG4	2.55055	4.38867	-1.83812	0.0543316	0.000793786	0	3.65182	3.05831	2.98179	3.06083	3.39075	2.83274	4.32811	5.01286	6.37889
[MF] 6-phospho-beta-glucosidase activity	GO:0008706|g__Enterococcus.s__Enterococcus_faecalis|UniRef90_F2MN50	1.75347	0	1.75347	0.134009	0.000793786	5.72104	0	3.04631	0	0	0	0	0	0	0
[MF] 6-phospho-beta-glucosidase activity	GO:0008706|g__Lactobacillus.s__Lactobacillus_johnsonii|UniRef90_D0R5U4	0.252694	0.889894	-0.6372	0.19878	0.000793786	0	0.817791	0	0	0.445679	0.493759	1.8043	0	0	2.15141
[MF] 6-phospho-beta-glucosidase activity	GO:0008706|g__Lactobacillus.s__Lactobacillus_johnsonii|UniRef90_D0R1T4	2.54979	3.3891	-0.839308	0.311021	0.000793786	0	3.88846	3.02081	2.95229	2.88739	3.08838	2.40433	3.22007	2.84274	5.38996
[MF] 6-phospho-beta-glucosidase activity	GO:0008706|unclassified|UniRef90_D4W5X3	0	0.510299	-0.510299	0.317168	0.000793786	0	0	0	0	0	2.5515	0	0	0	0
[MF] amino acid transmembrane transporter activity	GO:0015171|g__Parasutterella.s__Parasutterella_excrementihominis|UniRef90_R5E701	3.76479	0	3.76479	6.99757e-09	0.000864925	3.66274	3.60887	4.32977	3.28524	3.93732	0	0	0	0	0
[MF] amino acid transmembrane transporter activity	GO:0015171|g__Bacteroides.s__Bacteroides_thetaiotaomicron|UniRef90_R9H6Y3	3.32403	0.122228	3.2018	7.38779e-06	0.000864925	2.54737	3.27732	2.55974	4.29262	3.94309	0	0.611138	0	0	0
[MF] amino acid transmembrane transporter activity	GO:0015171|g__Parasutterella.s__Parasutterella_excrementihominis|UniRef90_R5EKM7	3.65132	0.0378605	3.61346	7.60041e-06	0.000864925	1.97692	4.08015	4.11212	3.77273	4.31466	0.189302	0	0	0	0
[MF] amino acid transmembrane transporter activity	GO:0015171|g__Bifidobacterium.s__Bifidobacterium_pseudolongum|UniRef90_D3R6D4	3.69854	0.742826	2.95571	2.64928e-05	0.000864925	3.20153	3.84832	4.34458	3.34964	3.74863	1.0266	0	1.88154	0.805987	0
[MF] amino acid transmembrane transporter activity	GO:0015171|g__Enterorhabdus.s__Enterorhabdus_caecimuris|UniRef90_R9L304	1.72534	0.0398282	1.68551	0.00362139	0.000864925	0	2.67505	2.05825	1.70202	2.19139	0.199141	0	0	0	0
[MF] amino acid transmembrane transporter activity	GO:0015171|g__Enterorhabdus.s__Enterorhabdus_caecimuris|UniRef90_R9KWU9	1.67595	0	1.67595	0.00473071	0.000864925	0	1.81588	2.97399	1.97694	1.61294	0	0	0	0	0
[MF] amino acid transmembrane transporter activity	GO:0015171|g__Enterorhabdus.s__Enterorhabdus_caecimuris|UniRef90_R9L3M4	0.974753	0.0388773	0.935875	0.00488274	0.000864925	0	1.14209	1.33594	1.29396	1.10177	0.194387	0	0	0	0
[MF] amino acid transmembrane transporter activity	GO:0015171|g__Enterorhabdus.s__Enterorhabdus_caecimuris|UniRef90_R9KX31	2.36583	0.288967	2.07687	0.00916166	0.000864925	0	2.86326	3.43428	2.41194	3.11968	1.44484	0	0	0	0
[MF] amino acid transmembrane transporter activity	GO:0015171|g__Adlercreutzia.s__Adlercreutzia_equolifaciens|UniRef90_S6CEE6	0.834981	0	0.834981	0.00954666	0.000864925	0	0.769475	1.47426	0.70918	1.22199	0	0	0	0	0
[MF] amino acid transmembrane transporter activity	GO:0015171|g__Enterorhabdus.s__Enterorhabdus_caecimuris|UniRef90_R9L0W9	1.18108	0.257518	0.923565	0.0323077	0.000864925	0	1.32091	1.94092	1.00975	1.63383	0.343076	0	0.944513	0	0
[MF] amino acid transmembrane transporter activity	GO:0015171|g__Akkermansia.s__Akkermansia_muciniphila|UniRef90_B2UL95	3.44541	0.880953	2.56446	0.0345623	0.000864925	1.93938	4.94399	0	5.54162	4.80206	0.492067	0	0.95073	0.829387	2.13258
[MF] amino acid transmembrane transporter activity	GO:0015171|g__Staphylococcus.s__Staphylococcus_xylosus|UniRef90_Q4A0I4	0.964449	0	0.964449	0.0350543	0.000864925	1.98278	0	1.31815	0	1.52131	0	0	0	0	0
[MF] amino acid transmembrane transporter activity	GO:0015171|g__Lactobacillus.s__Lactobacillus_johnsonii|UniRef90_F4ADA0	2.0728	3.1394	-1.06659	0.0474882	0.000864925	2.82633	2.08332	1.34503	2.21812	1.89122	2.58074	2.32529	2.80198	3.22892	4.76005
[MF] amino acid transmembrane transporter activity	GO:0015171|g__Akkermansia.s__Akkermansia_muciniphila|UniRef90_R6JXK6	3.10526	0.466974	2.63829	0.0549626	0.000864925	0	4.97124	0	5.36185	5.19321	0	1.27952	1.05535	0	0
[MF] amino acid transmembrane transporter activity	GO:0015171|g__Enterococcus.s__Enterococcus_faecalis|UniRef90_F2MPW1	1.53599	0	1.53599	0.0589371	0.000864925	3.69382	0	3.08169	0.442238	0.462202	0	0	0	0	0
[MF] amino acid transmembrane transporter activity	GO:0015171|g__Staphylococcus.s__Staphylococcus_xylosus|UniRef90_I7KQM5	0.590461	0	0.590461	0.065546	0.000864925	0	0	1.28086	1.23007	0.441378	0	0	0	0	0
[MF] amino acid transmembrane transporter activity	GO:0015171|g__Lactobacillus.s__Lactobacillus_johnsonii|UniRef90_Q74L42	1.8333	2.96256	-1.12926	0.06647	0.000864925	1.80956	2.73161	1.1797	1.63194	1.81367	2.72615	1.66738	3.32716	2.34924	4.74285
[MF] amino acid transmembrane transporter activity	GO:0015171|g__Lactobacillus.s__Lactobacillus_johnsonii|UniRef90_D0R5W5	1.94626	3.00544	-1.05918	0.0832338	0.000864925	1.97442	2.84613	0	2.56687	2.34388	2.71624	2.4422	2.75793	3.03514	4.07569
[MF] amino acid transmembrane transporter activity	GO:0015171|g__Lactobacillus.s__Lactobacillus_johnsonii|UniRef90_D0R2L8	1.82148	2.97439	-1.1529	0.0856871	0.000864925	0	3.34814	1.2031	1.9557	2.60048	2.29965	2.33954	3.13577	3.48872	3.60826
[MF] amino acid transmembrane transporter activity	GO:0015171|g__Enterococcus.s__Enterococcus_faecalis|UniRef90_F2MU73	1.36352	0	1.36352	0.0871801	0.000864925	3.7984	0	2.51851	0	0.500717	0	0	0	0	0
[MF] amino acid transmembrane transporter activity	GO:0015171|g__Enterorhabdus.s__Enterorhabdus_caecimuris|UniRef90_S6CE43	0.732408	0.0358303	0.696578	0.0935461	0.000864925	0	0.797109	0	2.10856	0.756366	0.179151	0	0	0	0
[MF] amino acid transmembrane transporter activity	GO:0015171|g__Lactobacillus.s__Lactobacillus_johnsonii|UniRef90_D0R4J8	0	1.38798	-1.38798	0.111951	0.000864925	0	0	0	0	0	3.37866	0	0	3.56123	0
[MF] amino acid transmembrane transporter activity	GO:0015171|g__Enterorhabdus.s__Enterorhabdus_caecimuris|UniRef90_R9L4E4	1.2264	0.411916	0.814481	0.126226	0.000864925	0	1.27812	2.65982	1.19133	1.00272	0.595449	0	1.46413	0	0
[MF] amino acid transmembrane transporter activity	GO:0015171|g__Lactobacillus.s__Lactobacillus_johnsonii|UniRef90_Q74LY4	2.30936	3.4877	-1.17835	0.127145	0.000864925	0	3.62344	1.99781	3.1999	2.72564	3.406	2.46353	3.87118	2.89913	4.79869
[MF] amino acid transmembrane transporter activity	GO:0015171|g__Staphylococcus.s__Staphylococcus_xylosus|UniRef90_Q4A0Q8	0.534811	0	0.534811	0.128918	0.000864925	0	0	1.33872	0	1.33533	0	0	0	0	0
[MF] amino acid transmembrane transporter activity	GO:0015171|g__Staphylococcus.s__Staphylococcus_xylosus|UniRef90_Q49V92	1.08224	0	1.08224	0.13557	0.000864925	3.79202	0	0	0.471024	1.14817	0	0	0	0	0
[MF] amino acid transmembrane transporter activity	GO:0015171|g__Lactobacillus.s__Lactobacillus_johnsonii|UniRef90_F4ADJ3	1.83297	2.91823	-1.08526	0.146457	0.000864925	0	2.85949	1.37091	2.13531	2.79913	2.41845	1.89914	2.36032	3.12757	4.78565
[MF] amino acid transmembrane transporter activity	GO:0015171|g__Lactobacillus.s__Lactobacillus_johnsonii|UniRef90_Q74HA6	2.64445	3.29311	-0.648667	0.147661	0.000864925	1.94258	3.48533	2.75384	2.14321	2.89727	2.93466	2.71316	2.91541	3.36184	4.5405
[MF] amino acid transmembrane transporter activity	GO:0015171|g__Adlercreutzia.s__Adlercreutzia_equolifaciens|UniRef90_S6C3B8	0.437674	0	0.437674	0.150413	0.000864925	0	0.851736	1.33664	0	0	0	0	0	0	0
[MF] amino acid transmembrane transporter activity	GO:0015171|g__Staphylococcus.s__Staphylococcus_xylosus|UniRef90_Q4A0N3	0.447403	0	0.447403	0.172169	0.000864925	0	0	0	0.6876	1.54941	0	0	0	0	0
[MF] amino acid transmembrane transporter activity	GO:0015171|g__Enterococcus.s__Enterococcus_faecalis|UniRef90_Q833B7	1.13568	0	1.13568	0.179077	0.000864925	4.33055	0	1.34786	0	0	0	0	0	0	0
[MF] amino acid transmembrane transporter activity	GO:0015171|g__Staphylococcus.s__Staphylococcus_xylosus|UniRef90_Q49YC6	0.844134	0	0.844134	0.200358	0.000864925	3.37848	0	0	0	0.842189	0	0	0	0	0
[MF] amino acid transmembrane transporter activity	GO:0015171|g__Staphylococcus.s__Staphylococcus_xylosus|UniRef90_Q49V94	0.254287	0	0.254287	0.205538	0.000864925	0	0	0	0.797733	0.473702	0	0	0	0	0
[MF] amino acid transmembrane transporter activity	GO:0015171|g__Staphylococcus.s__Staphylococcus_xylosus|UniRef90_Q49YB3	0.292019	0	0.292019	0.211212	0.000864925	0	0	0	0.421642	1.03845	0	0	0	0	0
[MF] amino acid transmembrane transporter activity	GO:0015171|g__Lactobacillus.s__Lactobacillus_johnsonii|UniRef90_F4ACZ1	1.72808	2.32502	-0.596948	0.290369	0.000864925	2.0006	2.53021	0	1.96448	2.14509	1.95436	1.2129	2.57159	2.57852	3.30775
[MF] amino acid transmembrane transporter activity	GO:0015171|g__Lactobacillus.s__Lactobacillus_johnsonii|UniRef90_Q74KN1	2.12763	2.76042	-0.632787	0.29357	0.000864925	2.03381	2.6484	2.17736	1.77278	2.00579	2.14416	2.00113	2.14288	2.41809	5.09581
[MF] amino acid transmembrane transporter activity	GO:0015171|g__Methanococcus.s__Methanococcus_maripaludis|UniRef90_G0GZX7	0.589812	0	0.589812	0.314154	0.000864925	2.94906	0	0	0	0	0	0	0	0	0
[MF] amino acid transmembrane transporter activity	GO:0015171|g__Staphylococcus.s__Staphylococcus_lentus|UniRef90_A0A033UAS5	0.567368	0	0.567368	0.314882	0.000864925	2.83684	0	0	0	0	0	0	0	0	0
[MF] amino acid transmembrane transporter activity	GO:0015171|g__Staphylococcus.s__Staphylococcus_lentus|UniRef90_A0A033V734	0.555617	0	0.555617	0.315297	0.000864925	2.77808	0	0	0	0	0	0	0	0	0
[MF] amino acid transmembrane transporter activity	GO:0015171|g__Staphylococcus.s__Staphylococcus_lentus|UniRef90_A0A033V2M7	0.386604	0	0.386604	0.325849	0.000864925	1.93302	0	0	0	0	0	0	0	0	0
[MF] amino acid transmembrane transporter activity	GO:0015171|g__Staphylococcus.s__Staphylococcus_xylosus|UniRef90_Q49UJ6	0.265193	0	0.265193	0.347346	0.000864925	0	0	0	0	1.32597	0	0	0	0	0
[MF] amino acid transmembrane transporter activity	GO:0015171|g__Clostridium.s__Clostridium_sp_ASF502|UniRef90_N2ALF9	0.226421	0	0.226421	0.361318	0.000864925	0	0	0	0	1.1321	0	0	0	0	0
[MF] amino acid transmembrane transporter activity	GO:0015171|g__Lactobacillus.s__Lactobacillus_johnsonii|UniRef90_C2E7F3	2.09078	2.83685	-0.746062	0.384987	0.000864925	2.0918	2.5208	0	2.51103	3.33029	2.65323	2.18429	3.40247	0.920955	5.02328
[MF] amino acid transmembrane transporter activity	GO:0015171|g__Clostridium.s__Clostridium_sp_ASF502|UniRef90_N2AS65	0.164022	0	0.164022	0.402394	0.000864925	0	0	0	0	0.82011	0	0	0	0	0
[MF] amino acid transmembrane transporter activity	GO:0015171|g__Lactobacillus.s__Lactobacillus_johnsonii|UniRef90_D0R658	2.76356	2.40472	0.358839	0.423084	0.000864925	3.71925	2.89454	2.47176	1.97248	2.75978	2.20671	1.21685	3.31116	2.58063	2.70826
[MF] amino acid transmembrane transporter activity	GO:0015171|g__Adlercreutzia.s__Adlercreutzia_equolifaciens|UniRef90_S6C2C7	0.312635	0.122493	0.190142	0.441672	0.000864925	0	0.797109	0	0	0.766066	0.612467	0	0	0	0
[MF] amino acid transmembrane transporter activity	GO:0015171|g__Lactobacillus.s__Lactobacillus_johnsonii|UniRef90_F4ACZ9	2.97883	3.39302	-0.414194	0.493885	0.000864925	3.33714	3.75049	2.02358	2.60413	3.17879	3.18357	2.47833	3.5685	2.36591	5.3688
[MF] amino acid transmembrane transporter activity	GO:0015171|g__Imtechella.s__Imtechella_halotolerans|UniRef90_I0WHS5	0.101482	0	0.101482	0.499532	0.000864925	0	0.507409	0	0	0	0	0	0	0	0
[MF] amino acid transmembrane transporter activity	GO:0015171|g__Adlercreutzia.s__Adlercreutzia_equolifaciens|UniRef90_S6CKW3	0.0838404	0	0.0838404	0.548039	0.000864925	0	0	0	0.419202	0	0	0	0	0	0
[MF] amino acid transmembrane transporter activity	GO:0015171|g__Lactobacillus.s__Lactobacillus_johnsonii|UniRef90_D0R5P1	1.83534	1.90462	-0.0692819	0.849932	0.000864925	2.84594	2.09518	2.04475	1.07725	1.1136	1.92891	2.3338	1.60165	2.13407	1.5247
[MF] amino acid transmembrane transporter activity	GO:0015171|g__Adlercreutzia.s__Adlercreutzia_equolifaciens|UniRef90_S6C7H5	0.0873803	0.101484	-0.0141042	0.933848	0.000864925	0	0	0	0.436901	0	0.507422	0	0	0	0
[MF] lipid-transporting ATPase activity	GO:0034040|g__Parasutterella.s__Parasutterella_excrementihominis|UniRef90_R5E5H6	3.98886	0.0590472	3.92981	2.11082e-08	0.000873991	4.31578	3.38882	4.57042	3.69611	3.97316	0.295236	0	0	0	0
[BP] conjugation	GO:0000746|g__Parasutterella.s__Parasutterella_excrementihominis|UniRef90_R5EBY2	4.11962	0	4.11962	1.45536e-05	0.000901753	4.80043	3.02794	5.72815	2.89855	4.14299	0	0	0	0	0
[BP] conjugation	GO:0000746|g__Parasutterella.s__Parasutterella_excrementihominis|UniRef90_R5E316	3.28477	0.0946309	3.19014	0.00245663	0.000901753	0	3.86067	4.17949	3.82925	4.55443	0.473154	0	0	0	0
[MF] diaminopimelate epimerase activity	GO:0008837|g__Parasutterella.s__Parasutterella_excrementihominis|UniRef90_R5E4B3	4.14801	0	4.14801	2.25731e-10	0.000958394	4.47277	3.79479	4.10928	4.19824	4.16497	0	0	0	0	0
[MF] diaminopimelate epimerase activity	GO:0008837|g__Bacteroides.s__Bacteroides_thetaiotaomicron|UniRef90_Q8AAB7	2.70589	0.0704535	2.63543	0.00606417	0.000958394	0	3.12342	1.97279	4.53692	3.8963	0.352268	0	0	0	0
[MF] diaminopimelate epimerase activity	GO:0008837|g__Enterorhabdus.s__Enterorhabdus_caecimuris|UniRef90_R9L0Z1	1.31881	0.102718	1.21609	0.0158801	0.000958394	0	0.674795	1.70548	2.08011	2.13365	0.51359	0	0	0	0
[MF] diaminopimelate epimerase activity	GO:0008837|g__Akkermansia.s__Akkermansia_muciniphila|UniRef90_B2ULA2	3.09841	0	3.09841	0.0263262	0.000958394	0	4.70964	0	5.54234	5.24008	0	0	0	0	0
[MF] diaminopimelate epimerase activity	GO:0008837|g__Enterococcus.s__Enterococcus_faecalis|UniRef90_Q838I3	1.46238	0	1.46238	0.13707	0.000958394	4.82533	0	2.48656	0	0	0	0	0	0	0
[MF] diaminopimelate epimerase activity	GO:0008837|g__Methanococcus.s__Methanococcus_maripaludis|UniRef90_A4FXV0	0.541777	0	0.541777	0.31582	0.000958394	2.70889	0	0	0	0	0	0	0	0	0
[MF] diaminopimelate epimerase activity	GO:0008837|g__Dorea.s__Dorea_sp_5_2|UniRef90_R9NBJ7	0.235163	0	0.235163	0.357642	0.000958394	0	0	0	1.17582	0	0	0	0	0	0
[MF] diaminopimelate epimerase activity	GO:0008837|g__Imtechella.s__Imtechella_halotolerans|UniRef90_I0WFP1	0.169125	0	0.169125	0.397674	0.000958394	0	0.845626	0	0	0	0	0	0	0	0
[BP] cellular response to stress	GO:0033554|g__Parasutterella.s__Parasutterella_excrementihominis|UniRef90_R5ZU34	4.05904	0.0979285	3.96112	2.82388e-09	0.00099989	3.85731	3.94545	4.53713	3.82792	4.1274	0.489643	0	0	0	0
[BP] cellular response to stress	GO:0033554|unclassified|UniRef90_R9LP70	3.54215	0	3.54215	0.0026692	0.00099989	0	4.53317	5.57474	3.71318	3.88967	0	0	0	0	0
[BP] misfolded or incompletely synthesized protein catabolic process	GO:0006515|g__Parasutterella.s__Parasutterella_excrementihominis|UniRef90_R5ZU34	4.05904	0.0979285	3.96112	2.82388e-09	0.00099989	3.85731	3.94545	4.53713	3.82792	4.1274	0.489643	0	0	0	0
[BP] misfolded or incompletely synthesized protein catabolic process	GO:0006515|unclassified|UniRef90_R9LP70	3.54215	0	3.54215	0.0026692	0.00099989	0	4.53317	5.57474	3.71318	3.88967	0	0	0	0	0
[MF] urocanate hydratase activity	GO:0016153|unclassified|UniRef90_R7F399	1.94868	0	1.94868	0.0280749	0.00111666	0	3.1436	0	3.7106	2.88919	0	0	0	0	0
[MF] urocanate hydratase activity	GO:0016153|g__Staphylococcus.s__Staphylococcus_xylosus|UniRef90_Q49ZQ7	0.547897	0	0.547897	0.0714366	0.00111666	0	0	1.1797	0.379688	1.1801	0	0	0	0	0
[MF] urocanate hydratase activity	GO:0016153|unclassified|UniRef90_W2C0I0	1.26879	0	1.26879	0.113722	0.00111666	0	3.403	0	0	2.94097	0	0	0	0	0
[MF] urocanate hydratase activity	GO:0016153|unclassified|UniRef90_R5S890	0.600171	0	0.600171	0.313845	0.00111666	0	0	0	3.00085	0	0	0	0	0	0
[MF] urocanate hydratase activity	GO:0016153|g__Staphylococcus.s__Staphylococcus_lentus|UniRef90_A0A033UTM3	0.516555	0	0.516555	0.316881	0.00111666	2.58278	0	0	0	0	0	0	0	0	0
[CC] cell wall	GO:0005618|g__Bacteroides.s__Bacteroides_thetaiotaomicron|UniRef90_R6V669	2.86577	0.154787	2.71098	0.00630793	0.0011316	2.62892	2.78034	0	4.34102	4.57856	0	0	0	0.773934	0
[CC] cell wall	GO:0005618|g__Bacteroides.s__Bacteroides_thetaiotaomicron|UniRef90_D7IBL7	2.36527	0	2.36527	0.0267339	0.0011316	0	3.57819	0	4.23085	4.01729	0	0	0	0	0
[CC] cell wall	GO:0005618|g__Akkermansia.s__Akkermansia_muciniphila|UniRef90_B2UM03	3.05416	0.252001	2.80216	0.0401858	0.0011316	0	5.22834	0	4.97956	5.06288	0	1.26001	0	0	0
[CC] cell wall	GO:0005618|g__Bacteroides.s__Bacteroides_thetaiotaomicron|UniRef90_Q8A3E7	2.65493	0.2551	2.39983	0.046067	0.0011316	0	3.80239	0	4.89038	4.58186	0	0	0	1.2755	0
[CC] cell wall	GO:0005618|g__Lactobacillus.s__Lactobacillus_johnsonii|UniRef90_Q74LY6	4.33188	5.32841	-0.996529	0.133822	0.0011316	3.33036	5.14269	3.5452	4.84368	4.79749	4.9852	4.17659	5.16744	4.973	7.33982
[CC] cell wall	GO:0005618|g__Enterococcus.s__Enterococcus_faecalis|UniRef90_Q835V3	1.25958	0	1.25958	0.140122	0.0011316	4.19867	0	2.09925	0	0	0	0	0	0	0
[CC] cell wall	GO:0005618|g__Lactobacillus.s__Lactobacillus_johnsonii|UniRef90_F4AC24	2.56326	3.28092	-0.717664	0.157828	0.0011316	2.03013	2.69031	2.40289	2.79441	2.89855	2.42021	2.51365	3.02067	3.45291	4.99717
[CC] cell wall	GO:0005618|g__Enterococcus.s__Enterococcus_faecalis|UniRef90_Q9F866	0.363859	0	0.363859	0.246111	0.0011316	1.52558	0	0	0.293718	0	0	0	0	0	0
[CC] cell wall	GO:0005618|g__Enterococcus.s__Enterococcus_faecalis|UniRef90_Q9Z4N7	0.273288	0	0.273288	0.275659	0.0011316	1.16636	0	0	0.200077	0	0	0	0	0	0
[CC] cell wall	GO:0005618|g__Lactobacillus.s__Lactobacillus_johnsonii|UniRef90_V5P550	1.3427	2.30704	-0.964339	0.296144	0.0011316	0	1.01677	0	2.77763	2.9191	1.60783	0	2.71988	3.66323	3.54426
[CC] cell wall	GO:0005618|g__Listeria.s__Listeria_monocytogenes|UniRef90_Q723K6	0.425046	0	0.425046	0.322368	0.0011316	2.12523	0	0	0	0	0	0	0	0	0
[CC] cell wall	GO:0005618|g__Listeria.s__Listeria_monocytogenes|UniRef90_Q71VU0	0.257547	0	0.257547	0.349671	0.0011316	1.28773	0	0	0	0	0	0	0	0	0
[CC] cell wall	GO:0005618|g__Imtechella.s__Imtechella_halotolerans|UniRef90_I0W9J4	0.182224	0	0.182224	0.38693	0.0011316	0	0.91112	0	0	0	0	0	0	0	0
[CC] cell wall	GO:0005618|g__Dorea.s__Dorea_sp_5_2|UniRef90_R9N979	0.160446	0	0.160446	0.405901	0.0011316	0	0	0	0.802232	0	0	0	0	0	0
[CC] cell wall	GO:0005618|unclassified|UniRef90_P15290	0	0.159745	-0.159745	0.40661	0.0011316	0	0	0	0	0	0.798724	0	0	0	0
[CC] cell wall	GO:0005618|g__Lactobacillus.s__Lactobacillus_johnsonii|UniRef90_Q74L34	1.94932	2.49447	-0.545154	0.449068	0.0011316	0	1.83187	2.39604	2.63351	2.88517	1.64297	1.85787	2.30941	2.10467	4.55744
[CC] cell wall	GO:0005618|g__Listeria.s__Listeria_monocytogenes|UniRef90_Q8YA32	0.391671	0.099915	0.291756	0.463783	0.0011316	1.95835	0	0	0	0	0.188643	0	0.310932	0	0
[CC] cell wall	GO:0005618|g__Methanococcus.s__Methanococcus_maripaludis|UniRef90_Q6M088	0.0737703	0.272019	-0.198248	0.499325	0.0011316	0	0	0	0	0.368851	0	1.36009	0	0	0
[CC] cell wall	GO:0005618|g__Lactobacillus.s__Lactobacillus_johnsonii|UniRef90_V5P5K7	1.93827	2.22729	-0.289015	0.503839	0.0011316	1.63111	2.11696	2.38881	1.91512	1.63935	1.99856	1.24304	2.5418	1.71674	3.6363
[CC] cell wall	GO:0005618|g__Lactobacillus.s__Lactobacillus_johnsonii|UniRef90_F4AGT0	0.505845	0.630818	-0.124973	0.670312	0.0011316	0	1.09439	0.969027	0.155639	0.31017	0.747564	0	0.69893	0.603236	1.10436
[CC] cell wall	GO:0005618|g__Lactobacillus.s__Lactobacillus_johnsonii|UniRef90_C2E676	0.565692	0.417065	0.148627	0.718235	0.0011316	0	1.46005	0	0.482882	0.885529	0.485231	0	0	0	1.60009
[CC] cell wall	GO:0005618|g__Lactobacillus.s__Lactobacillus_johnsonii|UniRef90_F7SCI3	3.93248	4.06082	-0.128346	0.870425	0.0011316	3.51545	3.85577	4.38123	3.96333	3.9466	3.80649	1.7098	5.12461	3.2159	6.44732
[BP] lactose metabolic process	GO:0005988|g__Lactobacillus.s__Lactobacillus_johnsonii|UniRef90_D0R270	1.31014	2.24046	-0.930316	0.0774714	0.00119568	0	1.83105	2.56667	1.45987	0.693112	2.4347	1.61946	2.88414	2.32277	1.9412
[BP] lactose metabolic process	GO:0005988|g__Enterococcus.s__Enterococcus_faecalis|UniRef90_F2MQQ8	1.04361	0	1.04361	0.138564	0.00119568	3.42635	0	1.79169	0	0	0	0	0	0	0
[BP] lactose metabolic process	GO:0005988|g__Lactobacillus.s__Lactobacillus_johnsonii|UniRef90_V5P4R1	2.72819	3.41324	-0.685052	0.267769	0.00119568	3.42911	3.75817	2.58535	2.36522	1.50308	3.04491	2.08169	3.1564	3.85157	4.93163
[BP] lactose metabolic process	GO:0005988|g__Anaerotruncus.s__Anaerotruncus_sp_G3_2012|UniRef90_R9LTG0	0.228832	0	0.228832	0.360268	0.00119568	0	0	0	0	1.14416	0	0	0	0	0
[BP] lactose metabolic process	GO:0005988|g__Clostridium.s__Clostridium_sp_ASF502|UniRef90_N2AA12	0.226269	0	0.226269	0.361385	0.00119568	0	0	0	0	1.13135	0	0	0	0	0
[BP] lactose metabolic process	GO:0005988|g__Dorea.s__Dorea_sp_5_2|UniRef90_R9NCM3	0	0.189696	-0.189696	0.381571	0.00119568	0	0	0	0	0	0.948481	0	0	0	0
[BP] lactose metabolic process	GO:0005988|g__Dorea.s__Dorea_sp_5_2|UniRef90_R9MGI7	0	0.0614548	-0.0614548	0.631183	0.00119568	0	0	0	0	0	0.307274	0	0	0	0
[BP] lactose metabolic process	GO:0005988|g__Clostridium.s__Clostridium_sp_ASF502|UniRef90_N2AVN6	0.137778	0.145599	-0.00782152	0.971755	0.00119568	0	0	0	0	0.688889	0.727997	0	0	0	0
[BP] glutamate biosynthetic process	GO:0006537|g__Parasutterella.s__Parasutterella_excrementihominis|UniRef90_R5EEM4	4.72852	0	4.72852	4.15819e-08	0.0013923	4.87973	4.22883	5.83278	4.22713	4.47412	0	0	0	0	0
[BP] glutamate biosynthetic process	GO:0006537|unclassified|UniRef90_B8DUL3	3.66682	0	3.66682	6.91071e-06	0.0013923	4.72751	3.27464	4.66899	2.7048	2.95819	0	0	0	0	0
[BP] glutamate biosynthetic process	GO:0006537|g__Enterorhabdus.s__Enterorhabdus_caecimuris|UniRef90_R9L9S6	1.40463	0.0359043	1.36873	0.00535331	0.0013923	0	1.28252	2.37839	1.73212	1.63014	0.179522	0	0	0	0
[BP] glutamate biosynthetic process	GO:0006537|g__Bacteroides.s__Bacteroides_thetaiotaomicron|UniRef90_R6UXF6	2.6581	0.29951	2.35859	0.0162339	0.0013923	2.06279	2.50066	0	4.30046	4.42656	0	0	0	0	1.49755
[BP] glutamate biosynthetic process	GO:0006537|g__Staphylococcus.s__Staphylococcus_xylosus|UniRef90_Q49UY2	1.20673	0	1.20673	0.0469207	0.0013923	3.25413	0	1.28404	0.429135	1.06635	0	0	0	0	0
[BP] glutamate biosynthetic process	GO:0006537|g__Staphylococcus.s__Staphylococcus_xylosus|UniRef90_Q4A0E7	0.530786	0	0.530786	0.0698897	0.0013923	0	0	1.2246	0.407419	1.02191	0	0	0	0	0
[BP] glutamate biosynthetic process	GO:0006537|unclassified|UniRef90_D1NSF6	0.963155	0	0.963155	0.115235	0.0013923	0	2.33921	0	0	2.47657	0	0	0	0	0
[BP] glutamate biosynthetic process	GO:0006537|g__Staphylococcus.s__Staphylococcus_lentus|UniRef90_A0A033UU96	0.655249	0	0.655249	0.312436	0.0013923	3.27625	0	0	0	0	0	0	0	0	0
[BP] glutamate biosynthetic process	GO:0006537|g__Staphylococcus.s__Staphylococcus_lentus|UniRef90_A0A033UMI5	0.535962	0	0.535962	0.316052	0.0013923	2.67981	0	0	0	0	0	0	0	0	0
[BP] glutamate biosynthetic process	GO:0006537|unclassified|UniRef90_D2QA81	0.374431	0	0.374431	0.327167	0.0013923	0	0	0	0	1.87216	0	0	0	0	0
[BP] glutamate biosynthetic process	GO:0006537|g__Imtechella.s__Imtechella_halotolerans|UniRef90_I0WH98	0.0848386	0	0.0848386	0.544933	0.0013923	0	0.424193	0	0	0	0	0	0	0	0
[BP] glutamate biosynthetic process	GO:0006537|g__Imtechella.s__Imtechella_halotolerans|UniRef90_I0WHC9	0.0601928	0	0.0601928	0.636704	0.0013923	0	0.300964	0	0	0	0	0	0	0	0
[MF] glutamate:sodium symporter activity	GO:0015501|g__Parasutterella.s__Parasutterella_excrementihominis|UniRef90_R5E3W8	4.05381	0.0831569	3.97066	2.06581e-09	0.00142545	4.20733	3.97651	4.04659	3.62435	4.41429	0.415784	0	0	0	0
[CC] cytoplasmic side of plasma membrane	GO:0009898|g__Parasutterella.s__Parasutterella_excrementihominis|UniRef90_R6A590	3.98531	0.0770055	3.90831	1.07009e-07	0.00149252	3.11998	4.09216	4.71269	3.81688	4.18485	0.385027	0	0	0	0
[MF] ribonuclease E activity	GO:0008995|g__Parasutterella.s__Parasutterella_excrementihominis|UniRef90_R6A590	3.98531	0.0770055	3.90831	1.07009e-07	0.00149252	3.11998	4.09216	4.71269	3.81688	4.18485	0.385027	0	0	0	0
[MF] 1-phosphofructokinase activity	GO:0008662|g__Lactobacillus.s__Lactobacillus_johnsonii|UniRef90_D0R270	1.31014	2.24046	-0.930316	0.0774714	0.00151333	0	1.83105	2.56667	1.45987	0.693112	2.4347	1.61946	2.88414	2.32277	1.9412
[MF] 1-phosphofructokinase activity	GO:0008662|g__Enterococcus.s__Enterococcus_faecalis|UniRef90_F2MQQ8	1.04361	0	1.04361	0.138564	0.00151333	3.42635	0	1.79169	0	0	0	0	0	0	0
[MF] 1-phosphofructokinase activity	GO:0008662|g__Lactobacillus.s__Lactobacillus_johnsonii|UniRef90_V5P4R1	2.72819	3.41324	-0.685052	0.267769	0.00151333	3.42911	3.75817	2.58535	2.36522	1.50308	3.04491	2.08169	3.1564	3.85157	4.93163
[MF] 1-phosphofructokinase activity	GO:0008662|g__Clostridium.s__Clostridium_sp_ASF502|UniRef90_N2AA12	0.226269	0	0.226269	0.361385	0.00151333	0	0	0	0	1.13135	0	0	0	0	0
[MF] 1-phosphofructokinase activity	GO:0008662|g__Dorea.s__Dorea_sp_5_2|UniRef90_R9NCM3	0	0.189696	-0.189696	0.381571	0.00151333	0	0	0	0	0	0.948481	0	0	0	0
[MF] 1-phosphofructokinase activity	GO:0008662|g__Dorea.s__Dorea_sp_5_2|UniRef90_R9MGI7	0	0.0614548	-0.0614548	0.631183	0.00151333	0	0	0	0	0	0.307274	0	0	0	0
[MF] 1-phosphofructokinase activity	GO:0008662|g__Clostridium.s__Clostridium_sp_ASF502|UniRef90_N2AVN6	0.137778	0.145599	-0.00782152	0.971755	0.00151333	0	0	0	0	0.688889	0.727997	0	0	0	0
[MF] hydrolase activity, acting on carbon-nitrogen (but not peptide) bonds, in linear amidines	GO:0016813|g__Parasutterella.s__Parasutterella_excrementihominis|UniRef90_F3QI94	4.04762	0.0800743	3.96755	2.86594e-08	0.00168574	4.14685	3.79586	4.72083	3.41139	4.16318	0.400371	0	0	0	0
[BP] DNA packaging	GO:0006323|g__Lactobacillus.s__Lactobacillus_johnsonii|UniRef90_Q65PP9	1.4136	2.54704	-1.13343	0.086399	0.00198578	0	2.20048	1.43812	1.59729	1.83213	2.22779	1.68121	1.69012	2.71129	4.42479
[BP] DNA packaging	GO:0006323|g__Staphylococcus.s__Staphylococcus_lentus|UniRef90_A0A033V765	0.588923	0	0.588923	0.314182	0.00198578	2.94461	0	0	0	0	0	0	0	0	0
[BP] DNA packaging	GO:0006323|g__Dorea.s__Dorea_sp_5_2|UniRef90_R9N8C1	0.161662	0	0.161662	0.404689	0.00198578	0	0	0	0.808312	0	0	0	0	0	0
[BP] DNA packaging	GO:0006323|g__Anaerotruncus.s__Anaerotruncus_sp_G3_2012|UniRef90_R9LC92	0.10293	0	0.10293	0.496102	0.00198578	0	0	0	0	0.514651	0	0	0	0	0
[BP] DNA packaging	GO:0006323|g__Enterorhabdus.s__Enterorhabdus_caecimuris|UniRef90_R9KWM2	0.0798557	0	0.0798557	0.560916	0.00198578	0	0	0	0	0.399278	0	0	0	0	0
[MF] ADP-glyceromanno-heptose 6-epimerase activity	GO:0008712|g__Parasutterella.s__Parasutterella_excrementihominis|UniRef90_R5E1E3	4.47855	0.261142	4.21741	3.12239e-07	0.00199594	4.53039	4.1401	5.29647	4.09826	4.32753	0	0	1.30571	0	0
[MF] ADP-glyceromanno-heptose 6-epimerase activity	GO:0008712|g__Akkermansia.s__Akkermansia_muciniphila|UniRef90_B2UQ57	3.78902	0	3.78902	0.0048083	0.00199594	2.46619	5.59366	0	5.57282	5.31242	0	0	0	0	0
[MF] lipid-A-disaccharide synthase activity	GO:0008915|g__Parasutterella.s__Parasutterella_excrementihominis|UniRef90_R6A488	3.90025	0	3.90025	8.88673e-07	0.00199594	4.31489	3.5844	5.06052	3.51707	3.0244	0	0	0	0	0
[MF] lipid-A-disaccharide synthase activity	GO:0008915|g__Bacteroides.s__Bacteroides_thetaiotaomicron|UniRef90_Q8A0L7	2.52471	0	2.52471	0.0273608	0.00199594	0	3.83097	0	4.79099	4.0016	0	0	0	0	0
[MF] lipid-A-disaccharide synthase activity	GO:0008915|g__Akkermansia.s__Akkermansia_muciniphila|UniRef90_B2UP91	3.09613	0.236307	2.85983	0.0387593	0.00199594	0	5.2736	0	5.26633	4.94074	0	0	1.18154	0	0
[CC] HslUV protease complex	GO:0009376|g__Enterococcus.s__Enterococcus_faecalis|UniRef90_Q834K4	1.3778	0	1.3778	0.0347918	0.00204961	3.33091	0	2.01836	0.446481	1.09324	0	0	0	0	0
[CC] HslUV protease complex	GO:0009376|g__Staphylococcus.s__Staphylococcus_xylosus|UniRef90_Q49X39	0.66197	0	0.66197	0.0674945	0.00204961	0	0	1.32904	0.444956	1.53585	0	0	0	0	0
[CC] HslUV protease complex	GO:0009376|g__Lactobacillus.s__Lactobacillus_johnsonii|UniRef90_Q043R3	1.79132	2.8395	-1.04818	0.138201	0.00204961	0	3.04742	1.31077	2.21589	2.38251	2.63755	1.86741	2.80655	2.3689	4.51709
[CC] HslUV protease complex	GO:0009376|g__Staphylococcus.s__Staphylococcus_xylosus|UniRef90_Q49X38	0.578359	0	0.578359	0.139344	0.00204961	0	0	0	1.10988	1.78191	0	0	0	0	0
[CC] HslUV protease complex	GO:0009376|g__Staphylococcus.s__Staphylococcus_lentus|UniRef90_A0A033V3V8	0.563084	0	0.563084	0.31503	0.00204961	2.81542	0	0	0	0	0	0	0	0	0
[BP] protein import	GO:0017038|g__Parasutterella.s__Parasutterella_excrementihominis|UniRef90_R5EEF2	3.80175	0	3.80175	1.58111e-07	0.00210348	2.90858	3.55577	4.58019	3.94517	4.01905	0	0	0	0	0
[BP] protein import	GO:0017038|g__Enterorhabdus.s__Enterorhabdus_caecimuris|UniRef90_S6CD95	1.65957	0.243977	1.4156	0.00997971	0.00210348	0	2.31454	2.20117	1.96644	1.81571	0.266014	0	0.95387	0	0
[BP] protein import	GO:0017038|g__Adlercreutzia.s__Adlercreutzia_equolifaciens|UniRef90_S6CD95	0.551152	0.0531521	0.498	0.107486	0.00210348	0	1.42928	0	0.885669	0.44081	0.26576	0	0	0	0
[BP] protein import	GO:0017038|g__Lactobacillus.s__Lactobacillus_johnsonii|UniRef90_Q74KA5	2.65071	3.46275	-0.812044	0.16504	0.00210348	1.42417	3.10483	3.24604	2.81865	2.65986	2.82864	2.42646	3.45118	3.41456	5.19292
[BP] protein import	GO:0017038|g__Listeria.s__Listeria_monocytogenes|UniRef90_Q722W7	0.290505	0	0.290505	0.340792	0.00210348	1.45253	0	0	0	0	0	0	0	0	0
[BP] protein import	GO:0017038|g__Collinsella.s__Collinsella_stercoris|UniRef90_B6G9F8	0.0452273	0	0.0452273	0.709517	0.00210348	0	0	0	0	0.226137	0	0	0	0	0
[BP] protein import	GO:0017038|g__Lactobacillus.s__Lactobacillus_johnsonii|UniRef90_Q74L37	2.46889	2.63082	-0.161923	0.741015	0.00210348	3.25449	2.83573	2.14607	2.09908	2.00909	2.22172	1.98912	1.92928	2.72285	4.29111
[MF] 3-deoxy-manno-octulosonate-8-phosphatase activity	GO:0019143|g__Parasutterella.s__Parasutterella_excrementihominis|UniRef90_R5E736	3.93399	0	3.93399	3.60741e-08	0.00210348	4.36328	3.69092	3.43351	3.55455	4.62769	0	0	0	0	0
[MF] 3-deoxy-manno-octulosonate-8-phosphatase activity	GO:0019143|g__Bacteroides.s__Bacteroides_thetaiotaomicron|UniRef90_R6JM99	2.58535	0	2.58535	0.0280938	0.00210348	0	3.56683	0	4.57785	4.78209	0	0	0	0	0
[MF] 3-deoxy-manno-octulosonate-8-phosphatase activity	GO:0019143|g__Bacteroides.s__Bacteroides_thetaiotaomicron|UniRef90_C6IRB0	1.37788	0.121624	1.25626	0.047742	0.00210348	0	2.3215	0	2.65024	1.91767	0.60812	0	0	0	0
[MF] 3-deoxy-manno-octulosonate-8-phosphatase activity	GO:0019143|g__Imtechella.s__Imtechella_halotolerans|UniRef90_I0WFX0	0.24079	0	0.24079	0.355456	0.00210348	0	1.20395	0	0	0	0	0	0	0	0
[MF] peptidase activity, acting on L-amino acid peptides	GO:0070011|g__Enterococcus.s__Enterococcus_faecalis|UniRef90_Q834K4	1.3778	0	1.3778	0.0347918	0.0021442	3.33091	0	2.01836	0.446481	1.09324	0	0	0	0	0
[MF] peptidase activity, acting on L-amino acid peptides	GO:0070011|g__Staphylococcus.s__Staphylococcus_xylosus|UniRef90_Q49X39	0.66197	0	0.66197	0.0674945	0.0021442	0	0	1.32904	0.444956	1.53585	0	0	0	0	0
[MF] peptidase activity, acting on L-amino acid peptides	GO:0070011|g__Lactobacillus.s__Lactobacillus_johnsonii|UniRef90_Q043R3	1.79132	2.8395	-1.04818	0.138201	0.0021442	0	3.04742	1.31077	2.21589	2.38251	2.63755	1.86741	2.80655	2.3689	4.51709
[MF] peptidase activity, acting on L-amino acid peptides	GO:0070011|g__Staphylococcus.s__Staphylococcus_lentus|UniRef90_A0A033V3V8	0.563084	0	0.563084	0.31503	0.0021442	2.81542	0	0	0	0	0	0	0	0	0
[BP] protein complex assembly	GO:0006461|g__Parasutterella.s__Parasutterella_excrementihominis|UniRef90_R5EJJ4	3.183	0	3.183	0.00211009	0.00220362	0	3.5061	4.50175	3.71077	4.19639	0	0	0	0	0
[BP] protein complex assembly	GO:0006461|g__Bacteroides.s__Bacteroides_thetaiotaomicron|UniRef90_Q8ABF9	2.812	0	2.812	0.0028121	0.00220362	3.8371	2.50554	0	4.04326	3.67408	0	0	0	0	0
[BP] protein complex assembly	GO:0006461|g__Akkermansia.s__Akkermansia_muciniphila|UniRef90_B2UKU9	3.03076	0	3.03076	0.0262932	0.00220362	0	4.62687	0	5.40438	5.12254	0	0	0	0	0
[BP] protein complex assembly	GO:0006461|g__Gordonibacter.s__Gordonibacter_pamelaeae|UniRef90_D6E8R9	1.09397	0	1.09397	0.04522	0.00220362	0	1.00076	0	2.20562	2.26349	0	0	0	0	0
[BP] protein complex assembly	GO:0006461|g__Enterorhabdus.s__Enterorhabdus_caecimuris|UniRef90_R9KWB4	1.2112	0.203968	1.00723	0.120736	0.00220362	0	0	2.97461	0.896952	2.18445	1.01984	0	0	0	0
[BP] protein complex assembly	GO:0006461|g__Staphylococcus.s__Staphylococcus_xylosus|UniRef90_Q4A0J6	1.16256	0	1.16256	0.13442	0.00220362	3.7551	0	0	0	2.0577	0	0	0	0	0
[BP] protein complex assembly	GO:0006461|g__Methanococcus.s__Methanococcus_maripaludis|UniRef90_P0CW55	0.656593	0	0.656593	0.312405	0.00220362	3.28296	0	0	0	0	0	0	0	0	0
[CC] extrinsic component of plasma membrane	GO:0019897|g__Parasutterella.s__Parasutterella_excrementihominis|UniRef90_R5EG55	3.8161	0.109811	3.70629	5.22795e-07	0.00220362	3.01673	3.70918	4.66359	3.4214	4.26958	0	0	0.549057	0	0
[MF] phosphoribosyl-ATP diphosphatase activity	GO:0004636|g__Bacteroides.s__Bacteroides_thetaiotaomicron|UniRef90_Q8A7Z7	2.86913	0	2.86913	0.00220433	0.00220362	3.20153	3.5587	0	4.21982	3.36559	0	0	0	0	0
[MF] phosphoribosyl-ATP diphosphatase activity	GO:0004636|g__Parasutterella.s__Parasutterella_excrementihominis|UniRef90_R5EGN2	3.22797	0	3.22797	0.00267044	0.00220362	0	3.2557	5.06027	4.03705	3.78682	0	0	0	0	0
[MF] phosphoribosyl-ATP diphosphatase activity	GO:0004636|g__Clostridium.s__Clostridium_sp_ASF502|UniRef90_N2A801	0	0.112827	-0.112827	0.474593	0.00220362	0	0	0	0	0	0.564136	0	0	0	0
[MF] protein dimerization activity	GO:0046983|unclassified|UniRef90_Q8G7W9	1.71178	0	1.71178	0.00949831	0.00220362	0	2.00629	3.42413	1.19569	1.9328	0	0	0	0	0
[MF] protein dimerization activity	GO:0046983|g__Methanococcus.s__Methanococcus_maripaludis|UniRef90_A4FZX1	0.507722	0	0.507722	0.317289	0.00220362	2.53861	0	0	0	0	0	0	0	0	0
[MF] hydroxymethylglutaryl-CoA reductase activity	GO:0042282|g__Lactobacillus.s__Lactobacillus_johnsonii|UniRef90_D0R596	1.4629	2.70078	-1.23789	0.0233199	0.00231964	0	1.69825	1.46552	2.12209	2.02863	2.05559	2.00942	2.97827	2.94164	3.519
[MF] hydroxymethylglutaryl-CoA reductase activity	GO:0042282|g__Staphylococcus.s__Staphylococcus_lentus|UniRef90_E0D4U0	0.77026	0	0.77026	0.310392	0.00231964	3.8513	0	0	0	0	0	0	0	0	0
[MF] (S)-2-(5-amino-1-(5-phospho-D-ribosyl)imidazole-4-carboxamido)succinate AMP-lyase (fumarate-forming) activity	GO:0070626|g__Parasutterella.s__Parasutterella_excrementihominis|UniRef90_R5E2A5	3.91996	0	3.91996	9.23764e-07	0.0030159	2.83986	4.04422	5.06663	3.63691	4.01219	0	0	0	0	0
[MF] (S)-2-(5-amino-1-(5-phospho-D-ribosyl)imidazole-4-carboxamido)succinate AMP-lyase (fumarate-forming) activity	GO:0070626|unclassified|UniRef90_R9LYS7	3.22451	0	3.22451	0.00318627	0.0030159	0	4.41741	5.14788	3.09563	3.46161	0	0	0	0	0
[MF] (S)-2-(5-amino-1-(5-phospho-D-ribosyl)imidazole-4-carboxamido)succinate AMP-lyase (fumarate-forming) activity	GO:0070626|g__Enterorhabdus.s__Enterorhabdus_caecimuris|UniRef90_S6CEB3	2.03347	0.138603	1.89487	0.00513868	0.0030159	0	3.11712	2.55898	2.03338	2.45787	0.693016	0	0	0	0
[MF] (S)-2-(5-amino-1-(5-phospho-D-ribosyl)imidazole-4-carboxamido)succinate AMP-lyase (fumarate-forming) activity	GO:0070626|g__Akkermansia.s__Akkermansia_muciniphila|UniRef90_B2UNN8	3.6748	0	3.6748	0.00673402	0.0030159	1.98953	5.1075	0	5.96894	5.30803	0	0	0	0	0
[MF] (S)-2-(5-amino-1-(5-phospho-D-ribosyl)imidazole-4-carboxamido)succinate AMP-lyase (fumarate-forming) activity	GO:0070626|g__Bacteroides.s__Bacteroides_thetaiotaomicron|UniRef90_R5K610	2.8455	0.846182	1.99931	0.032616	0.0030159	2.0582	3.56772	0	4.23739	4.36417	0	0.75595	1.02885	0.900336	1.54577
[MF] (S)-2-(5-amino-1-(5-phospho-D-ribosyl)imidazole-4-carboxamido)succinate AMP-lyase (fumarate-forming) activity	GO:0070626|g__Gordonibacter.s__Gordonibacter_pamelaeae|UniRef90_C8WK16	0.405519	0	0.405519	0.151062	0.0030159	0	1.19561	0	0.83198	0	0	0	0	0	0
[MF] (S)-2-(5-amino-1-(5-phospho-D-ribosyl)imidazole-4-carboxamido)succinate AMP-lyase (fumarate-forming) activity	GO:0070626|g__Staphylococcus.s__Staphylococcus_lentus|UniRef90_A0A033UPB9	0.87616	0	0.87616	0.309168	0.0030159	4.3808	0	0	0	0	0	0	0	0	0
[MF] (S)-2-(5-amino-1-(5-phospho-D-ribosyl)imidazole-4-carboxamido)succinate AMP-lyase (fumarate-forming) activity	GO:0070626|unclassified|UniRef90_R6ESE9	0.315226	0	0.315226	0.335727	0.0030159	0	0	0	0	1.57613	0	0	0	0	0
[MF] (S)-2-(5-amino-1-(5-phospho-D-ribosyl)imidazole-4-carboxamido)succinate AMP-lyase (fumarate-forming) activity	GO:0070626|unclassified|UniRef90_R9MZ79	0.260899	0	0.260899	0.34863	0.0030159	0	0	0	0	1.30449	0	0	0	0	0
[MF] (S)-2-(5-amino-1-(5-phospho-D-ribosyl)imidazole-4-carboxamido)succinate AMP-lyase (fumarate-forming) activity	GO:0070626|unclassified|UniRef90_R9JIM2	0.245739	0	0.245739	0.35364	0.0030159	0	0	0	0	1.22869	0	0	0	0	0
[MF] (S)-2-(5-amino-1-(5-phospho-D-ribosyl)imidazole-4-carboxamido)succinate AMP-lyase (fumarate-forming) activity	GO:0070626|g__Staphylococcus.s__Staphylococcus_xylosus|UniRef90_Q49YV3	0.168704	0	0.168704	0.398051	0.0030159	0	0	0	0.843519	0	0	0	0	0	0
[MF] (S)-2-(5-amino-1-(5-phospho-D-ribosyl)imidazole-4-carboxamido)succinate AMP-lyase (fumarate-forming) activity	GO:0070626|g__Anaerotruncus.s__Anaerotruncus_sp_G3_2012|UniRef90_R9LHV7	0.160887	0	0.160887	0.405459	0.0030159	0	0	0	0	0.804435	0	0	0	0	0
[MF] (S)-2-(5-amino-1-(5-phospho-D-ribosyl)imidazole-4-carboxamido)succinate AMP-lyase (fumarate-forming) activity	GO:0070626|g__Imtechella.s__Imtechella_halotolerans|UniRef90_I0W9G9	0.102347	0	0.102347	0.497474	0.0030159	0	0.511734	0	0	0	0	0	0	0	0
[MF] (S)-2-(5-amino-1-(5-phospho-D-ribosyl)imidazole-4-carboxamido)succinate AMP-lyase (fumarate-forming) activity	GO:0070626|g__Methanococcus.s__Methanococcus_maripaludis|UniRef90_A4FY20	0.0962715	0	0.0962715	0.512522	0.0030159	0	0	0	0	0.481357	0	0	0	0	0
[MF] (S)-2-(5-amino-1-(5-phospho-D-ribosyl)imidazole-4-carboxamido)succinate AMP-lyase (fumarate-forming) activity	GO:0070626|g__Clostridium.s__Clostridium_sp_ASF502|UniRef90_N2ABA9	0	0.0380262	-0.0380262	0.749398	0.0030159	0	0	0	0	0	0.190131	0	0	0	0
[MF] (S)-2-(5-amino-1-(5-phospho-D-ribosyl)imidazole-4-carboxamido)succinate AMP-lyase (fumarate-forming) activity	GO:0070626|g__Adlercreutzia.s__Adlercreutzia_equolifaciens|UniRef90_S6CEB3	0.420791	0.426515	-0.00572445	0.987703	0.0030159	0	0.506339	0	0.463974	1.13364	0.5381	0	1.59448	0	0
[MF] N6-(1,2-dicarboxyethyl)AMP AMP-lyase (fumarate-forming) activity	GO:0004018|g__Parasutterella.s__Parasutterella_excrementihominis|UniRef90_R5E2A5	3.91996	0	3.91996	9.23764e-07	0.0030159	2.83986	4.04422	5.06663	3.63691	4.01219	0	0	0	0	0
[MF] N6-(1,2-dicarboxyethyl)AMP AMP-lyase (fumarate-forming) activity	GO:0004018|unclassified|UniRef90_R9LYS7	3.22451	0	3.22451	0.00318627	0.0030159	0	4.41741	5.14788	3.09563	3.46161	0	0	0	0	0
[MF] N6-(1,2-dicarboxyethyl)AMP AMP-lyase (fumarate-forming) activity	GO:0004018|g__Enterorhabdus.s__Enterorhabdus_caecimuris|UniRef90_S6CEB3	2.03347	0.138603	1.89487	0.00513868	0.0030159	0	3.11712	2.55898	2.03338	2.45787	0.693016	0	0	0	0
[MF] N6-(1,2-dicarboxyethyl)AMP AMP-lyase (fumarate-forming) activity	GO:0004018|g__Akkermansia.s__Akkermansia_muciniphila|UniRef90_B2UNN8	3.6748	0	3.6748	0.00673402	0.0030159	1.98953	5.1075	0	5.96894	5.30803	0	0	0	0	0
[MF] N6-(1,2-dicarboxyethyl)AMP AMP-lyase (fumarate-forming) activity	GO:0004018|g__Bacteroides.s__Bacteroides_thetaiotaomicron|UniRef90_R5K610	2.8455	0.846182	1.99931	0.032616	0.0030159	2.0582	3.56772	0	4.23739	4.36417	0	0.75595	1.02885	0.900336	1.54577
[MF] N6-(1,2-dicarboxyethyl)AMP AMP-lyase (fumarate-forming) activity	GO:0004018|g__Gordonibacter.s__Gordonibacter_pamelaeae|UniRef90_C8WK16	0.405519	0	0.405519	0.151062	0.0030159	0	1.19561	0	0.83198	0	0	0	0	0	0
[MF] N6-(1,2-dicarboxyethyl)AMP AMP-lyase (fumarate-forming) activity	GO:0004018|g__Staphylococcus.s__Staphylococcus_lentus|UniRef90_A0A033UPB9	0.87616	0	0.87616	0.309168	0.0030159	4.3808	0	0	0	0	0	0	0	0	0
[MF] N6-(1,2-dicarboxyethyl)AMP AMP-lyase (fumarate-forming) activity	GO:0004018|unclassified|UniRef90_R6ESE9	0.315226	0	0.315226	0.335727	0.0030159	0	0	0	0	1.57613	0	0	0	0	0
[MF] N6-(1,2-dicarboxyethyl)AMP AMP-lyase (fumarate-forming) activity	GO:0004018|unclassified|UniRef90_R9MZ79	0.260899	0	0.260899	0.34863	0.0030159	0	0	0	0	1.30449	0	0	0	0	0
[MF] N6-(1,2-dicarboxyethyl)AMP AMP-lyase (fumarate-forming) activity	GO:0004018|unclassified|UniRef90_R9JIM2	0.245739	0	0.245739	0.35364	0.0030159	0	0	0	0	1.22869	0	0	0	0	0
[MF] N6-(1,2-dicarboxyethyl)AMP AMP-lyase (fumarate-forming) activity	GO:0004018|g__Staphylococcus.s__Staphylococcus_xylosus|UniRef90_Q49YV3	0.168704	0	0.168704	0.398051	0.0030159	0	0	0	0.843519	0	0	0	0	0	0
[MF] N6-(1,2-dicarboxyethyl)AMP AMP-lyase (fumarate-forming) activity	GO:0004018|g__Anaerotruncus.s__Anaerotruncus_sp_G3_2012|UniRef90_R9LHV7	0.160887	0	0.160887	0.405459	0.0030159	0	0	0	0	0.804435	0	0	0	0	0
[MF] N6-(1,2-dicarboxyethyl)AMP AMP-lyase (fumarate-forming) activity	GO:0004018|g__Imtechella.s__Imtechella_halotolerans|UniRef90_I0W9G9	0.102347	0	0.102347	0.497474	0.0030159	0	0.511734	0	0	0	0	0	0	0	0
[MF] N6-(1,2-dicarboxyethyl)AMP AMP-lyase (fumarate-forming) activity	GO:0004018|g__Methanococcus.s__Methanococcus_maripaludis|UniRef90_A4FY20	0.0962715	0	0.0962715	0.512522	0.0030159	0	0	0	0	0.481357	0	0	0	0	0
[MF] N6-(1,2-dicarboxyethyl)AMP AMP-lyase (fumarate-forming) activity	GO:0004018|g__Clostridium.s__Clostridium_sp_ASF502|UniRef90_N2ABA9	0	0.0380262	-0.0380262	0.749398	0.0030159	0	0	0	0	0	0.190131	0	0	0	0
[MF] N6-(1,2-dicarboxyethyl)AMP AMP-lyase (fumarate-forming) activity	GO:0004018|g__Adlercreutzia.s__Adlercreutzia_equolifaciens|UniRef90_S6CEB3	0.420791	0.426515	-0.00572445	0.987703	0.0030159	0	0.506339	0	0.463974	1.13364	0.5381	0	1.59448	0	0
[MF] site-specific DNA-methyltransferase (adenine-specific) activity	GO:0009007|g__Parasutterella.s__Parasutterella_excrementihominis|UniRef90_R5EFT3	4.04431	0	4.04431	1.29481e-07	0.00309457	4.70514	3.77328	4.72441	3.24749	3.77125	0	0	0	0	0
[MF] site-specific DNA-methyltransferase (adenine-specific) activity	GO:0009007|g__Parasutterella.s__Parasutterella_excrementihominis|UniRef90_F3QL49	3.30446	0.0706452	3.23381	1.00604e-06	0.00309457	3.12184	3.08025	4.36136	2.66735	3.29148	0.353226	0	0	0	0
[MF] site-specific DNA-methyltransferase (adenine-specific) activity	GO:0009007|unclassified|UniRef90_D3MRM9	1.80848	0	1.80848	0.0268198	0.00309457	0	3.1136	0	3.04298	2.88583	0	0	0	0	0
[MF] site-specific DNA-methyltransferase (adenine-specific) activity	GO:0009007|unclassified|UniRef90_D3R371	1.70298	0	1.70298	0.0287101	0.00309457	0	3.28672	0	2.55678	2.6714	0	0	0	0	0
[MF] site-specific DNA-methyltransferase (adenine-specific) activity	GO:0009007|g__Akkermansia.s__Akkermansia_muciniphila|UniRef90_B2UNK3	2.75018	0.242556	2.50763	0.0428596	0.00309457	0	4.72878	0	4.92186	4.10028	0	0	1.21278	0	0
[MF] site-specific DNA-methyltransferase (adenine-specific) activity	GO:0009007|unclassified|UniRef90_C9LAY3	1.11677	0	1.11677	0.113474	0.00309457	0	0	0	2.83147	2.75238	0	0	0	0	0
[MF] site-specific DNA-methyltransferase (adenine-specific) activity	GO:0009007|unclassified|UniRef90_D4K6F1	1.0369	0	1.0369	0.114317	0.00309457	0	0	0	2.65482	2.52968	0	0	0	0	0
[MF] site-specific DNA-methyltransferase (adenine-specific) activity	GO:0009007|unclassified|UniRef90_D7GTZ5	0.942226	0	0.942226	0.115417	0.00309457	0	0	0	2.30729	2.40384	0	0	0	0	0
[MF] site-specific DNA-methyltransferase (adenine-specific) activity	GO:0009007|unclassified|UniRef90_C7X7S8	1.38787	0	1.38787	0.117311	0.00309457	0	2.95781	0	3.98157	0	0	0	0	0	0
[MF] site-specific DNA-methyltransferase (adenine-specific) activity	GO:0009007|unclassified|UniRef90_D3LWE3	0.382815	0	0.382815	0.326247	0.00309457	0	0	0	1.91407	0	0	0	0	0	0
[MF] site-specific DNA-methyltransferase (adenine-specific) activity	GO:0009007|g__Anaerotruncus.s__Anaerotruncus_sp_G3_2012|UniRef90_R9LML1	0.326629	0	0.326629	0.333739	0.00309457	0	0	0	0	1.63314	0	0	0	0	0
[MF] site-specific DNA-methyltransferase (adenine-specific) activity	GO:0009007|g__Anaerotruncus.s__Anaerotruncus_sp_G3_2012|UniRef90_R9LM15	0.213788	0	0.213788	0.367316	0.00309457	0	0	0	0	1.06894	0	0	0	0	0
[MF] site-specific DNA-methyltransferase (adenine-specific) activity	GO:0009007|g__Imtechella.s__Imtechella_halotolerans|UniRef90_I0WB78	0.148437	0	0.148437	0.419039	0.00309457	0	0.742183	0	0	0	0	0	0	0	0
[MF] site-specific DNA-methyltransferase (adenine-specific) activity	GO:0009007|g__Imtechella.s__Imtechella_halotolerans|UniRef90_I0W862	0.0889108	0	0.0889108	0.532736	0.00309457	0	0.444554	0	0	0	0	0	0	0	0
[MF] 4-deoxy-L-threo-5-hexosulose-uronate ketol-isomerase activity	GO:0008697|g__Bacteroides.s__Bacteroides_thetaiotaomicron|UniRef90_Q8A2S4	3.72264	0	3.72264	2.369e-05	0.00316069	4.48099	3.26771	1.90793	4.36467	4.59189	0	0	0	0	0
[MF] 4-deoxy-L-threo-5-hexosulose-uronate ketol-isomerase activity	GO:0008697|g__Bacteroides.s__Bacteroides_thetaiotaomicron|UniRef90_Q8A0B5	2.27063	0	2.27063	0.0271401	0.00316069	0	3.3429	0	4.08041	3.92986	0	0	0	0	0
[MF] 4-deoxy-L-threo-5-hexosulose-uronate ketol-isomerase activity	GO:0008697|g__Enterococcus.s__Enterococcus_faecalis|UniRef90_Q838L9	1.67313	0	1.67313	0.141707	0.00316069	5.65519	0	2.71046	0	0	0	0	0	0	0
[MF] 4-deoxy-L-threo-5-hexosulose-uronate ketol-isomerase activity	GO:0008697|unclassified|UniRef90_F3MQT5	0.43582	0	0.43582	0.321546	0.00316069	0	0	0	2.1791	0	0	0	0	0	0
[MF] 4-deoxy-L-threo-5-hexosulose-uronate ketol-isomerase activity	GO:0008697|g__Clostridium.s__Clostridium_sp_ASF502|UniRef90_N2AGF1	0	0.118269	-0.118269	0.464081	0.00316069	0	0	0	0	0	0.591344	0	0	0	0
[MF] N-acetylglucosaminyldiphosphoundecaprenol N-acetyl-beta-D-mannosaminyltransferase activity	GO:0047244|g__Lactobacillus.s__Lactobacillus_johnsonii|UniRef90_D0R5L6	1.19387	2.53004	-1.33617	0.0891711	0.00316069	0	2.59322	0	0.823934	2.5522	2.12398	2.36342	2.36329	1.46205	4.33746
[MF] phosphoenolpyruvate carboxylase activity	GO:0008964|g__Lactobacillus.s__Lactobacillus_johnsonii|UniRef90_Q74J38	1.84696	2.43672	-0.589762	0.354179	0.00316069	1.86898	2.38494	1.22634	2.16317	1.59136	2.14061	0.657484	2.1662	2.76769	4.45163
[MF] phosphoenolpyruvate carboxylase activity	GO:0008964|g__Imtechella.s__Imtechella_halotolerans|UniRef90_I0W763	0.174422	0	0.174422	0.393105	0.00316069	0	0.872108	0	0	0	0	0	0	0	0
[BP] acetyl-CoA biosynthetic process	GO:0006085|g__Bacteroides.s__Bacteroides_thetaiotaomicron|UniRef90_Q8A1G8	2.88019	0.517845	2.36234	0.0263716	0.0032154	0	4.25468	1.49673	4.32111	4.32842	0	0.836059	1.75317	0	0
[BP] acetyl-CoA biosynthetic process	GO:0006085|g__Enterorhabdus.s__Enterorhabdus_caecimuris|UniRef90_S6C569	0.955115	0	0.955115	0.0676848	0.0032154	0	2.25358	0	1.98847	0.533522	0	0	0	0	0
[BP] acetyl-CoA biosynthetic process	GO:0006085|g__Enterococcus.s__Enterococcus_faecalis|UniRef90_Q833H0	1.23446	0	1.23446	0.132668	0.0032154	3.9594	0	2.21291	0	0	0	0	0	0	0
[BP] acetyl-CoA biosynthetic process	GO:0006085|g__Lactobacillus.s__Lactobacillus_johnsonii|UniRef90_D0R4Z4	2.44803	3.22241	-0.774377	0.15551	0.0032154	3.02693	2.26011	2.20573	2.40556	2.34181	2.79891	2.04053	2.78007	3.43218	5.06034
[BP] acetyl-CoA biosynthetic process	GO:0006085|g__Staphylococcus.s__Staphylococcus_xylosus|UniRef90_Q49YE2	0.291054	0	0.291054	0.191618	0.0032154	0	0	0	0.519569	0.935698	0	0	0	0	0
[BP] acetyl-CoA biosynthetic process	GO:0006085|unclassified|UniRef90_S6C569	0.57003	0	0.57003	0.314791	0.0032154	0	0	0	2.85015	0	0	0	0	0	0
[BP] acetyl-CoA biosynthetic process	GO:0006085|g__Lactobacillus.s__Lactobacillus_johnsonii|UniRef90_D0R2H6	2.25169	2.69568	-0.443988	0.31769	0.0032154	2.22692	1.5662	2.71757	2.6569	2.09087	2.17095	2.88923	1.77421	2.59451	4.0495
[BP] acetyl-CoA biosynthetic process	GO:0006085|g__Staphylococcus.s__Staphylococcus_lentus|UniRef90_A0A033V2N5	0.440811	0	0.440811	0.321185	0.0032154	2.20405	0	0	0	0	0	0	0	0	0
[BP] acetyl-CoA biosynthetic process	GO:0006085|g__Listeria.s__Listeria_monocytogenes|UniRef90_Q71Z86	0.436978	0	0.436978	0.321461	0.0032154	2.18489	0	0	0	0	0	0	0	0	0
[BP] acetyl-CoA biosynthetic process	GO:0006085|g__Listeria.s__Listeria_monocytogenes|UniRef90_Q720R2	0	0.226564	-0.226564	0.361255	0.0032154	0	0	0	0	0	0	0	1.13282	0	0
[BP] acetyl-CoA biosynthetic process	GO:0006085|g__Clostridium.s__Clostridium_sp_ASF502|UniRef90_N2B5M6	0.104984	0	0.104984	0.491366	0.0032154	0	0	0	0	0.52492	0	0	0	0	0
[BP] acetyl-CoA biosynthetic process	GO:0006085|g__Adlercreutzia.s__Adlercreutzia_equolifaciens|UniRef90_S6C569	0.285347	0.222146	0.0632006	0.860943	0.0032154	0	0	0	1.42673	0	0	0	1.11073	0	0
[BP] organic acid metabolic process	GO:0006082|g__Bacteroides.s__Bacteroides_thetaiotaomicron|UniRef90_Q8A1G8	2.88019	0.517845	2.36234	0.0263716	0.0032154	0	4.25468	1.49673	4.32111	4.32842	0	0.836059	1.75317	0	0
[BP] organic acid metabolic process	GO:0006082|g__Enterorhabdus.s__Enterorhabdus_caecimuris|UniRef90_S6C569	0.955115	0	0.955115	0.0676848	0.0032154	0	2.25358	0	1.98847	0.533522	0	0	0	0	0
[BP] organic acid metabolic process	GO:0006082|g__Enterococcus.s__Enterococcus_faecalis|UniRef90_Q833H0	1.23446	0	1.23446	0.132668	0.0032154	3.9594	0	2.21291	0	0	0	0	0	0	0
[BP] organic acid metabolic process	GO:0006082|g__Lactobacillus.s__Lactobacillus_johnsonii|UniRef90_D0R4Z4	2.44803	3.22241	-0.774377	0.15551	0.0032154	3.02693	2.26011	2.20573	2.40556	2.34181	2.79891	2.04053	2.78007	3.43218	5.06034
[BP] organic acid metabolic process	GO:0006082|g__Staphylococcus.s__Staphylococcus_xylosus|UniRef90_Q49YE2	0.291054	0	0.291054	0.191618	0.0032154	0	0	0	0.519569	0.935698	0	0	0	0	0
[BP] organic acid metabolic process	GO:0006082|unclassified|UniRef90_S6C569	0.57003	0	0.57003	0.314791	0.0032154	0	0	0	2.85015	0	0	0	0	0	0
[BP] organic acid metabolic process	GO:0006082|g__Lactobacillus.s__Lactobacillus_johnsonii|UniRef90_D0R2H6	2.25169	2.69568	-0.443988	0.31769	0.0032154	2.22692	1.5662	2.71757	2.6569	2.09087	2.17095	2.88923	1.77421	2.59451	4.0495
[BP] organic acid metabolic process	GO:0006082|g__Staphylococcus.s__Staphylococcus_lentus|UniRef90_A0A033V2N5	0.440811	0	0.440811	0.321185	0.0032154	2.20405	0	0	0	0	0	0	0	0	0
[BP] organic acid metabolic process	GO:0006082|g__Listeria.s__Listeria_monocytogenes|UniRef90_Q71Z86	0.436978	0	0.436978	0.321461	0.0032154	2.18489	0	0	0	0	0	0	0	0	0
[BP] organic acid metabolic process	GO:0006082|g__Listeria.s__Listeria_monocytogenes|UniRef90_Q720R2	0	0.226564	-0.226564	0.361255	0.0032154	0	0	0	0	0	0	0	1.13282	0	0
[BP] organic acid metabolic process	GO:0006082|g__Clostridium.s__Clostridium_sp_ASF502|UniRef90_N2B5M6	0.104984	0	0.104984	0.491366	0.0032154	0	0	0	0	0.52492	0	0	0	0	0
[BP] organic acid metabolic process	GO:0006082|g__Adlercreutzia.s__Adlercreutzia_equolifaciens|UniRef90_S6C569	0.285347	0.222146	0.0632006	0.860943	0.0032154	0	0	0	1.42673	0	0	0	1.11073	0	0
[MF] acetate kinase activity	GO:0008776|g__Bacteroides.s__Bacteroides_thetaiotaomicron|UniRef90_Q8A1G8	2.88019	0.517845	2.36234	0.0263716	0.0032154	0	4.25468	1.49673	4.32111	4.32842	0	0.836059	1.75317	0	0
[MF] acetate kinase activity	GO:0008776|g__Enterorhabdus.s__Enterorhabdus_caecimuris|UniRef90_S6C569	0.955115	0	0.955115	0.0676848	0.0032154	0	2.25358	0	1.98847	0.533522	0	0	0	0	0
[MF] acetate kinase activity	GO:0008776|g__Enterococcus.s__Enterococcus_faecalis|UniRef90_Q833H0	1.23446	0	1.23446	0.132668	0.0032154	3.9594	0	2.21291	0	0	0	0	0	0	0
[MF] acetate kinase activity	GO:0008776|g__Lactobacillus.s__Lactobacillus_johnsonii|UniRef90_D0R4Z4	2.44803	3.22241	-0.774377	0.15551	0.0032154	3.02693	2.26011	2.20573	2.40556	2.34181	2.79891	2.04053	2.78007	3.43218	5.06034
[MF] acetate kinase activity	GO:0008776|g__Staphylococcus.s__Staphylococcus_xylosus|UniRef90_Q49YE2	0.291054	0	0.291054	0.191618	0.0032154	0	0	0	0.519569	0.935698	0	0	0	0	0
[MF] acetate kinase activity	GO:0008776|unclassified|UniRef90_S6C569	0.57003	0	0.57003	0.314791	0.0032154	0	0	0	2.85015	0	0	0	0	0	0
[MF] acetate kinase activity	GO:0008776|g__Lactobacillus.s__Lactobacillus_johnsonii|UniRef90_D0R2H6	2.25169	2.69568	-0.443988	0.31769	0.0032154	2.22692	1.5662	2.71757	2.6569	2.09087	2.17095	2.88923	1.77421	2.59451	4.0495
[MF] acetate kinase activity	GO:0008776|g__Staphylococcus.s__Staphylococcus_lentus|UniRef90_A0A033V2N5	0.440811	0	0.440811	0.321185	0.0032154	2.20405	0	0	0	0	0	0	0	0	0
[MF] acetate kinase activity	GO:0008776|g__Listeria.s__Listeria_monocytogenes|UniRef90_Q71Z86	0.436978	0	0.436978	0.321461	0.0032154	2.18489	0	0	0	0	0	0	0	0	0
[MF] acetate kinase activity	GO:0008776|g__Listeria.s__Listeria_monocytogenes|UniRef90_Q720R2	0	0.226564	-0.226564	0.361255	0.0032154	0	0	0	0	0	0	0	1.13282	0	0
[MF] acetate kinase activity	GO:0008776|g__Clostridium.s__Clostridium_sp_ASF502|UniRef90_N2B5M6	0.104984	0	0.104984	0.491366	0.0032154	0	0	0	0	0.52492	0	0	0	0	0
[MF] acetate kinase activity	GO:0008776|g__Adlercreutzia.s__Adlercreutzia_equolifaciens|UniRef90_S6C569	0.285347	0.222146	0.0632006	0.860943	0.0032154	0	0	0	1.42673	0	0	0	1.11073	0	0
[MF] formate dehydrogenase (NAD+) activity	GO:0008863|g__Parasutterella.s__Parasutterella_excrementihominis|UniRef90_D9Y8R0	4.13247	0	4.13247	1.86704e-08	0.0032154	3.5057	4.21456	4.89462	3.86231	4.18515	0	0	0	0	0
[MF] formate dehydrogenase (NAD+) activity	GO:0008863|g__Enterorhabdus.s__Enterorhabdus_caecimuris|UniRef90_R9KUH8	2.13551	0.169645	1.96586	7.52019e-06	0.0032154	2.44385	1.75083	2.63575	2.07095	1.77616	0.276339	0	0.571887	0	0
[MF] formate dehydrogenase (NAD+) activity	GO:0008863|g__Parasutterella.s__Parasutterella_excrementihominis|UniRef90_F3QJN2	0.709846	0	0.709846	0.0578024	0.0032154	0	1.14653	1.73809	0	0.664609	0	0	0	0	0
[MF] formate dehydrogenase (NAD+) activity	GO:0008863|g__Methanococcus.s__Methanococcus_maripaludis|UniRef90_Q6LXQ2	0.111675	0	0.111675	0.476932	0.0032154	0	0	0	0	0.558377	0	0	0	0	0
[BP] adenine catabolic process	GO:0006146|g__Enterorhabdus.s__Enterorhabdus_caecimuris|UniRef90_R9KX42	1.90967	0.195529	1.71414	0.010736	0.00323929	0	2.2	3.33155	2.17831	1.83848	0.977645	0	0	0	0
[BP] adenine catabolic process	GO:0006146|g__Enterococcus.s__Enterococcus_faecalis|UniRef90_Q835Z6	1.35397	0	1.35397	0.131126	0.00323929	4.62569	0	1.76827	0	0.37591	0	0	0	0	0
[BP] adenine catabolic process	GO:0006146|g__Lactobacillus.s__Lactobacillus_johnsonii|UniRef90_C2E430	1.84613	2.59067	-0.744545	0.376361	0.00323929	0	2.75265	1.67762	2.37125	2.42911	2.47502	0	3.62618	2.79928	4.05288
[BP] adenine catabolic process	GO:0006146|g__Lactobacillus.s__Lactobacillus_johnsonii|UniRef90_C2E432	2.95693	3.51024	-0.553305	0.389865	0.00323929	3.34538	3.1705	2.77203	2.44089	3.05586	3.2317	2.17045	3.22653	2.99224	5.93025
[BP] adenine catabolic process	GO:0006146|g__Anaerotruncus.s__Anaerotruncus_sp_G3_2012|UniRef90_R9M092	0.139478	0	0.139478	0.430404	0.00323929	0	0	0	0	0.697389	0	0	0	0	0
[BP] adenine catabolic process	GO:0006146|g__Clostridium.s__Clostridium_sp_ASF502|UniRef90_N2A1Y8	0.12732	0	0.12732	0.448401	0.00323929	0	0	0	0	0.636602	0	0	0	0	0
[BP] adenine catabolic process	GO:0006146|g__Clostridium.s__Clostridium_sp_ASF502|UniRef90_N2A9A8	0.183541	0.0305944	0.152946	0.471393	0.00323929	0	0	0	0	0.917704	0.152972	0	0	0	0
[BP] adenine catabolic process	GO:0006146|g__Listeria.s__Listeria_monocytogenes|UniRef90_Q8Y6E5	0	0.104684	-0.104684	0.492048	0.00323929	0	0	0	0	0	0.523421	0	0	0	0
[BP] adenine catabolic process	GO:0006146|g__Clostridium.s__Clostridium_sp_ASF502|UniRef90_N2AZM9	0.0778207	0	0.0778207	0.567795	0.00323929	0	0	0	0	0.389103	0	0	0	0	0
[MF] adenine deaminase activity	GO:0000034|g__Enterorhabdus.s__Enterorhabdus_caecimuris|UniRef90_R9KX42	1.90967	0.195529	1.71414	0.010736	0.00323929	0	2.2	3.33155	2.17831	1.83848	0.977645	0	0	0	0
[MF] adenine deaminase activity	GO:0000034|g__Enterococcus.s__Enterococcus_faecalis|UniRef90_Q835Z6	1.35397	0	1.35397	0.131126	0.00323929	4.62569	0	1.76827	0	0.37591	0	0	0	0	0
[MF] adenine deaminase activity	GO:0000034|g__Lactobacillus.s__Lactobacillus_johnsonii|UniRef90_C2E430	1.84613	2.59067	-0.744545	0.376361	0.00323929	0	2.75265	1.67762	2.37125	2.42911	2.47502	0	3.62618	2.79928	4.05288
[MF] adenine deaminase activity	GO:0000034|g__Lactobacillus.s__Lactobacillus_johnsonii|UniRef90_C2E432	2.95693	3.51024	-0.553305	0.389865	0.00323929	3.34538	3.1705	2.77203	2.44089	3.05586	3.2317	2.17045	3.22653	2.99224	5.93025
[MF] adenine deaminase activity	GO:0000034|g__Anaerotruncus.s__Anaerotruncus_sp_G3_2012|UniRef90_R9M092	0.139478	0	0.139478	0.430404	0.00323929	0	0	0	0	0.697389	0	0	0	0	0
[MF] adenine deaminase activity	GO:0000034|g__Clostridium.s__Clostridium_sp_ASF502|UniRef90_N2A1Y8	0.12732	0	0.12732	0.448401	0.00323929	0	0	0	0	0.636602	0	0	0	0	0
[MF] adenine deaminase activity	GO:0000034|g__Clostridium.s__Clostridium_sp_ASF502|UniRef90_N2A9A8	0.183541	0.0305944	0.152946	0.471393	0.00323929	0	0	0	0	0.917704	0.152972	0	0	0	0
[MF] adenine deaminase activity	GO:0000034|g__Listeria.s__Listeria_monocytogenes|UniRef90_Q8Y6E5	0	0.104684	-0.104684	0.492048	0.00323929	0	0	0	0	0	0.523421	0	0	0	0
[MF] adenine deaminase activity	GO:0000034|g__Clostridium.s__Clostridium_sp_ASF502|UniRef90_N2AZM9	0.0778207	0	0.0778207	0.567795	0.00323929	0	0	0	0	0.389103	0	0	0	0	0
[BP] response to organic substance	GO:0010033|g__Parasutterella.s__Parasutterella_excrementihominis|UniRef90_R5ZXW7	4.58059	0.146981	4.43361	7.48494e-08	0.00356143	4.45096	4.17739	5.48686	4.00221	4.78554	0.734907	0	0	0	0
[BP] negative regulation of DNA recombination	GO:0045910|g__Enterococcus.s__Enterococcus_faecalis|UniRef90_Q82ZS4	1.48778	0	1.48778	0.0889033	0.00357089	4.49022	0	2.08869	0	0.859981	0	0	0	0	0
[BP] negative regulation of DNA recombination	GO:0045910|g__Lactobacillus.s__Lactobacillus_johnsonii|UniRef90_Q045P1	2.45333	3.33633	-0.883002	0.0958782	0.00357089	2.14292	3.36435	1.8435	2.29282	2.62303	2.70952	2.87111	3.05346	3.00166	5.04589
[BP] negative regulation of DNA recombination	GO:0045910|g__Enterococcus.s__Enterococcus_faecalis|UniRef90_Q835H3	0.953459	0	0.953459	0.204607	0.00357089	3.86972	0	0.897576	0	0	0	0	0	0	0
[BP] negative regulation of DNA recombination	GO:0045910|g__Clostridium.s__Clostridium_sp_ASF502|UniRef90_N2B270	0.125529	0	0.125529	0.451337	0.00357089	0	0	0	0	0.627646	0	0	0	0	0
[BP] negative regulation of DNA recombination	GO:0045910|g__Imtechella.s__Imtechella_halotolerans|UniRef90_I0W7G1	0.0740285	0	0.0740285	0.581179	0.00357089	0	0.370143	0	0	0	0	0	0	0	0
[BP] negative regulation of DNA recombination	GO:0045910|g__Dorea.s__Dorea_sp_5_2|UniRef90_R9NDU1	0.064475	0	0.064475	0.618352	0.00357089	0	0	0	0.322375	0	0	0	0	0	0
[BP] negative regulation of DNA recombination	GO:0045910|g__Listeria.s__Listeria_monocytogenes|UniRef90_Q92CH6	0.288257	0.23875	0.0495076	0.889757	0.00357089	1.44129	0	0	0	0	0.112125	0	1.08162	0	0
[BP] negative regulation of DNA recombination	GO:0045910|g__Lactobacillus.s__Lactobacillus_johnsonii|UniRef90_D0R6E0	2.65915	2.63506	0.024096	0.971183	0.00357089	1.67054	3.53341	2.45083	2.59621	3.04477	2.67221	0.56684	2.76558	2.68893	4.48173
[BP] protein unfolding	GO:0043335|g__Enterococcus.s__Enterococcus_faecalis|UniRef90_Q834K4	1.3778	0	1.3778	0.0347918	0.00370094	3.33091	0	2.01836	0.446481	1.09324	0	0	0	0	0
[BP] protein unfolding	GO:0043335|g__Staphylococcus.s__Staphylococcus_xylosus|UniRef90_Q49X39	0.66197	0	0.66197	0.0674945	0.00370094	0	0	1.32904	0.444956	1.53585	0	0	0	0	0
[BP] protein unfolding	GO:0043335|g__Lactobacillus.s__Lactobacillus_johnsonii|UniRef90_Q043R3	1.79132	2.8395	-1.04818	0.138201	0.00370094	0	3.04742	1.31077	2.21589	2.38251	2.63755	1.86741	2.80655	2.3689	4.51709
[truncated: 45,149 more rows]

[truncated: 3 more sheets: Pathway, KOs, KEGG metabolism]
