# Supplementary material for: Multi-omics analysis revealing the interplay between gut microbiome and the host following opioid use
Source: Gut Microbes. 2023 Aug 23;15(2):2246184. doi: 10.1080/19490976.2023.2246184 (PMC10448978; doi:10.1080/19490976.2023.2246184)
Supplement: Supplemental Material [file KGMI_A_2246184_SM4472.zip › Supplemental material_KGMI 2246184/Supplimentary file2.xlsx]

## Sheet: positve + negative
LABEL	Control-1	Control-2	Control-3	Control-4	Control-5	MORPHINE 1	MORPHINE 2	MORPHINE 3	MORPHINE 4	MORPHINE 5
(+/-)-20-HDoHE	10583	21986	53446			253781	226501	311912	501403	536073
(E)-Zeatin	5613423	302770	5842740	2136169	5572287	5219625	6501596	5506259	5787844	5611094
butanoic acid	19404	3027	18306	2553		47817	61363	73810	117064
1-Methyladenosine	824100	106855	694611	1443345	740631		20235		45508
11R-HEDE	38735	47142	73985	58465	47124	127580	48558	20143		66151
11a-Hydroxyprogesterone	259145	32764	336170	50135	325271	54497	67200	62673	173634	209986
12,13-DHOME	1005888	1352635	764037	1196620	1268084	83631	142398	107508	133182	162505
12-amino-dodecanoic acid	50914	17383	43622	19860	29283	61110	80209	50744	107105	69951
13-OxoODE	809562	1356623	1422364	1393390	1016528	555570	1988648	1288193	2775884	3675948
13S-hydroxyoctadecadienoic acid	318571	318226	751310	598648	307111	480672	303875	3503600	1223972	1523522
13Z-docosenamide	21148075	18847922	19491445	12251316	20091327	13005365	13899384	13585706	22543600	12605364
1H-Indole-4-carbaldehyde	266051	101552	314690	212075	219670	120451	119713	106110	416557	376631
2-Hydroxycinnamic acid	75501	9753	75489	31549	99624	49380	52209	32830	156621	81331
2-Phenylpropionate	81522	173492	101824	204791	181642
2-Piperidinone			85593		35000	108418	17338	72085	40114	24243
21-hydroxy-heneicosanoic acid	7121	4930	12443	22089	9967	424109	703061	759416	979264	617006
3-Methyl-2-oxovaleric acid	245019	13497	99051	88483	108944	710658	204216	145708	216729	44449
3-N-(4-Fluorophenyl)-1H-pyrazolo[3,4-d]pyrimidine-3,4-diamine	377498	591025	314298	400490	404984	43159	17514	17033	65618	12527
3alpha-Hydroxy-5beta-medroxyprogesterone acetate	7014309	402000	5673901	1960466	7206506	1245837	44634	224583	294241	1175290
4-(4-Hydroxyphenyl)-2-butanone			22625	11193		1038464	603322	410853	1358909	403945
4-Quinolone-3-Carboxamide CB2 Ligand	402829	1712	761494	76798	418721	76324	12046	22635	32385	26216
5(S)-HETE lactone		28009			19789		201164	140838	332169	218353
7-Hexadecenoic acid, methyl ester	672463	630117	781506	684492	872796	1215561	1465552	2914719	1698270	2335117
9,10-Epoxyoctadecenoic acid	1774183	2018862	1423317	647605	681575	1969405	1034663	3505510	3070454	5119994
9,10-epoxyoctadecanoic acid	9890181	2743693	9639045	5012584	9145853	5345335	13744758	12652206	15833149	16625339
9-OxoODE	640494	828511	671743	528643	345610	371549	478316	765641	1213405	1188941
9R-HODE	797960	658467	1147610	681772	851712	256600	556908	1623899		1441518
9Z,11E,13E-Octadecatrienoic acid, ethyl ester	97490	136780	155745	311078	186864	632361	1119962	661700	489652	782850
ABIETANE DITERPENOIDS (C20H28O2)	116539	24917	128375	338783	126456	22132	44584	12434	180401	117904
ABIETANE DITERPENOIDS (C20H30O2)	5124927	4656801	3430511	2469303	3215483	736955	1716898	841212	738820	1260615
ANTHRACENES AND PHENANTHRENES (C15H10O5)	81398	88650	34042	10262	33302	79571	125858	46827	10653	70803
Aflatoxin G2	728102	96577	1968808	224830	609618	414244	471742	951665	988111	1888732
Alpha-Linolenoyl ethanolamide	140011	259750	140063	394493	208374	631477	1377114	1425557	1689927	1843716
Alpha-Muricholic acid	18147357	3476555	6934794	3690500	3354683	1357123	47958	13812	200424	4561961
Arg Gln Lys	728543	344808	3900171	359454	464477	1509964	551719	446325	798182	3663618
Arg Glu Asp			474597		224999	180791	11923	9274	30492
Arg Gly Phe		70959	167838	198209	225748	611369	113060	89771	278519	103916
Arg Tyr Val	187530	108377	207868	72551	64171	53787	21677		61727
Asn Arg Asn						117308	34847	30197	109714	36729
Asp Arg Tyr	204588	145053	194016	312818	1705236
Asp Ile Ala			357830		453188
Asp Ile Val	71630		289496	584095	146467
BRANCHED FATTY ACIDS (C16H32O2)	24916			33876	14071		58214	81356
Baicalin	988495	2387376	692085	3058407	2824456
Benzyl butyl phthalate	350240	407946	639897	276923	646543	679480	1142248	600525	547676	291888
Brassinolide	1154234	1282683	1314926	1273885	1505561	1334334	2309398	1462260	1458223	1539621
Buprenorphine	1007251	1051125	434070	1649158	1249585	1170055	437655	1037425	1013492	759167
C19 STEROIDS (ANDROGENS) AND DERIVATIVES (C20H28O2)	162082	108888	186763	230022	284583	62932	124725	40685	150459	170247
C21 STEROIDS (GLUCO/MINERALOCORTICOIDS, PROGESTOGINS) AND DERIVATIVES (C21H30O2)	8193669	6558130	10813582	12867308	9361241	12340043	13452045	15189493	6620342	15335487
C21 STEROIDS (GLUCO/MINERALOCORTICOIDS, PROGESTOGINS) AND DERIVATIVES (C21H30O3)	140839	68020	278446	133013	193948	875697	883272	1216925	824141	870458
C21 STEROIDS (GLUCO/MINERALOCORTICOIDS, PROGESTOGINS) AND DERIVATIVES (C21H30O4)	21434	44664	63210	68072	55876	78221	125055	88869	6533	8937
C21 STEROIDS (GLUCO/MINERALOCORTICOIDS, PROGESTOGINS) AND DERIVATIVES (C21H32O2)	19553054	21940721	25888871	27226743	23421365	19262364	23796511	21586383	19026859	24179514
C24 BILE ACIDS, ALCOHOLS, AND DERIVATIVES (C24H40O5)	2140606	718013	4092840	4588395	47412	5066853	689701	461154	505655	4561070
CARBOCYCLIC FATTY ACIDS (C19H36O2)	7990	24090	78391	77786	21525	532268	325291	730482	978112	205393
Cer(d42:2)		1076	16587	44276	22298	2109057	1186059	1582014	2787797	888112
Chenodeoxycholic acid	7688880	1157774	1305634	1256733	1679642	707381	109004	337530		2905437
Cholic acid	44800403	9028112	26912924	9471246	16238861	413883	45043	59001	110121	127279
Chrysin 7-O-beta-D-glucopyranuronoside	1649558	1758137	984228	4367567	4619096	11775	55773	43432	24305	43218
Confertifolin	1127381	48505	1855356	34563	196877	8605	43038	34180	36247	141814
Cortisol	77580	60881	193945	144256	160333	472516	148638	128190	325598	525611
Coumarin		93884	336785		307955		4012	6009		5699
DIACETYLDIDEISOVALERYL-RHODOMYRTOXIN	250832	242501	286517	226038	177318	1051027	342249	129920	378615	221919
Daidzin	487908	639397	4902123	1271213	3073933	376318	63981	168719	36278	126651
Deoxycholic acid	26624			3953	4056	51770	13925	40181		113142
Dexanabinol	24453	27165	21578	21183	20452	461051	29624	583806	395854	299891
Diethyl phthalic acid	477367	461825	559404	482626	205334	1638241	1762082	493308	627768	1658415
Diisooctyl phthalate	208400	355326	337085	2584309	392458	907906	206186	239561	145391	170692
Diosmetin	65177	4607	179281	13095	25756	67918	60208	158584	175398	336787
Diosmin	277211	268267	329699	281643	253436	202983	59314	178137	209111	212145
Docosahexaenoic acid	1175566	2489273	2886527	3709356	3385421	1216256	13434110	548537	13589
Dodecanoylcarnitine	118543	20079	71192	35752	177483	593831	224404	647269	444277	522454
Elaidic acid	2854131	8636854	9956511	19164456	164059	8754010	133397	1876820	16524020	7255982
Epsilon-caprolactam	7580462		6169472	3793125	4034945	3675993	5924834	9228657	4846950	3458676
Ethyl Arachidonate				37266		2444352	94126	836123	529128	142983
Ethyl icosapentate		33671		36542	43935	865107	441656	835852	562587	736948
Evoxine	92392		333293		58033	324099	45280	112967	177268	144838
FA(14:0)	71979	144957	455560	953054	625423	8974755	6437784	1695930	152042	1312891
FA(16:0(OH))	1088016	1155528	554781	586978	790809	390820	1527105	2209664	1649463	6036454
FA(16:0)	1238040	1602987	2028281	2969248	1283687		647954	1793060	2206033	174791
FA(18:0)	411921	634639	814941	2406480	343683	9169038	23210223	17678189	34687	495057
FA(18:2)	54123	55929	19514	102373	35637	482650	1079970	1251548	2367975	11059715
FA(18:3)	5744176	3831816	4925	3753	3672	1186874	8572	38459	30258	7739
FA(18:4)			35374		34227	108414	184102	126004	272606	180880
FA(20:0)	17217	14640	14879	49893	56804	145115	10250	97913	1479477	36826
FA(20:1(OH2,cyclo))	82866	96724	316134	99984	128631	605388	80194	37854	44697	45507
FA(20:1)	23844	89701	602467	643920	237482	1787655	3601158	2885471	7611185	2342338
FA(20:2(Ke))		9246	5543	3487	13257	174379	44501	100145	287214	102788
FA(20:2)	28256	73619	161241	111556	255045	10518261	2117189	7964636	2078263	4087782
FA(20:3)	103859	481954	519679	1175723	405009	6501311	1997780	20084	1592087	3455244
FA(20:4(OH))	1951	24016	18363	42642	23199	164591	363730	74966	189853	223509
FA(20:4)	1409046	2978758	2181359	4132115	6634326	1779314	3249172	1131279	1062413	668763
FA(20:5)	177201	534732	209015	978128	540843	4377686	1378113	1457757	1960380	1434913
FA(22:0)	4246	10492	24270	6764	83952	608637	87916	456807	208290	338046
FA(22:1)	11505	4979	65377	17937	95485	2150578	592943	102855	1603572	95616
FA(22:2(OH,Ke,cyclo))	38266					155809	130289	173434	109060
FA(22:2(OH3,cyclo))	21066	14535	15778	56555	19335	15952	20981	61955	77711	31479
FA(22:4)	16595	55293	70743	93365	22205	3600720	936407	3423597	7051724	1452203
FA(22:5)	30840	127707	276378	263683	193480	2939715	1082840	4231769	4089683	2909909
FA(22:6)	497957	544577	566671	583560	529723	1022329	1752549	1080978	760811	2805050
FLAVONES AND FLAVONOLS (C15H10O4)	2150457	617815	2873663	648318	1714658	1411428	349871	1053370	422794	1757374
FLAVONES AND FLAVONOLS (C15H10O5)	2184447	209182	2859829	290643	1488539	1592809	600415	1740263	885821	2870504
FLAVONES AND FLAVONOLS (C21H20O10)	57315	69960	227990	120140	220606	59854		33706		39346
GPHMI	63271	115881	1186698	139879	645852	51383				37325
Gamma-Linolenic acid	5747257	3832767	8284816	15139296	13921703	12212527	11150833	1891170	6574267	3832213
Genistein	17182		1792153		1665819	2685374	1453948	3935790	1859593	6067294
Genistin	458573	902406	3032792	1112729	2167468	615018	17797	265601	101050	185782
Gibberellin A3	3755496	3070406	6938608	10204371	10350175	12581986	6786952	8857038	11990504	6050814
Gln Leu Ala	433655	376441	837495	247178	197252	231793		16242	40046	6652
Glu Ile Arg	293817		751255	663827	1773639	3647971	77320	255758	236419	66195
Glycerol 1-hexadecanoate	896489	553172	2357706	1670677	2112925	1664830	3057382	1931048	1368554	1472533
Glycitein	53234	50770	50600	77427	110476	87328	18384	31431	37684	33468
Glycocholic acid	4563773	7757755	2153880	7615890	2850361
Glycyrrhetinic acid	11473		62985	33071	23552	187816	475155	595223	355687	219026
His Met Arg						488236	464178	1832763	944454	2249666
Hyocholic acid	1926858			141182	569423
Hyodeoxycholic acid	1962134	400637	3880360	514455	863178	490131	229476	356561	678122	2986858
Hypogeic acid	46901	1339480	1668217	2016200	2640049	9660228	4748001	1740815	130019	1615145
ISOFLAVONOIDS (C15H10O4)	2578854	670368	4536235	917731	2149811	616344	194758	293060	326501	628419
ISOFLAVONOIDS (C15H10O5)	34888	19848	56941	30325	49479	86258	23163	92906	55915	65590
ISOFLAVONOIDS (C16H12O5)	61625		254705		94751	127363	166004	213206	373259	985584
ISOFLAVONOIDS (C26H28O14)	2360167	1863318	2276793	2113118	1420582	2481358	443707	2541692	1395423	3176754
Ile Pro Phe	154309	4250690	304960		140005	284152	80954	68538	249514	41772
Indolelactic acid	57018		76139	38935	94085	58290	60641	51449	158503	80063
Inosine	3387327	3929288		7895852	5902410	9792832
Irinotecan			149125			1740641	14455	182648	30483	56651
Isoleucylproline	11709217		11346631	183018	5175191	3682106	704830	1807133	1578170	1171430
Kaempferol	8089		6998	5976	8670	111873	28522	261679	59781	263332
Ketoleucine	570164	133227	169382	92061	151810	484496	394014	142059	269363	123114
Kynurenic acid	303136	110429	497982	141290	374038	737837	337132	220898	1020437	458204
L-Acetylcarnitine	801372	2556352	843633	3796035	1315201	8680987	2119382		4879334	4224435
L-Carnitine	212282	178028	292680	166473	274010	68782	204653	103460	275199	298390
L-Hexanoylcarnitine			66609			396727	97154	511017	293523	393629
L-Tryptophan	40953806		28133502	27182165	22786114	21471142	4716557	12178197	10974590	7607730
LPC(16:0)	1245053	5589180	2862688	9071444	5694886	10859242	7232075	10871561	12908425	7411931
LPC(16:1)	3367442	4224557	1723287	4939634	2668898	6471761	2679687	4914183	5799238	3357477
LPC(18:1)	9470680	13052051	18615475	25792580	17238653	41962743	28918565	47897602	51090786	38994974
LPE(18:1)	592531	1025275	1317583	3675159	1788453	16117230	7189756	12959577	11516931	4882296
Lappaconitine	574527		1919084		884220	1349929	174638	384974	655582	525879
Leu Asn Lys			1736272			477785	804846	117212	1040585	1461483
Leu Pro Thr	759837		493234	410042	919007	115305	12357	19552	32409	22541
Leucyl-Isoleucine	1223514	40585	732073		1651701	451387	83711	159202	221624	105525
Leucyl-phenylalanine	365160		944246		485940	342968	74028	155971	198575	95936
Linoelaidic acid	10385	20283674	3209129	25931467			1793872
Linoleoyl ethanolamide	1133134	1007606	1010046	1165489	985402	4996525	12570458	8953558	15162513	13483647
Lisinopril	325140	47416	635400	58773	354450	864402	309225	165922	569084	289011
Lithocholic acid	104462	21437	82069	21583	20291	21046	31099	5480	25521	180364
Lys Arg Phe	203310		526589			2993075	564707	605664	851810	987249
Lys Arg Val	1347371	47158	1888988	127858	943878	1525820		498442	74685	223533
Lys Pro Ile			25106		802531	118477			9628	3357
Lys Tyr Gln	40476430	77141	1392395		33154977	77490		42422		32948
LysoPC(O-18:0)	11511			144041	50755	4104095	2683241	3724919	6005205	1706498
LysoPE(18:1(9Z)/0:0)		450820	298272	788143	622958	15583840	3627108	22423822	19159592	12451864
MG(18:1)	19711480	21123885	35849020	30019343	33750415	7938138	19331819	3582744	1329014	16176324
MG(18:2)	3582907	7114633	15108723	15158256	14055909	15854917	17059064	16391504	14217761	19167024
Mequitazine	105911	29300	150518	77331		24939
Methyl Arachidonate		47108				2860299			2663053
Methyl coriolate		201067						158005
Methyl hexadecanoic acid	56562	33705	195435	225965	182458	222353	376918	288167	313024	438287
Methyl ricinoleate	4210996	1390981	3117284	3071432	1734293	5041903	12321498	8269797	10225959	13129736
Methylarachidic acid	3058	2578	5415	6980	3955	258290	68599	82959	99919	60043
Methyltestosterone		36923	93225	36941	20261	238620	466487	560836	673240	579338
Morphine						36464553	11317945	28633000	25614164	33932343
Morphine-6-glucuronide						364737	95500	550520	222347	193685
Myristoleic acid	14646	12782	20339	21179	16109	1022375	206507	959287	184669	305665
N-Acetyl-L-phenylalanine	182971	56745	117042	197415	166942	177287	147644	111717	223729	81348
N-Acetyl-L-tyrosine	86737	34781	58226	60875	91565	532482	976707	410261	919194	420226
N-Acetylleucine	31695	5848	39026	27607	18986	16467	10053	11418	10611	7098
N-Oleoylethanolamine	253611	35237	161434	371279	97740	4308838	5830538	7001587	8799698	8116886
N-linoleoylglycine	12621	13588	13989	12605	4043	141114	39997	89791	72789	80987
Nandrolone	57025	29202	40463	27339	13899	24294	3861	33508	66685	62504
Naringenin	79224	16062	69121	22398	41280	310502	222296	694448	1805826	3006438
Naringenin 7-O-glucuronide	113655	318290	65528	124253	153692					19911
Norgestrel	9474	21135	41623	41159	33288	420165	119039	399200	89707	494622
O-palmitoleoylcarnitine	509552	1244247	549972	2162604	1158926	2272435	1455449	3114168	4097739	1650542
Oxymesterone	3640191	457328	2120293	554831	678870	2726041	3345162	2760869	1008018	5606304
Oxyquinoline	11830		243776	79359	136213	67188	8950	71863	15040	23212
PC(13:0/18:3(9Z,12Z,15Z))	10523	8137	55686	141682	71746	1621345	582749	904656	579777	95078
PC(32:0)	203327	254826	697326	1667717	1639205	11633175	18106454	17432742	21258438	16704793
PC(34:0)	3088035	4750945	12704594	32283057	19597956	25438416	65022982	53040866	61885285	66050942
PC(35:2)	165549	250119	485078	2478691	1128484	6825938	5849121	7933628	7058561	5317236
PC(35:3)			109827	419311	219763	1236760	1010866	1376832	1240469	914761
PC(O-16:0/4:0)				313630	115658	1497436	1091014	1970513	3042088	1037433
PC(O-18:0)	6791326	6692451	7167183	25854154	12217472	53473989	48522080	36557489	37393841	50706031
PC(O-20:1)	102138	148328	301106	814080	333784	3462266	2326098	5511483	7968862	2829645
PC(O-36:4)		20698	28531	95897		1093052	2206359	2788552	6475185	2138625
PROSTAGLANDINS (C20H38O4)	25995	19905	69617	54916	58565	114033	63832	75867	62207	110712
Palmitoylethanolamide	228691	41111	56702	142978	137941	1863913	2340865	2806788	4089693	3603643
Pantothenic acid	291880		22468	1680933	143057	727671	486472	417969	1006596	623133
Pentadecanoic acid	22064	22421	39174	28707	27973	159158	3583327	261369	487531	1377261
Phe Glu	186507	1135271	3293350	2271741	4013971	844853	68003	220665	118492	62746
Phenylalanyl-Valine	548205		1235010		270332	141552	77575	125965	43523	73520
Phenyllactic acid	77751	17558	141049	107186	11318	286775	540702	1108962	2150792	8262011
Pro Ile Asn	417063		665079	60155	108279	90373
Pro Ile Val	1301604	21942	1192812	187833	944102	1190903	36706	177193	99545	64794
Pro Leu Gly	648222		757725		334272	73355	30232	86367	101054	78468
Pro Leu Ile		76229	1255342	1658829	153161	815376	24474	107720	47946	25010
Pro Val Arg	39744		206887		145898	28186	63714	53976	75881	61662
Propionylcarnitine				64324		991052	1149124	1565643	1716409	1149715
Protocatechuic acid	81520	39630	47322	46823	102927	33119	30582	71051	119767	306477
Pyroglutamic acid	593815	11351	993864	800234	1067959		416192		493899
Quinaldic acid	6131	22569	123434	34769	65606	31187	5825	36108	7624	10394
R-1 Methanandamide Phosphate	180128		97840		11242	187920	2887208	576698	1047246	1597336
Riboflavin	3389566	1792827	1968275	2807542	1996734	117976	98941	87932	286921	270947
S-Allylcysteine			12288	203726	210737	603965	751797	810335	521912
Ser Pro Val	1090856	187730	1239728	115760	1187916	527617	21321	132277	73722	53258
Spermidine	115030	88094	153222	58137	98712	13766	1046	71677	138662	6420
Sph(d18:1)	136296	178499	276582	1867252	870895	17019316	6829584	45145746	31538989	33102222
Stearidonic Acid methyl ester	141277	98122	134053	166882	131561	366067	319471	521681	403243	409308
Stearidonic acid	20810	29720	47581	38748	29981	1028826	145774	198539	209116	701990
TAURINE CONJUGATES (C26H45NO6S)		1516527	23613039	28800406	34653726	505564	75013	93391	171406	298863
TAURINE CONJUGATES (C26H45NO7S)	783870	18833159	971315	17900197	1393852
Thr Arg His	84826		61847	56374	35725	40250	33440	38843	18851	29079
Thr Ile Ile	109516		250640		156437	244676
Tricosanoic acid	4221	9109	5345	23005	3958	164354	49830	14757	85494	37109
Trigonelline		347856	24620041	10197431	1561995	2352333	112642	3347945	212475	788724
Trp Arg His			681998		47674	435928	28398	261578	19004	50869
Tyr Pro Lys	1033423	621065	198978	831401	562654		5816	21354	9235	11111
Tyr Trp Lys	198456	249277	366218		200980	244113	40394	50505	80799	13722
Tyrosyl-Isoleucine	178860	24714	171918	270887	346778	210521	19301	49235	101695
Uracil	1175025	518339		703623	812596	1494299	3028410	787704	2634298	4451692
Uric acid	29792	47810	43827	376234	9093	31905	466745	944086	278454	229232
Ursodeoxycholic acid	4605248	573725	3772776	846176	1913673	386095	147685	375241	455237	970702
Vaccenic acid	723850	172287	505254	286569	414857	4665489	11796090	10575249	11931662	15785548
Valyl-Valine	1147086	1088387	1044310	1009589	882530	631221	61024	171866	189544	123860
Wogonin	468533	116812	1162587	139676	492264	404788	423645	465221	1016610	2583221
Wogonoside	388668	315211	454541	696809	1238468			11875	8389	30702
Xanthine	652368	13021			1005918		4116783		7155137
Xanthohumol	554896	69553	1589386	101418	226605	1346904	329613	867034	502277	1600242
Zearalenone 4-sulfate	271686	152248	211098	234010	169803	322535	41402	54115	63514	180883
all-trans-Retinoic acid	606110	350026	659259	1427965	1387604	666270	703183	112734	222675	301552
apigenin 7-O-neohesperidoside	64076	68469	94799	68551	48233	66440	16512	60033	63907	102059
batilol	55141	29952	202581	203469	94590	3353480	3438539	5634791	4966956	4738615
ethyl linoleate	781961	38218	1084412	1266428	652226	4893825	1148149	3768507	2076355	822173
gamma-Glutamylleucine	1466558	23044	1440469	1685170	3046483	3258248	390585	974972	553032	397827
glycohyocholic acid	766816	2173666	47026	2408415	458481				2134
hederagenin	37533	8979	32146	9371	12877	505120	205766	561175	523101	368637
himbacine	954033	715392	1056346	730977	850809	3340828	13168646	6646959	11752585	12738331
methyl linolenate	1249412	1101230	2656611	3454855	1930631	5883767	6004726	7210653	3513528	7128766
oleylanilide	2547925	1951380	2560213	1786926	2169322	1102166	1698955	1118323	871165	1104563
omega-muricholic acid	31652899	10713443	10632766	11689262	15011439	242945	6478	11257	25294	2262342
phenazocine	659331		1505542	13276	297582	1170191	515858	789217	913456	778778
strychnine	1418544		1216308	151492	1231244	924216	358085	1399823	907251	1537657
trans-Ferulic acid	573161	364237	558066	106756	174006	164361	43203	32314	23178	44134

## Sheet: Metabolite_stats
Compound_name	Morphine	Control	conf.mean	p.val	p.adj	Morphine-1	Morphine-2	Morphine-3	Morphine-4	Morphine-5	Control-1	Control-2	Control-3	Control-4	Control-5
Glycocholic acid	9.40097	22.2985	-12.8975	2.87e-10	6.98e-08	9.03067	9.16692	9.16692	9.6117	10.0286	22.442	23.6924	21.0519	22.5409	21.7653
Morphine	24.2566	10.2686	13.988	2.56e-09	2.1e-07	24.8468	22.9157	24.4539	24.4539	24.6127	10.3335	12.5562	9.03067	10.3919	9.03067
Baicalin	9.40097	20.941	-11.5401	2.6e-09	2.1e-07	9.03067	9.16692	9.16692	9.6117	10.0286	20.2284	21.994	19.1903	21.586	21.7065
2-Phenylpropionate	9.40097	17.678	-8.27699	2.48e-08	1.51e-06	9.03067	9.16692	9.16692	9.6117	10.0286	17.1169	19.056	16.5037	18.2426	17.4705
Asp Arg Tyr	9.40097	18.8272	-9.42621	4.04e-08	1.96e-06	9.03067	9.16692	9.16692	9.6117	10.0286	18.2066	18.8953	17.2737	18.8336	20.9268
Cholic acid	16.5744	24.1623	-7.58787	1.3e-07	4.92e-06	17.6105	15.9835	15.7358	16.5408	17.0014	25.3096	24.0047	24.8468	22.8304	23.8198
TAURINE CONJUGATES (C26H45NO7S)	9.40097	21.66	-12.2591	1.42e-07	4.92e-06	9.03067	9.16692	9.16692	9.6117	10.0286	19.9763	24.4539	19.6622	23.6924	20.5154
His Met Arg	19.5269	10.2686	9.25832	2.93e-07	8.9e-06	18.0246	19.0194	20.6333	19.5674	20.3898	10.3335	12.5562	9.03067	10.3919	9.03067
Morphine-6-glucuronide	17.6943	10.2686	7.4257	9.99e-07	2.7e-05	17.3525	17.2077	18.8953	17.5843	17.4317	10.3335	12.5562	9.03067	10.3919	9.03067
batilol	21.5694	17.091	4.47839	2.25e-06	5.47e-05	21.0176	21.5245	22.0591	21.6228	21.6228	16.4638	17.1169	17.3798	18.1696	16.3248
Riboflavin	17.0754	21.4564	-4.38102	6.3e-06	0.000139098	15.9047	17.2737	16.4357	17.9353	17.8274	22.0591	21.6228	20.8529	21.4586	21.2886
3-N-(4-Fluorophenyl)-1H-pyrazolo[3,4-d]pyrimidine-3,4-diamine	14.4047	18.9926	-4.58784	8.5e-06	0.000172053	13.9923	14.4521	13.7258	15.7358	14.1177	18.8953	20.2284	18.0015	19.0932	18.7446
N-Oleoylethanolamine	22.1536	17.6432	4.51045	1.17e-05	0.000210716	21.4208	21.994	22.1915	22.5409	22.6209	18.4755	17.3214	17.0014	18.9817	16.4357
Vaccenic acid	22.7953	18.9881	3.80721	1.21e-05	0.000210716	21.5245	23.0117	22.9157	23.0117	23.5131	19.7529	19.0194	18.6352	18.6997	18.8336
Chrysin 7-O-beta-D-glucopyranuronoside	14.6044	21.4004	-6.79606	1.36e-05	0.000220085	11.8302	16.3248	15.273	14.1809	15.4129	21.1605	21.586	19.6878	22.1915	22.3763
glycohyocholic acid	9.9715	19.402	-9.43054	1.89e-05	0.000286549	9.03067	9.16692	9.16692	12.4644	10.0286	19.911	21.9122	15.042	21.2087	18.9363
PC(32:0)	23.8394	19.6337	4.20575	2e-05	0.000286549	23.1047	24.134	23.8198	24.134	24.0047	18.1696	19.3757	19.279	20.6073	20.7368
21-hydroxy-heneicosanoic acid	19.0347	14.0998	4.93486	2.92e-05	0.000393736	17.7032	19.6381	19.3604	19.6381	18.8336	14.2619	15.4129	12.6426	15.273	12.9087
Asn Arg Asn	15.4561	10.2686	5.18756	3.26e-05	0.000413003	15.8633	15.5087	14.3631	16.5037	15.042	10.3335	12.5562	9.03067	10.3919	9.03067
Sph(d18:1)	24.1176	19.0015	5.11614	3.4e-05	0.000413003	24.134	22.5409	24.8468	24.6127	24.4539	17.6498	19.1226	17.7032	20.8157	19.7162
FA(20:2)	21.6611	17.298	4.36312	3.86e-05	0.000446976	22.9157	20.8157	22.442	20.7674	21.3649	15.8633	18.0979	16.9689	17.4317	18.1282
Asp Ile Val	9.40097	16.728	-7.32699	4.2e-05	0.000464388	9.03067	9.16692	9.16692	9.6117	10.0286	16.8421	12.5562	17.8274	19.3757	17.0383
Wogonoside	11.8299	19.3655	-7.53558	4.63e-05	0.000489067	9.03067	9.16692	13.1283	13.0176	14.806	18.9363	19.5054	18.454	19.6622	20.2694
Naringenin 7-O-glucuronide	10.2476	17.515	-7.26737	5.38e-05	0.000515496	9.03067	9.16692	9.16692	9.6117	14.2619	17.511	19.5674	15.7844	17.5472	17.165
4-(4-Hydroxyphenyl)-2-butanone	19.191	12.1566	7.03433	5.5e-05	0.000515496	19.3757	19.5339	18.5045	20.126	18.4148	10.3335	12.5562	14.1177	14.7451	9.03067
Tyr Pro Lys	12.6482	19.4016	-6.75345	5.56e-05	0.000515496	9.03067	12.9087	14.1809	13.1283	13.9923	20.3466	20.3034	17.3525	19.8565	19.1491
12,13-DHOME	16.7697	20.311	-3.54135	5.73e-05	0.000515496	15.4129	17.6498	16.8726	16.7481	17.165	20.2694	21.2886	19.4618	20.1887	20.3466
Palmitoylethanolamide	20.9949	17.197	3.79785	6.14e-05	0.000533209	20.3466	21.0519	21.0519	21.4208	21.1034	18.3664	17.4705	15.4129	17.8274	16.908
Cer(d42:2)	20.2767	13.9275	6.3492	7.94e-05	0.000664964	20.4263	20.2284	20.3466	21.1034	19.279	10.3335	15.1215	13.2521	16.3248	14.6058
FA(22:4)	20.8427	16.1272	4.71556	8.73e-05	0.000687063	21.1034	19.8259	21.3649	22.123	19.7965	15.1879	17.7928	15.9316	17.2077	14.516
hederagenin	18.4345	14.8118	3.62275	9.07e-05	0.000687063	18.0979	18.0528	18.9817	18.8336	18.2066	16.0845	15.6643	14.4521	14.6058	13.2521
omega-muricholic acid	15.5267	23.7659	-8.23929	9.07e-05	0.000687063	16.908	13.1283	12.9087	14.2619	20.4263	24.6127	24.134	23.2858	23.1047	23.6924
Propionylcarnitine	19.9616	11.5477	8.4139	9.33e-05	0.000687063	19.2437	20.1887	20.3034	20.5667	19.5054	10.3335	12.5562	9.03067	16.7873	9.03067
1-Methyladenosine	11.6489	19.5751	-7.92625	0.000113547	0.000811528	9.03067	14.7451	9.16692	15.273	10.0286	20.126	18.5357	19.2437	20.4647	19.5054
Myristoleic acid	18.4838	14.7199	3.76392	0.000163098	0.00113237	19.3141	18.1282	19.7162	17.2077	18.0528	15.1215	15.9047	13.7258	15.1215	13.7258
Valyl-Valine	17.378	20.2107	-2.83269	0.000190254	0.00128421	18.6081	16.5037	17.5843	17.2483	16.9457	20.5667	20.8529	19.7965	20.0409	19.7965
Daidzin	16.7032	20.8524	-4.14918	0.000209247	0.00137425	17.4317	16.6468	17.5472	14.9214	16.9689	19.2437	20.4263	22.3763	20.3034	21.9122
L-Hexanoylcarnitine	17.9756	11.629	6.34659	0.000218154	0.00139504	17.5472	17.2483	18.7929	18.0015	18.288	10.3335	12.5562	15.8327	10.3919	9.03067
Linoleoyl ethanolamide	22.846	20.2215	2.62449	0.000234477	0.00146097	21.6228	23.1775	22.6894	23.4543	23.2858	20.5154	20.7368	19.7529	20.126	19.9763
ISOFLAVONOIDS (C15H10O4)	18.3422	21.1748	-2.83262	0.000289717	0.00176003	18.5825	17.9353	18.1696	18.1282	18.8953	21.7065	20.5154	22.2906	19.9407	21.4208
Ethyl Arachidonate	18.6476	11.3946	7.25303	0.000318613	0.00188836	20.6073	17.165	19.5339	18.8592	17.0726	10.3335	12.5562	9.03067	16.0218	9.03067
FA(22:5)	20.9454	17.7052	3.24027	0.000348488	0.00201625	20.8157	20.014	21.7653	21.3649	20.7674	15.9316	18.7446	17.6828	18.5825	17.5843
ABIETANE DITERPENOIDS (C20H30O2)	19.5822	22.1655	-2.58326	0.000368678	0.00204314	18.8953	20.5667	19.5674	19.2437	19.6381	22.6209	23.0117	21.9122	21.2886	21.994
GPHMI	11.4879	18.4783	-6.99034	0.000370654	0.00204314	14.2619	9.16692	9.16692	9.6117	15.2323	16.7118	18.6601	19.9763	17.6828	19.3604
FA(22:0)	17.95	14.9504	2.99957	0.00037836	0.00204314	18.4755	17.1169	18.6081	17.3798	18.1696	14.1177	15.8327	14.1809	14.4521	16.1687
LysoPC(O-18:0)	21.2283	14.03	7.19829	0.000423015	0.00223462	21.3649	21.1605	21.586	21.8415	20.1887	14.9214	12.5562	9.03067	17.8574	15.7844
PC(O-20:1)	21.4278	18.5051	2.92264	0.000524917	0.00271393	21.0519	21.0176	21.994	22.442	20.6333	17.3525	18.9363	17.9353	19.8259	18.4755
trans-Ferulic acid	15.2744	18.5475	-3.27308	0.00061101	0.00309324	16.4357	15.8327	14.516	14.1177	15.4698	19.428	19.7162	18.8336	17.3798	17.3798
C21 STEROIDS (GLUCO/MINERALOCORTICOIDS, PROGESTOGINS) AND DERIVATIVES (C21H30O3)	19.5074	17.7195	1.78795	0.000694767	0.00344548	19.1226	19.7965	20.014	19.3604	19.2437	17.7032	17.9353	17.738	17.6105	17.6105
himbacine	22.4842	19.9871	2.49705	0.000753678	0.00366288	20.9916	23.2858	22.123	22.9157	23.1047	20.1887	20.5667	19.8259	19.7162	19.6381
PC(O-36:4)	20.7262	13.4879	7.23839	0.000777944	0.00370667	19.428	20.9268	21.0176	21.9122	20.3466	10.3335	16.4638	14.3631	17.2483	9.03067
Glycyrrhetinic acid	18.135	14.7015	3.43351	0.000903819	0.00422362	16.6156	19.1491	19.0932	18.2066	17.6105	14.806	12.5562	15.6643	15.7358	14.7451
Ursodeoxycholic acid	18.2942	21.159	-2.86483	0.00104633	0.0047973	17.4705	17.738	18.3664	18.5357	19.3604	22.5409	20.1887	21.994	19.911	21.1605
FA(18:4)	17.1635	12.6151	4.54842	0.00122292	0.00550315	15.6643	17.8908	17.1169	17.7928	17.3525	10.3335	12.5562	14.6058	10.3919	15.1879
Genistin	16.977	20.5945	-3.61752	0.00135485	0.00592622	18.5357	14.516	18.0979	16.3248	17.4104	19.1226	20.6837	21.6228	20.0847	21.4586
Gln Leu Ala	13.6037	18.9264	-5.32268	0.0013746	0.00592622	16.8421	9.16692	13.6005	15.042	13.3671	19.0932	19.7529	19.5674	18.5357	17.6828
N-Acetyl-L-tyrosine	18.9168	16.5991	2.31774	0.0013901	0.00592622	18.2426	19.8565	18.4755	19.5339	18.4755	17.2483	17.2737	15.5087	16.7481	16.2166
Naringenin	19.2233	15.965	3.25829	0.00145873	0.00611157	17.2077	18.1696	19.279	20.6073	20.8529	17.0014	16.2166	15.8633	15.331	15.4129
Stearidonic acid	18.2389	15.7462	2.49273	0.00165679	0.00682374	19.3604	17.6828	17.738	17.4317	18.9817	15.4129	17.0726	15.1879	16.0845	14.9731
Kaempferol	16.4478	13.1865	3.26131	0.00178907	0.00724574	15.7358	15.1879	18.0528	15.4698	17.7928	14.4521	12.5562	12.0968	14.3631	12.4644
PC(35:2)	22.132	19.4489	2.68308	0.00185589	0.00739313	22.1915	22.0591	22.3763	22.1915	21.8415	17.8574	19.3604	18.5357	21.3649	20.126
FA(20:1)	21.1842	18.0806	3.1036	0.00191782	0.00743564	20.3034	21.6228	21.1034	22.3763	20.5154	15.6643	18.288	18.9363	19.4618	18.0528
4-Quinolone-3-Carboxamide CB2 Ligand	14.5392	17.8805	-3.34134	0.00193003	0.00743564	15.1879	13.8794	14.2619	14.6833	14.6833	18.9817	15.1879	19.428	16.9457	18.8592
FA(18:2)	20.3478	16.0978	4.24997	0.00195836	0.00743564	17.9646	19.9763	20.0409	20.9268	22.8304	16.4357	17.8274	13.6005	17.3525	15.273
Phe Glu	17.2231	20.8305	-3.60745	0.00205496	0.00768238	19.0194	16.7481	17.8274	16.6156	15.9047	18.0246	20.9916	21.8415	21.1034	22.1915
PC(O-18:0)	24.9858	23.3603	1.62553	0.00224706	0.00827328	25.3096	25.08	24.6127	24.8468	25.08	23.0117	23.4543	22.9157	24.134	23.2858
CARBOCYCLIC FATTY ACIDS (C19H36O2)	18.613	15.7824	2.83062	0.00229289	0.00831601	18.2066	18.4755	19.3141	19.5985	17.4705	14.3631	16.8421	16.2166	17.0383	14.4521
3alpha-Hydroxy-5beta-medroxyprogesterone acetate	18.2261	21.8283	-3.60213	0.00237172	0.00847541	19.7162	15.9316	17.8908	18.0246	19.5674	23.1047	19.8259	22.442	20.8529	22.9157
PC(O-16:0/4:0)	20.2843	13.4983	6.78602	0.00260093	0.00909513	19.9763	20.0409	20.8157	21.1605	19.428	10.3335	12.5562	9.03067	18.8592	16.7118
Methylarachidic acid	16.4534	13.3324	3.12104	0.00261999	0.00909513	17.0726	16.7873	16.3618	16.2609	15.7844	13.8794	15.2323	11.7068	14.516	11.3274
Ser Pro Val	16.3676	19.4721	-3.10449	0.00270485	0.00913832	18.1696	14.8683	17.2483	15.8633	15.6888	20.4263	19.1491	20.126	17.4705	20.1887
oleylanilide	19.7556	21.3937	-1.6381	0.00270834	0.00913832	19.4618	20.5154	19.9407	19.3984	19.4618	21.6228	21.7653	21.2886	20.7674	21.5245
Pro Ile Asn	10.7091	16.7993	-6.0902	0.00276572	0.00913832	15.5713	9.16692	9.16692	9.6117	10.0286	19.056	12.5562	19.0932	16.7118	16.5793
Dodecanoylcarnitine	18.5806	16.6732	1.90736	0.00278286	0.00913832	18.3664	18.2066	19.1903	18.5045	18.6352	17.6105	16.4357	15.9835	15.9047	17.4317
FA(20:2(Ke))	16.738	13.0769	3.66118	0.00291316	0.00943862	16.5037	15.8633	16.7118	17.9646	16.6468	10.3335	15.7358	11.8302	14.1177	13.3671
N-Acetylleucine	13.2099	15.1127	-1.9028	0.00313528	0.0100246	12.6426	13.5111	13.0176	13.3671	13.5111	15.9835	15.5087	14.6833	15.5087	13.8794
FLAVONES AND FLAVONOLS (C21H20O10)	12.696	17.5267	-4.83074	0.00331984	0.0104769	14.6833	9.16692	14.7451	9.6117	15.273	16.6156	18.0246	17.5472	17.511	17.9353
PC(13:0/18:3(9Z,12Z,15Z))	18.9504	15.8926	3.05781	0.00339284	0.01057	20.126	19.428	19.6381	19.056	16.5037	14.6833	15.5713	15.331	17.7928	16.0845
LPE(18:1)	22.8897	20.6822	2.20749	0.00349216	0.0107417	24.0047	22.6209	23.2858	22.8304	21.7065	19.5054	20.7674	20.2694	21.7653	21.1034
Pentadecanoic acid	18.8439	15.4806	3.36336	0.00360599	0.0109532	16.3618	21.586	18.0015	18.5825	19.6878	15.5713	16.6468	14.7451	15.5713	14.8683
Ethyl icosapentate	19.1072	13.5946	5.51256	0.00401471	0.0118598	19.0932	18.9363	19.5054	18.9817	19.0194	10.3335	17.2077	9.03067	15.9316	15.4698
FA(22:1)	18.721	15.4903	3.23071	0.00402757	0.0118598	20.4647	19.4618	16.7481	20.3898	16.5408	14.8683	15.4698	15.7358	14.9731	16.4046
R-1 Methanandamide Phosphate	19.36	14.0732	5.28675	0.00405088	0.0118598	16.6468	21.2087	19.0194	19.911	20.014	17.9646	12.5562	16.4357	10.3919	13.0176
Quinaldic acid	13.637	15.8787	-2.24164	0.0042493	0.0122926	13.5111	13.0176	14.8683	12.9087	13.8794	14.1809	16.7118	16.6156	15.8633	16.0218
Alpha-Muricholic acid	17.6493	22.6073	-4.95801	0.00435275	0.0124437	19.8565	16.0845	13.3671	17.3525	21.586	24.0047	22.442	22.6894	21.8415	22.0591
Norgestrel	17.6597	15.4293	2.23038	0.00466158	0.0131717	17.6828	17.4104	18.454	16.1687	18.5825	14.516	16.5037	14.8683	16.2166	15.042
(+/-)-20-HDoHE	18.1711	13.2113	4.9598	0.00476068	0.0132971	17.0014	18.2426	18.2066	18.6601	18.7446	14.7451	16.6156	15.273	10.3919	9.03067
Arg Tyr Val	12.8155	17.3917	-4.57616	0.00517435	0.0142883	14.4521	14.9214	9.16692	15.5087	10.0286	18.0528	18.5825	17.4317	16.908	15.9835
Phenyllactic acid	19.979	16.1239	3.85508	0.00571557	0.0155761	17.165	19.3141	19.911	20.8157	22.6894	16.9689	16.3248	16.7873	17.4104	13.1283
LysoPE(18:1(9Z)/0:0)	23.3155	17.4334	5.88204	0.00576891	0.0155761	23.6924	21.7065	24.258	24.0047	22.9157	10.3335	19.911	17.8908	19.7529	19.279
MG(18:1)	22.3701	24.9615	-2.59145	0.00663537	0.0177186	22.2906	24.258	21.5245	20.0847	23.6924	24.258	25.08	25.3096	25.08	25.08
Zearalenone 4-sulfate	16.3434	18.1865	-1.84306	0.00824007	0.0217645	17.2483	15.7358	15.6888	15.6643	17.3798	18.5825	18.9817	17.511	18.5045	17.3525
Glycitein	14.9026	16.6046	-1.70206	0.00834339	0.0218005	15.5087	14.6058	14.4521	14.9731	14.9731	16.4046	17.738	15.2323	17.0014	16.6468
Lys Arg Phe	19.6349	13.7613	5.87358	0.00862185	0.0222884	20.8529	19.3984	19.1491	19.3757	19.3984	18.1282	12.5562	18.6997	10.3919	9.03067
Mequitazine	10.2452	15.4684	-5.22319	0.00888272	0.0225294	13.2521	9.16692	9.16692	9.6117	10.0286	17.4317	17.0383	16.8726	16.9689	9.03067
Hyocholic acid	9.40097	15.9538	-6.55283	0.00890049	0.0225294	9.03067	9.16692	9.16692	9.6117	10.0286	21.2886	12.5562	9.03067	17.7032	19.1903
Leu Asn Lys	18.8729	12.5891	6.28377	0.00904451	0.0226579	17.8908	19.7529	17.0383	19.8565	19.8259	10.3335	12.5562	20.6333	10.3919	9.03067
Spermidine	14.0433	17.141	-3.09769	0.0100214	0.0248489	12.0968	12.0968	15.9835	16.7873	13.2521	17.5472	18.2066	16.908	16.5793	16.4638
Diosmin	17.1514	18.5784	-1.42704	0.0107293	0.0263355	16.7118	16.4046	17.6828	17.4104	17.5472	18.6081	19.428	18.0979	18.6601	18.0979
Methyltestosterone	18.5614	14.8424	3.71897	0.0115031	0.0279527	16.8726	19.056	18.9363	19.1491	18.7929	10.3335	17.3525	16.3618	15.9835	14.1809
Confertifolin	14.8408	18.4775	-3.6367	0.0116647	0.0280647	11.7068	15.7844	14.806	14.8683	17.0383	20.4647	17.7032	20.7368	15.8327	17.6498
FA(20:4)	20.1087	21.873	-1.76427	0.012092	0.0288075	20.2694	21.4208	19.9763	19.9407	18.9363	21.0176	22.2906	21.1034	22.123	22.8304
Dexanabinol	17.6967	15.213	2.48377	0.0124421	0.0293536	17.8274	15.2323	19.056	18.3664	18.0015	15.6888	16.9457	13.8794	15.1879	14.3631
PC(35:3)	19.816	15.2941	4.52188	0.013553	0.0316671	19.6878	19.911	20.126	20.0409	19.3141	10.3335	12.5562	16.5408	19.1491	17.8908
Alpha-Linolenoyl ethanolamide	19.9655	18.1356	1.82985	0.0144343	0.0334052	18.6352	20.2694	20.1887	20.4647	20.2694	17.6828	19.3984	16.7481	19.056	17.7928
FA(20:4(OH))	17.2594	14.9937	2.2657	0.0154272	0.0353661	16.4638	18.6601	16.2166	17.2737	17.6828	13.7258	16.7873	13.5111	16.2609	14.6833
Irinotecan	16.4729	11.8309	4.64199	0.016007	0.0361353	20.2284	14.1809	17.7032	14.516	15.7358	10.3335	12.5562	16.8421	10.3919	9.03067
LPC(18:1)	24.9867	23.957	1.02966	0.0160601	0.0361353	25.08	24.8468	25.08	25.08	24.8468	23.5131	24.258	24.0047	24.0047	24.0047
all-trans-Retinoic acid	18.1932	19.8353	-1.64217	0.0178529	0.0398004	18.6997	19.6622	16.9689	17.6105	18.0246	19.5674	19.6622	19.056	20.4263	20.4647
C19 STEROIDS (ANDROGENS) AND DERIVATIVES (C20H28O2)	16.3089	18.0723	-1.76334	0.0188304	0.0415981	14.806	17.4705	15.1879	16.8726	17.2077	17.8274	18.6081	17.2077	18.4755	18.2426
Asp Ile Ala	9.40097	14.093	-4.692	0.0204068	0.0446743	9.03067	9.16692	9.16692	9.6117	10.0286	10.3335	12.5562	18.288	10.3919	18.8953
Tyrosyl-Isoleucine	14.6555	17.8282	-3.17268	0.0217385	0.0471648	16.7481	14.6833	15.4129	16.4046	10.0286	17.9353	16.8726	17.1169	18.6081	18.6081
Pyroglutamic acid	13.139	18.9989	-5.85992	0.0221906	0.0477195	9.03067	18.8336	9.16692	18.6352	10.0286	19.5339	15.8633	19.7162	19.7965	20.0847
Genistein	21.1123	15.936	5.17635	0.0224886	0.0479361	20.6837	20.3466	21.7065	20.6333	22.1915	15.2323	12.5562	20.6837	10.3919	20.8157
Leu Pro Thr	14.5625	17.9949	-3.43236	0.0250307	0.052891	15.8327	13.9923	13.8794	14.7451	14.3631	19.8565	12.5562	18.5825	19.1226	19.8565
